# Supplementary material for: Deregulated mRNA and microRNA Expression Patterns in the Prefrontal Cortex of the BTBR Mouse Model of Autism
Source: Mol Neurobiol. 2025 Apr 14;62(8):10614–34. doi: 10.1007/s12035-025-04900-x (PMC12289737; doi:10.1007/s12035-025-04900-x)
Supplement: Supplementary file 1 — (XLSX 373 KB) [file 12035_2025_4900_MOESM1_ESM.xlsx]

## Sheet: Description gene sets
Gene Lists_Cell and disease	Source	Notes
Neuronal Markers	Cahoy et al., 2008	also available at http://www.arkinglab.org/resources
Astrocyte markers	Cahoy et al., 2008	also available at http://www.arkinglab.org/resources
Type 1 Microglial markers	Miller et al., 2010	also available at http://www.arkinglab.org/resources
Type 2 Microglial markers	Miller et al., 2010	also available at http://www.arkinglab.org/resources
Oligodendrocyte markers	Cahoy et al., 2008	also available at http://www.arkinglab.org/resources
asdM12	Voineagu et al., 2011	also available at http://www.arkinglab.org/resources
asdM16	Voineagu et al., 2011	also available at http://www.arkinglab.org/resources
Postsynaptic density (PSD)	Bayés et al., 2011	also available at http://www.arkinglab.org/resources
Sfari	https://gene.sfari.org/database/human-gene	This list from the SFARI database includes all genes, covering syndromic (S) and idiopathic categories, across evidence levels 1 to 3 (high confidence to suggestive evidence)
ID-2009	Parikshak et al., 2013	also available at http://www.arkinglab.org/resources
Mouse FMRP target list 2	Ascano et al. 2012, Lombardo et al. 2018	Mizuno et al., 2020
FMRP Interacting genes	Darnel et al. 2011
Gene Lists_BTBR transcriptomics	Strains	Age	Brain Region	Method	Threshold	Reference
Daimon_Cortex DEGs	BTBR T + Itprtf/J mice/C57BL/6J	4 m	Hippocampus	Microarray	Z-ratio value of ±1.50 and/or a Z-test value p < 0.05	Daimon et al., 2015
Daimon_Hippocampal DEGs	BTBR T + Itprtf/J mice/C57BL/6J	4 m	Cortex	Microarray	Z-ratio value of ±1.50 and/or a Z-test value p < 0.05	Daimon et al., 2015
Mizuno_CX and striatum DEGs	BTBRTF/ArtRbrc mice Compared to C57BL/6J Mice	7 w	Striatum + Cortex	Microarray	Padj ≤ 0.05	Mizuno et al., 2020
Wang_Cortex DEGs	BTBR/B6	8 w	Cortex	RNA-seq	|log2FC| ≥ 1 and padj ≤ 0.05	Wang et al., 2020
Wei_Cortical DEPs	BTBR T + Itprtf/J mice/C57BL/6J	8 w	Cortex	iTRAQ LC–MS/MS	fold change > 0.5, p < 0.05	Wei et al., 2016
Provenzano_Hippocampal DEGs	BTBR T+ Itpr3tf/J (BTBR)/C57BL/6J	3–5 m	Hippocampus	Microarray	Percentage of false prediction (pfp) and P-values calculated by RankProd	Provenzano et al., 2016
Kratsman_PFC SB DEGs	PBS-injected BTBR T + Itprtf/J mice/ Sodium butyrate injected BTBR T + Itprtf/J mice	not available	Prefrontal Cortex	RNA-seq	FDR < 0.05	Kratsman et al., 2016
Gene Lists_Human RNAseq Gene Lists	Disease	Brain Region	Method	Threshold	Reference
ASD_Gandal	Autism spectrum disorder	cerebral cortex	RNA-seq	FDR ≤ 0.05	Gandal at al., 2018
BD_Gandal	Bipolar disorder	cerebral cortex	RNA-seq	FDR ≤ 0.05	Gandal at al., 2018
SCZ_Gandal	Schizophrenia	cerebral cortex	RNA-seq	FDR ≤ 0.05	Gandal at al., 2018

## Sheet: Neuronal Markers
Neuronal Markers
NEUROD6
GLRA2
NOV
PRDM8
SLA
CRH
GABRG2
HTR2C
HS3ST2
MAL2
9130024F11RIK
EFCBP1
STMN2
GABRA5
NTS
A130090K04RIK
GABRA1
SATB2
GPR88
SYT1
4930544G21RIK
GDA
MYT1L
SLC17A6
A930034L06RIK
A930009L07RIK
NPAS4
CALB1
SLC12A5
EPHA7
VIP
MEF2C
SSTR2
ODZ2
PCSK2
SNAP25
SCG2
PGM2L1
PLCXD3
DLX1
VSNL1
SYT4
NRG3
SCN2A1
ICAM5
KCNF1
AI838057
CCK
VGF
TMEM130
CAMK4
ASPH
C030017B01RIK
SLC6A7
OLFR1344
ICA1L
MYO5B
NELL1
NEFM
NEFL
TTR
6330527O06RIK
CDH8
SV2B
GAP43
TRHDE
D11BWG0517E
CAMK2B
PENK1
RGS4
LPL
CACNA1B
KCNC2
TTC9
L1CAM
9130430L19RIK
CLSTN2
NAPB
CYB561
CXADR
HPCA
CNKSR2
UNC13A
GTL2
C1QTNF4
CBLN1
BRUNOL4
RHOV
EFNA3
HS6ST2
GRP
SOSTDC1
STX1A
A2BP1
CD24A
KCNQ2
BCL11A
ELAVL2
NPTX1
SST
COPG2AS2
ENO2
3110047P20RIK
CALN1
2010300C02RIK
SERTAD4
KCNV1
BRUNOL6
ATP1A3
CKMT1
D3BWG0562E
NAP1L2
6330417G04RIK
DOC2A
CORO1A
TRHR
SLC32A1
GNG2
SYNGR3
SLC10A4
LDB2
AAK1
RYR2
SLC7A8
NTNG1
ERC2
4930551E15RIK
SERPINI1
CAMKV
FXYD7
CDK5R1
SEMA3C
B230310J22RIK
BC026657
SLC4A10
PNMA2
ZFP804A
NPTXR
SCN2B
LBA1
ABLIM3
1700021K10RIK
GABPB2
NRIP3
NEUROD1
TAC2
2310046A06RIK
CNTNAP4
N28178
GPR12
PACSIN1
BCL11B
GAD1
SEMA3A
PPFIA2
SLC8A1
GPR22
D10BWG1379E
RUNX1T1
GFRA2
PTPRK
ATP2B3
RSPO2
RASGEF1A
EGR3
AW551984
CX3CL1
CRMP1
SCN1A
FBXO7
HPCAL4
AI848149
BRUNOL5
CBLN4
FABP3
PFKP
TBR1
EPHA3
KALRN
NRXN3
DYNC1I1
GPR6
SYP
RASL10A
NTF3
OLFM3
PAK6
HECW1
ADD2
PRMT8
9330121K16RIK
ADCY1
LMO3
4930505D03RIK
SLC6A17
SYT16
UNC5D
ITPKA
CDC42
SPOCK1
RASGRF1
DIRAS2
GJA9
KCNS2
GABRB3
LMO7
PCDHA4
LIN7B
CPNE4
ENC1
PRKCC
EG636791
LGI2
SULT4A1
C130038G02RIK
KCNAB1
ST8SIA4
A830036E02RIK
SYN2
TCRB-V13
MPPED1
BHLHB5
SCN3B
FGF9
SNCA
SLC2A3
C77370
RELN
PDE10A
SNRPN
CCKBR
PRKAR1B
1810015A11RIK
9930013L23RIK
C030019I05RIK
RAMP3
CACNA2D3
NRGN
6330405H19
CLSTN3
CAMTA1
SEPT6
CDH9
HTR1B
CXCL12
ST8SIA2
D130043K22RIK
SLC7A14
GRM7
DPP10
CCL27
MATK
PCP4
RIAN
DRD1IP
AU067824
3526401B18RIK
SLC6A15
CHGB
AW060394
LY6H
1500031I19RIK
PCDHA1
NSG2
2310010M24RIK
DGKG
LOC554327
KCNQ5
SCN3A
HS3ST5
RNF165
ACHE
VSTM2
KCNIP4
TUBB3
1500016O10RIK
KCNA4
TMOD3
A830018L16RIK
CPLX1
ARPP21
LASS6
RAB15
3110006E14RIK
A830006F12RIK
RAB3C
SLCO5A1
PCDHA11
ISL1
ADCY7
COL19A1
ACTL6B
ELAVL4
NETO1
FHOD3
CCBE1
CALB2
FKBP1B
GRIN1
MCTP1
B230209C24RIK
AI593442
DDN
EPB4.9
C730029A08RIK
SYNPR
B230343J05RIK
CYP4X1
AW555464
NPR3
NXPH2
CALCA
OLFM1
FOXP1
PCDH21
TMSB10
CDKL2
RASSF5
GRB10

## Sheet: Astrocyte markers
Astrocyte markers
GFAP
AQP4
PLA2G7
SLC39A12
MLC1
AU067665
DIO2
SLC14A1
ALDH1L1
CYP4F14
ALDOC
TTPA
ACSBG1
CHRDL1
GM266
SLC4A4
SLC1A2
SLC25A18
SLC1A3
F3
PPP1R3G
CYP4F15
1500005I02RIK
FZD2
2900019G14RIK
MERTK
VIL2
TMEM166
GJB6
HAPLN1
RFX4
PAPSS2
SLC15A2
PPP1R3C
TLR3
ACOT11
ATP1A2
BMPR1B
C030045D06RIK
PRODH
GLI3
TMEM47
SLC9A3R1
CTH
NTSR2
SLC7A10
VCAM1
FGFR3
CCDC80
ENTPD2
CYBRD1
KCNE1L
BC029169
AI464131
EG328479
TNC
TLCD1
EDG1
CBS
PBXIP1
GRIN2C
A730056I06RIK
ADHFE1
AGT
GLDC
SLC7A2
BC055107
GJA1
PDK4
EGFR
SOX9
CLDN10
PLCD4
ID4
FMO1
EMP2
LONRF3
HTRA1
MGST1
THRSP
HSD11B1
LGI4
ITGB5
AIFM3
AXL
ADORA2B
CBR3
HOD
EPHX2
SLC27A1
2610034M16RIK
SCARA3
CYP2D22
OAF
1700027L20RIK
2900052N01RIK
NR2E1
PDLIM4
MAMDC2
CD38
LRIG1
PRDM16
NAPRT1
TNFAIP8
GDPD2
PHKG1
GSTM1
RGS20
ABCD2
MYOC
A830059I20RIK
LCAT
HES5
SDC4
CYP4V3
STK17B
NOPE
FGFBP3
4631416L12RIK
EMX2
IL33
RBPMS2
SLC13A3
TCFCP2L1
NRARP
PLA2G3
SULT1A1
ID3
BAALC
EGFL6
ACSS1
MYOM3
APOE
RSPO1
SELENBP1
DAPP1
E130114P18RIK
TNFRSF19
TRIM9
CYP7B1
SERPINF1
SLC13A5
PAX6
P4HA3
SELENBP2
ALDH1A1
ACSL6
SOAT1
AGXT2L1
FOLH1
4732466D17RIK
MFGE8
SERHL
4933416E14RIK
GRM3
LXN
MMP14
KLF15
DMP1
CEBPD
ELOVL2
NDPH
ASPH
FXYD1
GLIS3
SLC30A10
AMOT
AOX1
4930534B04RIK
SLC1A4
PPP1R3D
DDAH1
1700019G17RIK
PDPN
FJX1
CROT
FKBP10
FBXO2
CLU
THBS4
IGSF1
SMO
PRKCM
TMEM51

## Sheet: Type 1 Microglial markers
Type 1 Microglial markers
A2M
ABCC4
ADORA3
AIF1
ALOX5AP
APOC1
APOC2
ARHGDIB
B2M
BCL2A1
BLNK
BNIP2
C14orf166
C1QA
C1QB
C2orf28
C3AR1
CAPG
CASP1
CCR1
CD14
CD163
CD300A
CD53
CD74
CPVL
CREG1
CSF1R
CTSS
CX3CR1
CYBA
CYFIP1
DCXR
DSE
ELF4
EMP3
EVI2B
FCER1G
FCGBP
FCGR1A
FCGR1B
FCGR2A
FCGR3B
FLJ22662
FPR1
FYB
GPX1
GRN
GYPC
HCK
HCLS1
HK2
HLA-A
HLA-B
HLA-C
HLA-DMA
HLA-DMB
HLA-DPA1
HLA-DPB1
HLA-DRA
HLA-DRB1
HLA-E
HLA-F
HLA-G
HMOX1
IFI30
INPP5D
IRF8
ITGB2
LAIR1
LAP3
LAPTM5
LCP1
LHFPL2
LOC653879
LST1
LY86
LY96
LYN
LYVE1
MAN2B1
MFSD1
MNDA
MS4A4A
MS4A6A
MYO1F
NMI
OLFML3
OLR1
P2RY5
PFN1
PLAC8
PRDX4
PTGS1
PTPRC
RAC2
RGS10
RHBDF2
RNASE2
RNASET2
S100A11
S100A6
S100A8
S100A9
SAMSN1
SCIN
SELPLG
SERPINA1
SERPINB1
SLA
SLC2A5
SLC7A7
SLCO2B1
SQRDL
ST6GAL1
STAB1
TGFB1
TGFBI
TGFBR2
TLR7
TPT1
TRIM22
TSPO
TYROBP
UCP2
VAMP8
VSIG4
WAS
YBX1
ZMYND10

## Sheet: Type 2 Microglial markers
Type 2 Microglial markers
ACTA2
ADAMTS1
ADFP
ADM
ANGPT2
ANGPTL4
ANXA1
ANXA2
APOLD1
BAG3
BCL6
BTG2
C10orf10
C1R
C1S
C5AR1
C6orf145
CCL2
CD44
CD93
CDH5
CDKN1A
CEBPB
CEBPD
CFH
CHI3L1
CHSY1
CLDN5
CLEC2B
CLIC1
COL4A1
COL4A2
COLEC12
CP
CRISPLD2
CSDA
CSPG4
CXCL2
CYP1B1
CYR61
DCN
DDR2
DNAJB1
DUSP1
ECM2
EMP1
ENG
EPAS1
FAM129A
FER1L3
FLNA
FN1
FOS
GADD45A
GADD45B
GBP1
GEM
GJA4
HIG2
HSPA1A
HSPA1B
HSPB1
ICAM1
ICAM2
ID1
ID3
IFI16
IFITM1
IFITM2
IFITM3
IGFBP4
IL1R1
IL1RL1
ITPR3
JUNB
KLF4
LGALS3
LOC391020
LRRC32
MAFF
MAR3
MCL1
MGP
MTHFD2
MYH11
NFIL3
NP
PDLIM1
PECAM1
PFKFB3
PLA1A
PLN
PLP2
PLSCR1
PODXL
RBPMS
RGS1
RHOB
RNASE4
S100A10
SAT1
SERPINA3
SERPING1
SHC1
SLC39A14
SLCO4A1
SMAD6
SMTN
SNF1LK
SRGN
TAGLN
TAGLN2
TAP1
TGM2
TIMP1
TIPARP
TM4SF1
TNFRSF10B
TNFRSF1A
TNFRSF1B
TPM2
TUBB6
VCAM1
VIM
VWF
ZFP36
ZFP36L2

## Sheet: Oligodendrocyte markers
Oligodendrocyte markers
MOG
MOBP
9630013A20RIK
AI314604
UGT8A
A330104H05RIK
ENPP6
CLDN11
9530066K23RIK
MAG
PLEKHH1
GM98
TMEM10
FA2H
SGK2
IL23A
6330530A05RIK
EDG8
MBP
TRF
GPR62
TSPAN2
MAL
ERBB3
ADAMTS4
ELOVL7
PPP1R14A
PLP1
PLXNB3
A230069A22RIK
GAL3ST1
BCAS1
SRPK3
GJA12
1700047M11RIK
CPM
EVI2A
PLA2G4A
GSN
PRKCQ
SEMA3D
GALNT6
PDLIM2
RFFL
GPR17
4930452G13RIK
HAPLN2
GJB1
SFT2D1
LGI3
NKX6-2
SOX10
EDG2
ADSSL1
GJE1
SLC45A3
ANLN
TNNI1
8430436F23RIK
PLLP
CYP27A1
KNDC1
DOCK10
BB120497
4833411O04RIK
5730559C18RIK
E130308A19RIK
CHN2
IL1RAP
ST18
2810468N07RIK
C030030A07RIK
MYO1D
CPOX
PPAP2C
CNP1
UNC5B
DDC
TRIM59
PHLDB1
BFSP2
BMP4
MATN1
TMEFF2
RNF122
ICK
ARPC1B
NFASC
CNTN1
CLDN14
2210011C24RIK
CAR14
SLC12A2
LIMS2
LOC544710
TMEM182
DCT
HHIP
KCNA1
D230025D16RIK
E330034G19RIK
EG626058
TMEM63A
BACE2
TMEM141
PCTK3
JOSD2
TMEM163
SLC44A1
GPR37
GRIK5
BMF
2600010E01RIK
6330503K22RIK
MAP6D1
TMEM2
ILF2
PPP1R16B
ASPA
9030409G11RIK
OTUD7B
EML1
3110001I20RIK
RAP1A
GLTP
ELOVL1
5430435G22RIK
ARSG
RHOG
ELL2

## Sheet: asdM12
asdM12
TCTEX1D1
CYB561
RAB11FIP5
ENO2
STRBP
MFSD3
STX3
CABLES2
RHBDD2
SSBP3
INPP4B
EEF1A2
DCTN1
DCTN1
DLK2
DLGAP2
WDR54
STAMBPL1
RALGPS1
SHROOM2
PHF17
STXBP1
CHSY3
FLRT3
NEFH
THOC5
THOC5
PRPF19
SEMA4F
PDS5B
PAK1
PQLC1
SLC6A15
TPRG1L
ATP13A2
BBS7
CAMSAP3
ATP2B2
ATP2B2
LZTFL1
CAP2
ABCA5
C3orf39
FAM81A
SLC29A1
PPP2R5D
PPP2R5D
ABCB9
ABCB9
PRRT3
CPNE4
HSPA12A
FBXW7
KLHDC3
GPR162
DNM1
CERS6
ACOT7
KIAA0090
GLS
RAB37
USP5
STEAP2
STEAP2
RCAN2
LPCAT4
SEMA3A
PIN1
GGA3
STAT4
RAB6B
SSX2IP
RELL2
HPS6
SLC39A10
UBE2O
KIF17
CAMK2B
CAMK2B
GPS2
NEURL4
CAND2
NDFIP1
IQSEC1
MRPS2
FBXL15
NUDCD3
NPTX1
DIRAS1
SLC39A3
BAIAP2
BAIAP2
CLCN6
GABRG2
ITPR1
FGF9
PLCL2
INA
ADARB1
OSBPL3
SLC17A7
PRDM2
SRGAP3
ZNF385B
ATPAF1
AP2A1
CYP4X1
CLSTN1
MYOZ3
APBA2
TAGLN3
WBSCR17
SLC25A12
PEX14
EPM2AIP1
ANXA6
ANXA6
SPRYD3
VAMP1
VAMP1
IGFBP6
BCL7B
ELAVL4
LRFN2
GALNT9
SCG5
AHI1
PPME1
STX1A
KIAA1324
CELSR2
SLC6A17
ATP1A1
ATP1A1
ANKRD34A
EPHB6
ME3
SULT4A1
SLC12A5
CDH22
C3orf15
SV2A
ETNK2
CPSF3L
CAMK1G
PRKCE
SERTAD4
CNTNAP2
DHPS
ATP6V1E1
ESRRG
LMO7
MAPK8IP2
MYCBP2
RNF41
MARK1
VAMP2
FARSA
RNF219
SLITRK5
NDEL1
CABP1
ATP6V0A1
CS
C22orf29
REEP1
TUBG1
CNTNAP1
C12orf43
SNAP47
TMEM169
AARSD1
PGBD5
PI4KA
RUNDC1
RNMT
GABRD
CDH18
RTN2
UNC13A
MAP1S
CDH12
PKNOX2
FAM133A
KLC1
LNX1
RAI1
LGALS8
INTS5
NAPB
ALS2
INPP5J
SYNDIG1
ANKRD29
RGS7
ENTPD6
CLIP3
PNKD
MYPOP
LRRN4CL
BSCL2
MAPK1
PANK4
CUL3
PISD
DHDDS
DEPDC5
DOC2A
TMEM59L
ACRV1
SLITRK3
NKRF
AP2S1
SAE1
RAB9B
CACNB1
B4GALT6
STAU2
STAC2
USP11
FRMPD4
GLS2
LRRC49
RRP12
PTH2R
TSPYL2
MICAL2
CHRM1
PNMA6C
KALRN
PNMA6A
NECAB3
RNF123
ADPRHL1
DNAJC27
MLIP
ADCY1
SRPR
FHL2
PKM2
ERLEC1
SLC16A14
CADPS
CADPS
HAPLN4
SUGP1
ACTR1B
C7orf43
CDK5
KCNS2
CACNG2
PCSK1
SLC38A1
CDK5R2
NUAK1
ATP2B3
ATP2B3
YARS
CAMKV
TBC1D25
KIAA0284
UBL4A
C9orf91
C2CD2L
CAPRIN2
CDR2
NOMO1
ABCG4
ZNF25
LDB2
FAM134A
MTMR7
ATL1
HERC1
MEN1
GRSF1
ARHGEF11
OTUB1
OTUB1
MPHOSPH8
CEND1
OGDHL
PPP1R7
MKX
NPTN
SLC9A6
NDRG4
NSF
ABCF2
C11orf87
AP2M1
EPB41L1
RPRML
RNF26
PHKG2
SNCB
CADPS2
ORC5
PRKAG2
THY1
ATP6V1B2
ACTL6B
SMAP2
SYNGR1
TRO
GFRA2
CAMK2G
PFKP
GPI
KRT222
MPP1
KCNIP4
NOS2
IDH3G
NPM2
PTPRN
GOT2
PTPN3
NFYC
VDAC3
ABTB1
ELOVL4
CKMT1B
MAP3K9
PPAPDC3
DPP6
PRSS3
NCALD
NCALD
F8A1
HK1
AP2A2
KIAA0232
SCN1B
SLC22A17
PAM
CKMT1A
TERF2
VPS33B
MCF2
PTPRT
SYP
SV2B
GRM8
CAMK1D
PAK3
ABCF3
PWWP2B
ABLIM2
SCN4B
MAPK13
KIFAP3
TOX2
IPCEF1
FAM174B
DOPEY1
AP3B2
GDAP1L1
DPP10
TRAPPC9
C10orf35
SCAMP5
F12
CACNA2D2
NGEF
LCMT1
OSBPL10
ASNS
PPP1R3F
CHGA
SH3GL2
NCKIPSD
RAB40C
ACHE
ATG16L1
ATG16L1
C12orf68
C12orf68
SNAP91
DCAF4
ASB13
PSMD2
COPG
CACNA2D3
AARS
KIAA0513
SLITRK4
CPNE5
TMEM130
PPL
POPDC3
PREP
CCKBR
SRA1
IFT122
CALY
APBB3
LRRC20
LRRC20
NMNAT2
MCM4
RBFOX1
RBFOX1
RBFOX1
FBXO33
DDX24
C6orf136
LRFN5
KIAA1797
ABHD14A
MAP2K5
MAP2K5
FIBP
CYP2E1
CPLX1
TRIM3
HMG20A
MADD
MADD
ICA1
ICA1
EPGN
VSNL1
CORO2A
MAGEE1
OXR1
IDH3A
GAL3ST3
TWF2
CASC1
DLG3
KLC2
BTRC
CD99L2
AFTPH
ST3GAL6
GLCE
ZNF365
PELI3
THEMIS
ZBTB24
FIG4
TESC
RAB15

## Sheet: asdM16
asdM16
CACHD1
AK4
LEPROT
ICAM2
NFIA
GNA13
PITPNC1
FGF2
FAM111A
SERPINB6
TSEN34
RPL14
CD99
GRAMD3
NEK6
MSI2
C10orf116
PLOD2
TUBB2B
KAL1
PLSCR4
TBL1X
HSPB1
FAM129B
PNP
HSCB
ECI2
PTPN12
SLC15A3
CSRP2
TM4SF1
SERP1
TMEM216
ANXA5
VAMP8
VAMP5
TMEM150A
ITGAV
PPFIA1
ELF1
C1orf144
STOM
NECAP2
WLS
PHF11
PHF11
PRCP
PRCP
SOX9
BNIP2
CXCL16
CDC42EP4
IFITM2
IFITM2
IFITM1
ANGPTL4
ANXA2
EXOG
IFITM3
IL18BP
ALDH4A1
EMX2
ANTXR1
SAP30L
SLC9A3R1
GNS
CSDA
XAF1
TRIM47
ACOX1
GNG5
SNRPG
SLC44A2
RHBDF2
C1QTNF1
GBP2
PSMB8
TAP1
BAG3
TGFBR3
ACAA2
HMG20B
FTL
CCNG1
SLC16A3
NFE2L2
PTTG1IP
EHD4
PARP4
TEAD2
DHRS3
CNN3
CPT2
DDAH2
S1PR1
ADD3
CLIC1
TMEM51
LRRC32
FCGRT
RRAS
HIBADH
MOB3C
SAR1B
JAM2
PTBP1
PTBP1
ADAMTS1
BBOX1
ACSL5
CYBRD1
TNFRSF1A
HIST1H1C
ZC3HAV1
RAP1B
YES1
ITGA6
MYL12A
UBE2L6
SERPING1
PODXL
PODXL
NFKBIZ
PLCD1
GNAI3
C1orf162
RHOC
RHOC
NRAS
HEBP2
TSPO
TSPO
PLTP
CD68
HIST2H2AC
ATP1B2
CAT
MCL1
TTC38
RAB7L1
FSTL1
RNF114
CEBPB
S100A10
EPAS1
TYMP
CDK2AP2
EDNRB
IL10RB
CALR
TP53BP2
STAT3
GSTP1
RAB3IL1
CNIH4
ASAP3
CLDN5
PARP14
TIPARP
RAB31
EPHX1
CFLAR
BTG1
ITPKB
COMT
SASH1
APOE
CXCR7
AHNAK
ASCC2
RAB34
SEPN1
BST2
AGT
ZIC2
FAM89A
RPS19
IFI35
VIM
RIN2
ROM1
MVP
TLN1
PIEZO1
GPR137B
NXT1
SDF2L1
CHST3
COL4A1
TMBIM1
S100A8
SEPX1
S100A16
RPS2
CARHSP1
CD81
DDIT4
CYP4F11
SLC39A1
RPLP1
TMEM179B
AQP4
RPS27
SLC39A12
RDH10
ACOX2
IDH1
YAP1
ADORA2B
FAM107A
SHC1
PSAT1
CAV1
MAPRE1
ATP6V0E1
SLC3A2
SCARA3
SCARA3
SCARA3
DTNA
DTNA
DTNA
ANO6
HDAC1
ZFHX3
EFNA1
TAF10
TPP1
GNA12
APOL3
TIMP1
RFXANK
MYH9
ABCA1
RHOBTB3
STK3
CCNK
SOX2
SNAP23
PIR
CPNE3
SP110
SP110
ZFP36L1
ITGB5
ITGB5
RARRES3
GFAP
BGN
EMP1
APPL2
TRAF3IP2
LY96
GPR56
GPR56
SEMA4B
LYN
USP3
GATAD2A
FYN
GPT2
CIB1
BCCIP
CTSH
RUFY3
EMP3
NINJ1
TRIOBP
NES
WASF2
AK2
PALLD
H2AFJ
PRDX1
SLC7A2
NFKB1
RPL18
DECR1
LAP3
FGR
CHPT1
STOX1
HADHB
ALDH1L1
LRP10
ZFP36
TAGLN2
LRIG1
NTRK2
NTRK2
NTRK2
FAM189A2
PPP1R14B
MGST1
MGST1
KLF15
VANGL2
CD151
RHPN2
SUCLG2
HLA-A
GNAI2
ACTL6A
IGFBP7
SRGN
METTL7A
LIX1
ZNF423
RPN2
TMX1
MERTK
OAF
DSE
SHMT2
ARHGEF6
SCRG1
TGM2
FBXO8
C10orf10
SAT1
ALDH9A1
CDH5
SEC61A1
PON2
CYB5B
FXYD5
PDK4
NPC2
TRIP6
NQO1
TGFBR2
FERMT2
DCAF12
AKR1C3
LRP4
AXL
AXL
CMTM3
PRDX6
HLA-E
RPS15A
DBI
DBI
IL17RB
SERF2
KANK1
SORBS3
YBX1
MSN
MAPKAPK3
C15orf63
CDKN1A
SIPA1
XPR1
CEBPD
GJA1
PLIN2
PSME1
TDP1
LGALS3
RAB5C
CD14
RPS6
SEC11A
GLIS3
IRF9
DYNLT1
ITGB1
HEY2
MT1M
B2M
HSDL2
MT1A
CDK4
SBF2
MT1X
SOD2
IGF2BP2
FGFRL1
CTDSP2
SERPINA3
CHSY1
LAMB2
LPP
UBXN2A
CCDC50

## Sheet: Postsynaptic density (PSD)
Postsynaptic density (PSD)
GRIN2A
GRIN2B
ARC
DLG4
NOS1
HRAS
DLG3
SYNGAP1
DLG2
NF1
BAIAP2
GRIA1
CAMK2A
LRRC7
SIPA1L1
IQSEC3
CNKSR2
AGAP2
DAB2IP
PTK2B
CLDN11
EDN2
FGB
FGG
GMFB
DMXL2
GRIA2
GRIA3
GRIA4
GRM1
GRM3
GRIK2
GRM5
GRM7
GRIN2D
GABBR2
LPHN3
PGRMC1
ATP2A2
ATP2B1
ATP2B2
ATP2B4
ATP1A3
ATP1A1
ATP1A4
ATP1B1
CACNA1E
CACNB3
CACNA1A
CACNA1C
CACNB1
CACNA1B
CACNA2D2
CACNA2D3
CACNG3
KCNMA1
KCNA2
KCNJ4
KCNQ2
VDAC1
VDAC2
SCN4A
ITPR1
RYR2
GPHN
ATP6V0A1
ATP6V1H
BAI1
BAI3
SLC1A2
CNTFR
S1PR1
EPHA4
F2RL1
C1QBP
GPR85
HCN2
IL1RAPL1
LRP1
NTRK2
PLXNA1
PLXNA2
AGER
SLC12A5
SLC17A7
SLC4A10
SLC4A4
SLC8A2
HOMER1
SHANK3
TJP1
MPP2
MPP3
GRIP2
PICK1
TJP2
NCKAP1
CASKIN1
FLOT1
TRAF3
DLGAP2
SH3KBP1
SORBS1
AKAP2
CRIPT
EPS15L1
GRB10
GRB2
LIME1
NBEA
SHC1
SOS1
YWHAB
YWHAE
YWHAH
YWHAG
CAMK2B
CAMK2D
CAMK2G
DCLK1
PRKAR2B
MARK2
ADRBK1
MINK1
PRKCA
PRKCE
CSNK1E
PRKACB
ROCK2
TBK1
AKT2
CDC42BPB
CDK5
CDKL2
CSNK1A1
MAPK1
GSK3B
MAP4K4
MAP2K1
PRKAR2A
AKT1
PRKAR1A
RPS6KB1
RPS6KA3
FYN
LYN
LCK
FES
YES1
PPP1R9B
PPP1CC
PPP1CB
PPP3CA
PPP2R1A
PTPRS
PPP1R9A
PPP2CA
PTPRD
PTPRZ1
DUSP3
DUSP10
MTMR14
PTPN11
PTPRF
GNAO1
SEPT7
GNB1
SEPT6
SEPT2
SEPT3
SEPT8
GNAI2
GNAZ
GNB2
GNB5
RAB3A
RALA
SEPT11
SEPT9
DIRAS1
GNAS
MRAS
NRAS
RAB5A
RAB8A
RAB10
RAB12
RAC1
RAC2
RAP1A
SEPT4
CIT
RAPGEF4
GAP43
GIT1
RAB11FIP2
ARHGEF2
AGAP3
ELMO2
ARFGAP3
ARHGEF9
AGAP1
DOCK3
FMNL1
G3BP2
GDI1
GNG12
GOLGA2
RABEP1
NGEF
RAPGEF2
RAP1GAP
RGS6
RGS7
RGS17
GIPC1
VAV2
HSPA5
DNAJA2
HSPA9
HSP90AB1
TCP1
CCT2
CCT4
CCT5
DNAJA1
HSPD1
HSPA12A
CCT3
CCT7
CCT8
CRYAB
DNAJB2
DNAJC6
HSPH1
HSPB1
DNAJC11
PDIA6
SSR1
PDE2A
PDE4B
PDE4D
PDE10A
BCAN
VCAN
OLFM1
EXOC4
ATP5B
ATP6V1A
ATP6V1B2
ATP5A1
ATP6V0D1
ATP6V1E1
ATAD3A
ATP5C1
ATP6V1C1
ATP6V1D
NDUFA9
NDUFS1
NDUFS3
NDUFV2
NDUFA4
NDUFA8
NDUFA10
NDUFS2
COPS3
DPP6
KEL
PSMD14
PSMA4
PSMC3
PSMD2
PSMD8
PSMD10
ST14
CYFIP1
GDAP1
DTNA
GDAP1L1
BSG
CCNY
CNNM1
DAAM1
DBC1
ENAH
GPRIN1
LSAMP
LRRTM4
NUMBL
WIF1
DNM1
DNM2
PRNP
DGKB
NRN1
PIP4K2B
STUB1
ANXA3
ARF2
ATPIF1
BLNK
BRP44L
CCNG2
CD59
CDK5RAP3
CPNE6
PLCB1
PLEK
RTN3
S100A4
S100A9
S100B
STRN
STRN4
CRMP1
PFKP
ALDOC
CKB
CYLD
DDX1
IQSEC2
MGST3
PIK3CA
UCHL1
ACLY
DDOST
DDX5
DPYSL4
ACSL6
FASN
GCS1
OGT
PFKL
PFKM
PRDX1
TKT
SAE1
AGPAT5
ALDH1A1
NPEPPS
ACSBG1
BIRC6
CDIPT
CPT2
CUL5
CYP1B1
D1PAS1
DHRS7B
DPM1
DPYSL5
ENO3
ENO2
EXT2
AGK
ALDH1L1
EHMT2
GUCY1B3
HSD17B10
DTD1
HSD17B12
IMPA1
INPP4A
LDHA
LDHB
MAOA
GAD1
MIF
NME2
PADI2
PGAM2
PIGK
PIP4K2A
PIP5K1C
PKLR
POP4
PPAP2B
PRPS1
PYCR1
PYGB
RNF144A
RP2
RPN1
RRM1
SRR
PRDX2
UBE2V1
USP5
CKMT1B
DPYSL2
GLUD1
AK1
HADHA
HK1
MDH2
SUCLG1
ACAT1
BDH1
IDH3B
SLC25A11
SOD2
SUCLA2
BCKDK
CYC1
DBT
DECR1
DLAT
DLD
DLST
ETFDH
GLS2
HADHB
IDH3A
IDH3G
OGDH
AIFM1
PDHA1
PDHB
CYFIP2
PURA
ATRX
BAZ1B
FIBP
HNRNPM
NFKBIE
MECR
MKL2
ORC1
SOX7
STAT1
TFAM
ZFP386
CSRP1
ACTL6B
ARID3B
SMC3
FBXO2
HIST3H2BA
HNRNPH1
HNRNPH2
KDM3B
MLF1
MMS19
NAP1L1
NDEL1
ORC2
PCBP1
PES1
REV3L
SMARCA1
EEF1A2
EEF2
EEF1A1
EEF1B2
EEF1G
EIF3D
EIF4B
EIF4E
PABPC1
SFPQ
RPL6
RPS3
RPL4
RPL7
RPLP0
RPS19
RPL8
RPL22
RPL23
RPS3A
RPS6
RPS9
RPS17
RPS18
RPL23A
RPL36
RPLP1
WDR89
RPS5
RPS7
RPS14
RPS21
RPS25
RPS27L
ARPC3
ARPC4
ACTR2
ACTR3
ARPC2
ACTN1
ACTN2
ACTN4
SPTBN1
MAP2
MACF1
MAP1B
MAP6
MAP4
MAPRE2
CTNNA2
CTNND2
CTNND1
CTNNA1
PLP1
MBP
OMG
GPM6A
NFASC
TNR
NPTN
2410039E07RIK
KRT24
INA
NEFM
NEFL
ADD1
CAPZA2
CAPZB
SHANK2
DBN1
ABLIM1
ADD2
ANK2
ANK3
EPB41L3
SYNPO
THY1
WASF1
ADD3
GSN
LASP1
NEFH
PALM
ACTR1A
ADAM23
ANK1
CAPZA1
CLMN
CORO1C
EPB41L1
JUP
PKP4
ABI1
TAGLN3
NCKIPSD
ABLIM2
ADAM11
ASB7
CKAP4
CORO1A
CORO1B
CORO2B
DES
DSG1
DMD
EEA1
EPB49
EZR
FSCN1
LMNA
MTDH
LZTS1
PAFAH1B1
DCHS1
PCDHB6
PPFIA4
PFN2
CDH2
GJA1
CNTNAP1
CNTN1
CNTN2
HAPLN1
NCAN
L1CAM
LGI1
NEGR1
NLGN2
NLGN3
NRXN3
LIN7A
LIN7B
ASTN1
ERBB2IP
NCAM1
OPCML
ACAN
CLU
DST
CDH10
CDH13
CSPG5
GJB6
HAPLN2
MAG
NCAM2
NEO1
TSC1
CLTC
CLTA
CLTB
SYN1
SYN2
NSF
SYT1
AP2A1
UNC13A
NIPSNAP1
P140
STXBP1
AP1B1
AP2A2
AP2M1
AP3D1
GBAS
STX1A
VAPA
AMPH
BIN1
AP2B1
AP2S1
CLIP2
NAPB
PACSIN1
PICALM
RIMS2
RTN1
SYNGR3
SYNJ1
SYT7
TRIM9
VPS16
VPS35
ANXA1
SNAP91
AP3B2
CANX
COPA
COPB2
EHD3
EPN2
EXOC7
EXOC8
GOSR1
HIP1R
ICA1
MOBKL3
UNC13C
NAPA
NPTX1
RIMBP2
RAB11FIP5
SCFD1
EXOC5
EXOC6B
EXOC2
EXOC3
SNX3
STX1B
STX7
STX12
SYCP1
SYN3
SYNGR1
TJAP1
STXBP5
TRIM37
VAMP2
VAPB
VPS28
VPS29
VPS33A
VPS45
VTI1B
SLC25A4
MTCH2
SFXN3
SLC25A12
ABCD3
SEC23A
SFXN5
SLC25A3
ABCB1
ABCB8
MTCH1
MTX1
MTX2
SEC22B
SFXN1
SLC25A1
SLC25A13
TOMM70A
VPS26A
MYO5A
TMOD2
CLASP2
IMMT
MYH9
MYO18A
TPM1
DYNC1H1
DYNLL1
KIF2A
MYH10
MYH11
DCTN1
TRIM3
DYNC1I1
GABARAPL2
KIF5B
MYL6
MYO1B
MYO6
VIM
DCTN2
DCTN4
DYNC1LI1
DYNC1I2
GAS7
ITSN1
KIFAP3
KIF5C
MYO5C
MYO7B
OPA1
CLIP1
SYT2
SYT3
SYT5
TPM2
WDR7
CHCHD6
C21ORF33
TTC35
PHACTR1
NEBL
APOO
CMPK1
SNAP47
TMED3
C17ORF85
CEND1
1500005I02RIK
CNRIP1
C1ORF96
CALCOCO1
WDR47
SRI
KIAA1468
TUBB6
SPATA2L
BRP44
PGAM5
SBF2
TUBB2C
C10ORF58
VCPIP1
DCLK2
FAM81A
PRICKLE2
SCAI
AVPI1
BCAS1
CBLN1
ABHD14B
D630045J12RIK
KIAA0408
SGIP1
DOCK7
CHCHD3
IGSF8
C920006C10RIK
KIAA0284
AU040829
GPR158
LETM1
ARPC5L
MLF2
MP68
PDLIM7
PLEKHA6
STC1
ARMC10
TMEM33
TPD52L1
WDR1
WDR37
GRIN1
GRID2
GABBR1
LPHN1
GABRA1
ATP2B3
ATP1A2
CACNA2D1
KCNAB2
VDAC3
APP
EPHB1
SLC4A3
SHANK1
DLG1
PCLO
CASK
GRIP1
HOMER3
MPP6
DLGAP1
BM948371
AGRN
DLGAP4
FLOT2
WDR6
AKAP9
SFN
PRKCB
CSNK2A1
CAMKV
TNIK
AAK1
CDKL5
CSNK2B
MAP3K12
PKN1
PRKG2
SRC
PPP1CA
PPM1E
SBF1
SEPT5
RHOG
ARHGEF7
RANBP9
HSPA1B
DNAJB6
CCT6A
DNAJA3
SNCA
CNP
PSMD1
SYNJ2
BASP1
LRRTM1
DNM3
ODZ4
TPPP
ITFG1
RTN4
CACNG2
ALDOA
GLUL
DDX3X
ACACA
ADAR
BCR
CAT
DGKZ
COMTD1
GSTO1
HSD17B4
D3BWG0562E
NEDD4
NEDD4L
DHRS4
PCCA
RPN2
TM7SF2
GAPDH
ACO2
GOT2
UQCRC2
PRDX6
CS
ENDOG
GPD2
GPX4
IDH2
IARS2
CYB5B
PC
UQCRC1
SND1
ATF7IP
PURB
BANF1
HIST1H1E
XRCC1
ARFGAP2
EIF4A2
BSN
CTTN
AKAP5
PRPH
RPL10A
RPL19
ARVCF
TRIO
TPI1
RHOT1
EFR3B
OLA1
PEX5L
CTNNB1
NAPG
PSD
CKAP5
AP3M2
HIST1H2AE
SLC25A5
TPM3
RPS28
C18ORF8
OGDHL
MYL4
PLEC
RPS4X
PPFIA3
MAPRE3
ADAP1
SORBS2
MOG
ZWINT
VPS41
NCDN
RPS13
MAPT
SV2A
RPS8
LANCL2
RPS2
MT-CO2
TPT1
LRRC59
KIAA1217
TUBA1A
PGAM1
ASTN2
YWHAQ
ERC1
NKIRAS1
TEX9
RGS8
SH3BGRL2
ACTR3B
MAP1A
CPEB3
LRPPRC
4932414J04RIK
SUMO2
MOSC2
DIRAS2
RIMS1
PPIB
RPL17
FBXO31
TMEM132B
C22ORF28
PMCH
USMG5
DIP2B
ARPC1A
NRXN1
RPL30
IGSF21
RPL24
VCP
KRT6A
HNT
PRR7
SCN2A
CTTNBP2
OLFM2
RPS15
MAGEF1
CALM1
PHB2
MCCC1
CALML5
SLC25A31
MYH14
PRRT1
MLLT4
SYP
ANKS1B
C330002I19RIK
EG625603
RPS10
GUCY1A2
PPFIA2
RPL5
TNC
HNRNPA3
IQSEC1
ZNF451
NLGN1
LRRTM2
CFL1
STK39
PRUNE2
RPS12
CCDC109A
RPL3
BAG2
STOML2
RPL18
SYNE1
FMNL3
CDK5R1
DYNLL2
TANC2
SPECC1
RPL9
MINA
SERPINA3
ITGAX
RPL13
PDE11A
HSP90B1
NCRNA00219
FAM40B
ENO1
TTYH1
D15WSU169E
TMOD1
RASAL2
HIST1H4A
RPSA
SHARPIN
PI4KA
CRTAC1
AZI2
KLC2
KRT5
MYLC2B
F2RL3
VGF
PRKCG
RPL31
FABP5
ADAM22
GPRASP2
FAM38A
AKR1A1
SLC30A3
FAM82A2
RASGRF2
ERC2
MYO1D
RPL38
JAKMIP2
RPS16
RPL14
C12ORF57
KTN1
C6ORF103
BC005764
TTC7B
NRGN
PSD3
RPL7A
RPL12
RPL10
RPL11
RPL27
RPS27
C11ORF41
TRIM32
SNAP25
YWHAZ
C230096C10RIK
UBR4
D430041B17RIK
BRSK1
RPS27A
UBB
UBA52
HEL308
FBXO41
SLC25A22
KALRN
DSP
GRIN2A
GRIN2B
ARC
DLG4
NOS1
HRAS
DLG3
SYNGAP1
DLG2
NF1
BAIAP2
GRIA1
CAMK2A
LRRC7
SIPA1L1
IQSEC3
CNKSR2
AGAP2
DAB2IP
PTK2B
CLDN11
EDN2
FGB
FGG
GMFB
DMXL2
GRIA2
GRIA3
GRIA4
GRM1
GRM3
GRIK2
GRM5
GRM7
GRIN2D
GABBR2
LPHN3
PGRMC1
ATP2A2
ATP2B1
ATP2B2
ATP2B4
ATP1A3
ATP1A1
ATP1A4
ATP1B1
CACNA1E
CACNB3
CACNA1A
CACNA1C
CACNB1
CACNA1B
CACNA2D2
CACNA2D3
CACNG3
KCNMA1
KCNA2
KCNJ4
KCNQ2
VDAC1
VDAC2
SCN4A
ITPR1
RYR2
GPHN
ATP6V0A1
ATP6V1H
BAI1
BAI3
SLC1A2
CNTFR
S1PR1
EPHA4
F2RL1
C1QBP
GPR85
HCN2
IL1RAPL1
LRP1
NTRK2
PLXNA1
PLXNA2
AGER
SLC12A5
SLC17A7
SLC4A10
SLC4A4
SLC8A2
HOMER1
SHANK3
TJP1
MPP2
MPP3
GRIP2
PICK1
TJP2
NCKAP1
CASKIN1
FLOT1
TRAF3
DLGAP2
SH3KBP1
SORBS1
AKAP2
CRIPT
EPS15L1
GRB10
GRB2
LIME1
NBEA
SHC1
SOS1
YWHAB
YWHAE
YWHAH
YWHAG
CAMK2B
CAMK2D
CAMK2G
DCLK1
PRKAR2B
MARK2
ADRBK1
MINK1
PRKCA
PRKCE
CSNK1E
PRKACB
ROCK2
TBK1
AKT2
CDC42BPB
CDK5
CDKL2
CSNK1A1
MAPK1
GSK3B
MAP4K4
MAP2K1
PRKAR2A
AKT1
PRKAR1A
RPS6KB1
RPS6KA3
FYN
LYN
LCK
FES
YES1
PPP1R9B
PPP1CC
PPP1CB
PPP3CA
PPP2R1A
PTPRS
PPP1R9A
PPP2CA
PTPRD
PTPRZ1
DUSP3
DUSP10
MTMR14
PTPN11
PTPRF
GNAO1
SEPT7
GNB1
SEPT6
SEPT2
SEPT3
SEPT8
GNAI2
GNAZ
GNB2
GNB5
RAB3A
RALA
SEPT11
SEPT9
DIRAS1
GNAS
MRAS
NRAS
RAB5A
RAB8A
RAB10
RAB12
RAC1
RAC2
RAP1A
SEPT4
CIT
RAPGEF4
GAP43
GIT1
RAB11FIP2
ARHGEF2
AGAP3
ELMO2
ARFGAP3
ARHGEF9
AGAP1
DOCK3
FMNL1
G3BP2
GDI1
GNG12
GOLGA2
RABEP1
NGEF
RAPGEF2
RAP1GAP
RGS6
RGS7
RGS17
GIPC1
VAV2
HSPA5
DNAJA2
HSPA9
HSP90AB1
TCP1
CCT2
CCT4
CCT5
DNAJA1
HSPD1
HSPA12A
CCT3
CCT7
CCT8
CRYAB
DNAJB2
DNAJC6
HSPH1
HSPB1
DNAJC11
PDIA6
SSR1
PDE2A
PDE4B
PDE4D
PDE10A
BCAN
VCAN
OLFM1
EXOC4
ATP5B
ATP6V1A
ATP6V1B2
ATP5A1
ATP6V0D1
ATP6V1E1
ATAD3A
ATP5C1
ATP6V1C1
ATP6V1D
NDUFA9
NDUFS1
NDUFS3
NDUFV2
NDUFA4
NDUFA8
NDUFA10
NDUFS2
COPS3
DPP6
KEL
PSMD14
PSMA4
PSMC3
PSMD2
PSMD8
PSMD10
ST14
CYFIP1
GDAP1
DTNA
GDAP1L1
BSG
CCNY
CNNM1
DAAM1
DBC1
ENAH
GPRIN1
LSAMP
LRRTM4
NUMBL
WIF1
DNM1
DNM2
PRNP
DGKB
NRN1
PIP4K2B
STUB1
ANXA3
ARF2
ATPIF1
BLNK
BRP44L
CCNG2
CD59
CDK5RAP3
CPNE6
PLCB1
PLEK
RTN3
S100A4
S100A9
S100B
STRN
STRN4
CRMP1
PFKP
ALDOC
CKB
CYLD
DDX1
IQSEC2
MGST3
PIK3CA
UCHL1
ACLY
DDOST
DDX5
DPYSL4
ACSL6
FASN
GCS1
OGT
PFKL
PFKM
PRDX1
TKT
SAE1
AGPAT5
ALDH1A1
NPEPPS
ACSBG1
BIRC6
CDIPT
CPT2
CUL5
CYP1B1
D1PAS1
DHRS7B
DPM1
DPYSL5
ENO3
ENO2
EXT2
AGK
ALDH1L1
EHMT2
GUCY1B3
HSD17B10
DTD1
HSD17B12
IMPA1
INPP4A
LDHA
LDHB
MAOA
GAD1
MIF
NME2
PADI2
PGAM2
PIGK
PIP4K2A
PIP5K1C
PKLR
POP4
PPAP2B
PRPS1
PYCR1
PYGB
RNF144A
RP2
RPN1
RRM1
SRR
PRDX2
UBE2V1
USP5
CKMT1B
DPYSL2
GLUD1
AK1
HADHA
HK1
MDH2
SUCLG1
ACAT1
BDH1
IDH3B
SLC25A11
SOD2
SUCLA2
BCKDK
CYC1
DBT
DECR1
DLAT
DLD
DLST
ETFDH
GLS2
HADHB
IDH3A
IDH3G
OGDH
AIFM1
PDHA1
PDHB
CYFIP2
PURA
ATRX
BAZ1B
FIBP
HNRNPM
NFKBIE
MECR
MKL2
ORC1
SOX7
STAT1
TFAM
ZFP386
CSRP1
ACTL6B
ARID3B
SMC3
FBXO2
HIST3H2BA
HNRNPH1
HNRNPH2
KDM3B
MLF1
MMS19
NAP1L1
NDEL1
ORC2
PCBP1
PES1
REV3L
SMARCA1
EEF1A2
EEF2
EEF1A1
EEF1B2
EEF1G
EIF3D
EIF4B
EIF4E
PABPC1
SFPQ
RPL6
RPS3
RPL4
RPL7
RPLP0
RPS19
RPL8
RPL22
RPL23
RPS3A
RPS6
RPS9
RPS17
RPS18
RPL23A
RPL36
RPLP1
WDR89
RPS5
RPS7
RPS14
RPS21
RPS25
RPS27L
ARPC3
ARPC4
ACTR2
ACTR3
ARPC2
ACTN1
ACTN2
ACTN4
SPTBN1
MAP2
MACF1
MAP1B
MAP6
MAP4
MAPRE2
CTNNA2
CTNND2
CTNND1
CTNNA1
PLP1
MBP
OMG
GPM6A
NFASC
TNR
NPTN
2410039E07RIK
KRT24
INA
NEFM
NEFL
ADD1
CAPZA2
CAPZB
SHANK2
DBN1
ABLIM1
ADD2
ANK2
ANK3
EPB41L3
SYNPO
THY1
WASF1
ADD3
GSN
LASP1
NEFH
PALM
ACTR1A
ADAM23
ANK1
CAPZA1
CLMN
CORO1C
EPB41L1
JUP
PKP4
ABI1
TAGLN3
NCKIPSD
ABLIM2
ADAM11
ASB7
CKAP4
CORO1A
CORO1B
CORO2B
DES
DSG1
DMD
EEA1
EPB49
EZR
FSCN1
LMNA
MTDH
LZTS1
PAFAH1B1
DCHS1
PCDHB6
PPFIA4
PFN2
CDH2
GJA1
CNTNAP1
CNTN1
CNTN2
HAPLN1
NCAN
L1CAM
LGI1
NEGR1
NLGN2
NLGN3
NRXN3
LIN7A
LIN7B
ASTN1
ERBB2IP
NCAM1
OPCML
ACAN
CLU
DST
CDH10
CDH13
CSPG5
GJB6
HAPLN2
MAG
NCAM2
NEO1
TSC1
CLTC
CLTA
CLTB
SYN1
SYN2
NSF
SYT1
AP2A1
UNC13A
NIPSNAP1
P140
STXBP1
AP1B1
AP2A2
AP2M1
AP3D1
GBAS
STX1A
VAPA
AMPH
BIN1
AP2B1
AP2S1
CLIP2
NAPB
PACSIN1
PICALM
RIMS2
RTN1
SYNGR3
SYNJ1
SYT7
TRIM9
VPS16
VPS35
ANXA1
SNAP91
AP3B2
CANX
COPA
COPB2
EHD3
EPN2
EXOC7
EXOC8
GOSR1
HIP1R
ICA1
MOBKL3
UNC13C
NAPA
NPTX1
RIMBP2
RAB11FIP5
SCFD1
EXOC5
EXOC6B
EXOC2
EXOC3
SNX3
STX1B
STX7
STX12
SYCP1
SYN3
SYNGR1
TJAP1
STXBP5
TRIM37
VAMP2
VAPB
VPS28
VPS29
VPS33A
VPS45
VTI1B
SLC25A4
MTCH2
SFXN3
SLC25A12
ABCD3
SEC23A
SFXN5
SLC25A3
ABCB1
ABCB8
MTCH1
MTX1
MTX2
SEC22B
SFXN1
SLC25A1
SLC25A13
TOMM70A
VPS26A
MYO5A
TMOD2
CLASP2
IMMT
MYH9
MYO18A
TPM1
DYNC1H1
DYNLL1
KIF2A
MYH10
MYH11
DCTN1
TRIM3
DYNC1I1
GABARAPL2
KIF5B
MYL6
MYO1B
MYO6
VIM
DCTN2
DCTN4
DYNC1LI1
DYNC1I2
GAS7
ITSN1
KIFAP3
KIF5C
MYO5C
MYO7B
OPA1
CLIP1
SYT2
SYT3
SYT5
TPM2
WDR7
CHCHD6
C21ORF33
TTC35
PHACTR1
NEBL
APOO
CMPK1
SNAP47
TMED3
C17ORF85
CEND1
1500005I02RIK
CNRIP1
C1ORF96
CALCOCO1
WDR47
SRI
KIAA1468
TUBB6
SPATA2L
BRP44
PGAM5
SBF2
TUBB2C
C10ORF58
VCPIP1
DCLK2
FAM81A
PRICKLE2
SCAI
AVPI1
BCAS1
CBLN1
ABHD14B
D630045J12RIK
KIAA0408
SGIP1
DOCK7
CHCHD3
IGSF8
C920006C10RIK
KIAA0284
AU040829
GPR158
LETM1
ARPC5L
MLF2
MP68
PDLIM7
PLEKHA6
STC1
ARMC10
TMEM33
TPD52L1
WDR1
WDR37
GRIN1
GRID2
GABBR1
LPHN1
GABRA1
ATP2B3
ATP1A2
CACNA2D1
KCNAB2
VDAC3
APP
EPHB1
SLC4A3
SHANK1
DLG1
PCLO
CASK
GRIP1
HOMER3
MPP6
DLGAP1
BM948371
AGRN
DLGAP4
FLOT2
WDR6
AKAP9
SFN
PRKCB
CSNK2A1
CAMKV
TNIK
AAK1
CDKL5
CSNK2B
MAP3K12
PKN1
PRKG2
SRC
PPP1CA
PPM1E
SBF1
SEPT5
RHOG
ARHGEF7
RANBP9
HSPA1B
DNAJB6
CCT6A
DNAJA3
SNCA
CNP
PSMD1
SYNJ2
BASP1
LRRTM1
DNM3
ODZ4
TPPP
ITFG1
RTN4
CACNG2
ALDOA
GLUL
DDX3X
ACACA
ADAR
BCR
CAT
DGKZ
COMTD1
GSTO1
HSD17B4
D3BWG0562E
NEDD4
NEDD4L
DHRS4
PCCA
RPN2
TM7SF2
GAPDH
ACO2
GOT2
UQCRC2
PRDX6
CS
ENDOG
GPD2
GPX4
IDH2
IARS2
CYB5B
PC
UQCRC1
SND1
ATF7IP
PURB
BANF1
HIST1H1E
XRCC1
ARFGAP2
EIF4A2
BSN
CTTN
AKAP5
PRPH
RPL10A
RPL19
ARVCF
TRIO
TPI1
RHOT1
EFR3B
OLA1
PEX5L
CTNNB1
NAPG
PSD
CKAP5
AP3M2
HIST1H2AE
SLC25A5
TPM3
RPS28
C18ORF8
OGDHL
MYL4
PLEC
RPS4X
PPFIA3
MAPRE3
ADAP1
SORBS2
[truncated: 161 more rows]

## Sheet: SFARI Genes_08-19-2024
SFARI Genes_08-19-2024
ABAT
ABCA10
ABCA13
ABCA7
ABCE1
ABL2
ACE
ACHE
ACTB
ACTL6B
ACTN4
ACY1
ADA
ADCY3
ADCY5
ADGRL1
ADK
ADNP
ADORA3
ADSL
ADSS2
AFF2
AGAP1
AGAP2
AGAP5
AGBL4
AGMO
Ago01
Ago02
Ago03
ABCA2
Ago04
AGTR2
AHDC1
AHI1
AHNAK
AKAP9
ALDH1A3
ALDH1L1
ALDH5A1
ALG6
AMPD1
AMT
ANK2
ANK3
ANKRD11
ANKRD17
ANKS1B
ANP32A
ANXA1
AP1S2
AP2M1
AP2S1
APBA2
APBB1
APH1A
ARF3
ARHGAP11B
ARHGAP32
ARHGAP5
ARHGEF10
ADORA2A
ADRB2
ARHGEF2
ARHGEF9
ARID1B
AR
ARID2
ARNT2
ARX
ASAP2
ASB14
ASH1L
ASMT
ASPM
ASTN2
ASXL3
ATP10A
ATP1A1
ATP1A3
ATP2B1
ATP2B2
ATP6V0A2
ATRX
AUTS2
AVPR1A
AZGP1
BACE1
BAIAP2L1
BAZ2B
BBS4
BCAS1
BCKDK
BCL11A
BCL11B
BCORL1
BICRA
BIRC6
BRAF
BRCA2
BRD4
BRINP3
BRSK2
BRWD3
BST1
BTAF1
BTRC
C12orf57
C15orf62
C4B
CA6
CACNA1A
CACNA1B
CACNA1C
CACNA1D
CACNA1E
CACNA1F
CACNA1G
CACNA1H
CACNA1I
CACNA2D1
CACNA2D3
CACNB1
CACNB2
CACNG2
CADM1
CADM2
CADPS
CADPS2
CAMK2A
CAMK2B
CAMK2D
CAMK4
AVPR1B
BICDL1
CAMTA2
CAPN12
CAPRIN1
CARD11
CASK
CASKIN1
CASZ1
CAT
CBX1
CC2D1A
CCDC88C
CCDC91
CCIN
CCNG1
CCNK
CCSER1
CCT4
CD276
CD38
CDC42BPB
CDH10
CDH11
CDH13
CDH2
CDH8
CDH9
CDK13
CDK16
CDK19
CDK5RAP2
CDK8
CDKL5
CDON
CECR2
CELF2
CELF4
CELF6
CEP135
CEP290
CEP41
CERT1
CGNL1
CHAMP1
CHD1
CHD2
CHD3
CHD7
CHD8
CHD9
CHKB
CHM
CHMP1A
CHRM3
CHRNA7
CHRNB3
CHST2
CIB2
CIC
CLASP1
CLCN4
CLN8
CLTCL1
CMIP
CMPK2
CNGB3
CNKSR2
CNOT1
CD99L2
CDH22
CLIP2
CNOT3
CNR1
CNTN3
CNTN4
CNTN5
CNTN6
CNTNAP2
CNTNAP3
CNTNAP4
CNTNAP5
COL28A1
CORO1A
CPEB4
CPSF7
CPT2
CPZ
CREBBP
CSDE1
CSMD1
CSMD2
CSMD3
CSNK1E
CSNK1G1
CSNK2A1
CSNK2B
CTCF
CTNNA2
CTNNA3
CTNNB1
CTNND2
CTR9
CTTNBP2
CUL3
CUL7
CUX1
CUX2
CX3CR1
CYFIP1
CYLC2
CYP27A1
DAGLA
DAPP1
DCC
DDC
DDHD2
DDX23
DDX3X
DDX53
DEAF1
CUL4B
DENR
DEPDC5
DGKI
DHCR7
DHX30
DHX9
DIP2A
DIP2C
DIPK2A
DISC1
DIXDC1
DLG1
DLG2
DLG4
DLGAP1
DLGAP2
DLGAP3
DLL1
DLX3
DLX6
DMD
DMPK
CYP11B1
DLX2
DMWD
DMXL2
DNAH10
DNAH17
DNAH3
DNER
DNM1
DNMT3A
DOCK1
DOCK4
DOCK8
DOLK
DPP10
DPP3
DPP4
DPP6
DPYD
DPYSL2
DPYSL3
DRD1
DRD2
DRD3
DSCAM
DST
DUSP15
DVL3
DYDC1
DYDC2
DYNC1H1
DYRK1A
EBF3
ECPAS
EEF1A2
EFR3A
EGR3
EHMT1
EIF3G
EIF4E
EIF4G1
EIF5A
ELAVL2
ELAVL3
ELOVL2
ELP2
ELP4
EMSY
EN2
ENPP1
EP300
EP400
EPC2
EPHA1
EPHB1
EPHB2
EPPK1
ERBIN
ERMN
ESR2
ESRRB
ETFB
EXOC3
EXOC5
EXOC6
EXOC6B
EXT1
FABP4
FABP5
FAM47A
FAM98C
FAN1
FAT1
FBN1
FBRSL1
FBXL13
FBXO11
FBXO33
FBXO40
FCRL6
FEZF2
FGA
FGF13
FGF14
FGFR1
FHIT
FLNA
FMR1
FOXG1
FOXP1
FOXP2
ERG
FRG1
FRK
FRMD5
FRMPD4
FRYL
FXN
G3BP2
GABBR2
GABRA3
GABRA4
GABRB2
GABRB3
GABRG2
GABRG3
GALNT10
GALNT13
GALNT14
GALNT2
GALNT8
GATM
GBE1
GDA
GFAP
GGNBP2
GIGYF1
GIGYF2
GLIS1
GLO1
GLRA2
GNAI1
GNAS
GNB1L
GNB2
GPC4
GPC5
GPC6
GPD2
GPHN
GPR37
GPR85
GPX1
GRB10
GRIA1
GRIA2
GRIA3
GRID1
GRID2
GRID2IP
GRIK2
GRIK3
GRIK4
GRIK5
GRIN1
GRIN2A
GAS2
GRIN2B
GRIP1
GRK4
GRM5
GRM7
GSTM1
GTF2I
GUCY1A2
H1-4
H2BC11
H4C11
H4C3
H4C5
HACE1
HCFC1
HCN1
HDAC4
HDAC8
HDLBP
HECTD4
HECW2
HEPACAM
HERC1
HERC2
HIVEP2
HIVEP3
HLA-A
HLA-B
HLA-DPB1
HLA-DRB1
HLA-G
HMGN1
HNRNPD
HNRNPF
HNRNPH2
HNRNPK
HNRNPR
HNRNPU
HNRNPUL2
HOMER1
HOXA1
HRAS
HS3ST5
HSD11B1
HTR1B
HTR3A
HTR3C
HUWE1
HYDIN
ICA1
IGF1
IKZF1
IL1R2
IL1RAPL1
IL1RAPL2
ILF2
IMMP2L
INPP1
INTS1
INTS6
IQGAP3
IQSEC2
IRF2BPL
ITGA8
ITGB3
ITPR1
ITSN1
IRX5
JARID2
JMJD1C
KANK1
KANSL1
KAT2B
KAT6A
KAT6B
KATNAL1
KATNAL2
KCNA2
KCNA3
KCNB1
KCNC1
KCNC2
KCND2
KCND3
KCNH5
KCNJ10
KCNJ15
KCNK7
KCNMA1
KCNQ2
KCNH1
KCNQ3
KCNS3
KCTD13
KDM1B
KDM2A
KDM2B
KDM3A
KDM3B
KDM4B
KDM4C
KDM5A
KDM5B
KDM5C
KDM6A
KDM6B
KHDRBS2
KIAA0232
KIAA1586
KIF13B
KIF14
KIF1A
KIF5C
KIRREL3
KLF16
KLF7
KLHL20
KMT2A
KMT2C
KMT2E
KMT5B
KNG1
KPTN
KRR1
KRT26
LAMA1
LAMB1
LAS1L
LDB1
LDLR
LEMD3
LEO1
LEP
LHX2
LILRB2
LIN7B
LMTK3
LNPK
LRBA
LRFN2
LRFN5
LRP1
LRP2
LRRC1
LRRC4
LRRC4C
LZTR1
MACF1
MACROD2
MAGEC3
MAGEL2
MAOA
MAOB
MAP1A
MAP1B
MAP4K1
MAP4K4
MAPK3
MAPK8IP1
MAPT
MARK1
MARK2
MAST3
MBD1
MBD3
MBD4
MBD5
MBD6
MBOAT7
MCM4
MCM6
MCPH1
MDGA2
MECP2
KIZ
LMX1B
LZTS2
MAPT-AS1
MED12L
MED13
MED13L
MED23
MEF2C
MEGF10
MEGF11
MEIS2
MEMO1
MET
METTL26
MFRP
MIB1
MINK1
MIR137
MKX
MLANA
MRTFB
MSANTD2
MSL2
MSL3
MSR1
MSRA
MSX2
MTF1
MTHFR
MTOR
MTSS2
MUC12
MUC4
MYCBP2
MYH10
MYH4
MYH9
MYLK
MYO16
MNT
MYO1E
MYO5A
MYO5C
MYO9B
MYOCD
MYT1L
NAA10
NAA15
NAALADL2
NACC1
NASP
NAV2
NAV3
NBEA
MSNP1AS
NCAPH2
NCKAP1
NCKAP5
NCOA1
NCOR1
NDUFA5
NEGR1
NEO1
NEXMIF
NF1
NFE2L3
NFIA
NFIB
NFIX
NINL
NIPA1
NIPA2
NIPBL
NKX2-2
NEDD4
NLGN1
NLGN2
NLGN3
NLGN4X
NLGN4Y
NOTCH1
NOVA2
NPFFR2
NPTN
NR1D1
NR2F1
NR3C2
NR4A2
NRCAM
NRP2
NRXN1
NRXN2
NRXN3
NSD1
NSD2
NSMCE3
NTNG1
NTNG2
NTRK1
NTRK2
NTRK3
NUAK1
NUDCD2
NUP133
NUP155
NXF1
NXPH1
OCRL
OFD1
OPHN1
OR1C1
OR2T10
OR52M1
OTUD7A
OXT
OXTR
P2RX5
P4HA2
PABPC1
PACS1
NPAS2
OR2M4
OTX1
PACS2
PAFAH1B2
PAH
PAK1
PAK2
PAPOLG
PARD3B
PATJ
PAX5
PAX6
PBX1
PC
PCCA
PCCB
PCDH10
PCDH11X
PCDH15
PCDH19
PCDH9
PCDHA1
PCDHA10
PCDHA11
PCDHA12
PCDHA13
PCDHA2
PCDHA3
PCDHA4
PCDHA5
PCDHA6
PCDHA7
PCDHA8
PCDHA9
PCDHAC1
PCDHAC2
PCLO
PCM1
PDCD1
PDE1C
PDE3B
PDHA1
PDK2
PDZD8
PEBP4
PER1
PER2
PEX7
PHF12
PHF14
PHF2
PHF21A
PHF3
PHF7
PHF8
PHIP
PHLPP1
PHRF1
PIK3CA
PIK3CG
PIK3R2
PITX1
PJA1
PLAUR
PLCB1
PLCD4
PLEKHA8
PLN
PLPPR4
PLXNA3
PLXNA4
PLXNB1
PNPLA7
POGZ
POLA2
POLR2A
POLR3A
POMGNT1
POMT1
PLAA
POT1
POU3F3
PPFIA1
PPFIA3
PPM1D
PPP1R1B
PPP1R9B
PPP2CA
PPP2R1B
PPP2R5D
PPP3CA
PPP5C
PREX1
PRICKLE1
PRICKLE2
PRKAR1B
PRKCA
PRKCB
PRKD1
PRKD2
PRKDC
PRKN
PRODH
PRPF19
PRPF39
PRPF8
PRR12
PRR14L
PRR25
PRUNE2
PSD3
PSMD11
PSMD12
PSMD6
PTBP2
PTCHD1
PTCHD1-AS
PTDSS1
PTEN
PTGS2
PTK7
PTPN11
PTPN4
PTPRB
PTPRC
PTPRT
PXDN
PYHIN1
QRICH1
PHB1
PON1
PSMC5
PTPRD
RAB11FIP5
RAB2A
RAB39B
RAB43
RAC1
RAD21
RAD21L1
RAI1
RALA
RALGAPB
RANBP17
RAPGEF4
RASSF5
RBBP5
RBFOX1
RBM27
REEP3
RELN
RERE
RFX3
RFX4
RFX7
RGS7
RHEB
RIMS1
RIMS2
RIMS3
RLIM
RNF135
RNF25
RNF38
ROBO2
RORA
RORB
RPH3A
RPL10
RPS6KA2
RPS6KA3
RSRC1
RUNX1T1
SACS
RP11-1407O15
RAP1A
SAE1
SAMD11
SASH1
SATB1
SATB2
SBF1
SCAF1
SCAF4
SCFD2
SCGN
SCN1A
SCN2A
RHOXF1
RIT2
SCN3A
SCN4A
SCN8A
SCN9A
SCP2
RPS10P2-AS1
SDC2
SEMA5A
SENP1
SENP6
SET
SETBP1
SETD1A
SETD1B
SETD2
SETD5
SETDB1
SETDB2
SEZ6L2
SF3B1
SGSH
SGSM3
SH3RF1
SH3RF3
SHANK1
SHANK2
SHANK3
SERPINE1
SHOX
SIK1
SIN3A
SIN3B
SKI
SLC12A5
SLC1A1
SLC1A2
SLC22A15
SLC22A9
SLC23A1
SLC24A2
SLC25A12
SLC25A27
SLC25A39
SLC27A4
SLC29A4
SLC35B1
SLC35G1
SLC38A10
SLC45A1
SLC4A10
SLC6A1
SLC6A3
SLC6A4
SLC6A8
SLC7A3
SLC7A5
SLC7A7
SLC9A6
SLC9A9
SLCO1B3
SLFN5
SLITRK2
SLITRK5
SMAD4
SLC9A1
SMAP2
SMARCA2
SMARCA4
SMARCC2
SMC1A
SMC3
SMG6
SMURF1
SNAP25
SNCAIP
SND1
SNTG2
SNX14
SNX5
SOD1
SON
SORCS3
SOS2
SOX5
SOX6
SPARCL1
SPAST
SPEN
SPP2
SPRY2
SPTBN1
SRCAP
SRGAP3
SRPRA
SRRM2
SRSF1
SRSF11
SSRP1
ST7
ST8SIA2
STAG1
STX1A
STXBP1
SSR4
STXBP5
STYK1
SUPT16H
SYAP1
SYBU
SYCE1
SYN1
SYN2
SYNCRIP
SYNE1
SYNGAP1
SYNJ1
SYP
SYT1
TAF1
TAF1C
TAF4
TAF6
TANC2
TAOK1
TAOK2
TBC1D23
TBC1D31
TBC1D5
TBCEL
TBCK
TBL1XR1
TBR1
STK39
SYT17
TBL1X
TBX1
TBX22
TCEAL1
TCF20
TCF4
TCF7L2
TECTA
TEK
TERB2
TERF2
TET2
TET3
TFB2M
TFE3
TGM1
THBS1
THRA
TLE3
TLK2
TM4SF19
TM4SF20
TM9SF4
TMEM134
TMEM39B
TMLHE
TNPO3
TNRC6B
TNRC6C
TNS2
TOP2B
TOP3B
TPO
TRAF7
TRAPPC2L
TRAPPC6B
TRAPPC9
TRIM23
TRIM32
TRIM33
TRIM8
TRIO
TRIP12
TRPC4
TRPC5
TRPC6
TRPM1
TRPM3
TRPM6
TRRAP
TSC1
TSC2
TSHZ1
TSHZ3
TSPAN17
TSPAN4
TSPAN7
TSPOAP1
TTI2
TTN
TUBGCP5
U2AF2
UBAP2L
UBE3A
UBE3C
UBN2
UBR1
UBR5
UIMC1
UNC13A
UNC5D
UNC79
UNC80
UPF2
UPF3B
TDO2
TSPYL2
UBE2H
USH2A
USP15
USP27X
USP30
USP45
USP7
USP9X
USP9Y
VAMP2
VASH1
VCP
VEZF1
VIL1
VPS13B
VPS54
VSIG4
VWA7
WAC
WASF1
WDFY3
WDFY4
WDR26
WDR37
WDR5
WNK3
WNT1
WWOX
WWP1
XPC
XPO1
XRCC6
YEATS2
YTHDC2
YWHAE
YWHAG
YWHAZ
YY1
ZBTB16
ZBTB18
ZBTB20
VDR
ZBTB21
ZBTB47
ZBTB7A
ZC3H11A
ZC3H4
ZFHX3
ZFX
ZFYVE26
ZMIZ1
ZMYM2
ZMYM3
ZMYND11
ZMYND8
ZNF18
ZNF292
ZNF385B
ZNF462
ZNF517
ZNF548
ZNF559
ZNF626
ZNF711
ZNF713
ZNF774
ZNF804A
ZNF827
ZSWIM6
ZWILCH

[truncated: 13 more sheets: ID_2009, FMRP Interacting genes, Mouse FMRP target list , ASD_Gandal, Daimon_Hippocampal DEGs, BD_Gandal, SCZ_Gandal, Daimon_Cortex DEGs, Mizuno_CX and striatum DEGs, Wang_Cortex DEGs, Provenzano_Hippocampal DEGs, Wei_Cortical DEPs, Kratsman_PFC SB DEGs ]
