# Supplementary material for: Deregulated mRNA and microRNA Expression Patterns in the Prefrontal Cortex of the BTBR Mouse Model of Autism
Source: Mol Neurobiol. 2025 Apr 14;62(8):10614–34. doi: 10.1007/s12035-025-04900-x (PMC12289737; doi:10.1007/s12035-025-04900-x)
Supplement: Supplementary file 2 — (XLSX 48.6 KB) [file 12035_2025_4900_MOESM2_ESM.xlsx]

## Sheet: Table 1
Gene	Primer	Sequence
Ccl9	Forward	CAGGCCGGGCATCATCTTTA
Ccl9	Reverse	AGGTCCGTGGTTGTGAGTTT
Ccl19	Forward	CCTGGGTGGATCGCATCATC
Ccl19	Reverse	GAGGCCTGGTCCTCTCTTCT
Ccl21a	Forward	AAAGGAAAGGGCTCCAAGGG
Ccl21a	Reverse	TGAGTTGGACCGTGAACCAC
Ccl24	Forward	CCAAGGCAGGGGTCATCTTC
Ccl24	Reverse	GCCCCTTTAGAAGGCTGGTT
Ccnd1	Forward	TCATCAAGTGTGACCCGGACT
Ccnd1	Reverse	CCTTGGGGTCGACGTTCTG
Cdh10	Forward	TTCTGCTGGTTATAGTAGTCCTCT
Cdh10	Reverse	TGTCTCTGATGTCCTCCTTGG
Cox2	Forward	ACTTACAGGAGAGAAGGAAATGGC
Cox2	Reverse	ACGAGGTTTTTCCACCAGCA
Cxcr4	Forward	GGAACCGATCAGTGTGAGTAT
Cxcr4	Reverse	TGGTGGGCAGGAAGATCCTA
En2	Forward	GCTCAGCCTGAACGAGTCTCAGAT
En2	Reverse	TTCTTGTTGCCCGTGGCTTTCTTG
Il15	Forward	CAGTGACTTTCATCCCAGTTGC
Il15	Reverse	ACAGAGTGCTGTTTGCAAGG
L41	Forward	GGTTCTCCCTTTCTCCCTTG
L41	Reverse	GCACCCCGACTCTTAGTGAA
Mbd5	Forward	TTCTTCCCAAGGTGTTTAATTTTGA
Mbd5	Reverse	AGCTTTGTGACATCATCATCTGC
Park2	Forward	ACCTGATCACCAGCAACAGG
Park2	Reverse	GGACAAACTGCCGATCGTTG
Pon2	Forward	TCTCTGTTGCACCTGAAAACAA
Pon2	Reverse	AGTAGTGGTCATTGGTGGCG
Sdc2	Forward	AGAAGTTCTAGCAGCCGTCA
Sdc2	Reverse	GGATGGTTTGCGTTCTCCAA
Vil1	Forward	CAGCAGGAAGGAGGAGCAC
Vil1	Reverse	TGTTTTGTTGCTTCCATCGAG
Zmynd11	Forward	AGAAGAAGCAGTGGTGCTACA
Zmynd11	Reverse	TCTGCGTGCCAGTGCTC
