# Supplementary material for: Deregulated mRNA and microRNA Expression Patterns in the Prefrontal Cortex of the BTBR Mouse Model of Autism
Source: Mol Neurobiol. 2025 Apr 14;62(8):10614–34. doi: 10.1007/s12035-025-04900-x (PMC12289737; doi:10.1007/s12035-025-04900-x)
Supplement: Supplementary file 3 — (XLSX 146 KB) [file 12035_2025_4900_MOESM3_ESM.xlsx]

## Sheet: Table 2_DEGs_BTBR
ProbeName	GeneSymbol	Description	EntrezGeneID	FC	Log FC	p (Corr)	p.value	Regulation
A_51_P398766	Gbp2b	Mus musculus guanylate binding protein 2b (Gbp2b), mRNA [NM_010259]	14468	40.7561	5.34894	0.000229064	5.48694e-07	Up
A_52_P136153	Cox7c	Mus musculus cytochrome c oxidase subunit VIIc (Cox7c), mRNA [NM_007749]	12867	40.3001	5.33271	0.000842412	4.56952e-06	Up
A_51_P352572	Clcnkb	Mus musculus putative basolateral mTAL chloride channel ClC-Ka mRNA, complete cds. [AF124847]	56365	28.9555	4.85576	0.000563556	2.15988e-06	Up
A_52_P115763	C330024D21Rik	Mus musculus ES cells cDNA, RIKEN full-length enriched library, clone:C330007E15 product:unclassifiable, full insert sequence. [AK049146]	320479	27.4385	4.77813	5.2955e-05	2.35573e-08	Up
A_52_P229278	Limch1	Mus musculus LIM and calponin homology domains 1 (Limch1), transcript variant 1, mRNA [NM_001001980]	77569	21.357	4.41664	0.00019679	3.7477e-07	Up
A_51_P128075	Tescl	Mus musculus tescalcin-like (Tescl), mRNA [NM_001163810]	69301	20.5191	4.3589	0.00164601	1.28986e-05	Up
A_52_P144138	BC049715	Mus musculus adult retina cDNA, RIKEN full-length enriched library, clone:A930027N24 product:hypothetical NAD(P)-binding Rossmann-fold domains structure containing protein, full insert sequence. [AK044622]	320135	18.6698	4.22264	0.000395099	1.31203e-06	Up
A_51_P451374	Rbm45	Mus musculus RNA binding motif protein 45 (Rbm45), mRNA [NM_153405]	241490	15.5419	3.95809	6.45454e-05	3.09221e-08	Up
A_51_P512820	Dera	Mus musculus 2-deoxyribose-5-phosphate aldolase homolog (C. elegans) (Dera), mRNA [NM_172733]	232449	13.228	3.72552	0.00019679	3.84801e-07	Up
A_51_P368580	Ablim1	Mus musculus actin-binding LIM protein 1, mRNA (cDNA clone IMAGE:5323557), complete cds. [BC032216]	226251	13.0213	3.7028	0.000356216	1.03611e-06	Up
A_51_P159453	Serpina3n	Mus musculus serine (or cysteine) peptidase inhibitor, clade A, member 3N (Serpina3n), mRNA [NM_009252]	20716	13.0121	3.70178	0.00123664	8.29834e-06	Up
A_51_P460844	Blvrb	Mus musculus biliverdin reductase B (flavin reductase (NADPH)) (Blvrb), mRNA [NM_144923]	233016	11.8608	3.56813	0.02052	0.000638665	Up
A_52_P461343	Upk3a	Mus musculus uroplakin 3A (Upk3a), mRNA [NM_023478]	22270	10.8394	3.43821	0.00468252	6.08864e-05	Up
A_51_P125679	2410076I21Rik	Mus musculus RIKEN cDNA 2410076I21 gene (2410076I21Rik), mRNA [NM_028598]	73673	10.7642	3.42817	0.0159177	0.000439296	Up
A_51_P416858	Myl1	Mus musculus myosin, light polypeptide 1 (Myl1), transcript variant 1f, mRNA [NM_021285]	17901	10.2589	3.3588	0.00687671	0.000119306	Up
A_51_P121134	Dnah6	Mus musculus dynein, axonemal, heavy chain 6 (Dnah6), mRNA [NM_001164669]	330355	10.0177	3.32448	0.0101116	0.000214875	Up
A_51_P379409	Cuedc1	Mus musculus CUE domain containing 1 (Cuedc1), transcript variant 1, mRNA [NM_198013]	103841	9.61362	3.26508	9.72742e-05	7.98885e-08	Up
A_52_P467046	Wdr48	Mus musculus WD repeat domain 48 (Wdr48), mRNA [NM_026236]	67561	8.96366	3.16409	0.00019679	3.80013e-07	Up
A_52_P669005	Lrat	Mus musculus lecithin-retinol acyltransferase (phosphatidylcholine-retinol-O-acyltransferase) (Lrat), mRNA [NM_023624]	79235	8.81693	3.14028	0.00135903	9.80585e-06	Up
A_51_P399472	Catsperg2	Mus musculus catsper channel auxiliary subunit gamma 2 (Catsperg2), mRNA [NM_029714]	76718	8.61901	3.10752	0.00258717	2.54531e-05	Up
A_52_P493099	Ift140	intraflagellar transport 140 [Source:MGI Symbol;Acc:MGI:2146906] [ENSMUST00000142000]	106633	8.39598	3.0697	0.0416527	0.0019238	Up
A_51_P449824	Exoc3l2	exocyst complex component 3-like 2 [Source:MGI Symbol;Acc:MGI:1921713] [ENSMUST00000011407]	74463	8.34188	3.06037	0.00400135	4.9156e-05	Up
A_51_P164296	Adamdec1	Mus musculus ADAM-like, decysin 1 (Adamdec1), mRNA [NM_021475]	58860	8.32111	3.05678	0.00187723	1.58668e-05	Up
A_52_P107634	Ssb	Mus musculus 2 days neonate thymus thymic cells cDNA, RIKEN full-length enriched library, clone:E430014C08 product:Sjogren syndrome antigen B, full insert sequence. [AK088370]	20823	8.17708	3.03159	7.55779e-05	5.17249e-08	Up
A_51_P224263	Adi1	Mus musculus acireductone dioxygenase 1 (Adi1), mRNA [NM_134052]	104923	7.94498	2.99004	0.000388797	1.1841e-06	Up
A_51_P275949	Loxl2	Mus musculus lysyl oxidase-like 2 (Loxl2), mRNA [NM_033325]	94352	7.84189	2.9712	0.00917622	0.000184008	Up
A_52_P793889	2810410P21Rik	Mus musculus 10, 11 days embryo whole body cDNA, RIKEN full-length enriched library, clone:2810410P21 product:unclassifiable, full insert sequence. [AK013077]	72731	7.29157	2.86623	0.0078579	0.000142783	Up
A_52_P186785	Gm9229	PREDICTED: Mus musculus predicted gene 9229 (Gm9229), mRNA [XM_003945474]	668539	6.58857	2.71997	0.00059405	2.35807e-06	Up
A_51_P127695	Greb1	Mus musculus gene regulated by estrogen in breast cancer protein (Greb1), transcript variant 1, mRNA [NM_015764]	268527	6.42405	2.68348	0.015095	0.000404269	Up
A_51_P485731	Sytl1	Mus musculus synaptotagmin-like 1 (Sytl1), mRNA [NM_031393]	269589	6.38266	2.67416	0.0408936	0.00188074	Up
A_51_P394040	Allc	Mus musculus allantoicase, mRNA (cDNA clone MGC:124129 IMAGE:40046116), complete cds. [BC108957]	94041	6.28683	2.65233	0.0163431	0.000459718	Up
A_52_P503135	Casc4	Mus musculus cancer susceptibility candidate 4 (Casc4), transcript variant 1, mRNA [NM_177054]	319996	6.19149	2.63029	0.000192168	3.15614e-07	Up
A_51_P328890	Tekt1	Mus musculus tektin 1 (Tekt1), transcript variant 2, mRNA [NM_011569]	21689	6.0957	2.60779	0.00400832	4.94214e-05	Up
A_51_P411345	Mogat2	Mus musculus monoacylglycerol O-acyltransferase 2 (Mogat2), mRNA [NM_177448]	233549	5.8428	2.54666	0.00297514	3.12551e-05	Up
A_51_P166556	Gzmk	Mus musculus granzyme K (Gzmk), mRNA [NM_008196]	14945	5.82389	2.54198	0.00635714	0.000104595	Up
A_51_P448464	Masp2	Mus musculus mannan-binding lectin serine peptidase 2 (Masp2), transcript variant 2, mRNA [NM_010767]	17175	5.69502	2.5097	0.00181225	1.48835e-05	Up
A_52_P521882	Hddc3	Mus musculus HD domain containing 3 (Hddc3), mRNA [NM_026812]	68695	5.63894	2.49542	0.000390607	1.23619e-06	Up
A_51_P365318	Pcf11	Mus musculus cleavage and polyadenylation factor subunit homolog (S. cerevisiae) (Pcf11), mRNA [NM_029078]	74737	5.51373	2.46303	0.00259974	2.5799e-05	Up
A_52_P198561	Tmem30c	Mus musculus transmembrane protein 30C (Tmem30c), mRNA [NM_027651]	71027	5.48899	2.45654	0.0118555	0.000277492	Up
A_51_P373753	Tmem222	Mus musculus adult male thymus cDNA, RIKEN full-length enriched library, clone:5830427A09 product:hypothetical protein, full insert sequence. [AK134060]	52174	5.46505	2.45023	0.00187426	1.57192e-05	Up
A_52_P74637	Gm4983	PREDICTED: Mus musculus predicted gene 4983 (Gm4983), misc_RNA [XR_105475]	245297	5.43142	2.44133	0.0102019	0.000219153	Up
A_51_P318830	Syt10	Mus musculus synaptotagmin X (Syt10), mRNA [NM_018803]	54526	5.41638	2.43733	0.00738714	0.000131195	Up
A_51_P432950	Sstr1	Mus musculus somatostatin receptor 1 (Sstr1), mRNA [NM_009216]	20605	5.39262	2.43099	0.010636	0.000232769	Up
A_52_P255959	Ccnb1ip1	Mus musculus cyclin B1 interacting protein 1 (Ccnb1ip1), mRNA [NM_001111119]	239083	5.37321	2.42578	0.000546986	2.05894e-06	Up
A_52_P162250	Mroh7	Mus musculus maestro heat-like repeat family member 7 (Mroh7), mRNA [NM_001126487]	381538	5.34627	2.41853	0.00876272	0.000170918	Up
A_52_P157450	Abhd1	Mus musculus abhydrolase domain containing 1 (Abhd1), mRNA [NM_021304]	57742	5.23968	2.38948	0.000462719	1.66258e-06	Up
A_51_P287823	Scn11a	Mus musculus sodium channel, voltage-gated, type XI, alpha (Scn11a), mRNA [NM_011887]	24046	5.20313	2.37938	0.0381769	0.00166011	Up
A_51_P292116	Ica1	Mus musculus islet cell autoantigen 1 (Ica1), transcript variant 1, mRNA [NM_010492]	15893	5.15348	2.36555	0.00160434	1.25172e-05	Up
A_52_P652729	Gm5067	Mus musculus 13 days embryo male testis cDNA, RIKEN full-length enriched library, clone:6030400B02 product:regulator for ribosome resistance homolog (S. cerevisiae), full insert sequence. [AK031269]	272714	5.13226	2.35959	0.00221179	2.05999e-05	Up
A_51_P383629	Vps4a	Mus musculus vacuolar protein sorting 4a (yeast) (Vps4a), mRNA [NM_126165]	116733	5.09934	2.35031	0.00131764	9.32009e-06	Up
A_52_P656667	Dbpht2	Mus musculus DNA binding protein with his-thr domain (Dbpht2), mRNA [NM_198866]	386753	4.77669	2.25601	0.0219298	0.000721914	Up
A_52_P360330	Map1b	Mus musculus microtubule-associated protein 1B (Map1b), mRNA [NM_008634]	17755	4.7346	2.24324	0.000670976	3.02388e-06	Up
A_51_P487658	Zkscan1	Mus musculus adult male epididymis cDNA, RIKEN full-length enriched library, clone:9230118B16 product:unclassifiable, full insert sequence. [AK020355]	74570	4.72919	2.24159	0.00687671	0.000118238	Up
A_52_P579933	Slc16a6	Mus musculus solute carrier family 16 (monocarboxylic acid transporters), member 6 (Slc16a6), transcript variant 1, mRNA [NM_001029842]	104681	4.67864	2.22609	0.00706026	0.000124424	Up
A_52_P327073	Park2	Mus musculus Parkinson disease (autosomal recessive, juvenile) 2, parkin (Park2), mRNA [NM_016694]	50873	4.53211	2.18018	0.00998815	0.00021059	Up
A_52_P673978	Glce	Mus musculus 7 days neonate cerebellum cDNA, RIKEN full-length enriched library, clone:A730088J15 product:unclassifiable, full insert sequence. [AK043361]	93683	4.49421	2.16807	0.0032198	3.61391e-05	Up
A_51_P131281	Exd1	Mus musculus exonuclease 3'-5' domain containing 1 (Exd1), mRNA [NM_172857]	241624	4.29139	2.10144	0.000390607	1.22234e-06	Up
A_52_P10134	Tnfrsf10b	Mus musculus tumor necrosis factor receptor superfamily, member 10b (Tnfrsf10b), mRNA [NM_020275]	21933	4.27374	2.0955	0.0369642	0.00156721	Up
A_52_P472324	Slpi	Mus musculus secretory leukocyte peptidase inhibitor (Slpi), mRNA [NM_011414]	20568	4.19761	2.06957	0.038291	0.00167981	Up
A_52_P508750	Grn	Mus musculus granulin (Grn), mRNA [NM_008175]	14824	4.17769	2.06271	0.0190082	0.000568519	Up
A_52_P496935	Armc9	Mus musculus armadillo repeat containing 9 (Armc9), transcript variant 1, mRNA [NM_030184]	78795	4.16792	2.05933	0.00705639	0.00012327	Up
A_51_P497661	Ntn4	Mus musculus netrin 4 (Ntn4), mRNA [NM_021320]	57764	4.1476	2.05228	0.00339769	3.88334e-05	Up
A_51_P220150	Angptl7	Mus musculus angiopoietin-like 7 (Angptl7), mRNA [NM_001039554]	654812	4.07271	2.02599	0.00401478	4.98705e-05	Up
A_51_P236419	Ercc6l2	Mus musculus excision repair cross-complementing rodent repair deficiency, complementation group 6 like 2 (Ercc6l2), transcript variant 2, mRNA [NM_023507]	76251	3.98112	1.99317	0.0120659	0.00028853	Up
A_52_P350519	H2-Bl	Mus musculus histocompatibility 2, blastocyst (H2-Bl), mRNA [NM_008199]	14963	3.95453	1.9835	0.022602	0.000751776	Up
A_52_P581100	Gm13139	Mus musculus predicted gene 13139 (Gm13139), mRNA [NM_001083918]	666532	3.94562	1.98025	0.000425034	1.45581e-06	Up
A_51_P345340	Upk3bl	Mus musculus uroplakin 3B-like (Upk3bl), mRNA [NM_027158]	69665	3.88535	1.95804	0.0102939	0.000222421	Up
A_51_P247853	Chrm3	Mus musculus cholinergic receptor, muscarinic 3, cardiac (Chrm3), mRNA [NM_033269]	12671	3.8701	1.95237	0.0187221	0.000551612	Up
A_51_P189575	Folh1	Mus musculus folate hydrolase 1 (Folh1), transcript variant 1, mRNA [NM_016770]	53320	3.86268	1.9496	0.00152879	1.16662e-05	Up
A_51_P352296	Sfrp1	Mus musculus secreted frizzled-related protein 1 (Sfrp1), mRNA [NM_013834]	20377	3.81034	1.92992	0.00224687	2.12209e-05	Up
A_51_P103850	Fbn2	Mus musculus fibrillin 2 (Fbn2), mRNA [NM_010181]	14119	3.80411	1.92756	0.00314648	3.47779e-05	Up
A_51_P445728	Pirb	Mus musculus paired Ig-like receptor B (Pirb), mRNA [NM_011095]	18733	3.79038	1.92234	0.00285903	2.92951e-05	Up
A_51_P325254	1700052N19Rik	RIKEN cDNA 1700052N19 gene [Source:MGI Symbol;Acc:MGI:1920669] [ENSMUST00000131636]	73419	3.77205	1.91535	0.000842412	4.51559e-06	Up
A_52_P533280	Prm1	Mus musculus protamine 1 (Prm1), mRNA [NM_013637]	19118	3.68975	1.88352	0.010912	0.000241592	Up
A_52_P290783	BC016579	Mus musculus cDNA sequence, BC016579 (BC016579), mRNA [NM_145389]	212998	3.62044	1.85617	0.00960843	0.000198922	Up
A_52_P303176	1810037I17Rik	Mus musculus RIKEN cDNA 1810037I17 gene (1810037I17Rik), mRNA [NM_024461]	67704	3.61827	1.8553	0.000624233	2.69149e-06	Up
A_52_P152274	Clcnka	Mus musculus chloride channel Ka (Clcnka), transcript variant 1, mRNA [NM_024412]	12733	3.59747	1.84698	0.0256577	0.000903623	Up
A_52_P344427	2610036A22Rik	PREDICTED: Mus musculus RIKEN cDNA 2610036A22 gene, transcript variant 2 (2610036A22Rik), mRNA [XM_003945685]	70190	3.58812	1.84323	0.00484445	6.37106e-05	Up
A_52_P550912	Cdk13	Mus musculus cyclin-dependent kinase 13 (Cdk13), transcript variant 1, mRNA [NM_001081058]	69562	3.55321	1.82912	0.00544513	7.73229e-05	Up
A_51_P390314	Wdfy1	Mus musculus WD repeat and FYVE domain containing 1 (Wdfy1), transcript variant 1, mRNA [NM_001111279]	69368	3.49291	1.80443	0.0266611	0.000953389	Up
A_51_P346893	Extl1	Mus musculus exostoses (multiple)-like 1 (Extl1), mRNA [NM_019578]	56219	3.47863	1.79852	0.010703	0.0002355	Up
A_51_P220156	Bpifb1	Mus musculus BPI fold containing family B, member 1 (Bpifb1), transcript variant 1, mRNA [NM_001012392]	228801	3.47705	1.79786	0.0218041	0.000714959	Up
A_51_P353392	Cript	Mus musculus cysteine-rich PDZ-binding protein (Cript), mRNA [NM_019936]	56724	3.42947	1.77799	0.000885855	5.00175e-06	Up
A_51_P431087	Sparc	Mus musculus secreted acidic cysteine rich glycoprotein (Sparc), mRNA [NM_009242]	20692	3.40919	1.76943	0.00264274	2.64803e-05	Up
A_51_P361111	Cox7b2	Mus musculus cytochrome c oxidase subunit VIIb2 (Cox7b2), mRNA [NM_030052]	78174	3.36933	1.75246	0.000877228	4.92302e-06	Up
A_51_P193270	Mga	Mus musculus MAX gene associated (Mga), transcript variant 1, mRNA [NM_013720]	29808	3.34534	1.74215	0.00153174	1.17411e-05	Up
A_51_P369426	Mss51	Mus musculus MSS51 mitochondrial translational activator (Mss51), mRNA [NM_029104]	74843	3.2078	1.68159	0.0053449	7.45459e-05	Up
A_52_P303185	5033417F24Rik	Mus musculus adult male medulla oblongata cDNA, RIKEN full-length enriched library, clone:6330419D11 product:unclassifiable, full insert sequence. [AK018199]	75995	3.2048	1.68023	0.0036313	4.2249e-05	Up
A_51_P294095	Prkar1a	Mus musculus protein kinase, cAMP dependent regulatory, type I, alpha (Prkar1a), mRNA [NM_021880]	19084	3.18383	1.67076	0.00311517	3.42186e-05	Up
A_51_P133105	8430416G17Rik	Mus musculus 16 days embryo lung cDNA, RIKEN full-length enriched library, clone:8430416G17 product:unclassifiable, full insert sequence. [AK018420]	71469	3.16418	1.66183	0.00264093	2.62982e-05	Up
A_51_P322115	Htr5b	Mus musculus 5-hydroxytryptamine (serotonin) receptor 5B (Htr5b), mRNA [NM_010483]	15564	3.14367	1.65245	0.0143486	0.000372751	Up
A_52_P336171	Gabra2	Mus musculus adult male spinal cord cDNA, RIKEN full-length enriched library, clone:A330042O22 product:RIKEN cDNA C630048P16 gene, full insert sequence. [AK079593]	14395	3.13227	1.64721	0.022094	0.000731856	Up
A_51_P230583	Tnfrsf14	Mus musculus tumor necrosis factor receptor superfamily, member 14 (herpesvirus entry mediator), mRNA (cDNA clone IMAGE:5097359), partial cds. [BC022125]	230979	3.12187	1.64241	0.0166311	0.000470653	Up
A_52_P493030	Slc7a14	Mus musculus solute carrier family 7 (cationic amino acid transporter, y+ system), member 14 (Slc7a14), mRNA [NM_172861]	241919	3.11554	1.63948	0.0291999	0.00109913	Up
A_51_P421223	Fv1	Mus musculus Friend virus susceptibility 1 (Fv1), mRNA [NM_010244]	14349	3.1044	1.63432	0.000991342	5.90266e-06	Up
A_52_P131584	Nup54	nucleoporin 54 [Source:MGI Symbol;Acc:MGI:1920460] [ENSMUST00000122893]	269113	3.10375	1.63401	0.00406674	5.07942e-05	Up
A_51_P316935	8430408G22Rik	Mus musculus RIKEN cDNA 8430408G22 gene (8430408G22Rik), transcript variant 1, mRNA [NM_145980]	213393	3.07496	1.62057	0.00051033	1.85111e-06	Up
A_51_P302192	Daam1	Mus musculus dishevelled associated activator of morphogenesis 1 (Daam1), transcript variant 1, mRNA [NM_026102]	208846	3.0628	1.61485	0.000733604	3.61991e-06	Up
A_52_P416309	Tmem87a	Mus musculus transmembrane protein 87A (Tmem87a), transcript variant 1, mRNA [NM_173734]	211499	3.0078	1.58871	0.0063477	0.000104025	Up
A_51_P286996	Fxyd1	Mus musculus phospholemman precursor, mRNA, complete cds. [AF089734]	56188	2.98473	1.5776	0.00516505	6.99915e-05	Up
A_51_P290556	Nyap2	Mus musculus 12 days embryo embryonic body between diaphragm region and neck cDNA, RIKEN full-length enriched library, clone:9430031J16 product:CDNA FLJ30664 FIS, CLONE FCBBF1000604, WEAKLY SIMILAR TO MYOSIN HEAVY CHAIN MYR 8B homolog [Homo sapiens], full insert sequence. [AK034747]	241134	2.96656	1.56879	0.0163158	0.000457823	Up
A_51_P262972	Prrx1	Mus musculus adult male hypothalamus cDNA, RIKEN full-length enriched library, clone:A230058M14 product:unclassifiable, full insert sequence. [AK038736]	18933	2.96082	1.566	0.00529124	7.26068e-05	Up
A_51_P479548	Gpr150	Mus musculus G protein-coupled receptor 150 (Gpr150), mRNA [NM_175495]	238725	2.94374	1.55765	0.0215985	0.00069992	Up
A_51_P172168	Fcrls	Mus musculus Fc receptor-like S, scavenger receptor (Fcrls), mRNA [NM_030707]	80891	2.9116	1.54181	0.00400832	4.95835e-05	Up
A_52_P799815	Tmem171	Mus musculus transmembrane protein 171 (Tmem171), mRNA [NM_001025606]	380863	2.91052	1.54128	0.00998815	0.000211181	Up
A_51_P112322	Hus1	Mus musculus Hus1 homolog (S. pombe) (Hus1), mRNA [NM_008316]	15574	2.90435	1.53822	0.00200926	1.80141e-05	Up
A_52_P43503	Zswim4	Mus musculus zinc finger SWIM-type containing 4 (Zswim4), mRNA [NM_172503]	212168	2.89615	1.53413	0.0149094	0.000393871	Up
A_51_P267447	Adam19	Mus musculus a disintegrin and metallopeptidase domain 19 (meltrin beta) (Adam19), mRNA [NM_009616]	11492	2.89238	1.53226	0.00123281	8.18415e-06	Up
A_52_P298213	Recql	Mus musculus RecQ protein-like (Recql), transcript variant 2, mRNA [NM_001204906]	19691	2.89207	1.5321	0.0106849	0.000234477	Up
A_52_P641132	Sox14	Mus musculus SRY-box containing gene 14 (Sox14), mRNA [NM_011440]	20669	2.88691	1.52953	0.00706026	0.000124319	Up
A_52_P77106	Fasl	Mus musculus Fas ligand (TNF superfamily, member 6) (Fasl), transcript variant 1, mRNA [NM_010177]	14103	2.84794	1.50992	0.00964274	0.000200292	Up
A_52_P159050	Cds2	Mus musculus CDP-diacylglycerol synthase (phosphatidate cytidylyltransferase) 2, mRNA (cDNA clone IMAGE:6484748), complete cds. [BC059776]	110911	2.83866	1.50521	0.00876272	0.000170797	Up
A_51_P331638	Onecut3	Mus musculus one cut domain, family member 3 (Onecut3), mRNA [NM_139226]	246086	2.83519	1.50344	0.0303167	0.00117307	Up
A_51_P208121	Klhl25	Mus musculus kelch-like 25 (Klhl25), transcript variant 3, mRNA [NM_182782]	207952	2.83241	1.50203	0.00106312	6.47558e-06	Up
A_52_P394448	Kbtbd11	Mus musculus kelch repeat and BTB (POZ) domain containing 11 (Kbtbd11), mRNA [NM_029116]	74901	2.8205	1.49595	0.00195206	1.71199e-05	Up
A_51_P267544	Frg1	Mus musculus FSHD region gene 1 (Frg1), mRNA [NM_013522]	14300	2.81304	1.49213	0.00205673	1.86509e-05	Up
A_51_P264685	Whrn	Mus musculus adult male hypothalamus cDNA, RIKEN full-length enriched library, clone:A230098N07 product:hypothetical protein, full insert sequence. [AK039124]	73750	2.79368	1.48217	0.0372697	0.00159292	Up
A_51_P462286	Hcfc2	Mus musculus 16 days embryo lung cDNA, RIKEN full-length enriched library, clone:8430436H03 product:unclassifiable, full insert sequence. [AK018461]	67933	2.78961	1.48006	0.00330917	3.73688e-05	Up
A_51_P312121	Xdh	Mus musculus xanthine dehydrogenase (Xdh), mRNA [NM_011723]	22436	2.76802	1.46886	0.0053449	7.44339e-05	Up
A_51_P208132	Psmb11	Mus musculus proteasome (prosome, macropain) subunit, beta type, 11 (Psmb11), mRNA [NM_175204]	73902	2.76565	1.46762	0.0177366	0.000513471	Up
A_52_P771081	6720482D04	Mus musculus 12 days embryo male wolffian duct includes surrounding region cDNA, RIKEN full-length enriched library, clone:6720482D04 product:unclassifiable, full insert sequence. [AK032964]	328456	2.75421	1.46164	0.00095319	5.64288e-06	Up
A_51_P258493	Per3	Mus musculus period circadian clock 3 (Per3), mRNA [NM_011067]	18628	2.74338	1.45596	0.0044086	5.64219e-05	Up
A_51_P358817	Lsm12	LSM12 homolog (S. cerevisiae) [Source:MGI Symbol;Acc:MGI:1919592] [ENSMUST00000021297]	268490	2.71754	1.4423	0.0217378	0.00070741	Up
A_51_P324934	Mcm3	Mus musculus 2 days neonate thymus thymic cells cDNA, RIKEN full-length enriched library, clone:E430004P22 product:mini chromosome maintenance deficient (S. cerevisiae), full insert sequence. [AK088142]	17215	2.7143	1.44058	0.00254265	2.47484e-05	Up
A_51_P221223	Scg5	Mus musculus secretogranin V (Scg5), mRNA [NM_009162]	20394	2.70921	1.43787	0.00589647	8.93841e-05	Up
A_52_P40837	Rnf170	Mus musculus adult retina cDNA, RIKEN full-length enriched library, clone:A930024N16 product:hypothetical RING finger domain, C3HC4 structure containing protein, full insert sequence. [AK044579]	77733	2.70676	1.43657	0.0382895	0.00166926	Up
A_52_P227137	Gcnt1	Mus musculus glucosaminyl (N-acetyl) transferase 1, core 2 (Gcnt1), transcript variant 3, mRNA [NM_010265]	14537	2.69203	1.4287	0.0273847	0.00099988	Up
A_52_P478550	Zfp69	Mus musculus zinc finger protein 69 (Zfp69), mRNA [NM_001005788]	381549	2.66392	1.41355	0.016142	0.000450736	Up
A_51_P133097	Gm4013	Mus musculus predicted gene 4013 (Gm4013), long non-coding RNA [NR_033452]	100042757	2.65963	1.41123	0.0084904	0.000160869	Up
A_51_P444137	Syce1	Mus musculus synaptonemal complex central element protein 1 (Syce1), mRNA [NM_001143765]	74075	2.65937	1.41109	0.0113169	0.000254043	Up
A_52_P64538	March1	membrane-associated ring finger (C3HC4) 1 [Source:MGI Symbol;Acc:MGI:1920175] [ENSMUST00000155804]	72925	2.65227	1.40723	0.00616955	9.76819e-05	Up
A_52_P44765	Ppp2r5a	Mus musculus protein phosphatase 2, regulatory subunit B (B56), alpha isoform (Ppp2r5a), mRNA [NM_144880]	226849	2.65162	1.40687	0.00187426	1.56624e-05	Up
A_51_P415555	Amy2a5	Mus musculus amylase 2a5 (Amy2a5), mRNA [NM_001042711]	109959	2.63824	1.39958	0.0402702	0.001819	Up
A_52_P398018	Golga7	Mus musculus activated spleen cDNA, RIKEN full-length enriched library, clone:F830033L24 product:hypothetical protein, MNCb-1213, full insert sequence. [AK089856]	57437	2.63555	1.3981	0.0231568	0.000781323	Up
A_52_P576995	Zfp292	Mus musculus adult male thymus cDNA, RIKEN full-length enriched library, clone:5830493J20 product:hypothetical protein, full insert sequence. [AK018067]	30046	2.62891	1.39446	0.0199441	0.000609027	Up
A_52_P414138	Zfp704	Mus musculus zinc finger protein 704 (Zfp704), mRNA [NM_133218]	170753	2.62494	1.39228	0.00558155	8.12305e-05	Up
A_51_P315634	Nedd1	Mus musculus neural precursor cell expressed, developmentally down-regulated gene 1 (Nedd1), mRNA [NM_008682]	17997	2.61876	1.38888	0.00112322	7.14915e-06	Up
A_51_P507380	Hdac1	Mus musculus putative histone deacetylase (HD1) mRNA, partial cds. [U80780]	433759	2.60079	1.37895	0.00138765	1.03042e-05	Up
A_52_P450236	Sdad1	Mus musculus SDA1 domain containing 1 (Sdad1), mRNA [NM_172713]	231452	2.58552	1.37045	0.0267766	0.000959352	Up
A_51_P187898	H60a	Mus musculus histocompatibility 60a (H60a), mRNA [NM_010400]	15101	2.58378	1.36948	0.02052	0.000639968	Up
A_51_P421294	Glrp1	Mus musculus glutamine repeat protein 1 (Glrp1), mRNA [NM_008132]	14659	2.58365	1.36941	0.00187426	1.57775e-05	Up
A_51_P443293	Decr2	Mus musculus 2-4-dienoyl-Coenzyme A reductase 2, peroxisomal (Decr2), mRNA [NM_011933]	26378	2.56825	1.36079	0.00258717	2.54033e-05	Up
A_51_P230987	Pi4k2b	Mus musculus phosphatidylinositol 4-kinase type 2 beta (Pi4k2b), transcript variant 1, mRNA [NM_025951]	67073	2.56504	1.35898	0.00417611	5.27319e-05	Up
A_51_P268343	Aagab	Mus musculus alpha- and gamma-adaptin binding protein (Aagab), mRNA [NM_025857]	66939	2.55768	1.35484	0.00138765	1.02864e-05	Up
A_51_P267278	Slc15a2	Mus musculus solute carrier family 15 (H+/peptide transporter), member 2 (Slc15a2), transcript variant 1, mRNA [NM_021301]	57738	2.54683	1.3487	0.00390059	4.7464e-05	Up
A_52_P516394	Ahdc1	AT hook, DNA binding motif, containing 1 [Source:MGI Symbol;Acc:MGI:2444218] [ENSMUST00000148518]	230793	2.53508	1.34203	0.0294632	0.00112114	Up
A_51_P244408	Acer2	Mus musculus alkaline ceramidase 2 (Acer2), mRNA [NM_139306]	230379	2.53298	1.34084	0.0160612	0.000445744	Up
A_51_P440985	Fgf15	Mus musculus fibroblast growth factor 15 (Fgf15), mRNA [NM_008003]	14170	2.53233	1.34047	0.0240487	0.00082952	Up
A_51_P437089	4930449I24Rik	Mus musculus RIKEN cDNA 4930449I24 gene (4930449I24Rik), mRNA [NM_026136]	67410	2.52653	1.33716	0.0059318	9.05308e-05	Up
A_52_P346037	Akr1c12	Mus musculus aldo-keto reductase family 1, member C12 (Akr1c12), mRNA [NM_013777]	622402	2.51839	1.3325	0.0053449	7.46234e-05	Up
A_51_P188114	Eps8	Mus musculus epidermal growth factor receptor pathway substrate 8 (Eps8), transcript variant 1, mRNA [NM_007945]	13860	2.50958	1.32745	0.0189698	0.000564102	Up
A_52_P88808	Vps37a	Mus musculus vacuolar protein sorting 37A (yeast) (Vps37a), mRNA [NM_033560]	52348	2.49805	1.3208	0.00135903	9.83693e-06	Up
A_51_P136233	Kras	Mus musculus v-Ki-ras2 Kirsten rat sarcoma viral oncogene homolog (Kras), mRNA [NM_021284]	16653	2.49684	1.3201	0.0322488	0.00128563	Up
A_51_P327577	1700066C05Rik	PREDICTED: Mus musculus RIKEN cDNA 1700066C05 gene (1700066C05Rik), mRNA [XM_001473318]	78654	2.49491	1.31899	0.0199441	0.000609972	Up
A_52_P120958	Cnot7	Mus musculus CCR4-NOT transcription complex, subunit 7 (Cnot7), transcript variant 1, mRNA [NM_011135]	18983	2.49371	1.31829	0.00111762	7.02625e-06	Up
A_51_P280532	Supt16	Mus musculus suppressor of Ty 16 (Supt16), mRNA [NM_033618]	114741	2.47988	1.31027	0.0157988	0.000433044	Up
A_51_P185882	Ccdc68	Mus musculus coiled-coil domain containing 68 (Ccdc68), mRNA [NM_201362]	381175	2.44384	1.28915	0.0246791	0.000857178	Up
A_52_P413395	Sln	Mus musculus sarcolipin (Sln), mRNA [NM_025540]	66402	2.44098	1.28746	0.0114852	0.000264502	Up
A_52_P621739	Shoc2	Mus musculus soc-2 (suppressor of clear) homolog (C. elegans) (Shoc2), transcript variant 1, mRNA [NM_019658]	56392	2.43548	1.28421	0.00575042	8.50254e-05	Up
A_51_P396000	Me3	Mus musculus malic enzyme 3, NADP(+)-dependent, mitochondrial (Me3), mRNA [NM_181407]	109264	2.43522	1.28405	0.00794782	0.000145505	Up
A_51_P256344	Anxa4	Mus musculus annexin A4 (Anxa4), mRNA [NM_013471]	11746	2.42153	1.27592	0.0283272	0.00105368	Up
A_51_P207751	Guca1a	Mus musculus guanylate cyclase activator 1a (retina) (Guca1a), mRNA [NM_008189]	14913	2.41518	1.27213	0.00553491	8.03067e-05	Up
A_51_P323011	Cblb	Mus musculus 9.5 days embryo parthenogenote cDNA, RIKEN full-length enriched library, clone:B130018P07 product:hypothetical protein, full insert sequence. [AK045005]	208650	2.40525	1.26619	0.00379602	4.58541e-05	Up
A_52_P68440	Ctla2b	Mus musculus cytotoxic T lymphocyte-associated protein 2 beta (Ctla2b), transcript variant 2, mRNA [NM_001145801]	13025	2.40224	1.26438	0.0270917	0.000984465	Up
A_52_P99810	Cx3cr1	Mus musculus chemokine (C-X3-C) receptor 1 (Cx3cr1), mRNA [NM_009987]	13051	2.35136	1.23349	0.00517607	7.03179e-05	Up
A_51_P237206	Utf1	Mus musculus undifferentiated embryonic cell transcription factor 1 (Utf1), mRNA [NM_009482]	22286	2.3429	1.22829	0.0307457	0.00119414	Up
A_51_P443819	2610034M16Rik	Mus musculus RIKEN cDNA 2610034M16 gene (2610034M16Rik), mRNA [NM_027001]	69239	2.34196	1.22772	0.00298482	3.16633e-05	Up
A_52_P425317	4933406C10Rik	Mus musculus adult male testis cDNA, RIKEN full-length enriched library, clone:4933406C10 product:unclassifiable, full insert sequence. [AK016682]	74076	2.34047	1.2268	0.029357	0.00111408	Up
A_52_P125429	Kif5c	Mus musculus kinesin family member 5C (Kif5c), mRNA [NM_008449]	16574	2.33634	1.22425	0.0053449	7.42224e-05	Up
A_51_P441622	Adcy7	Mus musculus adenylate cyclase 7 (Adcy7), transcript variant 1, mRNA [NM_007406]	11513	2.32951	1.22003	0.018327	0.000535655	Up
A_51_P448677	Pcp2	Mus musculus Purkinje cell protein 2 (L7) (Pcp2), transcript variant 3, mRNA [NM_008790]	18545	2.31947	1.2138	0.0199441	0.000609426	Up
A_51_P344566	Plk1	Mus musculus polo-like kinase 1 (Plk1), mRNA [NM_011121]	18817	2.31933	1.21371	0.00417221	5.23972e-05	Up
A_52_P425634	6820431F20Rik	Mus musculus RIKEN cDNA 6820431F20 gene (6820431F20Rik), non-coding RNA [NR_030708]	547150	2.31824	1.21303	0.0048428	6.34703e-05	Up
A_52_P200686	Gpr114	Mus musculus G protein-coupled receptor 114 (Gpr114), transcript variant 2, mRNA [NM_001033468]	382045	2.30558	1.20513	0.0459223	0.00225078	Up
A_52_P739775	Dock3	dedicator of cyto-kinesis 3 [Source:MGI Symbol;Acc:MGI:2429763] [ENSMUST00000167053]	208869	2.30543	1.20504	0.0202122	0.000622489	Up
A_51_P275268	4933421I07Rik	Mus musculus RIKEN cDNA 4933421I07 gene (4933421I07Rik), mRNA [NM_027702]	71162	2.30117	1.20237	0.0113434	0.000255413	Up
A_51_P299730	Kif6	Mus musculus kinesin family member 6 (Kif6), mRNA [NM_177052]	319991	2.28562	1.19258	0.0086949	0.00016781	Up
A_51_P318577	Sult6b1	Mus musculus sulfotransferase family, cytosolic, 6B, member 1 (Sult6b1), mRNA [NM_001163625]	73671	2.28006	1.18907	0.0465728	0.0023046	Up
A_52_P33831	Lrrc27	Mus musculus leucine rich repeat containing 27 (Lrrc27), transcript variant 1, mRNA [NM_027164]	76612	2.27695	1.1871	0.0207046	0.000650406	Up
A_52_P212336	2610005L07Rik	Mus musculus RIKEN cDNA 2610005L07 gene (2610005L07Rik), non-coding RNA [NR_028428]	381598	2.2762	1.18663	0.0188213	0.000556464	Up
A_52_P447458	Rasal2	Mus musculus RAS protein activator like 2 (Rasal2), mRNA [NM_177644]	226525	2.26806	1.18146	0.0121361	0.000290785	Up
A_51_P230382	Etv4	Mus musculus ets variant gene 4 (E1A enhancer binding protein, E1AF) (Etv4), mRNA [NM_008815]	18612	2.2641	1.17894	0.00563884	8.23935e-05	Up
A_52_P434841	Coa4	Mus musculus cytochrome c oxidase assembly factor 4 (Coa4), mRNA [NM_183270]	68185	2.26333	1.17844	0.00706026	0.000124408	Up
A_52_P595389	Unc80	Mus musculus unc-80 homolog (C. elegans) (Unc80), mRNA [NM_175510]	329178	2.24018	1.16361	0.0240806	0.000831444	Up
A_51_P489788	Slc38a1	Mus musculus solute carrier family 38, member 1 (Slc38a1), transcript variant 1, mRNA [NM_134086]	105727	2.2326	1.15872	0.00195206	1.72341e-05	Up
A_52_P682239	Adarb2	Mus musculus 12 days embryo spinal ganglion cDNA, RIKEN full-length enriched library, clone:D130050D08 product:adenosine deaminase 3, RNA dependent, full insert sequence. [AK051460]	94191	2.22364	1.15293	0.0495984	0.00255095	Up
A_51_P460828	Vps39	Mus musculus vacuolar protein sorting 39 (yeast) (Vps39), transcript variant 1, mRNA [NM_147153]	269338	2.22201	1.15186	0.00503701	6.78951e-05	Up
A_51_P451458	Mamdc2	Mus musculus MAM domain containing 2 (Mamdc2), mRNA [NM_174857]	71738	2.20939	1.14365	0.022203	0.000736225	Up
A_51_P373901	Rsph1	Mus musculus radial spoke head 1 homolog (Chlamydomonas) (Rsph1), mRNA [NM_025290]	22092	2.20757	1.14246	0.00580442	8.71964e-05	Up
A_52_P260971	Sgip1	Mus musculus 0 day neonate eyeball cDNA, RIKEN full-length enriched library, clone:E130014D08 product:unclassifiable, full insert sequence. [AK053400]	73094	2.20512	1.14086	0.0442431	0.00211957	Up
A_52_P649623	Sema3d	Mus musculus sema domain, immunoglobulin domain (Ig), short basic domain, secreted, (semaphorin) 3D (Sema3d), mRNA [NM_028882]	108151	2.19527	1.1344	0.00195206	1.72147e-05	Up
A_52_P201391	Kif27	Mus musculus adult male testis cDNA, RIKEN full-length enriched library, clone:4930517I18 product:unclassifiable, full insert sequence. [AK015814]	75050	2.18718	1.12907	0.0299915	0.00115356	Up
A_51_P199175	2700038G22Rik	Mus musculus RIKEN cDNA 2700038G22 gene (2700038G22Rik), transcript variant 1, long non-coding RNA [NR_045040]	67194	2.16065	1.11147	0.045789	0.00224221	Up
A_52_P640152	LOC101056094	predicted gene 6483 [Source:MGI Symbol;Acc:MGI:3644574] [ENSMUST00000136929]	101056094	2.1568	1.10889	0.0270917	0.000984538	Up
A_51_P507832	Pik3cg	Mus musculus phosphoinositide-3-kinase, catalytic, gamma polypeptide (Pik3cg), transcript variant 1, mRNA [NM_020272]	30955	2.15662	1.10877	0.00340088	3.89863e-05	Up
A_51_P470989	Paip1	Mus musculus polyadenylate binding protein-interacting protein 1 (Paip1), transcript variant 1, mRNA [NM_145457]	218693	2.15558	1.10808	0.00316713	3.52228e-05	Up
A_52_P642801	Lats1	Mus musculus large tumor suppressor (Lats1), mRNA [NM_010690]	16798	2.15201	1.10569	0.0151787	0.000407736	Up
A_52_P93467	Sdc4	Mus musculus syndecan 4 (Sdc4), mRNA [NM_011521]	20971	2.14808	1.10305	0.00296957	3.09934e-05	Up
A_52_P375312	Amica1	Mus musculus adhesion molecule, interacts with CXADR antigen 1 (Amica1), mRNA [NM_001005421]	270152	2.14753	1.10268	0.00211826	1.94263e-05	Up
A_51_P418624	Atg4d	Mus musculus autophagy related 4D, cysteine peptidase (Atg4d), mRNA [NM_153583]	235040	2.14326	1.09981	0.00632281	0.000103095	Up
A_51_P285206	Cd3d	Mus musculus CD3 antigen, delta polypeptide (Cd3d), mRNA [NM_013487]	12500	2.13438	1.09382	0.00792928	0.000144894	Up
A_52_P24896	Stau2	staufen (RNA binding protein) homolog 2 (Drosophila) [Source:MGI Symbol;Acc:MGI:1352508] [ENSMUST00000115359]	29819	2.13136	1.09177	0.0361178	0.0015165	Up
A_51_P417701	Apaf1	Mus musculus apoptotic peptidase activating factor 1 (Apaf1), transcript variant 1, mRNA [NM_001042558]	11783	2.12985	1.09075	0.0143199	0.000371436	Up
A_52_P377576	Ap1s3	Mus musculus adaptor-related protein complex AP-1, sigma 3, mRNA (cDNA clone MGC:51390 IMAGE:3154405), complete cds. [BC054111]	252903	2.12502	1.08748	0.0256671	0.000906424	Up
A_51_P445574	Nags	Mus musculus N-acetylglutamate synthase (Nags), mRNA [NM_145829]	217214	2.12278	1.08595	0.0420506	0.0019569	Up
A_52_P218440	4930486L24Rik	Mus musculus RIKEN cDNA 4930486L24 gene (4930486L24Rik), mRNA [NM_178098]	214639	2.12165	1.08519	0.0136839	0.000348385	Up
A_52_P22611	Sbspon	Mus musculus somatomedin B and thrombospondin, type 1 domain containing (Sbspon), mRNA [NM_001033288]	226866	2.11903	1.08341	0.0270917	0.000981129	Up
A_52_P539095	Kirrel2	Mus musculus kin of IRRE like 2 (Drosophila) (Kirrel2), mRNA [NM_172898]	243911	2.11784	1.08259	0.0308645	0.00120092	Up
A_52_P683146	Cdh11	Mus musculus cadherin 11 (Cdh11), mRNA [NM_009866]	12552	2.11194	1.07857	0.0379163	0.00163093	Up
A_52_P387009	Egln3	Mus musculus EGL nine homolog 3 (C. elegans) (Egln3), mRNA [NM_028133]	112407	2.10792	1.07582	0.00798159	0.000146498	Up
A_51_P451482	Anxa9	Mus musculus annexin A9 (Anxa9), transcript variant 2, mRNA [NM_023628]	71790	2.10133	1.0713	0.00264274	2.65014e-05	Up
A_51_P345159	Ube2t	Mus musculus ubiquitin-conjugating enzyme E2T (putative) (Ube2t), transcript variant 1, mRNA [NM_026024]	67196	2.10045	1.0707	0.0363252	0.00152769	Up
A_51_P100174	Mns1	Mus musculus meiosis-specific nuclear structural protein 1 (Mns1), mRNA [NM_008613]	17427	2.09894	1.06966	0.013048	0.000322372	Up
A_52_P589268	Smg7	Mus musculus Smg-7 homolog, nonsense mediated mRNA decay factor (C. elegans) (Smg7), transcript variant 3, mRNA [NM_001005507]	226517	2.09381	1.06613	0.0113709	0.000257589	Up
A_51_P214663	Tpmt	Mus musculus thiopurine methyltransferase (Tpmt), mRNA [NM_016785]	22017	2.09276	1.06541	0.00675041	0.00011532	Up
A_52_P209383	Tgfb1i1	Mus musculus transforming growth factor beta 1 induced transcript 1 (Tgfb1i1), mRNA [NM_009365]	21804	2.09236	1.06513	0.0457626	0.00223935	Up
A_51_P184672	Tcte3	Mus musculus t complex testis-specific protein (Tctex2) mRNA, t haplotype, complete cds. [U21674]	21647	2.09103	1.06422	0.0349952	0.00145591	Up
A_52_P583050	Gpatch11	Mus musculus G patch domain containing 11 (Gpatch11), mRNA [NM_181649]	53951	2.07993	1.05654	0.00798159	0.000147442	Up
A_52_P320945	Stk38l	Mus musculus serine/threonine kinase 38 like (Stk38l), mRNA [NM_172734]	232533	2.07509	1.05318	0.0134323	0.00033784	Up
A_52_P323975	Farsa	phenylalanyl-tRNA synthetase, alpha subunit [Source:MGI Symbol;Acc:MGI:1913840] [ENSMUST00000144404]	66590	2.06855	1.04862	0.01901	0.000570217	Up
A_51_P483130	Ppip5k1	diphosphoinositol pentakisphosphate kinase 1 [Source:MGI Symbol;Acc:MGI:2443281] [ENSMUST00000134644]	327655	2.06344	1.04505	0.0420506	0.00195938	Up
A_51_P451428	Marveld2	Mus musculus MARVEL (membrane-associating) domain containing 2 (Marveld2), transcript variant 1, mRNA [NM_001038602]	218518	2.05806	1.04129	0.0239117	0.000823978	Up
A_51_P329869	Dgkq	Mus musculus diacylglycerol kinase, theta (Dgkq), mRNA [NM_199011]	110524	2.05294	1.03769	0.0175613	0.000506779	Up
A_52_P260555	Vil1	Mus musculus villin 1 (Vil1), mRNA [NM_009509]	22349	2.05215	1.03714	0.0364836	0.00153685	Up
A_52_P553589	9030617O03Rik	RIKEN cDNA 9030617O03 gene [Source:MGI Symbol;Acc:MGI:2444813] [ENSMUST00000110070]	217830	2.02113	1.01516	0.0146632	0.000384857	Up
A_52_P571987	Hspa4	heat shock protein 4 [Source:MGI Symbol;Acc:MGI:1342292] [ENSMUST00000151854]	15525	2.01894	1.0136	0.0404313	0.00184565	Up
A_51_P328857	Abcc9	Mus musculus ATP-binding cassette, sub-family C (CFTR/MRP), member 9 (Abcc9), transcript variant 2, mRNA [NM_021041]	20928	2.01197	1.00861	0.0153857	0.000416117	Up
A_51_P281326	Clasp2	Mus musculus CLIP associating protein 2 (Clasp2), transcript variant 3, mRNA [NM_001114347]	76499	2.00981	1.00706	0.039727	0.00177172	Up
A_52_P223495	Itga4	Mus musculus integrin alpha 4 (Itga4), mRNA [NM_010576]	16401	2.00618	1.00445	0.0455861	0.00222603	Up
A_51_P108853	Lyplal1	Mus musculus lysophospholipase-like 1 (Lyplal1), mRNA [NM_146106]	226791	2.00593	1.00427	0.00867501	0.000166239	Up
A_52_P455295	Crebzf	Mus musculus CREB/ATF bZIP transcription factor (Crebzf), transcript variant 1, mRNA [NM_145151]	233490	2.00482	1.00347	0.0189817	0.000567055	Up
A_52_P515347	Tusc3	Mus musculus tumor suppressor candidate 3 (Tusc3), mRNA [NM_030254]	80286	2.00029	1.00021	0.0065421	0.000109248	Up
A_51_P272754	Cdh18	Mus musculus cadherin 18 (Cdh18), mRNA [NM_001081299]	320865	1.99089	0.993411	0.0084904	0.000161249	Up
A_51_P427703	A830021M18Rik	Mus musculus 10 days neonate cortex cDNA, RIKEN full-length enriched library, clone:A830021M18 product:unclassifiable, full insert sequence. [AK043703]	223483	1.99044	0.993089	0.0428459	0.00201158	Up
A_52_P563470	Mrps15	mitochondrial ribosomal protein S15 [Source:MGI Symbol;Acc:MGI:1913657] [ENSMUST00000138739]	66407	1.98997	0.992748	0.040307	0.0018248	Up
A_51_P508402	Mical2	Mus musculus microtubule associated monooxygenase, calponin and LIM domain containing 2 (Mical2), transcript variant B, mRNA [NM_177282]	320878	1.98768	0.991087	0.0206837	0.000649041	Up
A_51_P216702	Eogt	Mus musculus EGF domain-specific O-linked N-acetylglucosamine (GlcNAc) transferase (Eogt), mRNA [NM_175313]	101351	1.98741	0.990888	0.0045629	5.88219e-05	Up
A_52_P232830	Ets1	Mus musculus E26 avian leukemia oncogene 1, 5' domain (Ets1), transcript variant 1, mRNA [NM_011808]	23871	1.98492	0.989082	0.0113709	0.00025724	Up
A_52_P456539	Dmtf1	Mus musculus adult male pituitary gland cDNA, RIKEN full-length enriched library, clone:5330423H07 product:cyclin D binding myb-like transcription factor 1, full insert sequence. [AK030508]	23857	1.98226	0.987144	0.00926965	0.000187086	Up
A_51_P463536	Meox1	Mus musculus mesenchyme homeobox 1 (Meox1), mRNA [NM_010791]	17285	1.97895	0.984732	0.00926965	0.00018743	Up
A_51_P327675	Cacng7	Mus musculus calcium channel, voltage-dependent, gamma subunit 7 (Cacng7), mRNA [NM_133189]	81904	1.97478	0.981692	0.0114852	0.000264073	Up
A_52_P665767	Cox18	Mus musculus cytochrome c oxidase assembly protein 18 (Cox18), transcript variant 2, mRNA [NM_001033310]	231430	1.96568	0.975031	0.00516105	6.97606e-05	Up
A_51_P372497	Gabrg3	Mus musculus gamma-aminobutyric acid (GABA) A receptor, subunit gamma 3 (Gabrg3), mRNA [NM_008074]	14407	1.9635	0.973429	0.0293034	0.00110804	Up
A_51_P512627	Syngr4	Mus musculus synaptogyrin 4 (Syngr4), mRNA [NM_021482]	58867	1.96139	0.971877	0.036233	0.00152257	Up
A_52_P389274	Sfi1	Sfi1 homolog, spindle assembly associated (yeast) [Source:MGI Symbol;Acc:MGI:1926137] [ENSMUST00000137633]	78887	1.95938	0.9704	0.0153618	0.000414296	Up
A_52_P66205	Fancd2	Fanconi anemia, complementation group D2 [Source:MGI Symbol;Acc:MGI:2448480] [ENSMUST00000036340]	211651	1.95536	0.967432	0.043124	0.00203407	Up
A_52_P186686	Mro	Mus musculus maestro (Mro), mRNA [NM_027741]	71263	1.95518	0.967304	0.00955355	0.000197459	Up
A_51_P513504	Gosr1	Mus musculus golgi SNAP receptor complex member 1 (Gosr1), mRNA [NM_016810]	53334	1.95366	0.966182	0.0270663	0.000978991	Up
A_52_P407007	4632415L05Rik	Mus musculus RIKEN cDNA 4632415L05 gene (4632415L05Rik), non-coding RNA [NR_027985]	70808	1.94841	0.962297	0.00298586	3.19808e-05	Up
A_51_P326631	Dnah8	Mus musculus dynein, axonemal, heavy chain 8 (Dnah8), mRNA [NM_013811]	13417	1.94808	0.962051	0.0199441	0.000608433	Up
A_52_P67637	Sc5d	Mus musculus 10 days neonate cortex cDNA, RIKEN full-length enriched library, clone:A830073K23 product:unclassifiable, full insert sequence. [AK080673]	235293	1.94098	0.956784	0.00545227	7.81747e-05	Up
A_52_P674374	Rem1	Mus musculus rad and gem related GTP binding protein 1 (Rem1), mRNA [NM_009047]	19700	1.93253	0.950491	0.0149871	0.000396947	Up
A_52_P96151	Wdr82	Mus musculus WD repeat domain containing 82 (Wdr82), mRNA [NM_029896]	77305	1.93218	0.95023	0.0110548	0.000247023	Up
A_51_P270519	Apitd1	Mus musculus apoptosis-inducing, TAF9-like domain 1 (Apitd1), mRNA [NM_027263]	69928	1.92946	0.948201	0.0162395	0.000454572	Up
A_52_P224760	Ptgs2	Mus musculus prostaglandin-endoperoxide synthase 2 (Ptgs2), mRNA [NM_011198]	19225	1.92559	0.945297	0.0404313	0.00183883	Up
A_52_P480544	Tnpo2	Mus musculus transportin 2 (importin 3, karyopherin beta 2b) (Tnpo2), transcript variant 1, mRNA [NM_145390]	212999	1.92288	0.943268	0.0118647	0.000278113	Up
A_51_P407049	Pdzd9	Mus musculus adult male testis cDNA, RIKEN full-length enriched library, clone:4933432E16 product:hypothetical PDZ domain (also known as DHR or GLGF) containing protein, full insert sequence. [AK017019]	67983	1.9215	0.942236	0.0231597	0.000782213	Up
A_52_P963374	Spire1	Mus musculus 0 day neonate eyeball cDNA, RIKEN full-length enriched library, clone:E130103J24 product:unclassifiable, full insert sequence. [AK053505]	68166	1.91831	0.939835	0.0231371	0.000779868	Up
A_52_P265108	Thrb	Mus musculus thyroid hormone receptor beta (Thrb), transcript variant 2, mRNA [NM_009380]	21834	1.91495	0.937306	0.0408936	0.0018788	Up
A_51_P483159	Gchfr	Mus musculus GTP cyclohydrolase I feedback regulator (Gchfr), mRNA [NM_177157]	320415	1.90497	0.92977	0.00779197	0.000141318	Up
A_52_P326657	Fam167b	Mus musculus family with sequence similarity 167, member B (Fam167b), mRNA [NM_182783]	230766	1.89319	0.920821	0.0226958	0.000758708	Up
A_51_P408729	Phgdh	Mus musculus 3-phosphoglycerate dehydrogenase (Phgdh), mRNA [NM_016966]	236539	1.89181	0.91977	0.0334675	0.00136096	Up
A_51_P195849	Nfatc2	Mus musculus nuclear factor of activated T cells, cytoplasmic, calcineurin dependent 2 (Nfatc2), transcript variant 1, mRNA [NM_010899]	18019	1.88685	0.915976	0.0323957	0.0012942	Up
A_52_P424231	Adamts16	Mus musculus a disintegrin-like and metallopeptidase (reprolysin type) with thrombospondin type 1 motif, 16 (Adamts16), mRNA [NM_172053]	271127	1.88101	0.91151	0.00843925	0.000159122	Up
A_51_P140607	Asun	Mus musculus asunder, spermatogenesis regulator (Asun), mRNA [NM_138757]	71177	1.87803	0.909219	0.00544513	7.73992e-05	Up
A_51_P502012	Usp37	Mus musculus ubiquitin specific peptidase 37 (Usp37), mRNA [NM_176972]	319651	1.87499	0.906885	0.00479801	6.2719e-05	Up
A_52_P402347	AV039307	Mus musculus expressed sequence AV039307 (AV039307), transcript variant 1, long non-coding RNA [NR_038349]	100502700	1.86883	0.902135	0.0199441	0.000610138	Up
A_51_P310773	N4bp1	Mus musculus NEDD4 binding protein 1 (N4bp1), mRNA [NM_030563]	80750	1.86495	0.899137	0.0379135	0.00162951	Up
A_52_P217646	Snapc3	Mus musculus small nuclear RNA activating complex, polypeptide 3 (Snapc3), mRNA [NM_029949]	77634	1.85879	0.894364	0.0113434	0.000255128	Up
A_52_P18116	Ccl24	Mus musculus chemokine (C-C motif) ligand 24 (Ccl24), mRNA [NM_019577]	56221	1.85756	0.893409	0.0490064	0.00250709	Up
A_51_P170346	Gon4l	Mus musculus gon-4-like (C.elegans) (Gon4l), transcript variant 2, mRNA [NM_027389]	76022	1.85498	0.891401	0.0376557	0.00161715	Up
A_52_P236758	Setd5	Mus musculus 16 days neonate thymus cDNA, RIKEN full-length enriched library, clone:A130074I02 product:unclassifiable, full insert sequence. [AK038052]	72895	1.85351	0.890257	0.0208434	0.000659826	Up
A_52_P642167	Soat1	Mus musculus sterol O-acyltransferase 1 (Soat1), mRNA [NM_009230]	20652	1.8508	0.888151	0.0315457	0.00124572	Up
A_51_P403693	Uba5	Mus musculus ubiquitin-like modifier activating enzyme 5 (Uba5), mRNA [NM_025692]	66663	1.84955	0.887173	0.00379602	4.56256e-05	Up
A_51_P115988	Sh3bp5l	Mus musculus SH3 binding domain protein 5 like (Sh3bp5l), transcript variant 2, mRNA [NM_024480]	79566	1.84786	0.885856	0.0189817	0.000566213	Up
A_52_P121812	Atp2c1	Mus musculus ATPase, Ca++-sequestering (Atp2c1), transcript variant 2, mRNA [NM_175025]	235574	1.84333	0.882318	0.00672557	0.000113534	Up
A_52_P743305	Pabpn1	Mus musculus poly(A) binding protein, nuclear 1 (Pabpn1), mRNA [NM_019402]	54196	1.84246	0.881632	0.01535	0.000412863	Up
A_52_P327118	Ttc12	Mus musculus tetratricopeptide repeat domain 12 (Ttc12), mRNA [NM_172770]	235330	1.84122	0.880662	0.0231314	0.000778883	Up
A_51_P260639	Elp3	Mus musculus elongator acetyltransferase complex subunit 3 (Elp3), transcript variant 2, mRNA [NM_028811]	74195	1.839	0.878921	0.0283013	0.00105152	Up
A_51_P458983	Gm5617	Mus musculus predicted gene 5617 (Gm5617), mRNA [NM_001004191]	434402	1.83295	0.874164	0.01205	0.000287405	Up
A_51_P178887	Mttp	Mus musculus microsomal triglyceride transfer protein (Mttp), transcript variant 2, mRNA [NM_008642]	17777	1.83228	0.873642	0.0443283	0.00212517	Up
A_51_P385178	Mroh8	Mus musculus maestro heat-like repeat family member 8 (Mroh8), mRNA [NM_001039557]	629499	1.83017	0.871976	0.0266126	0.000949833	Up
A_51_P443387	Wtap	Mus musculus Wilms' tumour 1-associating protein (Wtap), transcript variant 1, mRNA [NM_001113533]	60532	1.82782	0.870127	0.0269776	0.000972091	Up
A_52_P292882	Dap3	Mus musculus death associated protein 3 (Dap3), transcript variant 2, mRNA [NM_022994]	65111	1.82742	0.869805	0.0422205	0.00197213	Up
A_52_P628731	Gtf2e1	general transcription factor II E, polypeptide 1 (alpha subunit) [Source:MGI Symbol;Acc:MGI:1921447] [ENSMUST00000130350]	74197	1.82512	0.867989	0.0292181	0.00110331	Up
A_51_P278184	Gemin5	Mus musculus gem (nuclear organelle) associated protein 5 (Gemin5), transcript variant 2, mRNA [NM_172558]	216766	1.82495	0.867859	0.00872654	0.000169018	Up
A_52_P137104	Prr15	Mus musculus proline rich 15 (Prr15), mRNA [NM_030024]	78004	1.81302	0.858393	0.0231841	0.000786211	Up
A_52_P585124	Cxcr4	Mus musculus chemokine (C-X-C motif) receptor 4 (Cxcr4), mRNA [NM_009911]	12767	1.81114	0.856895	0.0114753	0.000262005	Up
A_51_P494822	Stag3	Mus musculus stromal antigen 3 (Stag3), mRNA [NM_016964]	50878	1.80933	0.855458	0.024739	0.00086349	Up
A_51_P512293	Gm7789	PREDICTED: Mus musculus predicted pseudogene 7789 (Gm7789), misc_RNA [XR_002295]	665798	1.80626	0.853002	0.0349952	0.00145669	Up
A_52_P430211	Arhgap17	Mus musculus 16 days embryo head cDNA, RIKEN full-length enriched library, clone:C130048D21 product:unclassifiable, full insert sequence. [AK081590]	70497	1.80555	0.852438	0.0189649	0.000562658	Up
A_52_P243627	Gpr161	Mus musculus G protein-coupled receptor 161 (Gpr161), mRNA [NM_001081126]	240888	1.80392	0.851139	0.0234772	0.000804987	Up
A_51_P397363	Slc16a1	Mus musculus solute carrier family 16 (monocarboxylic acid transporters), member 1 (Slc16a1), mRNA [NM_009196]	20501	1.80316	0.850531	0.0423569	0.00198138	Up
A_51_P513085	Gins4	Mus musculus GINS complex subunit 4 (Sld5 homolog) (Gins4), mRNA [NM_024240]	109145	1.80029	0.848227	0.00519662	7.07749e-05	Up
A_51_P204646	Thg1l	Mus musculus tRNA-histidine guanylyltransferase 1-like (S. cerevisiae) (Thg1l), mRNA [NM_001080969]	66628	1.79968	0.847739	0.0477594	0.00241334	Up
A_52_P515840	Crk	Mus musculus v-crk sarcoma virus CT10 oncogene homolog (avian) (Crk), transcript variant 2, mRNA [NM_133656]	12928	1.79948	0.847576	0.0101043	0.000214374	Up
A_52_P309012	Chmp4c	Mus musculus adult male colon cDNA, RIKEN full-length enriched library, clone:9030406H22 product:unclassifiable, full insert sequence. [AK033502]	66371	1.79773	0.846175	0.0149058	0.000393265	Up
A_51_P238933	Nudc	Mus musculus CRL-1722 L5178Y-R cDNA, RIKEN full-length enriched library, clone:I730052K04 product:nuclear distribution gene C homolog (Aspergillus), full insert sequence. [AK146323]	18221	1.79711	0.845676	0.00614519	9.6311e-05	Up
A_52_P660477	Spo11	Mus musculus SPO11 meiotic protein covalently bound to DSB homolog (S. cerevisiae) (Spo11), transcript variant 1, mRNA [NM_012046]	26972	1.7961	0.844869	0.0376166	0.00161418	Up
A_52_P559919	Eif2ak2	Mus musculus eukaryotic translation initiation factor 2-alpha kinase 2 (Eif2ak2), mRNA [NM_011163]	19106	1.79561	0.844476	0.00618323	9.88115e-05	Up
A_51_P465331	Fgf7	Mus musculus fibroblast growth factor 7 (Fgf7), mRNA [NM_008008]	14178	1.79365	0.842902	0.0115828	0.000269129	Up
A_51_P383644	Amy1	Mus musculus amylase 1, salivary (Amy1), transcript variant 1, mRNA [NM_007446]	11722	1.78824	0.838541	0.0467877	0.00232154	Up
A_52_P422222	Fars2	Mus musculus phenylalanine-tRNA synthetase 2 (mitochondrial) (Fars2), transcript variant 1, mRNA [NM_024274]	69955	1.78707	0.837595	0.0205268	0.000642011	Up
A_51_P471830	Catsper2	Mus musculus cation channel, sperm associated 2 (Catsper2), mRNA [NM_153075]	212670	1.78478	0.835747	0.0160612	0.000445633	Up
A_51_P434483	Hpn	Mus musculus hepsin (Hpn), transcript variant 2, mRNA [NM_008281]	15451	1.78246	0.833867	0.0392151	0.00173109	Up
A_51_P325651	Cd47	CD47 antigen (Rh-related antigen, integrin-associated signal transducer) [Source:MGI Symbol;Acc:MGI:96617] [ENSMUST00000084838]	16423	1.78113	0.832792	0.0119413	0.000282985	Up
A_51_P304219	Pced1a	Mus musculus PC-esterase domain containing 1A (Pced1a), transcript variant 1, mRNA [NM_178762]	319513	1.78089	0.832599	0.0134323	0.000336336	Up
A_52_P661672	Uhrf1bp1	Mus musculus UHRF1 (ICBP90) binding protein 1 (Uhrf1bp1), mRNA [NM_001080769]	224648	1.77944	0.83142	0.0455861	0.00222171	Up
A_51_P337935	Slc7a15	Mus musculus solute carrier family 7 (cationic amino acid transporter, y+ system), member 15 (Slc7a15), transcript variant 3, mRNA [NM_001286385]	328059	1.7766	0.829123	0.0371358	0.00158465	Up
A_52_P419373	Lrrc39	Mus musculus leucine rich repeat containing 39 (Lrrc39), transcript variant 2, mRNA [NM_175413]	109245	1.77554	0.828256	0.0475712	0.00238981	Up
A_52_P625940	Noxo1	Mus musculus NADPH oxidase organizer 1 (Noxo1), mRNA [NM_027988]	71893	1.77311	0.826285	0.00825582	0.000153968	Up
A_52_P424778	Adra1a	Mus musculus adrenergic receptor, alpha 1a (Adra1a), transcript variant 1, mRNA [NM_013461]	11549	1.76907	0.822992	0.0074101	0.000132618	Up
A_52_P12403	Slc38a4	Mus musculus solute carrier family 38, member 4 (Slc38a4), mRNA [NM_027052]	69354	1.75448	0.811042	0.0235574	0.000809351	Up
A_52_P371063	Iqcc	Mus musculus IQ motif containing C (Iqcc), mRNA [NM_198026]	230767	1.75436	0.810944	0.00675041	0.000115498	Up
A_51_P333111	Aox1	Mus musculus aldehyde oxidase 1 (Aox1), mRNA [NM_009676]	11761	1.74827	0.805927	0.0449502	0.00217191	Up
A_52_P117531	Dnajc16	DnaJ (Hsp40) homolog, subfamily C, member 16 [Source:MGI Symbol;Acc:MGI:2442146] [ENSMUST00000038014]	214063	1.74735	0.805167	0.0310847	0.00121476	Up
A_51_P300759	Ppih	Mus musculus peptidyl prolyl isomerase H (Ppih), transcript variant 1, mRNA [NM_028677]	66101	1.74375	0.80219	0.0110248	0.000245977	Up
A_52_P142208	Akirin1	Mus musculus akirin 1 (Akirin1), mRNA [NM_023423]	68050	1.74282	0.801427	0.0157924	0.000432329	Up
A_51_P326994	Calhm2	Mus musculus calcium homeostasis modulator 2 (Calhm2), mRNA [NM_133746]	72691	1.73759	0.797088	0.0089339	0.000175952	Up
A_51_P487244	Adamts7	Mus musculus a disintegrin-like and metallopeptidase (reprolysin type) with thrombospondin type 1 motif, 7 (Adamts7), mRNA [NM_001003911]	108153	1.73666	0.796315	0.0105946	0.000231303	Up
A_52_P28624	Gm5589	Mus musculus predicted gene, 434166, mRNA (cDNA clone IMAGE:6493658). [BC080727]	434166	1.7339	0.794022	0.0443856	0.00213551	Up
A_52_P187058	Nptx2	Mus musculus neuronal pentraxin 2 (Nptx2), mRNA [NM_016789]	53324	1.73032	0.791038	0.019693	0.000597737	Up
A_52_P762590	5830420C07Rik	Mus musculus adult male thymus cDNA, RIKEN full-length enriched library, clone:5830420C07 product:unclassifiable, full insert sequence. [AK020016]	77599	1.72817	0.789245	0.0249492	0.000875097	Up
A_51_P472241	B9d1	Mus musculus B9 protein domain 1 (B9d1), mRNA [NM_013717]	27078	1.72057	0.782883	0.0218041	0.000714767	Up
A_52_P555808	D130051D11Rik	Mus musculus 12 days embryo spinal ganglion cDNA, RIKEN full-length enriched library, clone:D130051D11 product:unclassifiable, full insert sequence. [AK083890]	319737	1.71511	0.778298	0.0429369	0.00201733	Up
A_52_P1202828	6620401J10Rik	Mus musculus 12 days embryo female ovary cDNA, RIKEN full-length enriched library, clone:6620401J10 product:unclassifiable, full insert sequence. [AK018350]	71454	1.71215	0.775811	0.0424829	0.00199163	Up
A_51_P324045	Rab3gap2	Mus musculus RAB3 GTPase activating protein subunit 2 (Rab3gap2), mRNA [NM_001163754]	98732	1.71128	0.775076	0.0495835	0.00254849	Up
A_52_P177593	Vprbp	Mus musculus Vpr (HIV-1) binding protein (Vprbp), mRNA [NM_001015507]	321006	1.7101	0.774084	0.00998815	0.000211568	Up
A_52_P177599	Zfp773	Mus musculus zinc finger protein 773 (Zfp773), mRNA [NM_029584]	76373	1.7059	0.770535	0.0209225	0.000665127	Up
A_52_P620355	Nrl	Mus musculus neural retina leucine zipper gene (Nrl), transcript variant 1, mRNA [NM_008736]	18185	1.70414	0.769043	0.0324862	0.00130439	Up
A_52_P449104	St6galnac4	Mus musculus ST6 (alpha-N-acetyl-neuraminyl-2,3-beta-galactosyl-1,3)-N-acetylgalactosaminide alpha-2,6-sialyltransferase 4 (St6galnac4), transcript variant 1, mRNA [NM_011373]	20448	1.70062	0.766061	0.0065421	0.000108926	Up
A_52_P298593	Efr3a	EFR3 homolog A (S. cerevisiae) [Source:MGI Symbol;Acc:MGI:1923990] [ENSMUST00000174591]	76740	1.69874	0.764463	0.0169576	0.000482795	Up
A_51_P279437	Mfsd2a	Mus musculus major facilitator superfamily domain containing 2A (Mfsd2a), mRNA [NM_029662]	76574	1.69711	0.763083	0.0155384	0.000423778	Up
A_52_P1157979	Calm3	Mus musculus calmodulin 3 (Calm3), mRNA [NM_007590]	12315	1.68774	0.755092	0.0284254	0.00105928	Up
A_51_P406115	Adam10	Mus musculus kuzbanian (mkuz) mRNA, complete cds. [AF011379]	11487	1.68449	0.752312	0.012625	0.000309761	Up
A_51_P212308	Cxadr	Mus musculus coxsackie virus and adenovirus receptor (Cxadr), transcript variant 2, mRNA [NM_009988]	13052	1.68301	0.751041	0.0353122	0.00147421	Up
A_52_P641477	Wars2	Mus musculus tryptophanyl tRNA synthetase 2 (mitochondrial) (Wars2), mRNA [NM_027462]	70560	1.6817	0.749918	0.0459513	0.00225959	Up
A_51_P199552	1600014C10Rik	Mus musculus RIKEN cDNA 1600014C10 gene (1600014C10Rik), transcript variant 2, mRNA [NM_028166]	72244	1.67945	0.747989	0.0342355	0.00141286	Up
A_51_P248786	Ccdc80	Mus musculus coiled-coil domain containing 80 (Ccdc80), mRNA [NM_026439]	67896	1.67793	0.746679	0.0425454	0.00199602	Up
A_51_P223624	Zfp74	Mus musculus zinc finger protein 74 (Zfp74), mRNA [NM_178384]	72723	1.67545	0.744549	0.00755336	0.000136474	Up
A_52_P475080	Arsk	Mus musculus arylsulfatase K (Arsk), mRNA [NM_029847]	77041	1.67402	0.743314	0.0149419	0.000395239	Up
A_52_P292937	Slc4a8	Mus musculus solute carrier family 4 (anion exchanger), member 8 (Slc4a8), mRNA [NM_021530]	59033	1.67361	0.742961	0.0379528	0.0016381	Up
A_52_P550393	Rasgrf1	Mus musculus adult male hypothalamus cDNA, RIKEN full-length enriched library, clone:A230077F10 product:RAS protein-specific guanine nucleotide-releasing factor 1, full insert sequence. [AK038936]	19417	1.66296	0.73375	0.0451844	0.00218716	Up
A_51_P411996	1110032A03Rik	Mus musculus RIKEN cDNA 1110032A03 gene (1110032A03Rik), mRNA [NM_023483]	68721	1.66272	0.733545	0.0119413	0.000282643	Up
A_52_P451503	Tcp11l1	Mus musculus t-complex 11 like 1 (Tcp11l1), mRNA [NM_177190]	320554	1.6626	0.733443	0.0170504	0.00048602	Up
A_52_P364232	Pik3c2a	Mus musculus phosphatidylinositol 3-kinase, C2 domain containing, alpha polypeptide (Pik3c2a), mRNA [NM_011083]	18704	1.64983	0.722317	0.0391466	0.00172616	Up
A_51_P376347	Hebp1	Mus musculus heme binding protein 1 (Hebp1), mRNA [NM_013546]	15199	1.6467	0.719574	0.0234327	0.000800256	Up
A_51_P485683	Trappc6a	Mus musculus trafficking protein particle complex 6A (Trappc6a), mRNA [NM_025960]	67091	1.64334	0.716628	0.0115404	0.000267352	Up
A_52_P297189	Opcml	opioid binding protein/cell adhesion molecule-like [Source:MGI Symbol;Acc:MGI:97397] [ENSMUST00000126673]	330908	1.64228	0.715701	0.0144709	0.000377828	Up
A_52_P636649	Csmd1	CUB and Sushi multiple domains 1 [Source:MGI Symbol;Acc:MGI:2137383] [ENSMUST00000137947]	94109	1.6401	0.713781	0.0201129	0.000616678	Up
A_52_P139638	Mocs1	Mus musculus molybdenum cofactor synthesis 1 (Mocs1), transcript variant 1, mRNA [NM_020042]	56738	1.63799	0.711927	0.0437597	0.00208444	Up
A_51_P331082	Nrip2	Mus musculus nuclear receptor interacting protein 2 (Nrip2), transcript variant 2, mRNA [NM_021717]	60345	1.637	0.711057	0.0393834	0.00174048	Up
A_51_P513072	Rdh13	Mus musculus retinol dehydrogenase 13 (all-trans and 9-cis) (Rdh13), mRNA [NM_175372]	108841	1.63551	0.709742	0.0215237	0.000695288	Up
A_52_P466542	Zfp809	Mus musculus zinc finger protein 809 (Zfp809), transcript variant 1, mRNA [NM_172763]	235047	1.63545	0.709683	0.0435358	0.00207197	Up
A_52_P341708	LOC101056118	PREDICTED: Mus musculus uncharacterized LOC101056118 (LOC101056118), misc_RNA [XR_168446]	101056118	1.63289	0.707432	0.0325128	0.00130728	Up
A_52_P490207	Ermard	Mus musculus ER membrane associated RNA degradation (Ermard), transcript variant 1, mRNA [NM_001039552]	381062	1.63128	0.706002	0.030164	0.00116329	Up
A_51_P289131	Dmc1	Mus musculus DMC1 dosage suppressor of mck1 homolog, meiosis-specific homologous recombination (Dmc1), transcript variant 1, mRNA [NM_010059]	13404	1.63058	0.705387	0.034159	0.0014062	Up
A_51_P237097	Pvr	Mus musculus poliovirus receptor (Pvr), mRNA [NM_027514]	52118	1.63023	0.705071	0.0313258	0.00122739	Up
A_51_P258150	Plin2	Mus musculus perilipin 2 (Plin2), mRNA [NM_007408]	11520	1.62802	0.703121	0.0232564	0.000790253	Up
A_51_P331429	Colgalt2	Mus musculus collagen beta(1-O)galactosyltransferase 2 (Colgalt2), mRNA [NM_177756]	269132	1.6247	0.70017	0.0150902	0.000402733	Up
A_51_P345248	Sfxn2	Mus musculus sideroflexin 2 (Sfxn2), mRNA [NM_053196]	94279	1.62403	0.699579	0.0190335	0.000576416	Up
A_52_P620432	Rmdn1	Mus musculus 8 days embryo whole body cDNA, RIKEN full-length enriched library, clone:5730501K14 product:unclassifiable, full insert sequence. [AK019968]	66302	1.62022	0.696189	0.0404313	0.0018361	Up
A_52_P869366	Mief1	Mus musculus mitochondrial elongation factor 1 (Mief1), mRNA [NM_178719]	239555	1.61977	0.695792	0.0246988	0.000859552	Up
A_52_P531514	Uhrf2	ubiquitin-like, containing PHD and RING finger domains 2 [Source:MGI Symbol;Acc:MGI:1923718] [ENSMUST00000134518]	109113	1.6187	0.694837	0.0187221	0.000551044	Up
A_51_P161682	Coq7	Mus musculus demethyl-Q 7 (Coq7), mRNA [NM_009940]	12850	1.61564	0.69211	0.0168011	0.000477188	Up
A_51_P261713	Slco1c1	Mus musculus solute carrier organic anion transporter family, member 1c1 (Slco1c1), transcript variant 1, mRNA [NM_021471]	58807	1.61338	0.690088	0.0136277	0.000345087	Up
A_52_P520906	Ctnna2	Mus musculus 12 days embryo embryonic body between diaphragm region and neck cDNA, RIKEN full-length enriched library, clone:9430076K22 product:hypothetical Vinculin and alpha-catenin containing protein, full insert sequence. [AK035033]	12386	1.6122	0.68903	0.0475819	0.00240002	Up
A_51_P401673	Fgd6	Mus musculus FYVE, RhoGEF and PH domain containing 6 (Fgd6), mRNA [NM_053072]	13998	1.60782	0.685108	0.0301047	0.00115894	Up
A_52_P678909	Itgb3bp	Mus musculus integrin beta 3 binding protein (beta3-endonexin) (Itgb3bp), mRNA [NM_026348]	67733	1.60186	0.679744	0.0163639	0.000461973	Up
A_52_P643415	Scyl2	Mus musculus SCY1-like 2 (S. cerevisiae) (Scyl2), mRNA [NM_198021]	213326	1.59195	0.670797	0.0379528	0.0016362	Up
A_51_P517096	Casp8ap2	Mus musculus caspase 8 associated protein 2 (Casp8ap2), transcript variant 1, mRNA [NM_011997]	26885	1.59047	0.669449	0.0158108	0.000433914	Up
A_51_P425080	Hdgf	Mus musculus hepatoma-derived growth factor (Hdgf), mRNA [NM_008231]	15191	1.58821	0.667406	0.0175613	0.000507194	Up
A_51_P360165	Ccng2	Mus musculus cyclin G2 (Ccng2), mRNA [NM_007635]	12452	1.58156	0.661349	0.0107784	0.000237898	Up
A_51_P326892	Myt1l	Mus musculus myelin transcription factor 1-like (Myt1l), transcript variant 2, mRNA [NM_008666]	17933	1.58136	0.661163	0.0454738	0.00221121	Up
A_51_P166277	Srrm2	Mus musculus serine/arginine repetitive matrix 2 (Srrm2), mRNA [NM_175229]	75956	1.58123	0.66105	0.0138734	0.000355582	Up
A_51_P155556	Fbxw9	Mus musculus F-box and WD-40 domain protein 9, mRNA (cDNA clone IMAGE:3496576). [BC002276]	68628	1.57877	0.6588	0.0104387	0.000226828	Up
A_52_P125494	9230110C19Rik	Mus musculus RIKEN cDNA 9230110C19 gene (9230110C19Rik), mRNA [NM_199017]	234912	1.57738	0.657535	0.0126828	0.000311612	Up
A_51_P256919	Sp1	Mus musculus trans-acting transcription factor 1 (Sp1), mRNA [NM_013672]	20683	1.57556	0.655861	0.0200238	0.000613261	Up
A_51_P331661	Ubiad1	Mus musculus UbiA prenyltransferase domain containing 1 (Ubiad1), mRNA [NM_027873]	71707	1.57479	0.655162	0.0160612	0.000446832	Up
A_52_P319180	Atp4b	Mus musculus ATPase, H+/K+ exchanging, beta polypeptide (Atp4b), mRNA [NM_009724]	11945	1.57434	0.654744	0.0315319	0.00124163	Up
A_52_P361664	Vti1a	Mus musculus vesicle transport through interaction with t-SNAREs 1A (Vti1a), mRNA [NM_016862]	53611	1.57324	0.65374	0.0189817	0.000566992	Up
A_52_P569539	Nfkb1	Mus musculus 16 days embryo head cDNA, RIKEN full-length enriched library, clone:C130067K17 product:inferred: nuclear factor of kappa light chain gene enhancer in B-cells 1, p105, full insert sequence. [AK048506]	18033	1.57172	0.652341	0.0299035	0.00114524	Up
A_51_P378576	B3gnt7	Mus musculus UDP-GlcNAc:betaGal beta-1,3-N-acetylglucosaminyltransferase 7 (B3gnt7), mRNA [NM_145222]	227327	1.56822	0.649124	0.0453016	0.00219974	Up
A_52_P188851	Nefh	Mus musculus neurofilament, heavy polypeptide (Nefh), mRNA [NM_010904]	380684	1.56724	0.648223	0.0371358	0.00158387	Up
A_51_P261184	2810021J22Rik	Mus musculus RIKEN cDNA 2810021J22 gene (2810021J22Rik), mRNA [NM_172403]	69944	1.56339	0.644675	0.029987	0.00115133	Up
A_52_P500979	Pcsk1	Mus musculus proprotein convertase subtilisin/kexin type 1 (Pcsk1), mRNA [NM_013628]	18548	1.55904	0.640658	0.0307457	0.00119363	Up
A_52_P465718	Aurkc	Mus musculus aurora kinase C (Aurkc), transcript variant 3, mRNA [NM_020572]	20871	1.55792	0.639617	0.037543	0.00160954	Up
A_52_P252187	Prpf31	Mus musculus PRP31 pre-mRNA processing factor 31 homolog (yeast) (Prpf31), transcript variant 1, mRNA [NM_027328]	68988	1.55651	0.638312	0.022023	0.000726489	Up
A_51_P348652	Spast	Mus musculus spastin (Spast), transcript variant 2, mRNA [NM_016962]	50850	1.55411	0.636089	0.0210708	0.000672004	Up
A_52_P609220	Tmx4	Mus musculus thioredoxin-related transmembrane protein 4 (Tmx4), mRNA [NM_029148]	52837	1.55376	0.635759	0.0334683	0.00136287	Up
A_52_P408690	Sft2d2	Mus musculus SFT2 domain containing 2 (Sft2d2), mRNA [NM_145512]	108735	1.55359	0.635602	0.0327831	0.00132039	Up
A_52_P561377	Fam160b1	Mus musculus family with sequence similarity 160, member B1 (Fam160b1), mRNA [NM_145505]	226252	1.55183	0.633972	0.0367125	0.00155026	Up
A_51_P209163	Ubl3	Mus musculus HCG-1 protein (HCG-1) mRNA, alternatively spliced, complete cds. [AF044222]	24109	1.54848	0.630855	0.0406447	0.00186373	Up
A_52_P538379	Abt1	Mus musculus activator of basal transcription 1 (Abt1), mRNA [NM_013924]	30946	1.54712	0.629584	0.043124	0.00203393	Up
A_51_P452382	Stat6	Mus musculus signal transducer and activator of transcription 6 (Stat6), mRNA [NM_009284]	20852	1.54302	0.625754	0.0326618	0.00131438	Up
A_51_P145041	Lrp8	Mus musculus low density lipoprotein receptor-related protein 8, apolipoprotein e receptor (Lrp8), transcript variant 2, mRNA [NM_001080926]	16975	1.54111	0.623972	0.0404313	0.00183794	Up
A_51_P226269	Rgcc	Mus musculus regulator of cell cycle (Rgcc), mRNA [NM_025427]	66214	1.53675	0.619881	0.0181792	0.000527529	Up
A_51_P348976	Mrpl3	Mus musculus mitochondrial ribosomal protein L3 (Mrpl3), mRNA [NM_053159]	94062	1.53539	0.618602	0.0185301	0.000544051	Up
A_52_P663666	4933404O12Rik	Mus musculus RIKEN cDNA 4933404O12 gene (4933404O12Rik), long non-coding RNA [NR_015555]	66752	1.53063	0.614121	0.0448049	0.00216182	Up
A_51_P249957	Fgf18	Mus musculus fibroblast growth factor 18 (Fgf18), transcript variant 1, mRNA [NM_008005]	14172	1.53026	0.613781	0.039727	0.00177117	Up
A_51_P497563	Vps18	Mus musculus vacuolar protein sorting 18 (yeast) (Vps18), mRNA [NM_172269]	228545	1.52721	0.6109	0.0442431	0.00211917	Up
A_52_P85020	Gadd45gip1	Mus musculus growth arrest and DNA-damage-inducible, gamma interacting protein 1 (Gadd45gip1), mRNA [NM_183358]	102060	1.51974	0.60382	0.0379528	0.00163578	Up
A_51_P299670	Rcc2	Mus musculus regulator of chromosome condensation 2 (Rcc2), mRNA [NM_173867]	108911	1.51937	0.603472	0.0172038	0.00049157	Up
A_52_P395228	Nnt	Mus musculus nicotinamide nucleotide transhydrogenase (Nnt), transcript variant 1, mRNA [NM_008710]	18115	1.50666	0.591351	0.0299035	0.00114601	Up
A_51_P481920	Ccna2	Mus musculus cyclin A2 (Ccna2), mRNA [NM_009828]	12428	1.5059	0.590626	0.0190253	0.000575517	Up
A_51_P481052	Aen	Mus musculus apoptosis enhancing nuclease (Aen), transcript variant 1, mRNA [NM_026531]	68048	1.50524	0.589996	0.0435287	0.00206897	Up
A_51_P418168	Manf	Mus musculus mesencephalic astrocyte-derived neurotrophic factor (Manf), mRNA [NM_029103]	74840	1.5008	0.585735	0.0272328	0.000993402	Up
A_51_P391668	D8Ertd738e	Mus musculus DNA segment, Chr 8, ERATO Doi 738, expressed (D8Ertd738e), mRNA [NM_001007571]	101966	1.50057	0.585509	0.0231601	0.00078445	Up
A_51_P134262	1700052K11Rik	Mus musculus RIKEN cDNA 1700052K11 gene (1700052K11Rik), long non-coding RNA [NR_027956]	73431	1.49979	0.58476	0.0398097	0.00178049	Up
A_51_P165330	Mrpl33	Mus musculus mitochondrial ribosomal protein L33 (Mrpl33), mRNA [NM_025796]	66845	1.4988	0.583804	0.0310847	0.00121313	Up
A_51_P210059	Spata21	Mus musculus spermatogenesis associated 21 (Spata21), mRNA [NM_177867]	329972	-1.49624	-0.581337	0.0409643	0.0018854	Down
A_51_P509083	Fhl4	Mus musculus four and a half LIM domains 4 (Fhl4), mRNA [NM_010214]	14202	-1.49854	-0.583562	0.0249077	0.000872787	Down
A_52_P48206	Rad23a	Mus musculus RAD23a homolog (S. cerevisiae) (Rad23a), mRNA [NM_009010]	19358	-1.49989	-0.584857	0.02351	0.000806917	Down
A_51_P301173	6230400D17Rik	Mus musculus 11 days embryo head cDNA, RIKEN full-length enriched library, clone:6230400D17 product:hypothetical protein, full insert sequence. [AK018074]	76133	-1.5022	-0.587077	0.0226958	0.000758521	Down
A_51_P256759	Atraid	Mus musculus all-trans retinoic acid induced differentiation factor (Atraid), transcript variant 1, mRNA [NM_027855]	381629	-1.50261	-0.587466	0.015449	0.000420284	Down
A_52_P62530	Sclt1	Mus musculus sodium channel and clathrin linker 1 (Sclt1), mRNA [NM_001081411]	67161	-1.50361	-0.588433	0.0226958	0.000755876	Down
A_52_P581454	Pip5k1a	Mus musculus phosphatidylinositol-4-phosphate 5-kinase, type 1 alpha (Pip5k1a), mRNA [NM_008847]	18720	-1.50619	-0.590904	0.0451844	0.00218846	Down
A_51_P476018	Sox7	Mus musculus SRY-box containing gene 7 (Sox7), mRNA [NM_011446]	20680	-1.50967	-0.594229	0.0212188	0.000678903	Down
A_51_P461864	Znhit1	Mus musculus zinc finger, HIT domain containing 1 (Znhit1), mRNA [NM_027318]	70103	-1.51046	-0.594992	0.0415904	0.00191659	Down
A_51_P307062	BC056474	Mus musculus cDNA sequence BC056474 (BC056474), mRNA [NM_001001493]	414077	-1.51276	-0.59718	0.0459223	0.00225577	Down
A_51_P402617	Nkx6-2	Mus musculus NK6 homeobox 2 (Nkx6-2), transcript variant 1, mRNA [NM_183248]	14912	-1.51291	-0.597327	0.0292085	0.00110145	Down
A_51_P419833	Zfp82	Mus musculus zinc finger protein 82 (Zfp82), transcript variant 1, mRNA [NM_177889]	330502	-1.51478	-0.599109	0.0424829	0.00199061	Down
A_51_P114136	Rpap1	Mus musculus RNA polymerase II associated protein 1 (Rpap1), transcript variant 1, mRNA [NM_177294]	68925	-1.5177	-0.601889	0.0234738	0.000804068	Down
A_51_P419300	Pdcd2l	Mus musculus programmed cell death 2-like (Pdcd2l), mRNA [NM_026549]	68079	-1.51889	-0.603015	0.0168119	0.000478072	Down
A_51_P282268	Snapc1	Mus musculus small nuclear RNA activating complex, polypeptide 1 (Snapc1), mRNA [NM_178392]	75627	-1.51969	-0.603777	0.0379528	0.00163714	Down
A_51_P362104	Enpp5	Mus musculus putative nucleotide pyrophosphatase/phosphodiesterase mRNA, complete cds. [AF233377]	83965	-1.52057	-0.604613	0.0298471	0.00114084	Down
A_52_P292651	Tyms	Mus musculus thymidylate synthase (Tyms), transcript variant 1, mRNA [NM_021288]	22171	-1.52115	-0.605167	0.0368529	0.00155997	Down
A_52_P534833	Smim8	Mus musculus small integral membrane protein 8 (Smim8), mRNA [NM_025471]	66291	-1.53394	-0.617241	0.018415	0.000539411	Down
A_51_P282297	Naa11	Mus musculus N(alpha)-acetyltransferase 11, NatA catalytic subunit (Naa11), mRNA [NM_001033191]	97243	-1.53429	-0.617569	0.0310847	0.00121421	Down
A_52_P142327	1700031C06Rik	Mus musculus adult male testis cDNA, RIKEN full-length enriched library, clone:1700031C06 product:inferred: protein phosphatase 3, catalytic subunit, gamma isoform, full insert sequence. [AK006576]	73289	-1.53722	-0.620325	0.0369987	0.00157075	Down
A_51_P248609	Miip	Mus musculus migration and invasion inhibitory protein (Miip), mRNA [NM_001025365]	28010	-1.53737	-0.620463	0.037543	0.00160974	Down
A_52_P361219	Pdik1l	Mus musculus PDLIM1 interacting kinase 1 like (Pdik1l), transcript variant 1, mRNA [NM_146156]	230809	-1.53856	-0.621581	0.0310847	0.00121582	Down
A_52_P145433	D7Ertd715e	Mus musculus DNA segment, Chr 7, ERATO Doi 715, expressed (D7Ertd715e), long non-coding RNA [NR_015456]	52480	-1.53911	-0.622095	0.038152	0.00165413	Down
A_51_P185509	Mapre1	Mus musculus microtubule-associated protein, RP/EB family, member 1 (Mapre1), mRNA [NM_007896]	13589	-1.53935	-0.62232	0.0358512	0.00150408	Down
A_52_P23716	Tdgf1	Mus musculus teratocarcinoma-derived growth factor 1 (Tdgf1), mRNA [NM_011562]	21667	-1.54018	-0.623102	0.0381527	0.00165546	Down
A_51_P197415	Dnajc17	Mus musculus adult male testis cDNA, RIKEN full-length enriched library, clone:1700025B16 product:CDNA FLJ10634 FIS, CLONE NT2RP2005654, WEAKLY SIMILAR TO CYSTEINE STRING PROTEIN (HYPOTHETICAL 34.7 KDA PROTEIN) homolog [Homo sapiens], full insert sequence. [AK006322]	69408	-1.54464	-0.627273	0.0475819	0.00239864	Down
A_51_P199008	Zfp108	Mus musculus zinc finger protein 108 (Zfp108), mRNA [NM_018791]	54678	-1.54638	-0.628897	0.0484051	0.0024621	Down
A_51_P409452	Cldn11	Mus musculus claudin 11 (Cldn11), mRNA [NM_008770]	18417	-1.54942	-0.631726	0.0455861	0.00222377	Down
A_52_P137361	Tmc4	Mus musculus transmembrane channel-like gene family 4 (Tmc4), mRNA [NM_181820]	353499	-1.55084	-0.633054	0.0494871	0.00254184	Down
A_51_P397876	En2	Mus musculus engrailed 2 (En2), mRNA [NM_010134]	13799	-1.55353	-0.635547	0.0299035	0.00114608	Down
A_52_P105015	Clcn7	Mus musculus chloride channel 7 (Clcn7), mRNA [NM_011930]	26373	-1.55755	-0.639281	0.0484051	0.0024637	Down
A_51_P188704	Unc13a	unc-13 homolog A (C. elegans) [Source:MGI Symbol;Acc:MGI:3051532] [ENSMUST00000175780]	382018	-1.56555	-0.646666	0.0174688	0.000499839	Down
A_51_P288162	Ddx39	Mus musculus DEAD (Asp-Glu-Ala-Asp) box polypeptide 39 (Ddx39), mRNA [NM_197982]	68278	-1.57562	-0.655918	0.0143486	0.000373162	Down
A_52_P589023	Fastkd3	Mus musculus FAST kinase domains 3 (Fastkd3), mRNA [NM_027123]	69577	-1.57591	-0.656181	0.0477594	0.00241387	Down
A_52_P672834	Jakmip1	Mus musculus janus kinase and microtubule interacting protein 1 (Jakmip1), mRNA [NM_178394]	76071	-1.5772	-0.657366	0.0210648	0.000671093	Down
A_51_P360586	Hoxa6	Mus musculus homeobox A6 (Hoxa6), mRNA [NM_010454]	15403	-1.57825	-0.65833	0.0462493	0.00228691	Down
A_51_P259968	Aspa	Mus musculus aspartoacylase (Aspa), mRNA [NM_023113]	11484	-1.57957	-0.659528	0.0416527	0.00192421	Down
A_52_P126055	Pon2	Mus musculus paraoxonase 2 (Pon2), mRNA [NM_183308]	330260	-1.58003	-0.659948	0.0281753	0.00104128	Down
A_51_P155313	Gsto1	Mus musculus glutathione S-transferase omega 1 (Gsto1), mRNA [NM_010362]	14873	-1.58446	-0.663991	0.0216541	0.000702463	Down
A_51_P506250	Mrpl55	Mus musculus mitochondrial ribosomal protein L55 (Mrpl55), mRNA [NM_026035]	67212	-1.58472	-0.66423	0.0123547	0.000298055	Down
A_52_P397678	Rfesd	Mus musculus Rieske (Fe-S) domain containing (Rfesd), transcript variant 1, mRNA [NM_178916]	218341	-1.5867	-0.666029	0.0212915	0.000683256	Down
A_51_P394244	Rapgefl1	Mus musculus Rap guanine nucleotide exchange factor (GEF)-like 1 (Rapgefl1), mRNA [NM_001080925]	268480	-1.58824	-0.66743	0.0448049	0.00216057	Down
A_51_P469288	Zfp131	Mus musculus zinc finger protein 131 (Zfp131), mRNA [NM_028245]	72465	-1.58954	-0.668606	0.0399938	0.00180091	Down
A_52_P527800	Emilin2	Mus musculus elastin microfibril interfacer 2 (Emilin2), mRNA [NM_145158]	246707	-1.59191	-0.670756	0.0227294	0.000761131	Down
A_52_P233411	Insc	Mus musculus inscuteable homolog (Drosophila) (Insc), mRNA [NM_173767]	233752	-1.59759	-0.6759	0.0395051	0.00175335	Down
A_51_P229675	Plscr1	Mus musculus phospholipid scramblase 1 (Plscr1), mRNA [NM_011636]	22038	-1.60208	-0.679946	0.0141974	0.000366802	Down
A_51_P439970	Ggh	Mus musculus gamma-glutamyl hydrolase (Ggh), mRNA [NM_010281]	14590	-1.60232	-0.680163	0.0329278	0.0013296	Down
A_52_P436238	Odc1	Mus musculus ornithine decarboxylase, structural 1 (Odc1), mRNA [NM_013614]	18263	-1.60243	-0.680258	0.01901	0.000572827	Down
A_51_P505943	Fbxo44	Mus musculus F-box protein 44 (Fbxo44), transcript variant 1, mRNA [NM_173401]	230903	-1.60278	-0.680573	0.0470738	0.00235667	Down
A_52_P1180449	Rtn4	Mus musculus 16 days embryo head cDNA, RIKEN full-length enriched library, clone:C130026I10 product:unclassifiable, full insert sequence. [AK047982]	68585	-1.60645	-0.683874	0.0493705	0.00253247	Down
A_52_P136914	Nudt7	Mus musculus nudix (nucleoside diphosphate linked moiety X)-type motif 7 (Nudt7), transcript variant 1, mRNA [NM_024437]	67528	-1.60882	-0.686005	0.0323957	0.00129633	Down
A_51_P240614	Tm4sf1	Mus musculus transmembrane 4 superfamily member 1 (Tm4sf1), mRNA [NM_008536]	17112	-1.60915	-0.6863	0.0153897	0.000417524	Down
A_51_P229633	Rprd1b	Mus musculus regulation of nuclear pre-mRNA domain containing 1B (Rprd1b), mRNA [NM_027434]	70470	-1.60996	-0.687021	0.0212915	0.000682912	Down
A_51_P406188	Asb10	Mus musculus ankyrin repeat and SOCS box-containing 10 (Asb10), mRNA [NM_080444]	117590	-1.60998	-0.687041	0.038291	0.00167235	Down
A_52_P256099	Myrip	Mus musculus myosin VIIA and Rab interacting protein (Myrip), mRNA [NM_144557]	245049	-1.61684	-0.69318	0.0395045	0.00175062	Down
A_51_P369550	Cd84	Mus musculus CD84 antigen (Cd84), mRNA [NM_013489]	12523	-1.62125	-0.697105	0.049143	0.00251744	Down
A_51_P196973	Chaf1a	Mus musculus chromatin assembly factor 1, subunit A (p150) (Chaf1a), mRNA [NM_013733]	27221	-1.62183	-0.697622	0.0187983	0.000555144	Down
A_51_P407984	Grifin	Mus musculus galectin-related inter-fiber protein (Grifin), mRNA [NM_030022]	77998	-1.62303	-0.698693	0.0422176	0.00197053	Down
A_51_P519319	Cdc25a	Mus musculus Cdc25a (cdc25a) mRNA, complete cds. [U27323]	12530	-1.62506	-0.700496	0.0255057	0.000897234	Down
A_52_P650855	Myo1d	Mus musculus myosin ID (Myo1d), mRNA [NM_177390]	338367	-1.62898	-0.70397	0.0101537	0.000216812	Down
A_52_P319149	Ccdc115	Mus musculus coiled-coil domain containing 115 (Ccdc115), mRNA [NM_027159]	69668	-1.62963	-0.704548	0.0234254	0.000798402	Down
A_51_P253028	Olfml2a	olfactomedin-like 2A [Source:MGI Symbol;Acc:MGI:2444741] [ENSMUST00000057279]	241327	-1.63257	-0.707143	0.0332819	0.00134959	Down
A_51_P327469	Rps13	Mus musculus ribosomal protein S13 (Rps13), mRNA [NM_026533]	68052	-1.63714	-0.711174	0.0134323	0.000335603	Down
A_51_P312437	Dhrs7	Mus musculus dehydrogenase/reductase (SDR family) member 7 (Dhrs7), mRNA [NM_025522]	66375	-1.63814	-0.71206	0.0117731	0.000274753	Down
A_51_P128463	Grrp1	Mus musculus glycine/arginine rich protein 1 (Grrp1), mRNA [NM_001099296]	72690	-1.64161	-0.715109	0.0126125	0.000308609	Down
A_51_P246317	Mt2	Mus musculus metallothionein 2 (Mt2), mRNA [NM_008630]	17750	-1.64255	-0.715938	0.0155912	0.000425753	Down
A_51_P412732	D16Ertd472e	Mus musculus DNA segment, Chr 16, ERATO Doi 472, expressed (D16Ertd472e), transcript variant 2, mRNA [NM_025967]	67102	-1.64358	-0.716843	0.0404313	0.00184333	Down
A_52_P92372	Mcur1	Mus musculus mitochondrial calcium uniporter regulator 1 (Mcur1), mRNA [NM_001081059]	76137	-1.65097	-0.72331	0.0365436	0.00154063	Down
A_52_P234039	Znrf3	Mus musculus zinc and ring finger 3 (Znrf3), mRNA [NM_001080924]	407821	-1.65144	-0.723725	0.0140347	0.000360676	Down
A_52_P665833	Pofut1	Mus musculus protein O-fucosyltransferase 1 (Pofut1), mRNA [NM_080463]	140484	-1.65792	-0.729375	0.0268114	0.000964152	Down
A_52_P680839	Fam69c	Mus musculus family with sequence similarity 69, member C (Fam69c), mRNA [NM_173770]	240479	-1.65815	-0.729573	0.0303167	0.00117333	Down
A_52_P185639	Vars2	Mus musculus valyl-tRNA synthetase 2, mitochondrial (putative) (Vars2), mRNA [NM_175137]	68915	-1.65825	-0.729662	0.0249003	0.000871677	Down
A_52_P19662	Endov	Mus musculus endonuclease V (Endov), transcript variant 2, mRNA [NM_177394]	338371	-1.66392	-0.734589	0.0352782	0.00147158	Down
A_51_P124285	Nkd1	Mus musculus naked cuticle 1 homolog (Drosophila) (Nkd1), transcript variant 1, mRNA [NM_027280]	93960	-1.6703	-0.74011	0.021675	0.000704529	Down
A_51_P226740	Pgap2	Mus musculus post-GPI attachment to proteins 2 (Pgap2), mRNA [NM_145583]	233575	-1.67051	-0.740293	0.0146948	0.000386691	Down
A_51_P110035	Pik3r4	Mus musculus phosphatidylinositol 3 kinase, regulatory subunit, polypeptide 4, p150 (Pik3r4), mRNA [NM_001081309]	75669	-1.67063	-0.740388	0.0483135	0.00245345	Down
A_51_P470154	Kif21a	Mus musculus kinesin family member 21A (Kif21a), transcript variant 3, mRNA [NM_016705]	16564	-1.67334	-0.742729	0.0127309	0.000313665	Down
A_51_P386080	Mecr	Mus musculus mitochondrial trans-2-enoyl-CoA reductase (Mecr), mRNA [NM_025297]	26922	-1.67365	-0.743	0.0139773	0.000358723	Down
A_51_P242201	Naaa	Mus musculus N-acylethanolamine acid amidase (Naaa), transcript variant 1, mRNA [NM_025972]	67111	-1.67676	-0.74568	0.0209091	0.000663986	Down
A_51_P432432	Pcdh9	Mus musculus protocadherin 9 (Pcdh9), transcript variant 3, mRNA [NM_001271799]	211712	-1.68432	-0.752163	0.01901	0.000574317	Down
A_52_P324656	2700046G09Rik	Mus musculus RIKEN cDNA 2700046G09 gene (2700046G09Rik), long non-coding RNA [NR_033198]	67188	-1.68574	-0.75338	0.0452981	0.00219802	Down
A_52_P486718	Tspyl5	Mus musculus testis-specific protein, Y-encoded-like 5 (Tspyl5), mRNA [NM_001085421]	239364	-1.68698	-0.754445	0.0187983	0.000554835	Down
A_51_P484407	Wdr37	Mus musculus WD repeat domain 37 (Wdr37), transcript variant 2, mRNA [NM_001039388]	207615	-1.68953	-0.756621	0.0236629	0.000813784	Down
A_52_P444457	Dnlz	Mus musculus DNL-type zinc finger (Dnlz), transcript variant 1, mRNA [NM_026828]	52838	-1.69841	-0.764184	0.0204615	0.000633668	Down
A_52_P647677	Cep63	Mus musculus centrosomal protein 63 (Cep63), mRNA [NM_001081122]	28135	-1.70191	-0.767158	0.0217601	0.000709626	Down
A_52_P624149	Hsp90b1	Mus musculus heat shock protein 90, beta (Grp94), member 1 (Hsp90b1), mRNA [NM_011631]	22027	-1.70545	-0.770156	0.00629513	0.000101677	Down
A_52_P632191	Nfx1	Mus musculus nuclear transcription factor, X-box binding 1 (Nfx1), mRNA [NM_023739]	74164	-1.70719	-0.771625	0.039998	0.0018026	Down
A_51_P511646	Ndfip2	Mus musculus Nedd4 family interacting protein 2 (Ndfip2), transcript variant 1, mRNA [NM_029561]	76273	-1.7087	-0.772898	0.0253984	0.000892591	Down
A_52_P82305	Rpl5	Mus musculus ribosomal protein L5 (Rpl5), mRNA [NM_016980]	100503670	-1.7099	-0.773913	0.0271662	0.00098862	Down
A_51_P194181	Dock5	Mus musculus 0 day neonate eyeball cDNA, RIKEN full-length enriched library, clone:E130320D18 product:hypothetical Src homology 3 (SH3) domain profile and Repeat in HS1/Cortactin containing protein, full insert sequence. [AK053909]	68813	-1.70996	-0.773962	0.0439811	0.00209799	Down
A_52_P138563	Sec61a1	Mus musculus Sec61 alpha 1 subunit (S. cerevisiae) (Sec61a1), mRNA [NM_016906]	53421	-1.71121	-0.775013	0.0101867	0.000218214	Down
A_52_P653966	Atf7ip	Mus musculus activating transcription factor 7 interacting protein (Atf7ip), mRNA [NM_019426]	54343	-1.7113	-0.775095	0.0135472	0.000342585	Down
A_52_P311129	Ccdc91	Mus musculus coiled-coil domain containing 91 (Ccdc91), mRNA [NM_025911]	67015	-1.71301	-0.776537	0.0315319	0.00124194	Down
A_52_P146513	Speer4b	spermatogenesis associated glutamate (E)-rich protein 4b [Source:MGI Symbol;Acc:MGI:1920776] [ENSMUST00000124535]	73526	-1.71412	-0.777464	0.0190082	0.000569146	Down
A_51_P198155	Ccdc162	Mus musculus coiled-coil domain containing 162 (Ccdc162), mRNA [NM_001177571]	75973	-1.7154	-0.778541	0.0160612	0.00044678	Down
A_51_P244333	Eif2a	eukaryotic translation initiation factor 2A [Source:MGI Symbol;Acc:MGI:1098684] [ENSMUST00000148251]	229317	-1.71593	-0.778993	0.0443846	0.00213266	Down
A_51_P412846	Efhd1	Mus musculus EF hand domain containing 1 (Efhd1), mRNA [NM_028889]	98363	-1.72063	-0.782936	0.0134589	0.00033897	Down
A_51_P204486	Exoc3l4	Mus musculus exocyst complex component 3-like 4 (Exoc3l4), mRNA [NM_028807]	74190	-1.72318	-0.785072	0.038291	0.00167185	Down
A_52_P577729	Rnf169	Mus musculus ring finger protein 169 (Rnf169), mRNA [NM_175388]	108937	-1.72445	-0.786133	0.0120659	0.000288609	Down
A_52_P328492	Gas2l3	Mus musculus growth arrest-specific 2 like 3 (Gas2l3), transcript variant 2, mRNA [NM_001079876]	237436	-1.72802	-0.78912	0.0332315	0.00134527	Down
A_51_P308279	St18	Mus musculus suppression of tumorigenicity 18 (St18), transcript variant 3, mRNA [NM_173868]	240690	-1.73002	-0.790791	0.0167216	0.000473788	Down
A_51_P118225	Igsf5	Mus musculus immunoglobulin superfamily, member 5 (Igsf5), transcript variant 3, mRNA [NM_028078]	72058	-1.73039	-0.791094	0.0101345	0.000216056	Down
A_52_P434556	2310022B05Rik	Mus musculus RIKEN cDNA 2310022B05 gene (2310022B05Rik), mRNA [NM_175149]	69551	-1.73216	-0.792574	0.00856204	0.000163608	Down
A_51_P485260	Rgl1	Mus musculus ral guanine nucleotide dissociation stimulator,-like 1 (Rgl1), mRNA [NM_016846]	19731	-1.73368	-0.793839	0.0150902	0.000403292	Down
A_52_P220163	5830454E08Rik	Mus musculus RIKEN cDNA 5830454E08 gene (5830454E08Rik), long non-coding RNA [NR_073359]	76100	-1.73742	-0.796945	0.00954704	0.000196998	Down
A_51_P368171	AU020206	PREDICTED: Mus musculus expressed sequence AU020206 (AU020206), misc_RNA [XR_105121]	100504230	-1.74172	-0.80051	0.00935111	0.000191355	Down
A_52_P549405	Asxl1	Mus musculus additional sex combs like 1 (Asxl1), mRNA [NM_001039939]	228790	-1.74305	-0.801615	0.0298471	0.00114086	Down
A_52_P91757	Bcorl1	BCL6 co-repressor-like 1 [Source:MGI Symbol;Acc:MGI:2443910] [ENSMUST00000136348]	320376	-1.74362	-0.80209	0.0256577	0.000904336	Down
A_51_P125383	Asb11	Mus musculus ankyrin repeat and SOCS box-containing 11 (Asb11), mRNA [NM_026853]	68854	-1.74515	-0.803349	0.0404089	0.00183218	Down
A_51_P288549	Jmjd7	Mus musculus jumonji domain containing 7 (Jmjd7), mRNA [NM_001114637]	433466	-1.75109	-0.808252	0.0102019	0.000219238	Down
A_51_P368894	Onecut1	Mus musculus one cut domain, family member 1 (Onecut1), mRNA [NM_008262]	15379	-1.75118	-0.808327	0.0234486	0.000801711	Down
A_51_P193379	Mtmr7	Mus musculus myotubularin related protein 7 (Mtmr7), mRNA [NM_001040699]	54384	-1.75219	-0.809159	0.01901	0.000572476	Down
A_51_P219061	Oxa1l	Mus musculus oxidase assembly 1-like (Oxa1l), mRNA [NM_026936]	69089	-1.7522	-0.809164	0.0284621	0.00106162	Down
A_51_P451032	Anxa3	Mus musculus annexin A3 (Anxa3), mRNA [NM_013470]	11745	-1.75583	-0.812155	0.0262373	0.000933612	Down
A_51_P134253	Gramd4	Mus musculus GRAM domain containing 4 (Gramd4), transcript variant 1, mRNA [NM_172611]	223752	-1.75823	-0.814127	0.0159177	0.000440116	Down
A_52_P318438	Nab1	Mus musculus Ngfi-A binding protein 1 (Nab1), mRNA [NM_008667]	17936	-1.75991	-0.8155	0.0114549	0.000261061	Down
A_51_P410744	Dgke	Mus musculus diacylglycerol kinase, epsilon (Dgke), mRNA [NM_019505]	56077	-1.76202	-0.817234	0.0113709	0.000257309	Down
A_51_P486971	4933413G19Rik	RIKEN cDNA 4933413G19 gene [Source:MGI Symbol;Acc:MGI:1918399] [ENSMUST00000130785]	71149	-1.77022	-0.823929	0.0398336	0.00178384	Down
A_51_P408382	Itgb4	Mus musculus integrin beta 4 (Itgb4), transcript variant 1, mRNA [NM_001005608]	192897	-1.77179	-0.825208	0.018327	0.000536206	Down
A_51_P338728	Sdhaf1	Mus musculus succinate dehydrogenase complex assembly factor 1 (Sdhaf1), mRNA [NM_001033140]	68332	-1.77233	-0.825643	0.0144232	0.00037609	Down
A_51_P114591	Mettl23	Mus musculus methyltransferase like 23 (Mettl23), mRNA [NM_028865]	74319	-1.77561	-0.828315	0.0181792	0.000527421	Down
A_51_P517126	Tceb3	Mus musculus transcription elongation factor B (SIII), polypeptide 3 (Tceb3), mRNA [NM_013736]	27224	-1.77887	-0.830965	0.038574	0.00169486	Down
A_51_P214516	Nipsnap1	Mus musculus 4-nitrophenylphosphatase domain and non-neuronal SNAP25-like protein homolog 1 (C. elegans) (Nipsnap1), mRNA [NM_008698]	18082	-1.77908	-0.831128	0.0171481	0.000489393	Down
A_51_P341647	Fancc	Mus musculus Fanconi anemia, complementation group C (Fancc), transcript variant 1, mRNA [NM_007985]	14088	-1.77966	-0.831605	0.0119082	0.000280763	Down
A_52_P117966	Fam173b	Mus musculus family with sequence similarity 173, member B (Fam173b), mRNA [NM_026546]	68073	-1.7874	-0.837865	0.0134323	0.000337681	Down
A_51_P138952	Cep97	Mus musculus centrosomal protein 97 (Cep97), transcript variant 1, mRNA [NM_028815]	74201	-1.79112	-0.840865	0.0323957	0.00129813	Down
A_52_P301374	Aaas	Mus musculus achalasia, adrenocortical insufficiency, alacrimia (Aaas), mRNA [NM_153416]	223921	-1.79148	-0.841151	0.0335276	0.00136644	Down
A_51_P122321	Il33	Mus musculus interleukin 33 (Il33), transcript variant 2, mRNA [NM_133775]	77125	-1.79167	-0.841307	0.0265186	0.000944663	Down
A_51_P487518	Casp12	Mus musculus caspase 12 (Casp12), mRNA [NM_009808]	12364	-1.79179	-0.841404	0.0473636	0.002375	Down
A_51_P352216	Zfp365	Mus musculus zinc finger protein 365 (Zfp365), mRNA [NM_178679]	216049	-1.79251	-0.841978	0.0269828	0.000974126	Down
A_52_P367791	Mri1	Mus musculus methylthioribose-1-phosphate isomerase homolog (S. cerevisiae) (Mri1), mRNA [NM_026423]	67873	-1.79351	-0.842789	0.013841	0.000354279	Down
A_52_P52156	Isoc2a	Mus musculus isochorismatase domain containing 2a (Isoc2a), mRNA [NM_001101598]	664994	-1.79479	-0.843818	0.021421	0.000691237	Down
A_52_P494686	Kansl1l	Mus musculus KAT8 regulatory NSL complex subunit 1-like (Kansl1l), transcript variant 2, mRNA [NM_177645]	68691	-1.7965	-0.845189	0.00881826	0.000172907	Down
A_52_P451355	St6galnac3	Mus musculus ST6 (alpha-N-acetyl-neuraminyl-2,3-beta-galactosyl-1,3)-N-acetylgalactosaminide alpha-2,6-sialyltransferase 3 (St6galnac3), mRNA [NM_011372]	20447	-1.79656	-0.845238	0.0282543	0.0010471	Down
A_51_P331098	4930442E04Rik	PREDICTED: Mus musculus RIKEN cDNA 4930442E04 gene (4930442E04Rik), misc_RNA [XR_168588]	75800	-1.79803	-0.846415	0.0455861	0.00222111	Down
A_51_P477692	Fa2h	Mus musculus fatty acid 2-hydroxylase (Fa2h), mRNA [NM_178086]	338521	-1.80109	-0.848874	0.038291	0.00167374	Down
A_52_P627068	Disp2	Mus musculus dispatched homolog 2 (Drosophila) (Disp2), mRNA [NM_170593]	214240	-1.80568	-0.852542	0.0283663	0.0010561	Down
A_52_P414095	C130080G10Rik	Mus musculus RIKEN cDNA C130080G10 gene (C130080G10Rik), long non-coding RNA [NR_028422]	100303644	-1.80583	-0.852665	0.0470407	0.0023534	Down
A_52_P572447	Agpat5	Mus musculus 1-acylglycerol-3-phosphate O-acyltransferase 5 (lysophosphatidic acid acyltransferase, epsilon) (Agpat5), mRNA [NM_026792]	52123	-1.81384	-0.859048	0.0144232	0.000375916	Down
A_52_P58080	Arhgef12	Mus musculus Rho guanine nucleotide exchange factor (GEF) 12, mRNA (cDNA clone IMAGE:1381374), complete cds. [BC052785]	69632	-1.8142	-0.859336	0.0341745	0.00140917	Down
A_52_P478281	Slc25a14	Mus musculus 12 days embryo spinal ganglion cDNA, RIKEN full-length enriched library, clone:D130006J18 product:solute carrier family 25 (mitochondrial carrier, brain), member 14, full insert sequence. [AK051145]	20523	-1.81518	-0.860116	0.0227294	0.000761457	Down
A_51_P378371	Tpm1	Mus musculus tropomyosin 1, alpha (Tpm1), transcript variant 9, mRNA [NM_001164255]	22003	-1.81601	-0.860771	0.0135113	0.000341155	Down
A_51_P220414	Zfp235	Mus musculus zinc finger protein 235 (Zfp235), mRNA [NM_019941]	56525	-1.8163	-0.860999	0.00798482	0.000147822	Down
A_52_P665928	Gnptg	Mus musculus N-acetylglucosamine-1-phosphotransferase, gamma subunit (Gnptg), mRNA [NM_172529]	214505	-1.8176	-0.862036	0.0218041	0.000714403	Down
A_51_P432538	H2-T22	Mus musculus histocompatibility 2, T region locus 22 (H2-T22), mRNA [NM_010397]	15039	-1.81814	-0.862466	0.0163769	0.0004629	Down
A_51_P514922	Ccar2	Mus musculus cell cycle activator and apoptosis regulator 2 (Ccar2), mRNA [NM_146055]	219158	-1.81857	-0.862802	0.0124782	0.000303512	Down
A_52_P446364	Lgi2	Mus musculus mRNA for mKIAA1916 protein. [AK122570]	246316	-1.82068	-0.864481	0.0442431	0.00211897	Down
A_52_P587738	P2ry2	Mus musculus purinergic receptor P2Y, G-protein coupled 2 (P2ry2), mRNA [NM_008773]	18442	-1.8272	-0.869638	0.0137955	0.000352642	Down
A_52_P441874	Olfr319	Mus musculus olfactory receptor 319 (Olfr319), mRNA [NM_146500]	258493	-1.8287	-0.87082	0.0332069	0.001342	Down
A_52_P253037	2810047C21Rik1	Mus musculus RIKEN cDNA 2810047C21 gene 1 (2810047C21Rik1), long non-coding RNA [NR_015598]	72716	-1.83453	-0.875414	0.0105866	0.000230403	Down
A_52_P91724	Slc48a1	Mus musculus solute carrier family 48 (heme transporter), member 1 (Slc48a1), mRNA [NM_026353]	67739	-1.84313	-0.882159	0.0111649	0.000250248	Down
A_52_P166833	Snx5	Mus musculus 2 days neonate thymus thymic cells cDNA, RIKEN full-length enriched library, clone:E430007J19 product:sorting nexin 5, full insert sequence. [AK088223]	69178	-1.84367	-0.882583	0.0370087	0.00157527	Down
A_52_P515907	4930503L19Rik	Mus musculus RIKEN cDNA 4930503L19 gene (4930503L19Rik), mRNA [NM_172967]	269033	-1.84409	-0.88291	0.0244552	0.00084837	Down
A_52_P104769	Fmnl3	Mus musculus formin-like 3 (Fmnl3), mRNA [NM_011711]	22379	-1.84751	-0.885583	0.0150902	0.000403087	Down
A_51_P503953	Fam219a	Mus musculus family with sequence similarity 219, member A (Fam219a), transcript variant 2, mRNA [NM_027993]	71901	-1.84868	-0.886498	0.02052	0.000640687	Down
A_51_P152404	Ikbip	Mus musculus IKBKB interacting protein (Ikbip), transcript variant 1, mRNA [NM_026166]	67454	-1.8509	-0.888226	0.0210293	0.000669241	Down
A_52_P18798	Pcbp2	Mus musculus poly(rC) binding protein 2 (Pcbp2), transcript variant 2, mRNA [NM_011042]	18521	-1.85862	-0.894234	0.0053882	7.55967e-05	Down
A_52_P121502	Pllp	Mus musculus plasma membrane proteolipid (Pllp), mRNA [NM_026385]	67801	-1.85956	-0.894957	0.0467091	0.00231444	Down
A_51_P263419	Zfp30	Mus musculus zinc finger protein 30 (Zfp30), mRNA [NM_013705]	22693	-1.86494	-0.899133	0.0123273	0.000296551	Down
A_52_P1005171	Unc13b	unc-13 homolog B (C. elegans) [Source:MGI Symbol;Acc:MGI:1342278] [ENSMUST00000171234]	22249	-1.86757	-0.901159	0.0160832	0.000448543	Down
A_51_P208355	Mcm8	Mus musculus minichromosome maintenance deficient 8 (S. cerevisiae) (Mcm8), mRNA [NM_025676]	66634	-1.87169	-0.904345	0.0470103	0.00234712	Down
A_51_P185524	Zfp935	Mus musculus zinc finger protein 935 (Zfp935), transcript variant 1, mRNA [NM_178875]	71508	-1.87295	-0.905313	0.0203875	0.000629981	Down
A_52_P372901	Plscr2	Mus musculus phospholipid scramblase 2 (Plscr2), transcript variant B, mRNA [NM_008880]	18828	-1.87584	-0.907535	0.0358269	0.00150183	Down
A_52_P309364	Mapk1ip1l	Mus musculus mitogen-activated protein kinase 1 interacting protein 1-like (Mapk1ip1l), mRNA [NM_178684]	218975	-1.87633	-0.907912	0.0391466	0.00172672	Down
A_52_P627833	Mesp1	Mus musculus mesoderm posterior 1 (Mesp1), mRNA [NM_008588]	17292	-1.87638	-0.90795	0.0288082	0.00108204	Down
A_52_P624415	Opalin	Mus musculus oligodendrocytic myelin paranodal and inner loop protein (Opalin), mRNA [NM_153520]	226115	-1.87782	-0.909057	0.0374487	0.00160185	Down
A_51_P299644	Ide	Mus musculus insulin degrading enzyme (Ide), mRNA [NM_031156]	15925	-1.87948	-0.910336	0.00364338	4.26389e-05	Down
A_51_P332185	Mbd5	Mus musculus adult male corpus striatum cDNA, RIKEN full-length enriched library, clone:C030040A15 product:hypothetical protein, full insert sequence. [AK021136]	109241	-1.88001	-0.910739	0.0477726	0.00241945	Down
A_51_P454103	Manba	Mus musculus mannosidase, beta A, lysosomal (Manba), mRNA [NM_027288]	110173	-1.8864	-0.915632	0.0420506	0.00195986	Down
A_51_P314161	Qtrt1	Mus musculus queuine tRNA-ribosyltransferase 1 (Qtrt1), mRNA [NM_021888]	60507	-1.88827	-0.917067	0.0158736	0.000436182	Down
A_51_P142896	Cd59a	Mus musculus CD59a antigen (Cd59a), transcript variant 2, mRNA [NM_007652]	12509	-1.89173	-0.919708	0.0174688	0.000500936	Down
A_51_P461319	Gatm	Mus musculus glycine amidinotransferase (L-arginine:glycine amidinotransferase) (Gatm), mRNA [NM_025961]	67092	-1.89672	-0.923509	0.0232706	0.000791532	Down
A_51_P417251	6330403K07Rik	Mus musculus RIKEN cDNA 6330403K07 gene (6330403K07Rik), mRNA [NM_134022]	103712	-1.89775	-0.924287	0.00760574	0.00013768	Down
A_52_P608460	Iba57	Mus musculus IBA57, iron-sulfur cluster assembly homolog (S. cerevisiae) (Iba57), transcript variant 1, mRNA [NM_173785]	216792	-1.89838	-0.924772	0.0484051	0.00246639	Down
A_51_P508156	Cryga	Mus musculus crystallin, gamma A (Cryga), mRNA [NM_007774]	12964	-1.90245	-0.927862	0.0324862	0.0013051	Down
A_51_P377620	Mnda	Mus musculus myeloid cell nuclear differentiation antigen (Mnda), mRNA [NM_001033450]	381308	-1.90363	-0.928756	0.0075208	0.000135136	Down
A_52_P169614	Mog	Mus musculus adult male corpora quadrigemina cDNA, RIKEN full-length enriched library, clone:B230317G11 product:unclassifiable, full insert sequence. [AK045883]	17441	-1.90366	-0.92878	0.0315319	0.00124127	Down
A_51_P298873	Syt1	Mus musculus synaptotagmin I (Syt1), transcript variant 2, mRNA [NM_009306]	20979	-1.90415	-0.929149	0.00337435	3.84228e-05	Down
A_51_P233027	Rmdn3	Mus musculus regulator of microtubule dynamics 3 (Rmdn3), mRNA [NM_001033136]	67809	-1.90729	-0.931522	0.0075208	0.000135292	Down
A_51_P410430	Ccdc19	Mus musculus coiled-coil domain containing 19 (Ccdc19), mRNA [NM_027972]	71870	-1.90865	-0.932554	0.0202843	0.000626097	Down
A_51_P349495	Mboat1	Mus musculus membrane bound O-acyltransferase domain containing 1 (Mboat1), mRNA [NM_153546]	218121	-1.9107	-0.934099	0.0134323	0.00033623	Down
A_52_P35534	E230029C05Rik	Mus musculus adult male corpora quadrigemina cDNA, RIKEN full-length enriched library, clone:B230337J15 product:unclassifiable, full insert sequence. [AK046045]	319711	-1.91214	-0.935187	0.0422205	0.00197356	Down
A_51_P181722	Rbks	Mus musculus ribokinase (Rbks), mRNA [NM_153196]	71336	-1.9142	-0.936743	0.00307413	3.33473e-05	Down
A_51_P450750	Pla2g4b	Mus musculus phospholipase A2, group IVB (cytosolic) (Pla2g4b), mRNA [NM_145378]	211429	-1.91569	-0.937861	0.0451844	0.00219049	Down
A_52_P609965	Zmynd11	Mus musculus zinc finger, MYND domain containing 11 (Zmynd11), transcript variant 1, mRNA [NM_144516]	66505	-1.91647	-0.938449	0.00629664	0.000102132	Down
A_51_P313035	Depdc5	Mus musculus DEP domain containing 5 (Depdc5), transcript variant 1, mRNA [NM_001025426]	277854	-1.92011	-0.941188	0.0416538	0.00192568	Down
A_51_P435428	Mag	Mus musculus myelin-associated glycoprotein (Mag), mRNA [NM_010758]	17136	-1.92305	-0.943397	0.020168	0.000619746	Down
A_51_P264227	Gpr160	Mus musculus G protein-coupled receptor 160 (Gpr160), transcript variant 1, mRNA [NM_001134385]	71862	-1.92583	-0.945482	0.00614519	9.61399e-05	Down
A_51_P276063	Phyh	Mus musculus phytanoyl-CoA hydroxylase (Phyh), mRNA [NM_010726]	16922	-1.92636	-0.945876	0.0266918	0.0009554	Down
A_51_P231549	Mill2	Mus musculus MHC I like leukocyte 2 (Mill2), transcript variant 1, mRNA [NM_153761]	243864	-1.92955	-0.948266	0.00640935	0.000106153	Down
A_52_P321978	3110007F17Rik	Mus musculus RIKEN cDNA 3110007F17 gene (3110007F17Rik), mRNA [NM_028426]	73061	-1.93747	-0.954172	0.0457061	0.00223346	Down
A_51_P354706	Lefty1	Mus musculus left right determination factor 1 (Lefty1), mRNA [NM_010094]	13590	-1.94226	-0.957736	0.0346342	0.00143269	Down
A_51_P502357	Fam163a	Mus musculus family with sequence similarity 163, member A (Fam163a), mRNA [NM_177838]	329274	-1.94435	-0.959288	0.0176868	0.000511423	Down
A_51_P329975	Ninj2	Mus musculus ninjurin 2 (Ninj2), mRNA [NM_016718]	29862	-1.94812	-0.962079	0.0213557	0.000686206	Down
A_51_P185660	Ccl9	Mus musculus chemokine (C-C motif) ligand 9 (Ccl9), mRNA [NM_011338]	20308	-1.94982	-0.963342	0.0167328	0.000474678	Down
A_52_P617924	Trim17	tripartite motif-containing 17 [Source:MGI Symbol;Acc:MGI:1861440] [ENSMUST00000047697]	56631	-1.95271	-0.96548	0.0477726	0.00241885	Down
A_52_P578268	Sec63	Mus musculus SEC63-like (S. cerevisiae) (Sec63), mRNA [NM_153055]	140740	-1.95816	-0.969496	0.011396	0.000259051	Down
A_52_P217838	Ybx1	Mus musculus Y box protein 1 (Ybx1), mRNA [NM_011732]	22608	-1.95818	-0.969511	0.0406447	0.00186277	Down
A_51_P460398	Zfp65	Mus musculus zinc finger protein 65 (Zfp65), mRNA [NM_145622]	235907	-1.96286	-0.972957	0.0232726	0.000792399	Down
A_52_P46085	Mvp	Mus musculus major vault protein (Mvp), mRNA [NM_080638]	78388	-1.96423	-0.973962	0.0274316	0.00100546	Down
A_51_P118885	Amacr	Mus musculus alpha-methylacyl-CoA racemase (Amacr), mRNA [NM_008537]	17117	-1.96487	-0.974436	0.00672557	0.000113702	Down
A_51_P441426	Pf4	Mus musculus platelet factor 4 (Pf4), mRNA [NM_019932]	56744	-1.96668	-0.975761	0.0259616	0.000917712	Down
A_52_P458141	Tmem245	Mus musculus 0 day neonate kidney cDNA, RIKEN full-length enriched library, clone:D630016F07 product:Hypothetical metalthio containing protein, full insert sequence. [AK085364]	242474	-1.97253	-0.980049	0.0379528	0.001639	Down
A_51_P302222	Entpd4	Mus musculus ectonucleoside triphosphate diphosphohydrolase 4 (Entpd4), mRNA [NM_026174]	67464	-1.97279	-0.980239	0.0089339	0.000176092	Down
A_51_P158529	Npcd	Mus musculus neuronal pentraxin chromo domain (Npcd), transcript variant 2, mRNA [NM_001013362]	504193	-1.9783	-0.984258	0.0295861	0.00112683	Down
A_52_P423978	Zfp68	Mus musculus zinc finger protein 68 (Zfp68), transcript variant 1, mRNA [NM_013844]	24135	-1.97979	-0.985345	0.00577283	8.63268e-05	Down
A_51_P396198	C4bp-ps1	Mus musculus complement component 4 binding protein, pseudogene 1 (C4bp-ps1), non-coding RNA [NR_028304]	12270	-1.98052	-0.985881	0.00879792	0.000172207	Down
A_51_P512210	Myh6	Mus musculus myosin, heavy polypeptide 6, cardiac muscle, alpha (Myh6), transcript variant 2, mRNA [NM_010856]	17888	-1.98581	-0.989725	0.0474406	0.00238153	Down
A_51_P359636	Lgals3bp	Mus musculus lectin, galactoside-binding, soluble, 3 binding protein (Lgals3bp), mRNA [NM_011150]	19039	-1.98605	-0.9899	0.00497202	6.58445e-05	Down
A_51_P156781	Zfp260	Mus musculus zinc finger protein 260 (Zfp260), mRNA [NM_011981]	26466	-1.99069	-0.993272	0.0403199	0.00182677	Down
A_52_P620893	Armc8	Mus musculus armadillo repeat containing 8 (Armc8), transcript variant 1, mRNA [NM_028768]	74125	-1.99265	-0.994689	0.00372724	4.41603e-05	Down
A_51_P329793	Alg1	Mus musculus asparagine-linked glycosylation 1 (beta-1,4-mannosyltransferase) (Alg1), mRNA [NM_145362]	208211	-1.99372	-0.99546	0.0086949	0.000166952	Down
A_51_P294643	Cdr2	Mus musculus cerebellar degeneration-related 2 (Cdr2), mRNA [NM_007672]	12585	-1.99848	-0.998902	0.0218041	0.000715904	Down
A_51_P300666	Npb	Mus musculus neuropeptide B (Npb), mRNA [NM_153288]	208990	-1.99953	-0.99966	0.0226958	0.000757387	Down
A_51_P234397	4930447K03Rik	Mus musculus RIKEN cDNA 4930447K03 gene (4930447K03Rik), long non-coding RNA [NR_046184]	432745	-2.00252	-1.00181	0.0372192	0.00158949	Down
A_51_P183275	Sympk	Mus musculus symplekin (Sympk), mRNA [NM_026605]	68188	-2.00451	-1.00325	0.0114871	0.000265101	Down
A_51_P410975	Pnma2	Mus musculus paraneoplastic antigen MA2 (Pnma2), mRNA [NM_175498]	239157	-2.00631	-1.00454	0.0244552	0.000848564	Down
A_52_P348720	Rhobtb3	Mus musculus Rho-related BTB domain containing 3 (Rhobtb3), mRNA [NM_028493]	73296	-2.01144	-1.00823	0.00675041	0.000115062	Down
A_51_P383524	Art3	Mus musculus ADP-ribosyltransferase 3 (Art3), mRNA [NM_181728]	109979	-2.01576	-1.01132	0.00687671	0.00011901	Down
A_51_P223569	Ddx4	Mus musculus DEAD (Asp-Glu-Ala-Asp) box polypeptide 4 (Ddx4), transcript variant 2, mRNA [NM_010029]	13206	-2.01953	-1.01402	0.021421	0.000691147	Down
A_52_P580707	Zfp781	Mus musculus zinc finger protein 781 (Zfp781), mRNA [NM_199062]	331188	-2.02456	-1.01761	0.0120342	0.000286205	Down
A_51_P508602	Tcp10b	Mus musculus t-complex protein 10b (Tcp10b), mRNA [NM_009341]	21462	-2.02901	-1.02078	0.046874	0.00233063	Down
A_51_P476618	Slc12a8	Mus musculus solute carrier family 12 (potassium/chloride transporters), member 8 (Slc12a8), transcript variant 1, mRNA [NM_134251]	171286	-2.02969	-1.02126	0.0102927	0.000221611	Down
A_51_P229911	Adcy4	Mus musculus adenylate cyclase 4 (Adcy4), mRNA [NM_080435]	104110	-2.03211	-1.02298	0.0244088	0.000844446	Down
A_51_P391716	Ermap	Mus musculus erythroblast membrane-associated protein (Ermap), mRNA [NM_013848]	27028	-2.03327	-1.0238	0.0329278	0.00132876	Down
A_52_P247733	Prune	Mus musculus 0 day neonate lung cDNA, RIKEN full-length enriched library, clone:E030004J02 product:unclassifiable, full insert sequence. [AK053118]	229589	-2.03407	-1.02437	0.0274572	0.00100816	Down
A_52_P534844	Atp8a1	Mus musculus ATPase, aminophospholipid transporter (APLT), class I, type 8A, member 1 (Atp8a1), transcript variant 1, mRNA [NM_001038999]	11980	-2.03565	-1.02549	0.0162958	0.000456704	Down
A_52_P131423	Mbd1	Mus musculus 10 day old male pancreas cDNA, RIKEN full-length enriched library, clone:1810008C20 product:methyl-CpG binding domain protein 1, full insert sequence. [AK007371]	17190	-2.05875	-1.04177	0.0353741	0.00148043	Down
A_51_P328968	Zfp322a	Mus musculus zinc finger protein 322A (Zfp322a), transcript variant 2, mRNA [NM_172586]	218100	-2.06154	-1.04372	0.00687671	0.000119243	Down
A_51_P493771	8030462N17Rik	Mus musculus 16 days embryo head cDNA, RIKEN full-length enriched library, clone:C130075L17 product:hypothetical protein, full insert sequence. [AK163840]	212163	-2.06307	-1.04479	0.0435287	0.00206484	Down
A_51_P504991	Slfn9	Mus musculus schlafen 9 (Slfn9), mRNA [NM_172796]	237886	-2.06335	-1.04499	0.0353506	0.00147702	Down
A_51_P292403	Sdc2	Mus musculus syndecan 2 (Sdc2), mRNA [NM_008304]	15529	-2.06828	-1.04843	0.00971459	0.000202782	Down
A_51_P146941	Hmgcs1	Mus musculus 3-hydroxy-3-methylglutaryl-Coenzyme A synthase 1 (Hmgcs1), mRNA [NM_145942]	208715	-2.07817	-1.05531	0.0126125	0.000309022	Down
A_51_P105339	Tomm22	Mus musculus translocase of outer mitochondrial membrane 22 homolog (yeast) (Tomm22), mRNA [NM_172609]	223696	-2.07945	-1.0562	0.00264274	2.65875e-05	Down
A_51_P493016	Cmya5	Mus musculus cardiomyopathy associated 5 (Cmya5), mRNA [NM_023821]	76469	-2.07964	-1.05633	0.0271662	0.000989114	Down
A_52_P121192	C1qtnf5	Mus musculus C1q and tumor necrosis factor related protein 5 (C1qtnf5), transcript variant 1, mRNA [NM_145613]	235312	-2.07993	-1.05653	0.00901042	0.000178712	Down
A_52_P434670	Anxa6	annexin A6 [Source:MGI Symbol;Acc:MGI:88255] [ENSMUST00000148298]	11749	-2.08274	-1.05848	0.0460113	0.00227356	Down
A_51_P506045	Cpq	Mus musculus carboxypeptidase Q (Cpq), transcript variant 2, mRNA [NM_176073]	54381	-2.08941	-1.06309	0.00790577	0.000144194	Down
A_52_P95057	Rsph10b	PREDICTED: Mus musculus radial spoke head 10 homolog B (Chlamydomonas), transcript variant 1 (Rsph10b2), mRNA [XM_205565]	75136	-2.09977	-1.07023	0.0297694	0.00113483	Down
A_52_P237652	2610035D17Rik	Mus musculus RIKEN cDNA 2610035D17 gene (2610035D17Rik), long non-coding RNA [NR_015556]	72386	-2.10148	-1.0714	0.0114871	0.000265331	Down
A_51_P502798	Nxpe4	Mus musculus neurexophilin and PC-esterase domain family, member 4 (Nxpe4), mRNA [NM_172921]	244853	-2.10667	-1.07497	0.01901	0.000574241	Down
A_51_P160754	Apobec1	Mus musculus apolipoprotein B mRNA editing enzyme, catalytic polypeptide 1 (Apobec1), transcript variant 1, mRNA [NM_031159]	11810	-2.12073	-1.08456	0.00967909	0.00020171	Down
A_52_P110541	Itpripl2	Mus musculus inositol 1,4,5-triphosphate receptor interacting protein-like 2 (Itpripl2), mRNA [NM_001033380]	319622	-2.1378	-1.09613	0.0160832	0.000448493	Down
A_52_P341489	Gm7120	Mus musculus predicted gene 7120 (Gm7120), transcript variant 1, mRNA [NM_001039244]	633640	-2.14699	-1.10232	0.022094	0.000731463	Down
A_51_P351860	C1qb	Mus musculus complement component 1, q subcomponent, beta polypeptide (C1qb), mRNA [NM_009777]	12260	-2.14819	-1.10312	0.0182627	0.000531827	Down
A_51_P454309	Zfp772	Mus musculus zinc finger protein 772 (Zfp772), mRNA [NM_145577]	232855	-2.14935	-1.1039	0.0141555	0.000364897	Down
A_52_P523835	Nfe2l2	nuclear factor, erythroid derived 2, like 2 [Source:MGI Symbol;Acc:MGI:108420] [ENSMUST00000152371]	18024	-2.16067	-1.11148	0.00954704	0.000196628	Down
A_52_P14496	Tcp10c	Mus musculus t-complex protein 10c (Tcp10c), mRNA [NM_001167578]	100041352	-2.16446	-1.11401	0.0220773	0.000729036	Down
A_52_P476189	Gm3604	Mus musculus predicted gene 3604 (Gm3604), mRNA [NM_001162910]	100041979	-2.16481	-1.11424	0.00424545	5.39741e-05	Down
A_51_P235107	Vmn1r79	Mus musculus vomeronasal 1 receptor 79 (Vmn1r79), mRNA [NM_001166835]	100042437	-2.1667	-1.1155	0.0442283	0.00211432	Down
A_51_P262766	Ccnd1	Cyl-1=cyclin D1 [mice, BALB/c, brain, mRNA, 3737 nt]. [S78355]	12443	-2.17357	-1.12007	0.0306715	0.00118916	Down
A_52_P414645	Gpr126	Mus musculus G protein-coupled receptor 126 (Gpr126), mRNA [NM_001002268]	215798	-2.17536	-1.12126	0.0478423	0.00242461	Down
A_52_P230688	Rep15	Mus musculus RAB15 effector protein (Rep15), mRNA [NM_025620]	66532	-2.18132	-1.1252	0.0289614	0.00108916	Down
A_51_P407351	Ly75	Mus musculus receptor DEC205 mRNA, complete cds. [U19271]	17076	-2.18287	-1.12623	0.0468938	0.00233643	Down
A_52_P386584	Ces5a	Mus musculus adult male epididymis cDNA, RIKEN full-length enriched library, clone:9230119C02 product:unclassifiable, full insert sequence. [AK020360]	67935	-2.194	-1.13356	0.028806	0.00108036	Down
A_51_P109933	Tekt2	Mus musculus tektin 2 (Tekt2), mRNA [NM_011902]	24084	-2.19455	-1.13393	0.0419886	0.00194597	Down
A_52_P144839	Nme6	Mus musculus NME/NM23 nucleoside diphosphate kinase 6 (Nme6), mRNA [NM_018757]	54369	-2.19499	-1.13422	0.0146632	0.000383977	Down
A_52_P102559	Dars2	Mus musculus aspartyl-tRNA synthetase 2 (mitochondrial) (Dars2), mRNA [NM_172644]	226539	-2.2031	-1.13954	0.0399938	0.00179917	Down
A_51_P455866	Elf5	Mus musculus E74-like factor 5 (Elf5), transcript variant 1, mRNA [NM_010125]	13711	-2.20311	-1.13954	0.039727	0.00176935	Down
A_51_P406105	Rps4y2	Mus musculus ribosomal protein S4, Y-linked 2 (Rps4y2), non-coding RNA [NR_003634]	66184	-2.21573	-1.14778	0.0086949	0.0001673	Down
A_51_P263568	Prss27	Mus musculus protease, serine, 27 (Prss27), mRNA [NM_175440]	213171	-2.22398	-1.15314	0.0267835	0.000961431	Down
A_51_P480020	4931408D14Rik	Mus musculus RIKEN cDNA 4931408D14 gene (4931408D14Rik), transcript variant 1, long non-coding RNA [NR_040298]	77059	-2.22839	-1.156	0.00843925	0.000158992	Down
A_52_P440314	Frrs1l	Mus musculus ferric-chelate reductase 1 like (Frrs1l), mRNA [NM_001142965]	230235	-2.22846	-1.15605	0.0159177	0.00043961	Down
A_52_P316584	Pot1b	Mus musculus 10, 11 days embryo whole body cDNA, RIKEN full-length enriched library, clone:2810458H16 product:hypothetical protein, full insert sequence. [AK013364]	72836	-2.23428	-1.15981	0.0212915	0.000683414	Down
A_51_P213945	Hfm1	Mus musculus HFM1, ATP-dependent DNA helicase homolog (S. cerevisiae) (Hfm1), transcript variant 1, mRNA [NM_177873]	330149	-2.23601	-1.16093	0.0334675	0.00136112	Down
A_52_P172704	E030011O05Rik	Mus musculus RIKEN cDNA E030011O05 gene (E030011O05Rik), long non-coding RNA [NR_015511]	319859	-2.24178	-1.16464	0.00546187	7.84993e-05	Down
A_52_P412452	Cntn6	Mus musculus contactin 6 (Cntn6), mRNA [NM_017383]	53870	-2.24496	-1.16669	0.0465728	0.00230609	Down
A_52_P198998	Tnfrsf21	Mus musculus adult female vagina cDNA, RIKEN full-length enriched library, clone:9930033B06 product:tumor necrosis factor receptor superfamily, member 21, full insert sequence. [AK036984]	94185	-2.2501	-1.16999	0.0143199	0.000371066	Down
A_52_P331930	Hn1l	Mus musculus hematological and neurological expressed 1-like (Hn1l), mRNA [NM_198937]	52009	-2.25717	-1.17451	0.040307	0.0018236	Down
A_51_P437279	Gsk3a	Mus musculus glycogen synthase kinase 3 alpha (Gsk3a), mRNA [NM_001031667]	606496	-2.25894	-1.17564	0.0415904	0.00191706	Down
A_52_P23308	5730508B09Rik	Mus musculus RIKEN cDNA 5730508B09 gene (5730508B09Rik), mRNA [NM_027482]	70617	-2.26297	-1.17822	0.0123547	0.000297901	Down
A_52_P562040	9330188P03Rik	Mus musculus RIKEN cDNA 9330188P03 gene (9330188P03Rik), long non-coding RNA [NR_102319]	380930	-2.26421	-1.17901	0.0365715	0.00154305	Down
A_51_P108990	Cetn4	Mus musculus centrin 4 (Cetn4), mRNA [NM_145825]	207175	-2.27286	-1.18451	0.0053449	7.45352e-05	Down
A_51_P354757	Cd164l2	Mus musculus CD164 sialomucin-like 2 (Cd164l2), mRNA [NM_027152]	69655	-2.27529	-1.18605	0.0468212	0.0023264	Down
A_51_P291682	Tmed4	Mus musculus transmembrane emp24 protein transport domain containing 4 (Tmed4), mRNA [NM_134020]	103694	-2.27713	-1.18722	0.0042043	5.32318e-05	Down
A_52_P249687	0710001D07Rik	Mus musculus adult male brain cDNA, RIKEN full-length enriched library, clone:0710001D07 product:unclassifiable, full insert sequence. [AK002941]	67679	-2.27734	-1.18735	0.00298586	3.18784e-05	Down
A_52_P655687	Egfl6	Mus musculus EGF-like-domain, multiple 6 (Egfl6), mRNA [NM_019397]	54156	-2.27763	-1.18753	0.01901	0.000570555	Down
A_52_P573255	Cdc42ep1	Mus musculus CDC42 effector protein (Rho GTPase binding) 1 (Cdc42ep1), mRNA [NM_027219]	104445	-2.27852	-1.18809	0.00379602	4.56297e-05	Down
A_52_P598634	1190007I07Rik	Mus musculus RIKEN cDNA 1190007I07 gene (1190007I07Rik), transcript variant 1, mRNA [NM_001135567]	544717	-2.28399	-1.19156	0.0019456	1.67776e-05	Down
A_51_P150996	6720422M22Rik	Mus musculus 12 days embryo male wolffian duct includes surrounding region cDNA, RIKEN full-length enriched library, clone:6720422M22 product:unclassifiable, full insert sequence. [AK032738]	99946	-2.28914	-1.19481	0.0265772	0.000947659	Down
A_51_P135517	Coch	Mus musculus coagulation factor C homolog (Limulus polyphemus) (Coch), transcript variant 1, mRNA [NM_007728]	12810	-2.29376	-1.19771	0.0199441	0.00060979	Down
A_51_P176377	Usp25	Mus musculus ubiquitin specific peptidase 25 (Usp25), mRNA [NM_013918]	30940	-2.29445	-1.19815	0.0336416	0.00137454	Down
A_52_P120719	Rab27b	Mus musculus RAB27b, member RAS oncogene family (Rab27b), transcript variant 1, mRNA [NM_030554]	80718	-2.3048	-1.20464	0.0218041	0.000714365	Down
A_51_P206144	Clmp	Mus musculus CXADR-like membrane protein (Clmp), mRNA [NM_133733]	71566	-2.30902	-1.20728	0.0484051	0.00246628	Down
A_51_P146168	Col12a1	Mus musculus collagen, type XII, alpha 1 (Col12a1), mRNA [NM_007730]	12816	-2.31146	-1.2088	0.0243581	0.000841859	Down
A_52_P52303	Gfap	Mus musculus glial fibrillary acidic protein (Gfap), transcript variant 1, mRNA [NM_001131020]	14580	-2.31487	-1.21093	0.0293273	0.00110995	Down
A_52_P77764	Slc7a2	Mus musculus solute carrier family 7 (cationic amino acid transporter, y+ system), member 2 (Slc7a2), transcript variant 1, mRNA [NM_007514]	11988	-2.33467	-1.22322	0.0114753	0.000262311	Down
A_51_P437240	Emp2	Mus musculus epithelial membrane protein 2 (Emp2), mRNA [NM_007929]	13731	-2.34126	-1.22728	0.0153897	0.000418066	Down
A_51_P390826	Zfp106	Mus musculus zinc finger protein 106 (Zfp106), mRNA [NM_011743]	20402	-2.34631	-1.2304	0.00365395	4.30126e-05	Down
A_52_P300971	Capn3	Mus musculus 0 day neonate thymus cDNA, RIKEN full-length enriched library, clone:A430088O15 product:inferred: zinc finger protein 106, full insert sequence. [AK040360]	12335	-2.3582	-1.23769	0.00113742	7.31736e-06	Down
A_51_P133747	Ppp1r3e	Mus musculus protein phosphatase 1, regulatory (inhibitor) subunit 3E (Ppp1r3e), mRNA [NM_001167908]	105651	-2.36035	-1.239	0.00595333	9.12669e-05	Down
A_52_P164709	Poc1a	Mus musculus POC1 centriolar protein homolog A (Chlamydomonas) (Poc1a), mRNA [NM_027354]	70235	-2.36984	-1.24479	0.00979227	0.000205074	Down
A_52_P770640	LOC100047044	Mus musculus adult male brain UNDEFINED_CELL_LINE cDNA, RIKEN full-length enriched library, clone:M5C1091A08 product:unclassifiable, full insert sequence. [AK147615]	100047044	-2.37931	-1.25054	0.00961982	0.000199487	Down
A_51_P309661	Nav1	Mus musculus 0 day neonate cerebellum cDNA, RIKEN full-length enriched library, clone:C230080M11 product:hypothetical Serine-rich region/Treacher Collins syndrome protein Treacle containing protein, full insert sequence. [AK082667]	215690	-2.38295	-1.25275	0.0281901	0.00104279	Down
A_52_P661713	Gvin1	Mus musculus GTPase, very large interferon inducible 1 (Gvin1), transcript variant 1, mRNA [NM_029000]	74558	-2.38543	-1.25425	0.0323957	0.00129717	Down
A_52_P424767	Rbbp4	Mus musculus retinoblastoma binding protein 4 (Rbbp4), mRNA [NM_009030]	19646	-2.39335	-1.25903	0.0204266	0.000631889	Down
A_51_P458258	Ccl19	Mus musculus chemokine (C-C motif) ligand 19 (Ccl19), mRNA [NM_011888]	24047	-2.39453	-1.25974	0.00306348	3.30218e-05	Down
A_52_P381009	Tia1	cytotoxic granule-associated RNA binding protein 1 [Source:MGI Symbol;Acc:MGI:107914] [ENSMUST00000136387]	21841	-2.39674	-1.26107	0.00927922	0.000188722	Down
A_52_P341016	Paqr3	Mus musculus adult male pituitary gland cDNA, RIKEN full-length enriched library, clone:5330440B03 product:Bmp2-inducible kinase, full insert sequence. [AK030634]	231474	-2.39744	-1.2615	0.00566489	8.31618e-05	Down
A_51_P435380	Col26a1	Mus musculus collagen, type XXVI, alpha 1 (Col26a1), mRNA [NM_024474]	140709	-2.3987	-1.26225	0.0432299	0.00204145	Down
A_51_P223078	Gm10033	Mus musculus predicted gene 10033 (Gm10033), transcript variant 1, long non-coding RNA [NR_038043]	378466	-2.40419	-1.26555	0.0175177	0.000504736	Down
A_51_P155174	Zfp672	Mus musculus zinc finger protein 672 (Zfp672), transcript variant 2, non-coding RNA [NR_028331]	319475	-2.40749	-1.26753	0.00470771	6.13776e-05	Down
A_51_P402909	Ncf2	Mus musculus neutrophil cytosolic factor 2 (Ncf2), mRNA [NM_010877]	17970	-2.40976	-1.26889	0.0124561	0.00030178	Down
A_51_P408989	L3hypdh	Mus musculus L-3-hydroxyproline dehydratase (trans-) (L3hypdh), mRNA [NM_026038]	67217	-2.4116	-1.26999	0.00675041	0.000114621	Down
A_51_P310298	Lrrc8d	Mus musculus leucine rich repeat containing 8D (Lrrc8d), transcript variant 2, mRNA [NM_178701]	231549	-2.41433	-1.27163	0.00124582	8.50875e-06	Down
A_52_P478072	Ppp2r2b	Mus musculus adult male pituitary gland cDNA, RIKEN full-length enriched library, clone:5330411B11 product:unclassifiable, full insert sequence. [AK030422]	72930	-2.41517	-1.27212	0.024698	0.00085868	Down
A_51_P375138	Cd36	Mus musculus CD36 antigen mRNA, complete cds. [L23108]	12491	-2.41649	-1.27291	0.0225425	0.000748254	Down
A_51_P209873	Rab6a	Mus musculus RAB6A, member RAS oncogene family (Rab6a), transcript variant 2, mRNA [NM_024287]	19346	-2.43032	-1.28115	0.0341745	0.00140872	Down
A_52_P634098	B230206H07Rik	Mus musculus RIKEN cDNA B230206H07 gene (B230206H07Rik), long non-coding RNA [NR_033532]	320871	-2.43046	-1.28123	0.0329278	0.00132843	Down
A_52_P174421	Galc	Mus musculus galactosylceramidase (Galc), mRNA [NM_008079]	14420	-2.43834	-1.2859	0.0026868	2.73065e-05	Down
A_52_P236088	Gdpd1	Mus musculus glycerophosphodiester phosphodiesterase domain containing 1 (Gdpd1), mRNA [NM_025638]	66569	-2.43971	-1.28671	0.00629513	0.00010165	Down
A_52_P150903	Tubb6	Mus musculus adult male aorta and vein cDNA, RIKEN full-length enriched library, clone:A530059D09 product:unclassifiable, full insert sequence. [AK041002]	67951	-2.44159	-1.28782	0.00337435	3.84511e-05	Down
A_51_P273157	Pde6h	Mus musculus phosphodiesterase 6H, cGMP-specific, cone, gamma (Pde6h), mRNA [NM_023898]	78600	-2.44599	-1.29042	0.0286685	0.00107128	Down
A_51_P324834	Evpl	Mus musculus envoplakin (Evpl), mRNA [NM_025276]	14027	-2.45653	-1.29662	0.0283013	0.00105109	Down
A_51_P267796	Ddr2	Mus musculus discoidin domain receptor family, member 2 (Ddr2), mRNA [NM_022563]	18214	-2.46896	-1.3039	0.0136839	0.000348016	Down
A_51_P322022	Hspb6	Mus musculus heat shock protein, alpha-crystallin-related, B6 (Hspb6), mRNA [NM_001012401]	243912	-2.476	-1.30801	0.0283013	0.00105175	Down
A_52_P139347	Zbed4	Mus musculus zinc finger, BED domain containing 4 (Zbed4), mRNA [NM_181412]	223773	-2.48125	-1.31107	0.0234275	0.000799275	Down
A_51_P270807	Tnfrsf17	Mus musculus tumor necrosis factor receptor superfamily, member 17 (Tnfrsf17), mRNA [NM_011608]	21935	-2.48677	-1.31428	0.0150293	0.000398581	Down
A_52_P238468	Gipr	Mus musculus gastric inhibitory polypeptide receptor (Gipr), mRNA [NM_001080815]	381853	-2.49049	-1.31643	0.020736	0.000652101	Down
A_51_P350817	Cnn1	Mus musculus calponin 1 (Cnn1), mRNA [NM_009922]	12797	-2.49664	-1.31999	0.0370904	0.00158018	Down
A_52_P297731	Ube2i	Mus musculus ubiquitin-conjugating enzyme E2I (Ube2i), transcript variant 1, mRNA [NM_011665]	22196	-2.50363	-1.32402	0.00179858	1.47097e-05	Down
A_51_P337944	Bmp2k	Mus musculus BMP2 inducible kinase (Bmp2k), mRNA [NM_080708]	140780	-2.5134	-1.32964	0.00123664	8.26458e-06	Down
A_51_P116601	A330021E22Rik	Mus musculus RIKEN cDNA A330021E22 gene (A330021E22Rik), mRNA [NM_172447]	207686	-2.51349	-1.32969	0.00306348	3.30104e-05	Down
A_52_P509853	Eva1c	eva-1 homolog C (C. elegans) [Source:MGI Symbol;Acc:MGI:1918217] [ENSMUST00000138064]	70967	-2.51746	-1.33197	0.0293379	0.00111236	Down
A_52_P554679	Gm9725	Mus musculus 0 day neonate skin cDNA, RIKEN full-length enriched library, clone:4631402N15 product:hypothetical protein, full insert sequence. [AK014508]	70793	-2.52076	-1.33386	0.0336426	0.00137798	Down
A_51_P268477	A230103O09Rik	Mus musculus adult male hypothalamus cDNA, RIKEN full-length enriched library, clone:A230103O09 product:unclassifiable, full insert sequence. [AK020710]	77753	-2.53029	-1.3393	0.048316	0.00245523	Down
A_52_P619738	Gramd3	Mus musculus GRAM domain containing 3 (Gramd3), mRNA [NM_026240]	107022	-2.54379	-1.34698	0.00184207	1.52859e-05	Down
A_52_P387189	Lyrm7	Mus musculus adult male diencephalon cDNA, RIKEN full-length enriched library, clone:9330147L21 product:unclassifiable, full insert sequence. [AK079070]	75530	-2.55674	-1.3543	0.00719239	0.000127491	Down
A_52_P588881	Iqgap3	Mus musculus IQ motif containing GTPase activating protein 3 (Iqgap3), mRNA [NM_001033484]	404710	-2.55813	-1.35509	0.0126829	0.00031205	Down
A_51_P108384	Zfp85os	Mus musculus Zfp85 opposite strand transcript (Zfp85os), long non-coding RNA [NR_027969]	68271	-2.56501	-1.35897	0.0459678	0.00226605	Down
A_52_P639223	Bche	Mus musculus butyrylcholinesterase (Bche), mRNA [NM_009738]	12038	-2.56592	-1.35947	0.00842578	0.000158003	Down
A_51_P137419	Cst7	Mus musculus cystatin F (leukocystatin) (Cst7), mRNA [NM_009977]	13011	-2.57191	-1.36284	0.038291	0.00167974	Down
A_52_P665326	Med13	Mus musculus mediator complex subunit 13 (Med13), mRNA [NM_001080931]	327987	-2.57231	-1.36307	0.00954704	0.000196859	Down
A_52_P199633	Trim30d	Mus musculus tripartite motif-containing 30D (Trim30d), transcript variant 1, mRNA [NM_199146]	209387	-2.57337	-1.36366	0.00544513	7.68826e-05	Down
A_52_P483101	Lpin1	Mus musculus lipin 1 (Lpin1), transcript variant 2, mRNA [NM_015763]	14245	-2.57359	-1.36378	0.00111762	7.01355e-06	Down
A_51_P347875	2610305D13Rik	Mus musculus RIKEN cDNA 2610305D13 gene (2610305D13Rik), mRNA [NM_145078]	112422	-2.58439	-1.36982	0.00632281	0.000103206	Down
A_51_P509997	Cox6a2	Mus musculus cytochrome c oxidase subunit VIa polypeptide 2 (Cox6a2), mRNA [NM_009943]	12862	-2.59805	-1.37743	0.0459223	0.00225191	Down
A_52_P60657	Gnptab	Mus musculus N-acetylglucosamine-1-phosphate transferase, alpha and beta subunits (Gnptab), mRNA [NM_001004164]	432486	-2.60527	-1.38143	0.00379602	4.57236e-05	Down
A_52_P317246	Esrrg	Mus musculus estrogen-related receptor gamma (Esrrg), transcript variant 1, mRNA [NM_011935]	26381	-2.61234	-1.38534	0.0332426	0.00134686	Down
A_52_P337478	Snx19	Mus musculus sorting nexin 19 (Snx19), mRNA [NM_028874]	102607	-2.61309	-1.38576	0.00390059	4.75177e-05	Down
A_52_P494168	Prr18	Mus musculus proline rich region 18 (Prr18), transcript variant 1, mRNA [NM_178774]	320111	-2.62703	-1.39343	0.00294555	3.06419e-05	Down
A_52_P432037	Acp1	Mus musculus acid phosphatase 1, soluble (Acp1), transcript variant 2, mRNA [NM_021330]	11431	-2.63641	-1.39858	0.0126125	0.000308721	Down
A_51_P166886	Saa2	Mus musculus serum amyloid A 2 (Saa2), mRNA [NM_011314]	20209	-2.63656	-1.39866	0.0123552	0.000298491	Down
A_51_P423484	Rbp1	Mus musculus retinol binding protein 1, cellular (Rbp1), mRNA [NM_011254]	19659	-2.63854	-1.39974	0.0102965	0.000223032	Down
A_52_P677117	Ptprc	Mus musculus protein tyrosine phosphatase, receptor type, C (Ptprc), transcript variant 2, mRNA [NM_011210]	19264	-2.64197	-1.40162	0.0136755	0.000346765	Down
A_52_P557098	Ssbp2	single-stranded DNA binding protein 2 [Source:MGI Symbol;Acc:MGI:1914220] [ENSMUST00000144659]	66970	-2.66809	-1.4158	0.0185956	0.000546612	Down
A_52_P326158	Rpl29	Mus musculus ribosomal protein L29 (Rpl29), mRNA [NM_009082]	19944	-2.68025	-1.42237	0.00986694	0.000207313	Down
A_51_P184006	Cpxm2	Mus musculus carboxypeptidase X 2 (M14 family) (Cpxm2), mRNA [NM_018867]	55987	-2.69767	-1.43172	0.0270917	0.000984545	Down
A_51_P125117	Pop4	Mus musculus processing of precursor 4, ribonuclease P/MRP family, (S. cerevisiae) (Pop4), mRNA [NM_025390]	66161	-2.70157	-1.4338	0.00131764	9.30203e-06	Down
A_52_P589664	Zfp846	Mus musculus zinc finger protein 846 (Zfp846), mRNA [NM_172919]	244721	-2.70235	-1.43422	0.022094	0.000730679	Down
A_51_P333965	Cisd2	Mus musculus CDGSH iron sulfur domain 2 (Cisd2), mRNA [NM_025902]	67006	-2.70393	-1.43506	0.00499517	6.66386e-05	Down
A_52_P211037	Zfp157	Mus musculus zinc finger protein 157 (Zfp157), mRNA [NM_028130]	72154	-2.70427	-1.43524	0.00844654	0.000159549	Down
A_52_P652178	5830458C19Rik	Mus musculus adult male thymus cDNA, RIKEN full-length enriched library, clone:5830458C19 product:unclassifiable, full insert sequence. [AK018020]	76081	-2.70753	-1.43698	0.0247484	0.000865512	Down
A_51_P214209	Spc24	Mus musculus SPC24, NDC80 kinetochore complex component, homolog (S. cerevisiae) (Spc24), mRNA [NM_026282]	67629	-2.71152	-1.4391	0.0334675	0.00136022	Down
A_51_P327511	Fgl2	Mus musculus fibrinogen-like protein 2 (Fgl2), mRNA [NM_008013]	14190	-2.71181	-1.43926	0.0314997	0.00123528	Down
A_52_P420466	Hist1h2ab	Mus musculus histone cluster 1, H2ab (Hist1h2ab), mRNA [NM_175660]	319172	-2.71335	-1.44008	0.0315413	0.00124447	Down
A_51_P181751	Tmsb15l	Mus musculus thymosin beta 15b like (Tmsb15l), mRNA [NM_207267]	399591	-2.71412	-1.44049	0.00171408	1.37839e-05	Down
A_51_P237856	Ifi203	Mus musculus interferon activated gene 203 (Ifi203), transcript variant 1, mRNA [NM_001045481]	15950	-2.72566	-1.44661	0.0183111	0.000534488	Down
A_51_P139780	Pglyrp1	Mus musculus peptidoglycan recognition protein 1 (Pglyrp1), mRNA [NM_009402]	21946	-2.72845	-1.44808	0.0141555	0.000365234	Down
A_51_P169696	C5ar2	Mus musculus complement component 5a receptor 2 (C5ar2), transcript variant 1, mRNA [NM_176912]	319430	-2.72975	-1.44877	0.00138765	1.02903e-05	Down
A_52_P571938	Arv1	Mus musculus ARV1 homolog (yeast) (Arv1), mRNA [NM_026855]	68865	-2.73568	-1.4519	0.00120989	7.91836e-06	Down
A_52_P74144	Snx29	Mus musculus sorting nexin 29, mRNA (cDNA clone IMAGE:4507330), partial cds. [BC034114]	74478	-2.75652	-1.46285	0.00897271	0.000177164	Down
A_52_P50474	Hjurp	Mus musculus Holliday junction recognition protein (Hjurp), mRNA [NM_198652]	381280	-2.77935	-1.47475	0.0153618	0.000414758	Down
A_51_P193832	Rtkn2	Mus musculus rhotekin 2 (Rtkn2), mRNA [NM_001081346]	170799	-2.79245	-1.48153	0.00174253	1.40724e-05	Down
A_51_P421182	Sys1	Mus musculus SYS1 Golgi-localized integral membrane protein homolog (S. cerevisiae) (Sys1), mRNA [NM_025575]	66460	-2.80952	-1.49033	0.00123112	8.13077e-06	Down
A_51_P494403	Xaf1	Mus musculus XIAP associated factor 1 (Xaf1), mRNA [NM_001037713]	327959	-2.81376	-1.4925	0.0119184	0.000281411	Down
A_51_P400190	Cmpk2	Mus musculus cytidine monophosphate (UMP-CMP) kinase 2, mitochondrial (Cmpk2), mRNA [NM_020557]	22169	-2.82319	-1.49733	0.011396	0.000259329	Down
A_51_P416295	Irgm2	Mus musculus immunity-related GTPase family M member 2 (Irgm2), mRNA [NM_019440]	54396	-2.83099	-1.5013	0.00589647	8.93862e-05	Down
A_52_P320971	Mt3	Mus musculus metallothionein 3 (Mt3), mRNA [NM_013603]	17751	-2.83328	-1.50247	0.00613363	9.57101e-05	Down
A_52_P54325	Tmem260	Mus musculus transmembrane protein 260 (Tmem260), mRNA [NM_172600]	218989	-2.83411	-1.5029	0.00544981	7.7953e-05	Down
A_52_P2710	Cml5	Mus musculus camello-like 5 (Cml5), mRNA [NM_023493]	69049	-2.84404	-1.50794	0.00151931	1.15418e-05	Down
A_51_P144696	Abcb10	Mus musculus ATP-binding cassette, sub-family B (MDR/TAP), member 10 (Abcb10), mRNA [NM_019552]	56199	-2.86275	-1.5174	0.0349952	0.00145585	Down
A_52_P282224	LOC101055840	PREDICTED: Mus musculus uncharacterized LOC101055840 (LOC101055840), misc_RNA [XR_168673]	101055840	-2.86357	-1.51781	0.0074101	0.000132174	Down
A_52_P387803	Ube2n	Mus musculus ubiquitin-conjugating enzyme E2N (Ube2n), mRNA [NM_080560]	93765	-2.88402	-1.52808	0.02052	0.000638307	Down
A_51_P358423	Usp53	Mus musculus ubiquitin specific peptidase 53, mRNA (cDNA clone IMAGE:4236151), partial cds. [BC022221]	99526	-2.89287	-1.5325	0.00798159	0.000147489	Down
A_51_P471520	Stk25	Mus musculus serine/threonine kinase 25 (yeast) (Stk25), mRNA [NM_021537]	59041	-2.90809	-1.54007	0.00221179	2.06625e-05	Down
A_51_P276993	Gpr84	Mus musculus G protein-coupled receptor 84 (Gpr84), mRNA [NM_030720]	80910	-2.91134	-1.54168	0.00131264	9.11837e-06	Down
A_52_P512201	Sp110	Mus musculus Sp110 nuclear body protein (Sp110), transcript variant 1, mRNA [NM_175397]	109032	-2.945	-1.55827	0.00112248	7.10598e-06	Down
A_51_P204860	Ppfibp1	Mus musculus PTPRF interacting protein, binding protein 1 (liprin beta 1) (Ppfibp1), transcript variant 2, mRNA [NM_026221]	67533	-2.96325	-1.56718	0.00566489	8.31466e-05	Down
A_52_P317102	2900052N01Rik	Mus musculus RIKEN cDNA 2900052N01 gene (2900052N01Rik), long non-coding RNA [NR_015605]	73040	-2.975	-1.57289	0.0208434	0.000659494	Down
A_52_P174942	Nrp1	Mus musculus 0 day neonate thymus cDNA, RIKEN full-length enriched library, clone:A430096P05 product:neuropilin, full insert sequence. [AK040447]	18186	-2.99991	-1.58492	0.0459223	0.00225435	Down
A_52_P600946	Ccdc88c	Mus musculus coiled-coil domain containing 88C (Ccdc88c), mRNA [NM_026681]	68339	-3.00189	-1.58587	0.0317018	0.00125406	Down
A_52_P286098	Epb4.1l4b	Mus musculus erythrocyte protein band 4.1-like 4b (Epb4.1l4b), mRNA [NM_019427]	54357	-3.00478	-1.58726	0.00719239	0.00012701	Down
A_52_P505944	Samd8	Mus musculus sterile alpha motif domain containing 8 (Samd8), mRNA [NM_026283]	67630	-3.01942	-1.59427	0.000700952	3.29527e-06	Down
A_51_P372895	Zfp433	Mus musculus RIKEN cDNA 1700123A16 gene (Zfp433), mRNA [NM_001243067]	73610	-3.0708	-1.61861	0.0031819	3.5496e-05	Down
A_51_P355802	Rassf2	Mus musculus Ras association (RalGDS/AF-6) domain family member 2 (Rassf2), mRNA [NM_175445]	215653	-3.07551	-1.62082	0.00589647	8.8897e-05	Down
A_52_P416280	Enpp6	Mus musculus ectonucleotide pyrophosphatase/phosphodiesterase 6 (Enpp6), mRNA [NM_177304]	320981	-3.07923	-1.62257	0.0267835	0.000961141	Down
A_52_P525837	Trmt6	Mus musculus tRNA methyltransferase 6 (Trmt6), mRNA [NM_175113]	66926	-3.0906	-1.62789	0.004513	5.79124e-05	Down
A_52_P309084	D10Bwg1379e	Mus musculus 10 days neonate cerebellum cDNA, RIKEN full-length enriched library, clone:B930055M19 product:unclassifiable, full insert sequence. [AK047398]	215821	-3.09064	-1.62791	0.0075208	0.000135371	Down
A_52_P452667	Prom2	Mus musculus prominin 2 (Prom2), transcript variant 2, mRNA [NM_178047]	192212	-3.09905	-1.63183	0.00392357	4.79319e-05	Down
A_51_P453158	Brinp3	Mus musculus bone morphogenetic protein/retinoic acid inducible neural specific 3 (Brinp3), transcript variant 1, mRNA [NM_153539]	215378	-3.11415	-1.63884	0.0175177	0.000503662	Down
A_52_P177699	Hnf1b	Mus musculus HNF1 homeobox B (Hnf1b), mRNA [NM_009330]	21410	-3.14638	-1.65369	0.02052	0.000641096	Down
A_52_P162466	Jmjd6	jumonji domain containing 6 [Source:MGI Symbol;Acc:MGI:1858910] [ENSMUST00000130120]	107817	-3.15864	-1.6593	0.000758944	3.84368e-06	Down
A_51_P472726	Pdlim2	Mus musculus PDZ and LIM domain 2 (Pdlim2), transcript variant 1, mRNA [NM_145978]	213019	-3.16748	-1.66334	0.00468252	6.08889e-05	Down
A_52_P113522	A530058N18Rik	Mus musculus 0 day neonate cerebellum cDNA, RIKEN full-length enriched library, clone:C230081C12 product:unclassifiable, full insert sequence. [AK082668]	320846	-3.17323	-1.66595	0.0133984	0.00033378	Down
A_52_P853177	Angptl2	Mus musculus angiopoietin-like 2 (Angptl2), mRNA [NM_011923]	26360	-3.18981	-1.67347	0.00236151	2.2546e-05	Down
A_52_P80555	Nrg3	Mus musculus neuregulin 3 (Nrg3), transcript variant 1, mRNA [NM_008734]	18183	-3.2142	-1.68446	0.0146327	0.000382553	Down
A_51_P336070	Lctl	Mus musculus lactase-like (Lctl), mRNA [NM_145835]	235435	-3.22651	-1.68997	0.00544513	7.72972e-05	Down
A_52_P209484	Tmem88	Mus musculus transmembrane protein 88 (Tmem88), mRNA [NM_025915]	67020	-3.24813	-1.69961	0.029987	0.00115125	Down
A_52_P431615	Gm1966	Mus musculus predicted gene 1966 (Gm1966), transcript variant 5, mRNA [NM_001277183]	434223	-3.25799	-1.70398	0.0469924	0.00234455	Down
A_52_P102642	Trmt1	Mus musculus tRNA methyltransferase 1 (Trmt1), transcript variant 1, mRNA [NM_198020]	212528	-3.26586	-1.70746	0.00101148	6.05717e-06	Down
A_52_P179211	Zmym5	Mus musculus zinc finger, MYM-type 5, mRNA (cDNA clone IMAGE:6405228), with apparent retained intron. [BC058644]	219105	-3.29602	-1.72073	0.00616664	9.70673e-05	Down
A_52_P28844	Nrap	Mus musculus nebulin-related anchoring protein (Nrap), transcript variant 2, mRNA [NM_008733]	18175	-3.30723	-1.72562	0.0086949	0.000167776	Down
A_51_P104392	Rpp25	Mus musculus ribonuclease P/MRP 25 subunit (Rpp25), mRNA [NM_133982]	102614	-3.30758	-1.72578	0.00575042	8.54728e-05	Down
A_52_P235241	Fntb	Mus musculus farnesyltransferase, CAAX box, beta (Fntb), mRNA [NM_145927]	110606	-3.32029	-1.73131	0.00701752	0.00012223	Down
A_52_P332788	C130026I21Rik	Mus musculus adult male testis cDNA, RIKEN full-length enriched library, clone:4930565N07 product:Mus musculus, clone MGC:8305 IMAGE:3593825, mRNA, complete cds, full insert sequence. [AK016231]	620078	-3.32203	-1.73207	0.0159177	0.000438976	Down
A_51_P111952	Nudt19	Mus musculus nudix (nucleoside diphosphate linked moiety X)-type motif 19 (Nudt19), mRNA [NM_033080]	110959	-3.3627	-1.74962	0.000584614	2.26741e-06	Down
A_51_P159122	Kndc1	Mus musculus kinase non-catalytic C-lobe domain (KIND) containing 1 (Kndc1), mRNA [NM_177261]	76484	-3.38424	-1.75883	0.0154632	0.000421199	Down
A_51_P222453	Tmem254a	Mus musculus transmembrane protein 254a (Tmem254a), transcript variant 2, mRNA [NM_025311]	66039	-3.41341	-1.77121	0.00494917	6.53725e-05	Down
A_52_P65351	Sema3c	sema domain, immunoglobulin domain (Ig), short basic domain, secreted, (semaphorin) 3C [Source:MGI Symbol;Acc:MGI:107557] [ENSMUST00000170348]	20348	-3.41656	-1.77255	0.0273929	0.00100205	Down
A_52_P907995	BB217526	Mus musculus 9 days embryo whole body cDNA, RIKEN full-length enriched library, clone:D030051F04 product:unclassifiable, full insert sequence. [AK083592]	104708	-3.43656	-1.78096	0.00156543	1.21064e-05	Down
A_51_P168646	Nefl	neurofilament, light polypeptide [Source:MGI Symbol;Acc:MGI:97313] [ENSMUST00000022639]	18039	-3.44268	-1.78353	0.0026574	2.68258e-05	Down
A_51_P329879	Mettl10	Mus musculus methyltransferase like 10 (Mettl10), mRNA [NM_028095]	72096	-3.44413	-1.78414	0.0011874	7.72013e-06	Down
A_52_P56682	Sla2	Mus musculus Src-like-adaptor 2 (Sla2), mRNA [NM_029983]	77799	-3.44826	-1.78587	0.00621805	9.95807e-05	Down
A_52_P624495	Nanos2	Mus musculus nanos homolog 2 (Drosophila) (Nanos2), mRNA [NM_194064]	378430	-3.46621	-1.79336	0.00672557	0.000113923	Down
A_52_P544810	Cdh10	Mus musculus adult male corpus striatum cDNA, RIKEN full-length enriched library, clone:C030011H18 product:unclassifiable, full insert sequence. [AK021064]	320873	-3.47201	-1.79577	0.00631859	0.000102704	Down
A_52_P600625	Rad23b	Mus musculus RAD23b homolog (S. cerevisiae) (Rad23b), mRNA [NM_009011]	19359	-3.47696	-1.79783	0.00877352	0.000171429	Down
A_52_P271085	Slc5a11	Mus musculus solute carrier family 5 (sodium/glucose cotransporter), member 11 (Slc5a11), mRNA [NM_146198]	233836	-3.48313	-1.80038	0.0479845	0.00243346	Down
A_52_P61076	Qrfpr	Mus musculus pyroglutamylated RFamide peptide receptor (Qrfpr), mRNA [NM_198192]	229214	-3.49456	-1.80511	0.0441371	0.00210845	Down
A_51_P390354	Nkpd1	Mus musculus NTPase, KAP family P-loop domain containing 1 (Nkpd1), mRNA [NM_027116]	69547	-3.49848	-1.80673	0.0197393	0.000599819	Down
A_51_P112734	Slc7a8	Mus musculus solute carrier family 7 (cationic amino acid transporter, y+ system), member 8 (Slc7a8), mRNA [NM_016972]	50934	-3.50166	-1.80804	0.0131451	0.000325725	Down
A_52_P883557	Slc30a10	Mus musculus solute carrier family 30, member 10 (Slc30a10), mRNA [NM_001033286]	226781	-3.52437	-1.81737	0.0013899	1.04161e-05	Down
A_51_P210901	A530054K11Rik	Mus musculus RIKEN cDNA A530054K11 gene (A530054K11Rik), mRNA [NM_183146]	212281	-3.52461	-1.81747	0.0247368	0.000861721	Down
A_52_P644925	Zbtb39	Mus musculus zinc finger and BTB domain containing 39 (Zbtb39), mRNA [NM_198035]	320080	-3.52643	-1.81821	0.00067523	3.09622e-06	Down
A_51_P359122	Tmem238	Mus musculus transmembrane protein 238 (Tmem238), mRNA [NM_029384]	664968	-3.52996	-1.81965	0.018488	0.000542184	Down
A_51_P408172	Col6a4	Mus musculus collagen, type VI, alpha 4 (Col6a4), mRNA [NM_026763]	68553	-3.53677	-1.82243	0.0124782	0.000303597	Down
A_51_P258570	Klk6	Mus musculus kallikrein related-peptidase 6 (Klk6), transcript variant 1, mRNA [NM_011177]	19144	-3.569	-1.83552	0.0318221	0.00126317	Down
A_52_P563375	Lgals2	Mus musculus lectin, galactose-binding, soluble 2 (Lgals2), mRNA [NM_025622]	107753	-3.57281	-1.83706	0.0110248	0.00024584	Down
A_52_P48546	Rnf41	Mus musculus ring finger protein 41 (Rnf41), transcript variant 2, mRNA [NM_026259]	67588	-3.57799	-1.83915	0.00259393	2.56526e-05	Down
A_52_P267600	Mobp	Mus musculus myelin-associated oligodendrocytic basic protein (Mobp), transcript variant 1, mRNA [NM_008614]	17433	-3.5807	-1.84024	0.0231601	0.000784604	Down
A_52_P459732	Rec8	Mus musculus REC8 homolog (yeast) (Rec8), mRNA [NM_020002]	56739	-3.59655	-1.84661	0.000917172	5.27273e-06	Down
A_52_P300431	1700001J03Rik	Mus musculus RIKEN cDNA 1700001J03 gene (1700001J03Rik), mRNA [NM_001008547]	69282	-3.60598	-1.85039	0.0395051	0.00175274	Down
A_52_P915042	5330421F21Rik	Mus musculus adult male pituitary gland cDNA, RIKEN full-length enriched library, clone:5330421F21 product:unclassifiable, full insert sequence. [AK019902]	78288	-3.63149	-1.86056	0.00194597	1.68474e-05	Down
A_51_P172952	A830018L16Rik	Mus musculus RIKEN cDNA A830018L16 gene (A830018L16Rik), transcript variant 3, mRNA [NM_001160370]	320492	-3.6736	-1.87719	0.000824299	4.25929e-06	Down
A_51_P360241	Cort	Mus musculus cortistatin (Cort), mRNA [NM_007745]	12854	-3.6994	-1.88729	0.0134323	0.000337288	Down
A_52_P311999	Gm3893	Mus musculus predicted gene 3893 (Gm3893), long non-coding RNA [NR_033506]	100042539	-3.72019	-1.89538	0.00365395	4.29174e-05	Down
A_52_P67643	Mtor	mechanistic target of rapamycin (serine/threonine kinase) [Source:MGI Symbol;Acc:MGI:1928394] [ENSMUST00000123566]	56717	-3.72308	-1.8965	0.00601263	9.2999e-05	Down
A_52_P349844	Obscn	Mus musculus obscurin, cytoskeletal calmodulin and titin-interacting RhoGEF (Obscn), transcript variant 1, mRNA [NM_001171512]	380698	-3.75983	-1.91067	0.00355809	4.11537e-05	Down
A_52_P595537	Mrpl47	mitochondrial ribosomal protein L47 [Source:MGI Symbol;Acc:MGI:1921850] [ENSMUST00000043966]	74600	-3.76667	-1.91329	0.00124582	8.52628e-06	Down
A_52_P319201	Nlrp5-ps	Mus musculus NLR family, pyrin domain containing 5, pseudogene (Nlrp5-ps), transcript variant 2, non-coding RNA [NR_045120]	100417675	-3.84755	-1.94394	0.0175177	0.000504503	Down
A_51_P494863	Vmac	Mus musculus vimentin-type intermediate filament associated coiled-coil protein (Vmac), transcript variant 1, mRNA [NM_178926]	106639	-3.85039	-1.945	0.000733604	3.64003e-06	Down
A_51_P287069	Serpinh1	Mus musculus serine (or cysteine) peptidase inhibitor, clade H, member 1 (Serpinh1), transcript variant 1, mRNA [NM_009825]	12406	-3.85522	-1.94681	0.00125653	8.64263e-06	Down
A_51_P185869	Hbq1a	Mus musculus hemoglobin, theta 1A (Hbq1a), mRNA [NM_175000]	216635	-3.85674	-1.94738	0.0124782	0.000303572	Down
A_52_P665478	Msx3	Mus musculus msh homeobox 3 (Msx3), mRNA [NM_010836]	17703	-3.86834	-1.95171	0.0294199	0.00111849	Down
A_52_P61691	Cd59b	Mus musculus CD59b antigen (Cd59b), mRNA [NM_181858]	333883	-3.91176	-1.96782	0.00498724	6.62167e-05	Down
A_51_P317141	Col2a1	Mus musculus collagen, type II, alpha 1 (Col2a1), transcript variant 1, mRNA [NM_031163]	12824	-3.94108	-1.97859	0.00315998	3.50352e-05	Down
A_52_P106739	Ddx46	Mus musculus DEAD (Asp-Glu-Ala-Asp) box polypeptide 46 (Ddx46), mRNA [NM_001282055]	212880	-3.94132	-1.97868	0.000387543	1.16209e-06	Down
A_52_P574974	Mesdc2	Mus musculus mesoderm development candidate 2 (Mesdc2), mRNA [NM_023403]	67943	-3.95797	-1.98476	0.00484445	6.38234e-05	Down
A_52_P260787	Dopey1	Mus musculus dopey family member 1 (Dopey1), mRNA [NM_177208]	320615	-3.96795	-1.98839	0.0059137	9.00522e-05	Down
A_51_P452576	Zfp459	Mus musculus zinc finger protein 459 (Zfp459), mRNA [NM_177811]	328274	-3.97645	-1.99148	0.0420506	0.00195941	Down
A_51_P280723	Cmklr1	Mus musculus chemokine-like receptor 1 (Cmklr1), mRNA [NM_008153]	14747	-3.99671	-1.99881	0.00131764	9.35402e-06	Down
A_52_P88793	Zfp933	Mus musculus zinc finger protein 933 (Zfp933), mRNA [NM_198619]	242747	-4.01408	-2.00507	0.00342919	3.94281e-05	Down
A_52_P196476	Slc11a2	Mus musculus solute carrier family 11 (proton-coupled divalent metal ion transporters), member 2 (Slc11a2), transcript variant 1, mRNA [NM_001146161]	18174	-4.1594	-2.05638	0.000903829	5.16509e-06	Down
A_52_P369840	2900060N12Rik	Mus musculus adult male hippocampus cDNA, RIKEN full-length enriched library, clone:2900060N12 product:unclassifiable, full insert sequence. [AK013738]	73031	-4.16384	-2.05792	0.00546975	7.89869e-05	Down
A_51_P240136	Gng8	Mus musculus guanine nucleotide binding protein (G protein), gamma 8 (Gng8), mRNA [NM_010320]	14709	-4.1846	-2.06509	0.00285903	2.91764e-05	Down
A_52_P137500	Fam199x	Mus musculus family with sequence similarity 199, X-linked (Fam199x), mRNA [NM_146261]	245622	-4.21026	-2.07391	0.00400832	4.9653e-05	Down
A_52_P673307	2610044O15Rik8	Mus musculus RIKEN cDNA 2610044O15 gene (2610044O15Rik8), mRNA [NM_153780]	72139	-4.29834	-2.10378	0.00138765	1.02868e-05	Down
A_51_P155747	Scyl3	Mus musculus SCY1-like 3 (S. cerevisiae) (Scyl3), transcript variant 1, mRNA [NM_028776]	240880	-4.30251	-2.10518	0.00815526	0.000151711	Down
A_51_P259773	Slc37a2	Mus musculus solute carrier family 37 (glycerol-3-phosphate transporter), member 2 (Slc37a2), transcript variant 2, mRNA [NM_020258]	56857	-4.30903	-2.10736	0.00379602	4.57601e-05	Down
A_51_P398037	Scn3a	Mus musculus sodium channel, voltage-gated, type III, alpha (Scn3a), mRNA [NM_018732]	20269	-4.33165	-2.11492	0.00607638	9.44008e-05	Down
A_51_P429572	4833420G17Rik	Mus musculus RIKEN cDNA 4833420G17 gene (4833420G17Rik), transcript variant 1, mRNA [NM_026127]	67392	-4.37965	-2.13081	0.000229434	5.57431e-07	Down
A_52_P647260	Synpo2	Mus musculus adult male urinary bladder cDNA, RIKEN full-length enriched library, clone:9530006G20 product:unclassifiable, full insert sequence. [AK035258]	118449	-4.38082	-2.1312	0.00164679	1.29611e-05	Down
A_52_P199019	Trim6	Mus musculus tripartite motif-containing 6 (Trim6), mRNA [NM_001013616]	94088	-4.39597	-2.13618	0.00843925	0.0001589	Down
A_51_P215627	Plac9a	Mus musculus placenta specific 9a (Plac9a), mRNA [NM_207229]	211623	-4.39625	-2.13627	0.000524819	1.92162e-06	Down
A_51_P408343	Ifi204	Mus musculus interferon activated gene 204 (Ifi204), mRNA [NM_008329]	15951	-4.42332	-2.14513	0.0214163	0.000689618	Down
A_51_P216085	Lrrc46	Mus musculus leucine rich repeat containing 46 (Lrrc46), mRNA [NM_027026]	69297	-4.4242	-2.14542	0.00927922	0.000189249	Down
A_51_P181354	5330430B06Rik	Mus musculus adult male pituitary gland cDNA, RIKEN full-length enriched library, clone:5330430B06 product:unclassifiable, full insert sequence. [AK019920]	78280	-4.45936	-2.15684	0.00380057	4.60392e-05	Down
A_51_P513682	Nuf2	Mus musculus NUF2, NDC80 kinetochore complex component, homolog (S. cerevisiae) (Nuf2), mRNA [NM_023284]	66977	-4.46126	-2.15745	0.0102939	0.000222624	Down
A_51_P122356	Cdkn2d	Mus musculus cyclin-dependent kinase inhibitor 2D (p19, inhibits CDK4) (Cdkn2d), mRNA [NM_009878]	12581	-4.47943	-2.16332	0.00311169	3.40739e-05	Down
A_52_P458092	Kif1b	Mus musculus kinesin family member 1B (Kif1b), transcript variant 1, mRNA [NM_008441]	16561	-4.49064	-2.16692	0.0318221	0.00126102	Down
A_52_P578634	Cela1	Mus musculus chymotrypsin-like elastase family, member 1 (Cela1), mRNA [NM_033612]	109901	-4.49561	-2.16852	0.0029819	3.14717e-05	Down
A_52_P378818	8030445P17Rik	Mus musculus 16 days neonate cerebellum cDNA, RIKEN full-length enriched library, clone:9630020J23 product:unclassifiable, full insert sequence. [AK035954]	319569	-4.55681	-2.18803	0.0268378	0.000966136	Down
A_52_P51192	Mcmbp	Mus musculus MCM (minichromosome maintenance deficient) binding protein (Mcmbp), mRNA [NM_145955]	210711	-4.56035	-2.18915	0.0029819	3.15302e-05	Down
A_51_P390476	Hyal3	Mus musculus hyaluronoglucosaminidase 3 (Hyal3), mRNA [NM_178020]	109685	-4.56184	-2.18962	0.0467392	0.00231753	Down
A_52_P755474	Fbxl18	Mus musculus 9.5 days embryo parthenogenote cDNA, RIKEN full-length enriched library, clone:B130019G13 product:similar to protein-tyrosine kinase (EC 2.7.1.112) JAK3 [Mus musculus], full insert sequence. [AK045015]	231863	-4.57032	-2.19229	0.00252376	2.43541e-05	Down
A_51_P262325	Nek11	Mus musculus NIMA (never in mitosis gene a)-related expressed kinase 11 (Nek11), mRNA [NM_172461]	208583	-4.60543	-2.20334	0.00503701	6.79116e-05	Down
A_51_P458781	Hpgd	Mus musculus hydroxyprostaglandin dehydrogenase 15 (NAD) (Hpgd), mRNA [NM_008278]	15446	-4.63945	-2.21395	0.000617794	2.64259e-06	Down
A_52_P254231	Yrdc	Mus musculus yrdC domain containing (E.coli) (Yrdc), mRNA [NM_153566]	230734	-4.7328	-2.24269	0.000546258	2.03751e-06	Down
A_52_P496163	Zfp697	Mus musculus 12 days embryo spinal cord cDNA, RIKEN full-length enriched library, clone:C530029O07 product:gap junction membrane channel protein alpha 5, full insert sequence. [AK082993]	242109	-4.75022	-2.24799	0.00787237	0.000143315	Down
A_51_P240501	Mgarp	Mus musculus mitochondria localized glutamic acid rich protein (Mgarp), transcript variant 1, mRNA [NM_026358]	67749	-4.78459	-2.2584	0.0336426	0.00137803	Down
A_52_P15461	Il15	Mus musculus interleukin 15 (Il15), transcript variant 1, mRNA [NM_008357]	16168	-4.82116	-2.26938	0.00679775	0.000116541	Down
A_52_P180152	9030407P20Rik	PREDICTED: Mus musculus RIKEN cDNA 9030407P20 gene (9030407P20Rik), misc_RNA [XR_105154]	100504389	-4.82495	-2.27052	0.00333093	3.77284e-05	Down
A_51_P458584	Fpr-rs3	Mus musculus formyl peptide receptor, related sequence 3 (Fpr-rs3), mRNA [NM_008040]	14290	-4.85221	-2.27864	0.0208434	0.000660268	Down
A_51_P246166	Wfdc18	Mus musculus WAP four-disulfide core domain 18 (Wfdc18), mRNA [NM_007969]	14038	-4.87877	-2.28652	0.00363607	4.24289e-05	Down
A_52_P663040	1700028E10Rik	Mus musculus 13 days embryo male testis cDNA, RIKEN full-length enriched library, clone:6030424H16 product:unclassifiable, full insert sequence. [AK031407]	625175	-4.91087	-2.29598	0.0273929	0.00100193	Down
A_52_P266033	Peli2	Mus musculus pellino 2 (Peli2), mRNA [NM_033602]	93834	-4.91821	-2.29813	0.0115404	0.000267183	Down
A_52_P448335	Ddo	Mus musculus adult male pituitary gland cDNA, RIKEN full-length enriched library, clone:5330420D20 product:similar to D-ASPARTATE OXIDASE (EC 1.4.3.1) (FRAGMENT) [Bos taurus], full insert sequence. [AK019898]	70503	-4.92105	-2.29896	0.0174688	0.000500513	Down
A_51_P195625	Zfp330	Mus musculus zinc finger protein 330 (Zfp330), mRNA [NM_145600]	30932	-4.92507	-2.30014	0.000317871	8.91949e-07	Down
A_52_P293546	Kif3b	Mus musculus kinesin family member 3B (Kif3b), mRNA [NM_008444]	16569	-4.93646	-2.30348	0.000704909	3.38632e-06	Down
A_51_P221441	Mall	Mus musculus mal, T cell differentiation protein-like (Mall), mRNA [NM_145532]	228576	-4.94408	-2.3057	0.0288082	0.00108241	Down
A_52_P246233	Catsper3	Mus musculus cation channel, sperm associated 3 (Catsper3), transcript variant 2, mRNA [NM_029772]	76856	-5.04042	-2.33354	0.0053369	7.34679e-05	Down
A_51_P120066	9330151L19Rik	Mus musculus RIKEN cDNA 9330151L19 gene (9330151L19Rik), long non-coding RNA [NR_033222]	414085	-5.04827	-2.33579	0.000200889	4.2621e-07	Down
A_52_P26386	Gm13157	Mus musculus predicted gene 13157 (Gm13157), mRNA [NM_001127189]	100041677	-5.0547	-2.33763	0.0150504	0.000399655	Down
A_52_P8743	Vezt	vezatin, adherens junctions transmembrane protein [Source:MGI Symbol;Acc:MGI:2143698] [ENSMUST00000150704]	215008	-5.06451	-2.34042	0.0120276	0.000285636	Down
A_52_P278853	Trim34a	Mus musculus tripartite motif-containing 34A (Trim34a), mRNA [NM_030684]	94094	-5.07452	-2.34327	0.000413563	1.40105e-06	Down
A_51_P515446	Cyp39a1	Mus musculus cytochrome P450, family 39, subfamily a, polypeptide 1 (Cyp39a1), transcript variant 1, mRNA [NM_018887]	56050	-5.14194	-2.36231	0.01901	0.00057275	Down
A_52_P462949	Gm4745	Mus musculus predicted gene 4745 (Gm4745), mRNA [NM_001038676]	194588	-5.15675	-2.36646	0.0457626	0.00223807	Down
A_51_P366450	Zfp125	Mus musculus of ZT2 gene encoding zinc finger protein 125. [AJ005350]	22651	-5.18527	-2.37442	0.00417261	5.25449e-05	Down
A_52_P151362	Mboat2	Mus musculus membrane bound O-acyltransferase domain containing 2 (Mboat2), transcript variant 1, mRNA [NM_026037]	67216	-5.25403	-2.39342	0.000146092	1.84971e-07	Down
A_51_P390181	A430061O12Rik	Mus musculus 0 day neonate thymus cDNA, RIKEN full-length enriched library, clone:A430061O12 product:unclassifiable, full insert sequence. [AK040105]	319285	-5.25619	-2.39402	0.00616664	9.70693e-05	Down
A_51_P365666	Ptprh	Mus musculus protein tyrosine phosphatase, receptor type, H (Ptprh), mRNA [NM_207270]	545902	-5.28307	-2.40138	0.00201541	1.81382e-05	Down
A_52_P54812	Kctd14	Mus musculus potassium channel tetramerisation domain containing 14 (Kctd14), transcript variant 2, mRNA [NM_001012434]	233529	-5.33846	-2.41642	0.00123664	8.35533e-06	Down
A_52_P416548	AI314180	Mus musculus 2 days pregnant adult female oviduct cDNA, RIKEN full-length enriched library, clone:E230016M20 product:unclassifiable, full insert sequence. [AK054077]	230249	-5.39588	-2.43186	0.000372555	1.09639e-06	Down
A_52_P453276	Mid1	midline 1 [Source:MGI Symbol;Acc:MGI:1100537] [ENSMUST00000149258]	17318	-5.46564	-2.45039	0.00182038	1.50125e-05	Down
A_51_P437478	Zfp566	Mus musculus zinc finger protein 566 (Zfp566), mRNA [NM_152814]	72556	-5.46577	-2.45043	0.000425034	1.469e-06	Down
A_51_P370600	Fli1	Mus musculus Friend leukemia integration 1 (Fli1), mRNA [NM_008026]	14247	-5.48102	-2.45444	0.00113437	7.25893e-06	Down
A_51_P347154	Adam18	Mus musculus a disintegrin and metallopeptidase domain 18 (Adam18), mRNA [NM_010084]	13524	-5.48224	-2.45477	0.0459678	0.00226389	Down
A_51_P324072	March6	Mus musculus membrane-associated ring finger (C3HC4) 6 (March6), mRNA [NM_172606]	223455	-5.54294	-2.47065	0.000195134	3.42875e-07	Down
A_52_P101443	Akap6	Mus musculus A kinase (PRKA) anchor protein 6 (Akap6), mRNA [NM_198111]	238161	-5.55733	-2.47439	0.000842412	4.67246e-06	Down
A_51_P272897	4922501C03Rik	Mus musculus 16 days neonate thymus cDNA, RIKEN full-length enriched library, clone:A130062J15 product:unclassifiable, full insert sequence. [AK037916]	382090	-5.55919	-2.47487	0.000540874	1.99892e-06	Down
A_51_P156218	Gpr116	Mus musculus G protein-coupled receptor 116 (Gpr116), mRNA [NM_001081178]	224792	-5.57749	-2.47962	0.00266112	2.69545e-05	Down
A_51_P259848	Ccdc32	coiled-coil domain containing 32 [Source:MGI Symbol;Acc:MGI:2685477] [ENSMUST00000110834]	269336	-5.5858	-2.48176	0.00608534	9.47483e-05	Down
A_52_P633163	Mut	Mus musculus methylmalonyl-Coenzyme A mutase (Mut), mRNA [NM_008650]	17850	-5.62793	-2.4926	0.000265932	6.82506e-07	Down
A_51_P309170	9130023H24Rik	Mus musculus RIKEN cDNA 9130023H24 gene (9130023H24Rik), mRNA [NM_177001]	100043133	-5.69104	-2.50869	0.000704909	3.36672e-06	Down
A_52_P299703	Hist4h4	Mus musculus histone cluster 4, H4 (Hist4h4), mRNA [NM_175652]	320332	-5.69717	-2.51025	0.000395099	1.30442e-06	Down
A_52_P650379	Strap	Mus musculus serine/threonine kinase receptor associated protein (Strap), mRNA [NM_011499]	20901	-5.75815	-2.52561	0.0017078	1.36148e-05	Down
A_52_P649786	Asb3	ankyrin repeat and SOCS box-containing 3 [Source:MGI Symbol;Acc:MGI:1929749] [ENSMUST00000148163]	65257	-5.82632	-2.54258	0.000561158	2.13149e-06	Down
A_51_P174943	Lamc2	Mus musculus laminin, gamma 2 (Lamc2), mRNA [NM_008485]	16782	-5.94736	-2.57225	0.00624268	0.000100189	Down
A_51_P299655	Trappc12	Mus musculus 15 days embryo head cDNA, RIKEN full-length enriched library, clone:D930014A20 product:hypothetical Tetratricopeptide repeat (TPR) structure containing protein, full insert sequence. [AK086217]	217449	-5.95547	-2.57422	0.0131451	0.000326121	Down
A_52_P277041	Anks1b	Mus musculus 16 days neonate cerebellum cDNA, RIKEN full-length enriched library, clone:9630053P03 product:hypothetical protein, full insert sequence. [AK036288]	77531	-5.97462	-2.57885	0.00606996	9.40934e-05	Down
A_51_P113195	Upk1b	Mus musculus uroplakin 1B (Upk1b), mRNA [NM_178924]	22268	-6.05333	-2.59773	0.0189817	0.000566655	Down
A_51_P498212	Ube2j1	Mus musculus ubiquitin-conjugating enzyme E2J 1 (Ube2j1), mRNA [NM_019586]	56228	-6.09777	-2.60828	0.00307413	3.33914e-05	Down
A_51_P374991	Vmn2r29	Mus musculus vomeronasal 2, receptor 29 (Vmn2r29), transcript variant 2, non-coding RNA [NR_003555]	76229	-6.11152	-2.61153	0.0065421	0.000109202	Down
A_52_P493400	Trav9n-2	Mus musculus predicted gene, ENSMUSG00000076806, mRNA (cDNA clone IMAGE:40039987). [BC126859]	667660	-6.12189	-2.61398	0.00318731	3.56654e-05	Down
A_51_P476538	5430417L22Rik	Mus musculus RIKEN cDNA 5430417L22 gene (5430417L22Rik), long non-coding RNA [NR_030716]	100043272	-6.12699	-2.61518	0.000459407	1.61924e-06	Down
A_51_P429335	Prss16	Mus musculus protease, serine, 16 (thymus) (Prss16), mRNA [NM_019429]	54373	-6.16442	-2.62397	0.0382258	0.00166518	Down
A_51_P403704	2610100L16Rik	Mus musculus RIKEN cDNA 2610100L16 gene (2610100L16Rik), long non-coding RNA [NR_033490]	70441	-6.17811	-2.62716	0.000267082	6.94598e-07	Down
A_52_P657360	Tnni1	Mus musculus troponin I, skeletal, slow 1 (Tnni1), transcript variant 1, mRNA [NM_021467]	21952	-6.22525	-2.63813	0.00131264	9.08092e-06	Down
A_52_P550565	Iars2	Mus musculus 10 days neonate cortex cDNA, RIKEN full-length enriched library, clone:A830026B15 product:similar to MITOCHONDRIAL ISOLEUCINE TRNA SYNTHETASE (FRAGMENT) [Homo sapiens], full insert sequence. [AK043729]	381314	-6.3087	-2.65734	0.000192168	3.15644e-07	Down
A_52_P659270	Man2a2	Mus musculus 10 days neonate cortex cDNA, RIKEN full-length enriched library, clone:A830082A03 product:mannosidase 2, alpha 2, full insert sequence. [AK044028]	140481	-6.36775	-2.67078	0.0182174	0.000529884	Down
A_52_P334542	Nim1	Mus musculus serine/threonine-protein kinase NIM1 (Nim1), mRNA [NM_175538]	245269	-6.37324	-2.67203	0.0115624	0.000268259	Down
A_51_P290914	3110070M22Rik	Mus musculus RIKEN cDNA 3110070M22 gene (3110070M22Rik), long non-coding RNA [NR_027974]	67304	-6.51613	-2.70402	0.00616955	9.79595e-05	Down
A_51_P376149	N6amt2	Mus musculus N-6 adenine-specific DNA methyltransferase 2 (putative) (N6amt2), mRNA [NM_026526]	68043	-6.54701	-2.71084	0.000186736	2.76508e-07	Down
A_51_P448563	Myo7a	Mus musculus myosin VIIA (Myo7a), transcript variant 2, mRNA [NM_008663]	17921	-6.56231	-2.7142	0.00575042	8.55616e-05	Down
A_52_P134680	Spata7	Mus musculus adult male corpora quadrigemina cDNA, RIKEN full-length enriched library, clone:B230306G18 product:unclassifiable, full insert sequence. [AK045704]	104871	-6.58442	-2.71906	0.00198641	1.76733e-05	Down
A_52_P444611	Gabrg2	gamma-aminobutyric acid (GABA) A receptor, subunit gamma 2 [Source:MGI Symbol;Acc:MGI:95623] [ENSMUST00000109290]	14406	-6.63802	-2.73075	0.00575042	8.5598e-05	Down
A_52_P590258	1700025G04Rik	Mus musculus RIKEN cDNA 1700025G04 gene (1700025G04Rik), mRNA [NM_197990]	69399	-6.72068	-2.74861	0.000842412	4.6455e-06	Down
A_51_P349221	Fcrl1	Mus musculus Fc receptor-like 1 (Fcrl1), transcript variant 2, mRNA [NM_178165]	229499	-6.79184	-2.7638	0.00020277	4.37139e-07	Down
A_51_P436813	5430405H02Rik	Mus musculus 6 days neonate head cDNA, RIKEN full-length enriched library, clone:5430405H02 product:unclassifiable, full insert sequence. [AK017271]	74487	-6.83137	-2.77218	0.0074101	0.0001326	Down
A_52_P67574	Fam154b	family with sequence similarity 154, member B [Source:MGI Symbol;Acc:MGI:1914618] [ENSMUST00000151632]	330577	-6.93451	-2.79379	0.00800568	0.000148482	Down
A_51_P429276	Tmod3	Mus musculus tropomodulin 3 (Tmod3), mRNA [NM_016963]	50875	-7.10705	-2.82925	0.000931522	5.41898e-06	Down
A_52_P188070	Zfp87	Mus musculus adult male stomach cDNA, RIKEN full-length enriched library, clone:2210039O17 product:weakly similar to KRUEPPEL-TYPE ZINC FINGER PROTEIN (FRAGMENT) [Homo sapiens], full insert sequence. [AK019056]	170763	-7.1518	-2.83831	0.00136651	9.96019e-06	Down
A_51_P181205	9130401M01Rik	Mus musculus RIKEN cDNA 9130401M01 gene (9130401M01Rik), mRNA [NM_029418]	75758	-7.16131	-2.84022	0.000195134	3.45195e-07	Down
A_52_P27774	Ints7	Mus musculus 0 day neonate kidney cDNA, RIKEN full-length enriched library, clone:D630016B11 product:hypothetical ARM repeat structure containing protein, full insert sequence. [AK085362]	77065	-7.25743	-2.85946	0.0105942	0.000230931	Down
A_52_P297765	Fam89a	Mus musculus family with sequence similarity 89, member A (Fam89a), mRNA [NM_001081120]	69627	-7.47118	-2.90134	0.000462719	1.65438e-06	Down
A_52_P628870	Col27a1	collagen, type XXVII, alpha 1 [Source:MGI Symbol;Acc:MGI:2672118] [ENSMUST00000125504]	373864	-7.52579	-2.91184	0.0163431	0.000460827	Down
A_51_P507899	Ttc8	Mus musculus tetratricopeptide repeat domain 8 (Ttc8), transcript variant 1, mRNA [NM_029553]	76260	-7.57475	-2.9212	0.0303794	0.00117679	Down
A_51_P500247	A330050B17Rik	Mus musculus RIKEN cDNA A330050B17 gene (A330050B17Rik), long non-coding RNA [NR_029456]	654424	-7.62435	-2.93061	0.0148031	0.00039005	Down
A_51_P203393	Ankrd33b	Mus musculus ankyrin repeat domain 33B (Ankrd33b), transcript variant 3, mRNA [NM_001164441]	67434	-7.90983	-2.98365	0.000584614	2.2806e-06	Down
A_52_P296864	3110045C21Rik	Mus musculus RIKEN cDNA 3110045C21 gene (3110045C21Rik), long non-coding RNA [NR_040438]	67303	-7.91728	-2.985	0.00207983	1.89315e-05	Down
A_52_P100156	Krt12	Mus musculus keratin 12 (Krt12), mRNA [NM_010661]	268482	-7.98658	-2.99758	0.0218041	0.000716284	Down
A_52_P406134	Ccnt1	cyclin T1 [Source:MGI Symbol;Acc:MGI:1328363] [ENSMUST00000130921]	12455	-8.09154	-3.01641	0.016155	0.000451653	Down
A_51_P400498	Whsc1	Mus musculus Wolf-Hirschhorn syndrome candidate 1 (human) (Whsc1), transcript variant 1, mRNA [NM_001081102]	107823	-8.1894	-3.03376	0.00393856	4.82498e-05	Down
A_52_P635250	Lrrc16a	leucine rich repeat containing 16A [Source:MGI Symbol;Acc:MGI:1915982] [ENSMUST00000125420]	68732	-8.19614	-3.03494	0.000610831	2.5919e-06	Down
A_52_P1171612	9330154F10Rik	Mus musculus adult male diencephalon cDNA, RIKEN full-length enriched library, clone:9330154F10 product:unclassifiable, full insert sequence. [AK020373]	77554	-8.22944	-3.04079	0.00935111	0.000191117	Down
A_51_P311227	Drosha	drosha, ribonuclease type III [Source:MGI Symbol;Acc:MGI:1261425] [ENSMUST00000150211]	14000	-8.26633	-3.04725	0.00874211	0.000169619	Down
A_51_P127507	Ccdc38	Mus musculus coiled-coil domain containing 38 (Ccdc38), mRNA [NM_175488]	237465	-8.3271	-3.05781	0.000819598	4.20597e-06	Down
A_52_P37757	Eps8l1	Mus musculus EPS8-like 1 (Eps8l1), mRNA [NM_026146]	67425	-8.36542	-3.06444	0.0153857	0.000416456	Down
A_52_P257919	Soga1	Mus musculus RIKEN cDNA 9830001H06 gene (9830001H06Rik), mRNA [NM_001164663]	320706	-8.52375	-3.09149	0.000834849	4.37094e-06	Down
A_51_P399071	Anp32a	Mus musculus acidic (leucine-rich) nuclear phosphoprotein 32 family, member A (Anp32a), mRNA [NM_009672]	11737	-8.56512	-3.09847	0.000395099	1.32498e-06	Down
A_51_P386625	Epx	Mus musculus eosinophil peroxidase (Epx), mRNA [NM_007946]	13861	-8.64354	-3.11162	0.00528049	7.20979e-05	Down
A_52_P575020	Crls1	Mus musculus 11 days embryo gonad cDNA, RIKEN full-length enriched library, clone:7030418E13 product:unclassifiable, full insert sequence. [AK078599]	66586	-8.73151	-3.12623	0.000629052	2.74928e-06	Down
A_51_P375558	Myoc	Mus musculus myocilin (Myoc), mRNA [NM_010865]	17926	-8.74732	-3.12884	0.00826467	0.000154416	Down
A_51_P185292	4930581F22Rik	Mus musculus RIKEN cDNA 4930581F22 gene (4930581F22Rik), long non-coding RNA [NR_029475]	78934	-8.80382	-3.13813	0.0121361	0.000291121	Down
A_51_P512503	Bpnt1	Mus musculus bisphosphate 3'-nucleotidase 1 (Bpnt1), mRNA [NM_011794]	23827	-8.89076	-3.15231	0.000174997	2.39533e-07	Down
A_52_P372165	Rpsa	Mus musculus ribosomal protein SA (Rpsa), mRNA [NM_011029]	16785	-8.98907	-3.16817	0.000940308	5.53444e-06	Down
A_51_P412050	Hist1h4a	Mus musculus histone cluster 1, H4a (Hist1h4a), mRNA [NM_178192]	326619	-9.05422	-3.17859	0.000304989	8.34929e-07	Down
A_51_P341896	6430562O15Rik	Mus musculus adult male olfactory brain cDNA, RIKEN full-length enriched library, clone:6430562O15 product:unclassifiable, full insert sequence. [AK032482]	320893	-9.31309	-3.21926	0.00223576	2.10394e-05	Down
A_52_P317393	Gpr56	Mus musculus G protein-coupled receptor 56 (Gpr56), transcript variant 2, mRNA [NM_018882]	14766	-9.3647	-3.22723	0.00905662	0.00018006	Down
A_52_P193785	Sash1	Mus musculus SAM and SH3 domain containing 1 (Sash1), mRNA [NM_175155]	70097	-9.47083	-3.24349	0.00192915	1.65037e-05	Down
A_51_P436785	Ttc17	tetratricopeptide repeat domain 17 [Source:MGI Symbol;Acc:MGI:1921819] [ENSMUST00000150215]	74569	-9.49491	-3.24715	0.00548009	7.93237e-05	Down
A_51_P230022	Zfp458	Mus musculus zinc finger protein 458 (Zfp458), mRNA [NM_001001152]	238690	-9.56511	-3.25778	0.000700952	3.31011e-06	Down
A_51_P374999	S100pbp	Mus musculus S100P binding protein (S100pbp), mRNA [NM_029036]	74648	-9.72429	-3.28159	0.00926965	0.000187618	Down
A_51_P392005	Car8	Mus musculus carbonic anhydrase 8 (Car8), mRNA [NM_007592]	12319	-9.96885	-3.31743	0.00595221	9.10461e-05	Down
A_52_P730956	5930438M14Rik	Mus musculus RIKEN cDNA 5930438M14 gene (5930438M14Rik), long non-coding RNA [NR_046158]	328324	-10.0018	-3.32219	0.0279823	0.00103127	Down
A_52_P677074	Gm21464	PREDICTED: Mus musculus mitoferrin-1-like, transcript variant 2 (LOC100862085), mRNA [XM_003945540]	100862085	-10.0359	-3.3271	0.0011118	6.8101e-06	Down
A_52_P658133	C130030K03Rik	Mus musculus RIKEN cDNA C130030K03 gene (C130030K03Rik), non-coding RNA [NR_046212]	100418235	-10.0623	-3.33089	0.000842412	4.68491e-06	Down
A_51_P342622	Ccdc28a	Mus musculus cDNA clone IMAGE:4237399, containing frame-shift errors. [BC013553]	215814	-10.1597	-3.34479	0.000281638	7.42091e-07	Down
A_52_P52964	Hist1h4f	Mus musculus histone cluster 1, H4f (Hist1h4f), mRNA [NM_175655]	319157	-10.1699	-3.34624	0.000229064	5.29266e-07	Down
A_51_P497395	Lypd1	Mus musculus Ly6/Plaur domain containing 1 (Lypd1), mRNA [NM_145100]	72585	-10.2143	-3.35252	0.00575042	8.53509e-05	Down
A_51_P490509	Bub1b	Mus musculus budding uninhibited by benzimidazoles 1 homolog, beta (S. cerevisiae) (Bub1b), mRNA [NM_009773]	12236	-10.407	-3.37948	0.00189148	1.61167e-05	Down
A_51_P426975	Hist2h4	Mus musculus histone cluster 2, H4 (Hist2h4), mRNA [NM_033596]	97122	-10.909	-3.44744	0.000229064	5.34849e-07	Down
A_52_P95921	Dnajc14	Mus musculus DnaJ (Hsp40) homolog, subfamily C, member 14 (Dnajc14), mRNA [NM_028873]	74330	-11.1861	-3.48363	0.00170895	1.36842e-05	Down
A_51_P162162	Inmt	Mus musculus indolethylamine N-methyltransferase (Inmt), mRNA [NM_009349]	21743	-11.2132	-3.48713	0.00417221	5.23515e-05	Down
A_51_P218975	Kcns3	Mus musculus potassium voltage-gated channel, delayed-rectifier, subfamily S, member 3 (Kcns3), transcript variant 1, mRNA [NM_173417]	238076	-11.3133	-3.49994	0.0084904	0.000161045	Down
A_52_P51198	Slc35a5	Mus musculus solute carrier family 35, member A5 (Slc35a5), mRNA [NM_028756]	74102	-11.3271	-3.5017	0.000304511	8.23199e-07	Down
A_52_P987292	Nip7	Mus musculus nuclear import 7 homolog (S. cerevisiae) (Nip7), transcript variant 1, mRNA [NM_025391]	66164	-11.3599	-3.50587	0.00285903	2.93504e-05	Down
A_52_P305062	Stk32a	Mus musculus serine/threonine kinase 32A (Stk32a), mRNA [NM_178749]	269019	-11.4486	-3.5171	0.0262373	0.000933048	Down
A_51_P365409	Rpusd4	Mus musculus RNA pseudouridylate synthase domain containing 4 (Rpusd4), mRNA [NM_028040]	71989	-11.5304	-3.52737	0.000842412	4.61386e-06	Down
A_52_P562612	Srd5a1	steroid 5 alpha-reductase 1 [Source:MGI Symbol;Acc:MGI:98400] [ENSMUST00000059235]	78925	-11.5872	-3.53447	0.000395099	1.32245e-06	Down
A_52_P27810	Klhl7	Mus musculus 0 day neonate cerebellum cDNA, RIKEN full-length enriched library, clone:C230059B01 product:hypothetical BTB/POZ domain containing protein, full insert sequence. [AK082520]	52323	-11.7706	-3.55711	0.00196088	1.73791e-05	Down
A_51_P215143	D430006K04	Mus musculus 13 days embryo lung cDNA, RIKEN full-length enriched library, clone:D430006K04 product:hypothetical protein, full insert sequence. [AK084893]	328861	-12.0955	-3.5964	0.000387543	1.16702e-06	Down
A_52_P341569	Nell1	Mus musculus adult male diencephalon cDNA, RIKEN full-length enriched library, clone:9330127N12 product:unclassifiable, full insert sequence. [AK079065]	338352	-12.1288	-3.60037	0.00111762	6.93461e-06	Down
A_51_P280455	Prg4	Mus musculus proteoglycan 4 (megakaryocyte stimulating factor, articular superficial zone protein) (Prg4), transcript variant 1, mRNA [NM_021400]	96875	-12.2627	-3.6162	0.00184207	1.53175e-05	Down
A_51_P294169	Cdc40	Mus musculus cell division cycle 40 (Cdc40), mRNA [NM_027879]	71713	-12.3881	-3.63088	0.00214832	1.98489e-05	Down
A_52_P478174	Sv2b	Mus musculus 16 days neonate cerebellum cDNA, RIKEN full-length enriched library, clone:9630018J20 product:SYNAPTIC VESICLE PROTEIN 2B homolog [Rattus norvegicus], full insert sequence. [AK035927]	64176	-12.859	-3.6847	0.0021475	1.97679e-05	Down
A_51_P430462	Alox8	Mus musculus arachidonate 8-lipoxygenase (Alox8), mRNA [NM_009661]	11688	-12.9459	-3.69442	0.00308771	3.37057e-05	Down
A_51_P332414	Gm5085	Mus musculus 16 days embryo head cDNA, RIKEN full-length enriched library, clone:C130033A10 product:inferred: putative {Mus musculus}, full insert sequence. [AK048069]	328277	-13.3544	-3.73925	0.00019679	3.90577e-07	Down
A_52_P338349	C230035I16Rik	Mus musculus RIKEN cDNA C230035I16 gene (C230035I16Rik), long non-coding RNA [NR_015492]	320842	-14.1705	-3.82482	0.000604391	2.52321e-06	Down
A_51_P260288	Cpne4	Mus musculus adult male testis cDNA, RIKEN full-length enriched library, clone:4933406O10 product:RIKEN cDNA 4933406O10 gene, full insert sequence. [AK016705]	74020	-14.4965	-3.85764	0.0262373	0.000933742	Down
A_52_P979867	LOC432500	Mus musculus 10 days neonate cortex cDNA, RIKEN full-length enriched library, clone:A830020E24 product:unclassifiable, full insert sequence. [AK043688]	432500	-14.9638	-3.90341	0.00900367	0.000178083	Down
A_52_P567905	Ogg1	Mus musculus 8-oxoguanine DNA-glycosylase 1 (Ogg1), mRNA [NM_010957]	18294	-15.0915	-3.91567	0.0108508	0.000239866	Down
A_52_P336357	Fbxo3	Mus musculus F-box protein 3 (Fbxo3), transcript variant 1, mRNA [NM_212433]	57443	-16.9646	-4.08446	3.18256e-05	7.79884e-09	Down
A_51_P322465	Imp4	Mus musculus IMP4, U3 small nucleolar ribonucleoprotein, homolog (yeast) (Imp4), mRNA [NM_178601]	27993	-17.696	-4.14535	0.000186736	2.93941e-07	Down
A_51_P154513	Il17d	Mus musculus interleukin 17D (Il17d), mRNA [NM_145837]	239114	-17.8889	-4.161	0.000307309	8.51796e-07	Down
A_51_P411045	9530080O11Rik	Mus musculus RIKEN cDNA 9530080O11 gene (9530080O11Rik), transcript variant 1, long non-coding RNA [NR_045776]	319247	-17.9011	-4.16198	0.0022344	2.09502e-05	Down
A_52_P531325	Rps6	Mus musculus adult male hippocampus cDNA, RIKEN full-length enriched library, clone:2900086I01 product:ribosomal protein S6, full insert sequence. [AK013825]	20104	-17.9075	-4.16249	0.00111762	7.03701e-06	Down
A_51_P211793	Rlbp1	Mus musculus retinaldehyde binding protein 1 (Rlbp1), transcript variant 1, mRNA [NM_020599]	19771	-18.3027	-4.19398	0.000334203	9.49212e-07	Down
A_52_P129428	Fzd2	Mus musculus frizzled homolog 2 (Drosophila) (Fzd2), mRNA [NM_020510]	57265	-18.3245	-4.1957	0.0053882	7.5437e-05	Down
A_51_P259638	Mpp6	Mus musculus 10 days neonate cerebellum cDNA, RIKEN full-length enriched library, clone:B930054E20 product:fibroblast growth factor inducible 15, full insert sequence. [AK047380]	56524	-19.5362	-4.28808	0.000126742	1.46576e-07	Down
A_51_P470258	Caskin1	Mus musculus 17 days embryo head cDNA, RIKEN full-length enriched library, clone:3300002N10 product:CASK-INTERACTING PROTEIN 1 homolog [Rattus norvegicus], full insert sequence. [AK014376]	268932	-19.5691	-4.29051	0.0136771	0.000347274	Down
A_52_P373335	Tmem117	Mus musculus adult male diencephalon cDNA, RIKEN full-length enriched library, clone:9330142K14 product:weakly similar to KIAA1657 PROTEIN (FRAGMENT) [Homo sapiens], full insert sequence. [AK034024]	320709	-20.0401	-4.32481	0.000186736	2.84793e-07	Down
A_52_P215176	Opn3	Mus musculus opsin 3 (Opn3), mRNA [NM_010098]	13603	-21.8802	-4.45155	0.000604391	2.46756e-06	Down
A_52_P235448	BC030500	Mus musculus cDNA sequence BC030500 (BC030500), mRNA [NM_173411]	234290	-23.6745	-4.56526	0.000670976	3.03079e-06	Down
A_52_P161795	Zfr	Mus musculus 16 days neonate thymus cDNA, RIKEN full-length enriched library, clone:A130027F16 product:unclassifiable, full insert sequence. [AK037578]	22763	-24.4326	-4.61073	0.0024592	2.35628e-05	Down
A_51_P386415	9430027B09Rik	Mus musculus 12 days embryo embryonic body between diaphragm region and neck cDNA, RIKEN full-length enriched library, clone:9430027B09 product:unclassifiable, full insert sequence. [AK020441]	77272	-25.5815	-4.67703	0.00104656	6.30306e-06	Down
A_51_P201104	Pnpla8	Mus musculus patatin-like phospholipase domain containing 8 (Pnpla8), mRNA [NM_026164]	67452	-25.6861	-4.68291	0.000126742	1.47461e-07	Down
A_52_P1004624	Mon2	Mus musculus MON2 homolog (yeast) (Mon2), transcript variant 1, mRNA [NM_001163024]	67074	-25.7759	-4.68795	0.00351104	4.04893e-05	Down
A_51_P324450	Pbp2	Mus musculus phosphatidylethanolamine binding protein 2 (Pbp2), mRNA [NM_029595]	76400	-26.0866	-4.70523	0.000704909	3.40116e-06	Down
A_52_P585424	Ispd	Mus musculus RIKEN cDNA 4930579E17 gene, mRNA (cDNA clone MGC:106594 IMAGE:30610161), complete cds. [BC096030]	75847	-26.9441	-4.7519	0.000195134	3.40817e-07	Down
A_51_P186601	Me1	Mouse MOD-1 null malic enzyme mRNA, partial cds. [M29546]	17436	-27.2216	-4.76668	0.0014492	1.09596e-05	Down
A_51_P482070	Hist1h4d	Mus musculus histone cluster 1, H4d (Hist1h4d), mRNA [NM_175654]	319156	-31.9065	-4.99578	0.000119644	1.31014e-07	Down
A_51_P418339	Nudcd2	Mus musculus NudC domain containing 2 (Nudcd2), mRNA [NM_026023]	52653	-32.2648	-5.01189	0.00675041	0.000114988	Down
A_52_P52128	Leo1	Mus musculus Leo1, Paf1/RNA polymerase II complex component, homolog (S. cerevisiae) (Leo1), mRNA [NM_001039522]	235497	-32.5441	-5.02432	0.0013899	1.03881e-05	Down
A_51_P428742	Pus7l	Mus musculus pseudouridylate synthase 7 homolog (S. cerevisiae)-like (Pus7l), mRNA [NM_172437]	78895	-32.5836	-5.02607	0.000117615	1.05518e-07	Down
A_52_P634829	Trim12a	Mus musculus tripartite motif-containing 12A (Trim12a), mRNA [NM_023835]	76681	-33.382	-5.061	3.18256e-05	8.71248e-09	Down
A_52_P214408	Gm5148	Mus musculus predicted gene 5148 (Gm5148), mRNA [NM_198657]	381438	-34.3374	-5.10171	0.00195206	1.71524e-05	Down
A_51_P268964	3100003M19Rik	Mus musculus 13 days embryo head cDNA, RIKEN full-length enriched library, clone:3100003M19 product:hypothetical protein, full insert sequence. [AK013928]	73082	-35.2225	-5.13843	7.23316e-05	4.7028e-08	Down
A_52_P73208	Acad9	acyl-Coenzyme A dehydrogenase family, member 9 [Source:MGI Symbol;Acc:MGI:1914272] [ENSMUST00000011492]	229211	-35.8262	-5.16294	3.18256e-05	5.85844e-09	Down
A_52_P641216	Galk2	Mus musculus galactokinase 2 (Galk2), mRNA [NM_175154]	69976	-39.9787	-5.32116	0.000138196	1.70244e-07	Down
A_52_P123459	4930520O04Rik	Mus musculus RIKEN cDNA 4930520O04 gene, mRNA (cDNA clone IMAGE:4016483), with apparent retained intron. [BC020150]	75116	-40.4037	-5.33642	0.000629052	2.75532e-06	Down
A_51_P246816	Napa	Mus musculus N-ethylmaleimide sensitive fusion protein attachment protein alpha (Napa), mRNA [NM_025898]	108124	-40.7678	-5.34936	0.000265932	6.75129e-07	Down
A_52_P502357	C230086J09Rik	Mus musculus 12 days embryo spinal ganglion cDNA, RIKEN full-length enriched library, clone:D130096I20 product:unclassifiable, full insert sequence. [AK084122]	320122	-42.8243	-5.42036	0.000119644	1.2775e-07	Down
A_52_P436643	Asah2	Mus musculus N-acylsphingosine amidohydrolase 2 (Asah2), mRNA [NM_018830]	54447	-42.8611	-5.4216	0.000696458	3.24123e-06	Down
A_52_P193022	Hfe	Mus musculus partial mRNA for hemochromatosis protein (Hfe gene), 3' UTR long form. [AJ306425]	15216	-43.5665	-5.44515	0.000605927	2.55036e-06	Down
A_51_P417321	Zfp236	Mus musculus zinc finger protein 236 (Zfp236), mRNA [NM_177832]	329002	-43.7654	-5.45172	0.000283649	7.57097e-07	Down
A_51_P232858	Rpl14	Mus musculus ribosomal protein L14 (Rpl14), mRNA [NM_025974]	67115	-45.6531	-5.51264	4.00765e-05	1.37091e-08	Down
A_52_P20357	Aqr	Mus musculus aquarius (Aqr), mRNA [NM_009702]	11834	-47.6643	-5.57484	7.23316e-05	4.57971e-08	Down
A_51_P506054	Prune2	Mus musculus prune homolog 2 (Drosophila) (Prune2), mRNA [NM_181348]	353211	-48.4009	-5.59696	7.23316e-05	3.86616e-08	Down
A_51_P304771	Bod1l	Mus musculus biorientation of chromosomes in cell division 1-like (Bod1l), mRNA [NM_001081422]	665775	-49.2736	-5.62274	0.00225625	2.14638e-05	Down
A_51_P335104	Slx1b	Mus musculus SLX1 structure-specific endonuclease subunit homolog B (S. cerevisiae) (Slx1b), transcript variant 1, mRNA [NM_029420]	75764	-51.5842	-5.68886	0.000150905	1.96229e-07	Down
A_52_P636948	Pdgfd	platelet-derived growth factor, D polypeptide [Source:MGI Symbol;Acc:MGI:1919035] [ENSMUST00000058692]	71785	-56.9353	-5.83125	7.23316e-05	4.12031e-08	Down
A_52_P147576	Zbtb8os	Mus musculus zinc finger and BTB domain containing 8 opposite strand (Zbtb8os), mRNA [NM_025970]	67106	-63.8598	-5.99684	0.000200452	4.18423e-07	Down
A_51_P408584	Enpp1	ectonucleotide pyrophosphatase/phosphodiesterase 1 [Source:MGI Symbol;Acc:MGI:97370] [ENSMUST00000105520]	18605	-65.494	-6.03329	7.23316e-05	4.43716e-08	Down
A_51_P371190	Pttg1	Mus musculus pituitary tumor-transforming gene 1 (Pttg1), transcript variant 2, mRNA [NM_013917]	30939	-69.2909	-6.11459	8.90443e-05	6.70354e-08	Down
A_51_P129480	Ccl21a	Mus musculus chemokine (C-C motif) ligand 21A (serine) (Ccl21a), mRNA [NM_011124]	18829	-76.89	-6.26472	0.0003899	1.2008e-06	Down
A_51_P338998	Prim2	Mus musculus DNA primase, p58 subunit (Prim2), mRNA [NM_008922]	19076	-86.382	-6.43266	0.00022676	5.12137e-07	Down
A_52_P231410	Polr3e	Mus musculus polymerase (RNA) III (DNA directed) polypeptide E (Polr3e), transcript variant 1, mRNA [NM_025298]	26939	-86.8629	-6.44067	0.000198093	3.99941e-07	Down
A_52_P981697	Zfp874a	Mus musculus zinc finger protein 874a (Zfp874a), mRNA [NM_177712]	238692	-119.066	-6.89562	0.00019679	3.67078e-07	Down
A_52_P614133	Uhmk1	U2AF homology motif (UHM) kinase 1 [Source:MGI Symbol;Acc:MGI:1341908] [ENSMUST00000027979]	16589	-131.676	-7.04085	0.000117615	1.16717e-07	Down
A_52_P424206	Lrrtm4	Mus musculus leucine rich repeat transmembrane neuronal 4 (Lrrtm4), transcript variant 3, mRNA [NM_001134743]	243499	-139.71	-7.12629	0.000243392	6.08e-07	Down
A_51_P361906	Rrp7a	Mus musculus ribosomal RNA processing 7 homolog A (S. cerevisiae) (Rrp7a), mRNA [NM_029101]	74778	-169.098	-7.40171	3.18256e-05	7.36456e-09	Down
A_52_P32121	Ckap4	Mus musculus cytoskeleton-associated protein 4 (Ckap4), mRNA [NM_175451]	216197	-378.359	-8.56361	4.30881e-05	1.6219e-08	Down
