# Supplementary material for: Deregulated mRNA and microRNA Expression Patterns in the Prefrontal Cortex of the BTBR Mouse Model of Autism
Source: Mol Neurobiol. 2025 Apr 14;62(8):10614–34. doi: 10.1007/s12035-025-04900-x (PMC12289737; doi:10.1007/s12035-025-04900-x)
Supplement: Supplementary file 4 — (XLSX 248 KB) [file 12035_2025_4900_MOESM4_ESM.xlsx]

## Sheet: Sheet1
Background
Nppa
Gm12689
Hvcn1
C230086J09Rik
A330106F07Rik
Ptdss2
Itfg1
Crtac1
Pnpt1
Sox9
Tmem144
Syne1
Ank1
Pusl1
Tmem59l
Ldlr
Hps5
Thoc1
Wnk1
Scd1
Ginm1
Asph
Zswim4
Tunar
Gm12854
Ssrp1
Ncmap
Thap2
2900092D14Rik
Rbm33
Usp15
Med18
Hif1an
Map1a
Mocos
Arhgef19
Zdhhc14
Vps29
H2-T22
Higd1b
Atp10d
Mtus2
Tuba1c
Ngdn
AK148746
Zfp516
Scel
Slc35a1
2310011J03Rik
Pmepa1
Wdr41
Fam199x
Dtwd2
Ctsz
4933426M11Rik
Ddhd1
Ccdc174
Extl2
Fdps
Srsf2
2810403D21Rik
Pelp1
Rif1
AK032125
Kcne1l
Ep300
Myl9
Relb
Arid2
Btg2
Tubb2a
Cthrc1
Ddit4l
Srgap3
Skp1a
Smc3
Dus4l
Mllt4
9330179D12Rik
A_52_P692753
Pgd
Megf11
Rad9b
Srp9
Zfp36
Kcnip4
M6pr
Lgals3
Klf12
Fat1
R3hdm1
Ncan
Cdk14
Wdfy3
Sox10
Rps6
Zic1
Trappc6b
Exoc4
Dll3
Eaf1
Baalc
Cd99l2
Cds1
Cdc37
Med12l
Chd6
Camta1
NAP014233-001
TC1657580
Hdgfrp3
Neto2
Ctgf
Aldh1b1
Casp3
Dnaja1
Agtrap
Prima1
Dscaml1
Dhrs3
Lepre1
AV264460
Chka
Ubc
7030407O06Rik
Etf1
Rrp1b
Bysl
BC013561
Syn1
Alg13
Sema3e
Ankef1
Med26
Slc39a13
Cep19
Etfa
Dhx40
Ash1l
Tbc1d25
Bet1
Ccnd2
Rab42
Negr1
Btf3
Rad23b
Hmbs
Zfp715
Cnot2
Inip
NAP000079-001
D730045B01Rik
Mcam
Pask
Gdpd2
Gm19939
Rasl10a
Mtf2
Parp1
Ccdc171
Apitd1
Agpat9
1700067K01Rik
Txnl4a
Ibtk
Arl4c
Foxred2
Coa7
Ptchd1
Polr1d
Zfp518a
Stk19
Khdrbs1
Thbs2
Fancf
Pibf1
Lin28b
Mrpl23
Ipo8
AK053721
NAP045501-1
Tra2a
AW554918
Npy1r
Adat1
NAP052665-1
Psma7
Myef2
Amigo1
Cartpt
Kcns1
Sh2b1
ENSMUST00000092720
Slc52a3
Gabrg1
Ivns1abp
Itgbl1
AI426330
Cyp2j13
Trim32
Dnajc11
Mbd2
Zswim6
Etfdh
Bmp4
Lsg1
Hif3a
Tmem191c
Gm8995
Sp3
Rspo2
Uqcrc2
0610009O20Rik
Nek1
Fam168a
9530068E07Rik
Arfrp1
Foxo6
Ube4a
Fam118a
Ifi27l2a
Lct
Sdhaf2
Spag9
Rnf139
Nudcd1
Vhl
Pdpr
Cdkn1b
Spin2c
Slc20a1
Ddx47
Slc19a1
Mcts2
Magt1
Htra1
B2m
Pknox2
Homer2
Hmox1
Adora1
Rpl23
Banf2
Flnb
Klc3
Cdh10
B3gat2
Gm11627
Epc2
Extl3
NAP029329-1
Rims2
Ttc17
Ogfrl1
Tax1bp1
Mcf2l
Dmpk
Zdbf2
Il22ra1
P2rx7
Amotl2
Lamp1
Btbd6
Ablim2
Crygd
Fam214b
NAP061200-1
1700048O20Rik
TC1611910
Sin3a
Rab3c
Atg4a
Ccpg1
Prr15
Ankrd12
Acsl6
Pdlim4
Strn4
NP213826
Ptplad2
Ap4m1
Zap70
Cox4i1
Bsn
Zhx1
Tcf20
Mfsd1
Jup
Hba-a1
Reln
Gabra4
Npat
Aph1b
Senp7
Vwc2
Triap1
Arf1
Rbbp8
Tbxa2r
Zfp628
Usp24
Cecr6
Ephx1
Prmt7
Ermard
Rac1
Gpbp1
Ppp3cb
Btf3l4
Gnaq
Rbfox1
Hdhd3
Rpl7a
Fam101a
Htr2c
Vps18
Atp1a3
Casp12
Inhbe
Pias2
Mmp9
Prrc2c
Cdk13
Fbxl21
AK011948
Psph
Ttc23
Helz
Akr1b10
Sh3kbp1
Zfp9
A930005G22Rik
Abcd3
Sesn3
Zfp87
Tmem37
Shc2
C2cd2
Slc4a7
BC004066
Enc1
Fam49b
Olfr166
AI593442
Cln8
Tgfb1
Leng8
Gja5
Sertm1
Mgat1
Psmc5
Btbd7
Gm15886
Gjb6
Prr30
Prpf38a
Taok2
Alkbh3
Dscr3
Asns
Nkx6-1
Cntnap1
Pde4d
Sgms1
Fbxw11
Eml6
Ubfd1
Enkd1
Utrn
Atp5s
Mis18bp1
Mre11a
Ube2l6
Bmp1
Sv2a
Pcmt1
C130057N11Rik
Sart1
Cdh18
Mbnl2
Pparg
AK082266
NAP061485-1
Nacc1
Tbpl1
Mak
Col2a1
Naa50
Yap1
Aldob
Rmrp
Rbm20
Tmem47
Arhgap31
Pkib
Rap1gap
Gusb
Dcp1a
Rab3a
4932442A14Rik
Mapk10
Zranb2
Gmcl1
Mfng
Dfna5
Slc9a9
Heatr6
Serinc3
Diap2
Spata2l
Pnp
Marveld1
Tjp2
Jakmip1
H3f3a
Taf5
St18
Scamp4
Ptpn3
NAP106100-1
Rgl1
Lancl2
Pnrc1
Trmt1
Mcph1
Eif1ax
Pacsin1
Cpt2
Grb2
Efnb2
Dct
5330421F21Rik
Twf1
Ccnd1
Pctp
TC1721634
Frs2
Stard5
Mt1
Cpne9
Golph3
Psmc3ip
Sbno1
Dcun1d2
Ahcyl2
Clic4
Gucy1b3
Cib1
Myh9
Nim1k
1110046J04Rik
LOC101056177
G0s2
Tor1aip2
Sparc
Whamm
Trrap
Efcab3
Bcl9
Slc7a6
NAP025379-001
Pex19
Nrxn2
Rnls
Utp6
Hsf2
Nmb
Tmem231
Dlg1
Atp5e
Pth2
Rnf121
Ethe1
Chrm1
Mdm2
Mslnl
Sptan1
Rab11b
Ntng1
Rpl6
Tmem184b
Mylip
Chrm3
Vmn1r192
Zfp7
Pced1a
Sik1
Fkbp8
Phka2
Epc1
Tmem177
Asphd2
Rb1
Atxn3
Poll
AI661453
Dbr1
Ywhaq
Piga
Homer1
Setdb1
Amz1
Dtl
Mobp
Opa1
Cetn3
Pitpnm2
Tango2
AK086969
Esyt3
Snrnp200
Cmtr2
Frmd4b
2610034B18Rik
Zfp385b
Eea1
Bud13
Ppia
Tcf7l2
Gps1
Sik3
Fam50a
BC012698
Derl1
AF087578
TC1695874
Cd320
Tlr2
Mpdu1
Tcl1b2
Slc22a17
Fnbp4
Cnnm3
Selt
Bcl7b
Lrrc48
Gm4827
Kcnn2
Vwa3b
Rgmb
Ccdc153
AK081368
AK017327
AK083530
Bcap31
Fam177a
Fbxl20
Boc
Ano10
Pnpla2
Txndc9
NAP101988-1
A730054J21Rik
Mycn
Prdx2
Cdk7
Fyn
Ppme1
Foxp1
Slc10a7
Aar2
Zfand2b
Exosc1
Ndufs8
Ppp1r27
Stat6
Pcnt
Rps5
Slc11a2
Pcdhga9
Ftsj1
Plekhs1
Gramd1b
Hmgb1-rs17
Cenpc1
Ubxn11
Naf1
AK082687
Urb2
Il10rb
Ass1
Kdm3a
Terf2
Myh1
Psma8
AK004226
Vps26a
Meis2
Tmem132b
Trmt44
Dkkl1
Yme1l1
Gpr173
Itga1
Eaf2
Dcaf17
Trim34a
TC1631866
Bcl11a
Bmpr1a
Syde2
Senp2
Cald1
Ccdc66
C920008N22Rik
Chac1
Kazn
Trub1
Ppp1r12b
Mlec
Gpr155
Rnft1
Cycs
Dmxl2
Frrs1
Mbd1
Acat2
Scarb2
Pkp1
Dennd6a
Gbp9
Btk
Prim1
Cox7a2l
Sumf1
Pclo
Slc25a25
Ankrd24
ENSMUST00000178455
Rabggtb
Prdx1
Rorc
Egfr
Fuom
Baz1a
Srek1ip1
Nfrkb
Rela
Sfxn4
Zfp943
1500004A13Rik
Zfp68
Aanat
Deb1
Glyr1
Klk10
1810026B05Rik
Rai14
Sgsm1
Clic5
4930452B06Rik
Xpr1
Ppp1r16b
Wdr35
Cadps2
Il16
AK033933
Polr2k
Nfkbie
AK078794
Rnf25
Polb
Numb
Kctd16
Cyp20a1
Wdr11
Runx2
Prpf31
Itgal
H3f3b
Eif2s1
TC1674606
AK083738
Grsf1
Rps9
Bcl6
Tsc2
Enkur
Rab23
Ndufab1
NAP018059-001
Mgat5
Pfkfb3
TC1708996
Med16
Ralgps1
Nxph2
AK081614
Plcb3
Mkln1
Zfp870
Nrcam
Ppp1r2
Iars2
Usp7
Enah
Syne4
Ecel1
Rbm48
Ninl
AK053372
Kif2a
Pja2
Pik3c3
Drc1
Znrd1
Ins2
Hnrnpa2b1
Gm9670
Fam159b
Itpripl1
Htt
Gm7241
Snx32
Lat2
Socs1
Muc6
Akap8
Eif2s2
Rc3h1
Ric3
Hist2h4
Trim44
Snx2
Klhl6
Uck2
Ddx58
Tmem14c
Lifr
Slc22a6
Ap2m1
Fosl2
Rplp0
Smo
Setd7
Tpra1
Prtg
Ndfip2
A_51_P116157
Cep95
Slc5a5
Zfyve20
Zkscan5
Eif3j1
Pde4b
Plcb2
Strip2
Tex38
Dynlt1a
Ppfia2
Dbnl
5830415F09Rik
Atp5f1
Ppil1
Polr1b
Cmtr1
Fstl5
Klf13
Katnal2
Ubxn1
Spns2
Nbea
Iqsec3
Pip4k2c
Nvl
TC1632995
C1qtnf5
Gamt
Scn3a
Cep78
Bckdha
Ppp6r1
Slc38a1
Ino80c
Rpl13a
AK037186
Rps8
Tmem171
Klk4
AW045291
Pdcd10
Fam65b
Letm1
Arid5b
Gkn3
Klhl29
Ppfibp1
Lss
Pum2
AK082026
Timm13
Eef2k
Tmem261
Adam10
4933432I09Rik
Mrpl3
BF149456
Yipf2
Erbb2
NAP057407-1
Cars
Ms4a6c
Hck
H2-Q7
AK078295
BC038268
A930006K02Rik
Mif4gd
AK044880
Crtc2
Zbtb33
Sema4d
Ide
Zmiz1os1
Hpx
Tgfb1i1
Mmd
Fkbp1b
Notch1
4930430F08Rik
AK034726
Vps13a
Acadl
Pole
Stam
Sox1
Dus2
Cyhr1
Rbm25
Ddx1
Orc3
Plxna3
Calb2
Dync1h1
Ifitm1
Ccdc58
Nes
Ppt1
Nsun7
Ntsr1
Mrps23
Snx14
Speg
Prkg2
Gtf2h2
Ptprc
A_52_P13337
Fkbp15
Cebpz
Rsph10b
Jak3
Ppp1r10
Cenpl
TC1707343
Spock2
Smap2
2310033P09Rik
Serinc1
Kcnab3
Egr2
Papd7
Ikzf5
Hnrnpab
Hinfp
Pecam1
Polr2a
Fgf9
AK086961
Mgat5b
Npepl1
Aim1
Ccdc71l
Lin7a
Naa30
Dapk2
Fam217a
Ptprj
Rdx
Ccdc135
Dnajc16
Itga7
AK036777
Insig2
Grrp1
Ncam1
Thoc2
Nrbf2
Hecw2
Ankrd2
Sntg1
BC025219
Snx4
Wfdc18
Iqgap1
TC1614162
Gabra2
Sec24a
Dusp16
Zfp668
Rapgef4
Ggh
Dcun1d5
Nphp3
Fn1
Pde4dip
Rps10
A430005L14Rik
Fam228b
Tug1
Fpr1
Taok3
Usp10
Dync1li2
Arhgef7
Fam222b
Slc45a4
Zfp583
Suz12
Alg2
Mcmbp
Fubp1
AK038228
Rasal2
Spsb1
Pgk1
Sost
Ly6g6d
Nabp1
Lrsam1
Cdr1
Setd6
Rcan1
4930579C12Rik
Tmem185b
Cdk12
Fitm2
A_52_P764117
Ddo
Cdon
Stx8
Snrpn
Xlr4b
Rap1a
Plcxd2
Fas
Calml4
C1rl
Osbp
Nf2
Astn1
Gosr2
Ptges3
AK046580
Tbp
E330037G11Rik
Golga7
Gfap
Slc37a2
Cep70
Cdc42ep1
Krt10
Gm16386
Lrrn3
Abcc3
Mypop
Cd40
Col6a1
Gfra3
Pcf11
9330154F10Rik
Jazf1
Myo9a
Krt9
Usp29
Gm8062
Pcdhb8
Gipc2
Ppnr
Pfpl
Dot1l
Pfdn1
A230046K03Rik
Pitpnb
Tmem210
Athl1
Npas2
Atp5a1
Nabp2
Zscan21
Rapgef5
Pik3r2
Clmp
Iqsec1
Ripply3
Dis3l
Spcs2
Nubp1
Gabrb2
Chmp4c
Pcnxl4
Gm10759
Arhgef9
Mustn1
Ubtd1
Ctr9
Erap1
Mrpl20
Arhgap18
Tbcc
Myh3
Cxxc5
Tmem260
Ppp1cb
Klf6
Son
Stambpl1
Ppm1f
Zfp367
Rac3
Icam1
Magea5
Vmn1r47
Thsd1
Tnfrsf25
Myrip
Sdk2
Sass6
Elmod1
Apip
Phf20
Atf2
Nxn
Atxn7l3b
Tmem147
Nap1l3
Tmeff2
Mfhas1
Adi1
Pbrm1
Bptf
Sh3gl1
Armc8
Gnb3
Cc2d1b
Rangap1
Tfam
Azin1
Brd9
Paxbp1
Tmx4
Tmem128
Ankrd32
Cacul1
Lrrtm2
Gpr62
Cth
H2-M2
Mmp14
Sync
Carhsp1
Odc1
5530601H04Rik
Cd48
Adamtsl4
Dmrtc1a
Adnp
Tmem151a
Zc2hc1a
Zfp420
Lsm2
Rasl12
Ppp4r2
Olfr1095
Gm16039
E430018J23Rik
Clip3
Trappc12
Prkdc
Zbtb5
Taf1
Prkrir
C530007A02Rik
Spef1
Gtf2ird2
Ppm1h
AI118078
LOC101055986
Rab30
Gpr39
Smchd1
Tmem186
Tmbim6
Gpalpp1
Ccdc130
Hdlbp
Aldoa
Prmt1
Rwdd2a
A_52_P1053662
Ydjc
Dnajc3
Zfp236
Tceanc2
Psmb7
Plcb1
Mmgt1
Zfp148
Ncapd2
Gm20559
Hipk1
Rps19bp1
Pggt1b
Zfp286
Zdhhc2
Kif1c
Slc35a5
Arf3
Harbi1
Xrn1
Tspyl4
Nipal4
Ndufa8
Gyk
Ccdc13
Cdh5
Upf3b
Acvr2b
Fam110b
Fam175a
Dguok
Ccbl1
Tmtc4
Adck5
Kitl
Arhgef2
Prorsd1
Zfhx2
Rnf165
Fign
Mov10
Lats2
5430434G16Rik
Cnih2
Fv1
Zfp711
Olfr1065
Scamp1
Gm10021
Mro
Slc7a15
Swt1
Fahd2a
Phrf1
Ippk
2610301B20Rik
Mul1
Dars
Zfp316
Znrf2
Prss50
Hivep3
Rexo2
Pde3b
Kcnj6
Upk1a
Gm9789
Fam92a
Rmi2
BB505010
Tnrc6b
Myh10
Dgcr2
Fkrp
Thsd7b
H2-K2
Foxc2
Trank1
Zbtb11
Ccnk
Csnk2b
Src
Ppie
Rab22a
Ppara
Fam114a2
Ube2a
Gmps
Stc1
Smoc2
Apc
Copg2
Dclk1
Cdv3
Acer3
Wnt11
Zfp524
Hivep2
Pex3
Tmem174
NP060941
Morc3
Zbtb38
Ap2a2
Donson
Sertad2
Lrp1
Mtx1
Plekha3
Nav3
Tmem161b
Myh4
Skp2
AV282483
Jak2
Mxd4
Ocrl
Sec13
Rgs3
Fcgrt
Mex3d
Soga3
Npr2
Sptssa
AK049577
Apoc1
Lactb2
Rad51c
Itpr2
Ick
Phb
Tbc1d10c
Ppp1r15b
Rock1
Gnl3l
Rab5a
TC1653741
Mogat1
Magea9-ps
6720473M08Rik
Gata2
Akap11
Taldo1
Clk4
Shh
Msh2
Lrba
NAP111074-1
Adprhl2
Mgea5
TC1665442
Tor4a
Dmap1
Rbl1
Kcna6
Cks2
Mrgbp
Ankrd13b
Spag4
Map4k4
Vmac
Zw10
Mzf1
Cep41
Arhgef28
LOC101055890
Eif2s3x
Sec63
Col1a1
TC1634701
Arhgdig
Ssbp2
D230015J17Rik
Zfp449
Nagpa
Ccl2
Lrat
Erc1
Cys1
Cmss1
Stk33
Fam32a
Ttyh3
Arhgap12
Serpinf1
Idh3a
Ndufv1
Ulk1
Scfd1
Asf1a
Abcd2
Doc2a
Mnat1
Alg11
AK043100
Nrxn3
Fam228a
Sox2ot
Erp44
Npnt
AK087429
Yars
Pdlim1
Atp8b2
ENSMUST00000178715
TC1629326
AK040293
AK038647
Klf14
Rcc2
Rngtt
Zfp593
Chrnd
Cyp4f15
Rabif
Slc26a2
Rab21
Smg1
L3mbtl2
Tagln2
Ube2cbp
Apopt1
Prcp
Tns1
Fam134b
Fau
Lbr
Necap2
Ston2
Slc8a1
Sh3bgrl3
Slc48a1
Bcl2l1
Atp11b
Plekha4
Dtna
Immp2l
BC048507
Pigh
Hist1h1e
Klf17
Grin2b
Vstm4
Rab27a
H13
Cadm4
Ada
Slc9a8
Smarcd3
Srm
3010026O09Rik
Srsf1
Tgfa
Snx27
1700021K19Rik
Man2a2
Cdk11b
Phldb1
Fcgr2b
Ryr2
Coprs
Ola1
Wfdc3
A_51_P183701
Gm4995
Coro6
Cyth4
Nt5c2
Gucy1b2
Fbxo42
Rpl36
4930591A17Rik
Kcnc3
Atat1
Srgap1
Opn3
Mettl22
A430103D13Rik
Adck4
TC1712295
Pck2
6430531B16Rik
NAP026477-1
Cacna1s
Eif5a
Iws1
AI504432
Ddx42
Vcpip1
Gdf5
Pim1
Ceacam2
Kit
Pafah2
Gnas
P4ha2
Smyd3
Aif1
Sprr2e
Akap7
Hmgxb3
Olfr391-ps
Tmcc2
Rps13
Upf2
NAP121332-001
Morf4l1
Tmem167
D17H6S56E-5
AA986860
Acsl4
Fbxw2
Tmem184a
Stk35
Hmbox1
Fgf22
Aif1l
9130024F11Rik
D130020L05Rik
Golga5
Apex2
Picalm
Fam13b
Mars
NAP098046-001
Icam5
Chic2
Dkc1
Spats1
Wfdc2
Esd
Cyfip2
Polr1a
Dnm3
Ssfa2
Gli3
Amy2a5
Nol6
A_51_P327496
Mep1a
Camk2d
Fxyd6
Pcna
Scn2b
Polr3k
Tcap
Atad1
Tmem127
Rgag4
Ufsp1
Ppp2r5c
Asb13
Phactr2
Farsa
A330078L11Rik
NAP061138-1
Abhd2
Notum
Hs3st5
Atxn7l3
Pf4
S100a5
E2f1
Ptpn11
Ddx4
Pard3b
Smdt1
Txn2
Rpp25
Slc12a6
Mnt
Plin4
Pik3ca
AK045584
Rnf111
Umps
Akap13
Adrb1
Tada3
Eif3k
Eif5b
Bmp7
Spag6
Stard7
Tmem189
Gtf2f2
Zfp78
Slc39a8
Doc2g
Tcrb-J
Gja1
Glod4
Egf
Bicd2
4933431E20Rik
Eml5
Snx3
Sorcs1
Gm5148
AK077927
Fam131b
Lcor
Ilkap
Slc30a7
Herc6
N4bp1
Slc10a4
Atad2b
Cpne1
Zfp938
Sncaip
Glrb
Tifa
Ghr
2310036O22Rik
Chd3
Arl6ip4
Syt11
Bclaf1
4632404H12Rik
Trmt12
Usp34
Cox5b
Gpx8
Psmc1
Anxa2
C2
Mag
Papolg
Ralgps2
Ndel1
Dnaic1
Phf8
Alppl2
NAP102554-1
Rep15
Kcng2
Phax
Tmem116
Kmt2e
Psmd1
Syt2
Fam69c
Dusp7
Nceh1
Mapre3
Lipe
Chmp4b
Actb
Erc2
Cdk17
6230424C14Rik
Usp47
Nmd3
4930442E04Rik
Neurod6
Cmya5
Fam179a
Fam84a
St7l
Acat3
Xndc1
Mc3r
Egfl7
Efr3a
Yjefn3
Plekha1
Arl6ip6
Pid1
Ammecr1l
Rhot2
Hook1
Unc93b1
Dll1
Cap2
Sh3d19
Dapk3
NAP067058-1
H2afb1
Zfp91
Ube2v2
Lgi2
Trim23
Rala
Patz1
Ccnh
Car10
Rer1
F7
Rbm42
Col4a6
Dhx33
Usp37
4930539E08Rik
Rab7
Kif1a
Kcnh1
Tfpt
Nsg1
Them4
Ltbp4
9230110C19Rik
Luc7l2
Syt7
Pla2g16
Nrg3
Mdh2
2700038G22Rik
Abl2
Arl10
Nfya
Sptbn1
Olfr1383
Fam114a1
Kcnip3
Kif21b
Exph5
Depdc1b
Pld6
Fhl3
Msn
E230008O15Rik
Ythdf1
Tssc4
Rab1b
B330016D10Rik
Trim46
1190007I07Rik
TC1779385
St6galnac4
Ppm1l
Gns
Cd37
Smim13
4921534H16Rik
Degs1
Ace
Flrt3
Des
Sh2b3
Lama5
Usp25
Rab11a
Cyp4f16
Bbx
Ufm1
Fam69a
Cox17
Syncrip
Susd2
Nbeal1
Riok2
Hprt
Dync2h1
Sf1
Itga11
Sfxn3
Ldb3
Igh-VJ558
Atp6v1c1
Insrr
Wdsub1
NAP103523-1
Pank2
Adssl1
Impad1
Slc22a15
Lgals4
Ctbp1
B230118H07Rik
Mapk11
Ybx1
Zxdb
Ensa
AK037143
Olfr123
Ccdc141
Cdc42se2
Elavl1
Slco1a5
Arf6
Hspa9
Atp8a2
Bet1l
6720462K09Rik
Vwa8
Vgll3
Sema4g
4833439L19Rik
TC1672661
Nsun5
2900097C17Rik
Zbtb8a
Sdc4
Zfp369
TC1637880
Rassf3
Ercc8
AK084643
C030014I23Rik
Dpysl5
Hist1h4d
M77003
Il27
Magee2
NAP007796-001
AK037508
1810030O07Rik
Camkv
Naa10
Nanos1
AK082068
A_52_P972871
Ankrd9
Pacsin2
Lamp2
Ik
AK086365
Fasn
AF025535
Ccdc12
D00925
Mavs
Adcy1
Ahi1
NAP122883-1
Fgfr1
Oas1c
Klhl24
AU022252
Chadl
Mrpl28
Sat1
Kmt2d
A_52_P1101110
Rabl6
Map1lc3a
Nedd1
AK046833
Sycn
Specc1
Adcyap1
Slc30a5
Pirb
Dusp14
Pom121
Mr1
Vapb
Ppm1a
1110006O24Rik
Mrpl52
Hpca
Uqcrb
Max
A_51_P153702
Hectd2
Ang4
Rab2b
Lyzl4
Ahrr
Acss2
Uhrf1bp1l
Hist1h2ab
Rgs6
Dnah2
Ttll7
Def8
Traf4
Rps6kb2
Cyp2d22
Taok1
Abhd10
Ints1
Sorbs3
AK082363
Srd5a1
1700101I11Rik
Rsph1
Ift20
Fam3a
Prps1
Gsta4
Zfp407
Utp3
Ehbp1
Tnfaip8l2
Plk3
Myo1d
Slmo1
Ppp2r2b
Mtor
A330074H02Rik
Lyn
Atp6v1f
Mef2d
Cspg4
Acbd3
Gm3625
Arih1
2810408M09Rik
Ndufb9
Lsm6
Th
Zdhhc3
A_52_P932831
Nln
Etv5
Smad2
AK078294
Alkbh4
Ptpn20
Tspan5
Sh3pxd2a
Plekhf1
Usp28
Zfp758
Ank3
8430428J23Rik
Tbrg4
Tmem194b
Cdc34
Ldb1
Ube2k
Sema3c
Babam1
Pvrl3
Ubr5
Rtn1
Rmnd5a
Dhtkd1
Tomm34
Zbtb14
Jarid2
Tcp11l2
Abhd17b
Kdm2b
AK047343
Birc2
AK040896
Taf11
Cep192
Plaur
Cav2
Fam117a
ENSMUST00000151512
Lyar
Ulk2
Ankrd29
Snap25
Prpf8
Slitrk6
AK042512
Itk
Cenpv
Filip1
Apoe
Ankrd13a
D130043K22Rik
Epm2aip1
Pdia4
Fam19a1
Zkscan3
Kctd6
Camk1d
Tiam1
Soga1
Trim13
Cenpw
Cyp26b1
St6galnac2
Mapt
LOC101055810
Bax
BC010981
Tmcc3
Poldip2
Cd86
Ptprk
Ogfod1
Cadm3
Sod1
Pygm
Slc6a12
B230311B06Rik
Tspan33
Cbx7
Zmym2
AK081173
3110021N24Rik
Phgdh
9630003H22Rik
Arhgef26
Myc
Atp2b1
Prr3
Ajuba
Nrip2
Pcx
Rspo3
Atg7
Aven
Ecd
Gm11549
Cd2bp2
Sdr39u1
Hbb-bt
Lonp2
Ppfia3
Cables2
Taf1a
BC051212
D630003M21Rik
Bag6
Dcaf7
Gcnt2
Lasp1
Fam193b
Arap3
Kcnq1
Wdr3
Heyl
Usb1
Creld2
Eif1
Epb4.1l2
Ckap5
8430419L09Rik
C530042K13Rik
Cyr61
Bola3
Slc12a8
C2cd5
Cops6
Trak1
Trpc4ap
Olfr1350
Bcl2l11
Slc8a2
Phykpl
Vps52
Ets1
Rxfp4
Agtr1a
Slc39a11
Rsrc2
AF000427
Tox4
Ipo4
NAP039199-1
Rnf4
Hyal2
Pcgf3
Aldh18a1
Kdm7a
Dnm1
Lrch3
Cnot1
Nat14
Chml
Tbca
DV062564
C3
Orc6
Thpo
Scd3
Gstm5
Itgam
Nras
Oard1
Gpc1
Trio
Nbeal2
Sapcd1
Tctn2
AK037327
Nefm
Wdfy1
Xpo4
Cpsf2
2610203C20Rik
Olfr577
Pnpla5
Zpbp
Cdkn2c
Ikbip
Akirin2
Il13ra1
2610007B07Rik
Glcci1
Trim35
5730416F02Rik
Scrn3
Oaz2
C1d
Gcfc2
AU019823
Srp72
Nwd2
Efcab1
Adrbk1
[truncated: 15,231 more rows]
