# Supplementary material for: Deregulated mRNA and microRNA Expression Patterns in the Prefrontal Cortex of the BTBR Mouse Model of Autism
Source: Mol Neurobiol. 2025 Apr 14;62(8):10614–34. doi: 10.1007/s12035-025-04900-x (PMC12289737; doi:10.1007/s12035-025-04900-x)
Supplement: Supplementary file 5 — (XLSX 31.1 KB) [file 12035_2025_4900_MOESM5_ESM.xlsx]

## Sheet: DAVID DEGs ABS
Category	Term	gene counts	%	PValue	Genes	List,Total	Pop,Hits	Pop,Total	Fold,Enrichment	Bonferroni	Benjamini	FDR
KEGG_PATHWAY	Viral protein interaction with cytokine and cytokine receptor	9	0.928793	0.00632924	CX3CR1, CCL24, CCL9, TNFRSF10B, CXCR4, TNFRSF14, CCL19, CCL21A, PF4	389	44	6017	3.16388	0.866379	1	1
BIOCARTA	Proepithelin Conversion to Epithelin and Wound Repair Control	3	0.309598	0.0105978	GRN, SLPI, CELA1	66	3	1064	16.1212	0.838281	1	1
WIKIPATHWAYS	Chemokine signaling pathway	15	1.54799	0.0156405	CX3CR1, CCL24, GSK3A, ADCY4, CXCR4, ADCY7, PIK3CG, NFKB1, CCL9, GNG8, KRAS, CCL19, CRK, CCL21A, PF4	187	139	3467	2.00073	0.880943	1	1
KEGG_PATHWAY	Aminoacyl-tRNA biosynthesis	6	0.619195	0.0197502	DARS2, IARS2, VARS2, FARSA, WARS2, FARS2	389	25	6017	3.71229	0.998206	1	1
KEGG_PATHWAY	Herpes simplex virus 1 infection	31	3.19917	0.0214923	ZFP566, H2-T22, H2-BL, ZFP108, ZFP82, ZFP809, ZFP74, ZFP30, ZFP874A, TNFRSF14, ZFP781, ZFP458, ZFP433, ZFP235, APAF1, ZFP935, ZFP933, ZFP459, EIF2AK2, 2810021J22RIK, HCFC2, MTOR, NFKB1, ZFP69, ZFP68, FASL, ZFP65, ZFP87, ZFP773, ZFP157, ZFP772	389	318	6017	1.50787	0.998979	1	1
REACTOME_PATHWAY	Extracellular matrix organization	19	1.96078	0.0272042	FBN2, COL26A1, COLGALT2, COL27A1, SPARC, SDC4, ITGA4, ITGB4, SDC2, COL12A1, ADAM10, LOXL2, ADAM19, COL2A1, SERPINH1, CAPN3, EMILIN2, CD47, DDR2	429	175	6775	1.71462	1	1	1
REACTOME_PATHWAY	Visual phototransduction	9	0.928793	0.0282094	SDC4, SDC2, RBP1, FNTB, GUCA1A, LRAT, CALM3, MYO7A, RLBP1	429	58	6775	2.45057	1	1	1
WIKIPATHWAYS	GPCRs, class A rhodopsin-like	11	1.13519	0.0293873	CX3CR1, CHRM3, OPN3, P2RY2, CXCR4, SSTR1, FPR-RS3, HTR5B, ADRA1A, TCP10B, CMKLR1	187	95	3467	2.14675	0.982168	1	1
REACTOME_PATHWAY	Chemokine receptors bind chemokines	5	0.515996	0.0339333	CX3CR1, CXCR4, CCL19, CCL21A, PF4	429	20	6775	3.94814	1	1	1
REACTOME_PATHWAY	Peptide ligand-binding receptors	13	1.34159	0.0366936	CX3CR1, NPB, C5AR2, CXCR4, SSTR1, HEBP1, CORT, CCL9, CCL19, FPR-RS3, QRFPR, CCL21A, PF4	429	107	6775	1.91872	1	1	1
REACTOME_PATHWAY	RHO GTPases Activate Formins	13	1.34159	0.0390273	NUDC, RCC2, PLK1, PPP2R5A, BUB1B, FMNL3, TUBB6, DAAM1, NUF2, MAPRE1, SPC24, ITGB3BP, CLASP2	429	108	6775	1.90095	1	1	1
REACTOME_PATHWAY	Class A/1 (Rhodopsin-like receptors)	18	1.85759	0.0394534	CX3CR1, NPB, CHRM3, OPN3, C5AR2, CXCR4, SSTR1, ADRA1A, HEBP1, CORT, CCL9, P2RY2, CCL19, FPR-RS3, QRFPR, CCL21A, PF4, CMKLR1	429	170	6775	1.67215	1	1	1
REACTOME_PATHWAY	Adherens junctions interactions	6	0.619195	0.0428471	ADAM19, SP1, CDH10, CDH11, PVR, CDH18	429	31	6775	3.05662	1	1	1
REACTOME_PATHWAY	Cell surface interactions at the vascular wall	9	0.928793	0.0434523	CD84, CXADR, ITGA4, SDC4, SDC2, TNFRSF10B, KRAS, CD47, PF4	429	63	6775	2.25608	1	1	1
REACTOME_PATHWAY	The canonical retinoid cycle in rods (twilight vision)	4	0.412797	0.0445541	RBP1, LRAT, MYO7A, RLBP1	429	13	6775	4.85924	1	1	1
REACTOME_PATHWAY	G alpha (i) signalling events	18	1.85759	0.0453955	CX3CR1, NPB, OPN3, ADCY4, CXCR4, SSTR1, ADCY7, PCP2, HEBP1, CORT, CCL9, PRKAR1A, GNG8, CALM3, CCL19, FPR-RS3, CCL21A, PF4	429	173	6775	1.64315	1	1	1
REACTOME_PATHWAY	Amplification of signal from the kinetochores	10	1.03199	0.0455744	NUDC, RCC2, NUF2, PLK1, PPP2R5A, BUB1B, MAPRE1, ITGB3BP, SPC24, CLASP2	429	75	6775	2.10567	1	1	1
REACTOME_PATHWAY	Amplification of signal from unattached kinetochores via a MAD2 inhibitory signal	10	1.03199	0.0455744	NUDC, RCC2, NUF2, PLK1, PPP2R5A, BUB1B, MAPRE1, ITGB3BP, SPC24, CLASP2	429	75	6775	2.10567	1	1	1
REACTOME_PATHWAY	EML4 and NUDC in mitotic spindle formation	11	1.13519	0.0466215	NUDC, TUBB6, RCC2, NUF2, PLK1, PPP2R5A, BUB1B, MAPRE1, ITGB3BP, SPC24, CLASP2	429	87	6775	1.99676	1	1	1
WIKIPATHWAYS	Prostaglandin synthesis and regulation	5	0.515996	0.0475013	HPGD, ANXA3, ANXA4, ANXA6, PTGS2	187	26	3467	3.56541	0.998598	1	1

## Sheet: DAVID DEGs DW
Category	Term	gene counts	%	PValue	Genes	List Total	Pop Hits	Pop Total	Fold Enrichment	Bonferroni	Benjamini	FDR
REACTOME_PATHWAY	R-MMU-556833~Metabolism of lipids	27	4.61538	0.0131613	AGPAT5, SAMD8, ASAH2, HPGD, PON2, PIK3R4, MTMR7, ARV1, ALOX8, NUDT19, PIP5K1A, ENPP6, PHYH, MECR, UBE2I, HMGCS1, SRD5A1, PNPLA8, PLA2G4B, MBOAT1, MBOAT2, CRLS1, GALC, CYP39A1, FA2H, AMACR, LPIN1	238	471	6775	1.63183	0.99994	1	1
REACTOME_PATHWAY	R-MMU-1482839~Acyl chain remodelling of PE	4	0.683761	0.0140817	PNPLA8, PLA2G4B, MBOAT1, MBOAT2	238	15	6775	7.59104	0.99997	1	1
BIOCARTA	m_prionPathway:Prion Pathway	3	0.512821	0.0300598	RPSA, GFAP, NFE2L2	31	10	1064	10.2968	0.795479	1	1
REACTOME_PATHWAY	R-MMU-375276~Peptide ligand-binding receptors	9	1.53846	0.0333097	CORT, NPB, CCL9, C5AR2, CCL19, FPR-RS3, QRFPR, CCL21A, PF4	238	107	6775	2.39437	1	1	1
REACTOME_PATHWAY	R-MMU-373076~Class A/1 (Rhodopsin-like receptors)	12	2.05128	0.0356624	CORT, NPB, CCL9, OPN3, C5AR2, P2RY2, CCL19, FPR-RS3, QRFPR, CCL21A, PF4, CMKLR1	238	170	6775	2.00939	1	1	1
KEGG_PATHWAY	mmu05168:Herpes simplex virus 1 infection	19	3.24786	0.0389272	ZFP458, ZFP566, H2-T22, ZFP433, ZFP235, ZFP935, ZFP108, ZFP933, ZFP459, ZFP82, MTOR, ZFP68, ZFP30, ZFP874A, ZFP65, ZFP87, ZFP157, ZFP772, ZFP781	219	318	6017	1.64158	0.999979	1	1
REACTOME_PATHWAY	R-MMU-500792~GPCR ligand binding	14	2.39316	0.0456812	NPB, OPN3, GIPR, C5AR2, CORT, CCL9, P2RY2, GNG8, CCL19, FPR-RS3, QRFPR, CCL21A, PF4, CMKLR1	238	221	6775	1.8033	1	1	1

## Sheet: DAVID DEGs UP
Category	Term	gene counts	%	PValue	Genes	List Total	Pop Hits	Pop Total	Fold Enrichment	Bonferroni	Benjamini	FDR
WIKIPATHWAYS	WP523~Regulation of actin cytoskeleton	10	2.60417	0.00190142	VIL1, CHRM3, FGF7, FGF15, MYL1, FGF18, KRAS, PIK3C2A, CRK, PIK3CG	76	132	3467	3.45594	0.176448	0.193945	0.193945
REACTOME_PATHWAY	R-MMU-418990~Adherens junctions interactions	5	1.30208	0.010427	ADAM19, SP1, CDH11, PVR, CDH18	191	31	6775	5.72116	0.999558	1	1
REACTOME_PATHWAY	R-MMU-1500931~Cell-Cell communication	7	1.82292	0.0171803	ADAM19, KIRREL2, SP1, CDH11, CD47, PVR, CDH18	191	74	6775	3.35538	0.999997	1	1
REACTOME_PATHWAY	R-MMU-421270~Cell-cell junction organization	5	1.30208	0.0229293	ADAM19, SP1, CDH11, PVR, CDH18	191	39	6775	4.54759	1	1	1
WIKIPATHWAYS	WP572~EGFR1 signaling pathway	9	2.34375	0.0263291	EPS8, HDAC1, SP1, PRKAR1A, SHOC2, CBLB, KRAS, CRK, PIK3CG	76	167	3467	2.45848	0.934228	0.993622	0.993622
KEGG_PATHWAY	mmu04020:Calcium signaling pathway	12	3125	0.0271353	CHRM3, FGF7, 1810037I17RIK, FGF15, SLN, FGF18, NFATC2, CXCR4, CALM3, ADCY7, HTR5B, ADRA1A	170	203	6017	2.09226	0.99951	1	1
WIKIPATHWAYS	WP2292~Chemokine signaling pathway	8	2.08333	0.0292242	CX3CR1, CCL24, CXCR4, KRAS, CRK, ADCY7, NFKB1, PIK3CG	76	139	3467	2.62552	0.951456	0.993622	0.993622
REACTOME_PATHWAY	R-MMU-202733~Cell surface interactions at the vascular wall	6	1.5625	0.031164	CXADR, ITGA4, SDC4, TNFRSF10B, KRAS, CD47	191	63	6775	3.37821	1	1	1
KEGG_PATHWAY	mmu04061:Viral protein interaction with cytokine and cytokine receptor	5	1.30208	0.0340912	CX3CR1, CCL24, TNFRSF10B, CXCR4, TNFRSF14	170	44	6017	4.02206	0.999933	1	1
KEGG_PATHWAY	mmu04970:Salivary secretion	6	1.5625	0.0351363	CHRM3, AMY2A5, AMY1, CALM3, ADCY7, ADRA1A	170	65	6017	3.26715	0.99995	1	1
BIOCARTA	m_tcrPathway:T Cell Receptor Signaling Pathway	5	1.30208	0.0351365	NFATC2, CALM3, CD3D, NFKB1, PIK3CG	35	40	1064	3.8	0.99307	1	1
REACTOME_PATHWAY	R-MMU-9759475~Regulation of CDH11 Expression and Function	3	0.78125	0.0364323	ADAM19, SP1, CDH11	191	11	6775	9.67396	1	1	1
REACTOME_PATHWAY	R-MMU-5654719~SHC-mediated cascade:FGFR4	3	0.78125	0.0364323	FGF15, FGF18, KRAS	191	11	6775	9.67396	1	1	1
REACTOME_PATHWAY	R-MMU-9759476~Regulation of Homotypic Cell-Cell Adhesion	3	0.78125	0.0364323	ADAM19, SP1, CDH11	191	11	6775	9.67396	1	1	1
REACTOME_PATHWAY	R-MMU-9764260~Regulation of Expression and Function of Type II Classical Cadherins	3	0.78125	0.0364323	ADAM19, SP1, CDH11	191	11	6775	9.67396	1	1	1
BIOCARTA	m_vipPathway:Neuropeptides VIP and PACAP inhibit the apoptosis of activated T cells	4	1.04167	0.0381379	PRKAR1A, NFATC2, CALM3, NFKB1	35	24	1064	5.06667	0.995506	1	1
KEGG_PATHWAY	mmu04014:Ras signaling pathway	11	2.86458	0.0458088	FGF7, FGF15, FASL, RASGRF1, FGF18, SHOC2, CALM3, KRAS, RASAL2, ETS1, NFKB1	170	194	6017	2.00688	0.999998	1	1
REACTOME_PATHWAY	R-MMU-5654712~FRS-mediated FGFR4 signaling	3	0.78125	0.0498139	FGF15, FGF18, KRAS	191	13	6775	8.18566	1	1	1
REACTOME_PATHWAY	R-MMU-5654699~SHC-mediated cascade:FGFR2	3	0.78125	0.0498139	FGF7, FGF18, KRAS	191	13	6775	8.18566	1	1	1
