# Supplementary material for: Deregulated mRNA and microRNA Expression Patterns in the Prefrontal Cortex of the BTBR Mouse Model of Autism
Source: Mol Neurobiol. 2025 Apr 14;62(8):10614–34. doi: 10.1007/s12035-025-04900-x (PMC12289737; doi:10.1007/s12035-025-04900-x)
Supplement: Supplementary file 6 — (XLSX 27.7 KB) [file 12035_2025_4900_MOESM6_ESM.xlsx]

## Sheet: Enrichment_Gene Sets
Gene Set	Target Gene Set	Gene Set_Size	Target Gene Set_Size	Intersection_size	Pvalue	OddsRatio	Intersections
UP_DEGs	Neuronal_Markers	410	319	5	0.691388	0.858302	Slc7a14;Adcy7;Cxadr;Rasgrf1;Myt1l
UP_DEGs	Astrocyte_markers	410	184	8	0.0262895	2.35206	Folh1;Fxyd1;Slc15a2;Mamdc2;Sdc4;Soat1;Aox1;Ccdc80
UP_DEGs	Type_1_Microglial_markers	410	130	2	0.672408	0.867976	Grn;Cx3cr1
UP_DEGs	Type_2_Microglial_markers	410	127	1	0.916873	0.400905	Tnfrsf10b
UP_DEGs	Oligodendrocyte_markers	410	130	1	0.898049	0.437221	Sema3d
UP_DEGs	asdM12	410	444	11	0.252185	1.28469	Ica1;Glce;Scg5;Me3;Slc38a1;Stau2;Farsa;Cdh18;Mical2;Nefh;Pcsk1
UP_DEGs	asdM16	410	386	3	0.982606	0.385724	Hdac1;Plin2;Nfkb1
UP_DEGs	SFARI_Genes_08-19-2024	410	1191	22	0.788691	0.854904	Ica1;Map1b;Chrm3;Cdk13;Frg1;Syce1;Ahdc1;Cx3cr1;Kif5c;Unc80;Pik3cg;Cdh11;Vil1;Gabrg3;Ptgs2;Setd5;Efr3a;Csmd1;Ctnna2;Myt1l;Srrm2;Spast
UP_DEGs	Postsynaptic_density	410	2160	19	0.810474	0.83188	Ablim1;Ica1;Map1b;Cript;Prkar1a;Daam1;Kif5c;Dock3;Rasal2;Sgip1;Clasp2;Gosr1;Calm1;Calm3;Calm2;Opcml;Ctnna2;Ccng2;Nefh
UP_DEGs	ID_2009	410	363	7	0.657898	0.901354	Clcnkb;Mogat2;Kras;Shoc2;Sc5d;Thrb;Mocs1
UP_DEGs	FMRP_Interacting_genes	410	842	18	0.355018	1.12093	Zfp704;Ahdc1;Kif5c;Dock3;Sgip1;Clasp2;Mical2;Tnpo2;Spire1;Setd5;Calm1;Calm3;Calm2;Slc4a8;Rasgrf1;Myt1l;Srrm2;Lrp8
UP_DEGs	Mouse_FMRP_target_list_	410	5712	117	0.248279	1.08564	Limch1;Ablim1;Wdr48;Ssb;Pcf11;Tmem222;Ccnb1ip1;Vps4a;Map1b;Zkscan1;Glce;Tnfrsf10b;Ntn4;Fbn2;Cdk13;Wdfy1;Mga;Prkar1a;Nup54;Daam1;Tmem87a;Hus1;Recql;Cds2;Kbtbd11;Xdh;Mcm3;Gcnt1;Ppp2r5a;Zfp704;Nedd1;Hdac1;Sdad1;Pi4k2b;Aagab;Ahdc1;Eps8;Kras;Cnot7;Shoc2;Kif5c;Plk1;Rasal2;Slc38a1;Vps39;Paip1;Lats1;Atg4d;Apaf1;Smg7;Stk38l;Farsa;Marveld2;Hspa4;Clasp2;Itga4;Crebzf;Mical2;Dmtf1;Fancd2;Gosr1;Wdr82;Tnpo2;Spi…
UP_DEGs	ASD_Gandal	410	1611	33	0.266581	1.13843	Blvrb;Cuedc1;Ica1;Glce;Tnfrsf10b;Ntn4;Extl1;Prkar1a;Prrx1;Frg1;Ppp2r5a;Hdac1;Eps8;Slc38a1;Sgip1;Atg4d;Farsa;Clasp2;Cacng7;Fam167b;Soat1;Eif2ak2;Iqcc;Rab3gap2;Calm1;Calm3;Calm2;Slc4a8;Rasgrf1;Scyl2;Pcsk1;Tmx4;Lrp8
UP_DEGs	BD_Gandal	410	1119	13	0.923168	0.699109	Blvrb;Lrat;Ccnb1ip1;Tnfrsf10b;Vps37a;Cx3cr1;Etv4;Sdc4;Marveld2;Dgkq;Cdh18;Tnpo2;Coq7
UP_DEGs	SCZ_Gandal	410	4821	69	0.994214	0.725397	Blvrb;Dnah6;Cuedc1;Lrat;Ift140;Loxl2;Sytl1;Syt10;Glce;Tnfrsf10b;Ntn4;Folh1;Pirb;Extl1;Mga;Gabra2;Daam1;Tmem87a;Fxyd1;Kbtbd11;Lsm12;Rnf170;Hdac1;Guca1a;Cblb;Cx3cr1;Kif5c;Plk1;Etv4;Coa4;Unc80;Adarb2;Paip1;Sdc4;Atg4d;Stau2;Nags;Mns1;Marveld2;Abcc9;Clasp2;Crebzf;Cdh18;Mical2;Ets1;Gabrg3;Syngr4;Sc5d;Rem1;Gchfr;Nudc;Eif2ak2;Cd47;Nptx2;Calm1;Calm3;Calm2;Cxadr;Slc4a8;Rasgrf1;Hebp1;Nrip2;Plin2;Uhrf2;Slco1…
UP_DEGs	Daimon_Cortex_DEGs	410	328	23	1.25676e-08	4.60201	Serpina3n;Blvrb;Adi1;Ica1;Extl1;Slc7a14;Scg5;Ahdc1;Kras;Rsph1;Sdc4;Dmtf1;Cox18;Uba5;Gins4;Nudc;B9d1;1600014C10Rik;Mocs1;Slco1c1;Srrm2;Mrpl3;Mrpl33
UP_DEGs	Daimon_Hippocampal_DEGs	410	328	21	5.87772e-07	3.91917	Serpina3n;Blvrb;Adi1;Extl1;Sparc;Slc7a14;Scg5;Ahdc1;Kras;Cx3cr1;Sdc4;Cox18;Spire1;Snapc3;Uba5;Gins4;Nudc;B9d1;Slco1c1;Mrpl3;Mrpl33
UP_DEGs	Mizuno_CX_and_striatum_DEGs	410	1280	89	9.85195e-31	5.33693	Cox7c;Clcnkb;Tescl;BC049715;Rbm45;Dera;Serpina3n;Myl1;Dnah6;Cuedc1;Wdr48;Ift140;Adi1;Sytl1;Tekt1;Masp2;Hddc3;Tmem30c;Syt10;Sstr1;Abhd1;Map1b;Zkscan1;Exd1;Slpi;Grn;Armc9;H2-Bl;Upk3bl;Chrm3;Folh1;Fbn2;Pirb;Prm1;Clcnka;Cdk13;Wdfy1;Extl1;Bpifb1;Cox7b2;Mss51;5033417F24Rik;Gabra2;Daam1;Nyap2;Cds2;Klhl25;Scg5;Gcnt1;Gm4013;Glrp1;Slc15a2;Acer2;Eps8;Shoc2;Me3;Anxa4;Cx3cr1;Lrrc27;Vps39;Mamdc2;Kif27;Sdc4;Anx…
UP_DEGs	Wang_Cortex_DEGs	410	1271	53	4.9994e-07	2.27174	Gbp2b;C330024D21Rik;Tescl;Serpina3n;Myl1;Dnah6;Lrat;Catsperg2;Exoc3l2;Adamdec1;Sytl1;Allc;Tekt1;Gzmk;Masp2;Hddc3;Mroh7;Abhd1;Scn11a;Gm5067;Exd1;Tnfrsf10b;Slpi;Angptl7;H2-Bl;Sfrp1;Fbn2;Pirb;BC016579;Clcnka;Cox7b2;Mss51;Fasl;Scg5;Syce1;Glrp1;Fgf15;Plk1;Adarb2;Mamdc2;Rsph1;2700038G22Rik;Apaf1;4930486L24Rik;Ube2t;Mns1;Marveld2;Meox1;Dnah8;Fam167b;Stag3;Noxo1;Trappc6a
UP_DEGs	Provenzano_Hippocampal_DEGs	410	1016	218	1.67466e-186	32.8416	Gbp2b;Cox7c;C330024D21Rik;Limch1;Tescl;BC049715;Rbm45;Ablim1;Serpina3n;Blvrb;Upk3a;Myl1;Dnah6;Cuedc1;Wdr48;Lrat;Ift140;Exoc3l2;Ssb;Adi1;Loxl2;Gm9229;Sytl1;Allc;Tekt1;Mogat2;Gzmk;Masp2;Hddc3;Pcf11;Tmem222;Syt10;Ccnb1ip1;Mroh7;Abhd1;Ica1;Gm5067;Vps4a;Dbpht2;Map1b;Zkscan1;Slc16a6;Exd1;Slpi;Grn;Armc9;Ercc6l2;H2-Bl;Upk3bl;Chrm3;Folh1;Sfrp1;Pirb;Prm1;1810037I17Rik;Cdk13;Wdfy1;Extl1;Cript;Sparc;Cox7b2;M…
UP_DEGs	Wei_Cortical_DEPs	410	126	5	0.120741	1.97089	Prkar1a;Me3;Phgdh;Srrm2;Nnt
UP_DEGs	Kratsman_PFC_SB_DEGs_	410	506	14	0.18056	1.33876	H2-Bl;Sparc;Whrn;Gcnt1;Zfp704;Sln;Adarb2;Itga4;Ptgs2;Adra1a;Nrip2;Pvr;Srrm2;Nefh
DW_DEGs	Neuronal_Markers	653	319	15	0.0382179	1.72072	Unc13a;Lgi2;Syt1;Pnma2;Nrg3;Sema3c;Nefl;Slc7a8;A830018L16Rik;Scn3a;Gabrg2;Tmod3;Nell1;Sv2b;Cpne4
DW_DEGs	Astrocyte_markers	653	184	9	0.102486	1.67881	Il33;Egfl6;Gfap;Slc7a2;Emp2;2900052N01Rik;Slc30a10;Myoc;Fzd2
DW_DEGs	Type_1_Microglial_markers	653	130	4	0.481982	1.1245	Ifi211;Ybx1;C1qb;Ptprc
DW_DEGs	Type_2_Microglial_markers	653	127	4	0.533655	1.04983	Plscr1;Tm4sf1;Tubb6;Ddr2
DW_DEGs	Oligodendrocyte_markers	653	130	14	1.00488e-05	4.55827	Nkx6-2;Cldn11;Aspa;Myo1d;St18;Fa2h;Pllp;Mog;Mag;Enpp6;Pdlim2;Kndc1;Mobp;Tnni1
DW_DEGs	asdM12	653	444	11	0.79662	0.805748	Unc13a;Mtmr7;Zfp365;Depdc5;Cdr2;Anxa6;Esrrg;Rnf41;Gabrg2;Sv2b;Cpne4
DW_DEGs	asdM16	653	386	16	0.13543	1.3836	Mapre1;Pon2;Tm4sf1;Sec61a1;Ybx1;Mvp;Rhobtb3;Nfe2l2;Gfap;Slc7a2;Xaf1;Sp110;Fam89a;Sash1;Rps6;Rpl14
DW_DEGs	SFARI_Genes_08-19-2024	653	1191	37	0.690373	0.928494	En2;Unc13a;Pcdh9;Wdr37;Ccdc91;Bcorl1;Snx5;Mbd5;Gatm;Syt1;Zmynd11;Depdc5;Mbd1;Sdc2;Cntn6;Gfap;Iqgap3;Med13;Ptprc;Cmpk2;Ccdc88c;Brinp3;Cdh10;Mtor;Scn3a;Anks1b;Gabrg2;Anp32a;Sash1;H4c3;H4c11;Kcns3;Caskin1;Nudcd2;Leo1;Prune2;Enpp1
DW_DEGs	Postsynaptic_density	653	2160	34	0.602224	0.965898	Sox7;Cldn11;Unc13a;Gsto1;Rtn4;Myo1d;Rps13;Mecr;Wdr37;Hsp90b1;Rpl5;Atf7ip;Anxa3;Nipsnap1;Agpat5;Tpm1;Fmnl3;Mog;Syt1;Mag;Tubb6;Pop4;Nefl;Cdh10;Anks1b;Iars2;Rpsa;Rps6;Caskin1;Napa;Rpl14;Prune2;Lrrtm4;Ckap4
DW_DEGs	ID_2009	653	363	7	0.959359	0.567524	Tdgf1;Aspa;Fancc;Manba;Gatm;Gfap;Mid1
DW_DEGs	FMRP_Interacting_genes	653	842	26	0.463424	1.03449	Unc13a;Rapgefl1;Rtn4;Kif21a;Pcdh9;Atf7ip;Zfp365;Disp2;Arhgef12;Mbd5;Syt1;Npcd;Sympk;Zfp106;Nav1;Med13;Stk25;Kndc1;Kif1b;Akap6;Man2a2;Sash1;Sv2b;Caskin1;Zfr;Mon2
DW_DEGs	Mouse_FMRP_target_list_	653	5712	168	0.665022	0.964996	Rad23a;Pip5k1a;Zfp82;Rpap1;Pdcd2l;Tyms;Pdik1l;Mapre1;En2;Unc13a;Zfp131;Odc1;Rtn4;Rprd1b;Chaf1a;Cdc25a;Myo1d;Znrf3;Pofut1;Pik3r4;Kif21a;Pcdh9;Wdr37;Hsp90b1;Nfx1;Ndfip2;Rpl5;Dock5;Sec61a1;Atf7ip;Eif2a;Rnf169;Gas2l3;Asxl1;Bcorl1;Oxa1l;Gramd4;Nab1;Dgke;Fancc;Cep97;Agpat5;Arhgef12;Lgi2;Snx5;Ikbip;Pcbp2;Zfp30;Unc13b;Mcm8;Mapk1ip1l;Ide;Iba57;Mboat1;Zmynd11;Sec63;Entpd4b;Entpd4;Zfp260;Armc8;Cdr2;Sympk;Pn…
DW_DEGs	ASD_Gandal	653	1611	53	0.145497	1.18126	Pip5k1a;Pdik1l;Cldn11;Plscr1;Rtn4;Chaf1a;Sec61a1;Fancc;Il33;Zfp365;Ikbip;Pllp;Depdc5;Mag;Ninj2;Rhobtb3;Sdc2;Anxa6;Itpripl2;Nfe2l2;Clmp;Lrrc8d;Gdpd1;Ddr2;Bmp2k;Lpin1;Esrrg;Prr18;Rtkn2;Ube2n;Sp110;Enpp6;Nefl;Synpo2;Trim6;Mgarp;Peli2;Mid1;Akap6;Anks1b;Tmod3;Car8;Kcns3;Stk32a;Cdc40;Sv2b;Opn3;Zfr;Mon2;Me1;Zbtb8os;Pttg1;Polr3e
DW_DEGs	BD_Gandal	653	1119	25	0.771446	0.872547	Plscr1;Cd84;Dhrs7;Rpl5;Exoc3l4;Gas2l3;Sdhaf1;Nipsnap1;Casp12;Iba57;Amacr;Sympk;Pnma2;Ccnd1;Cntn6;Lpin1;Xaf1;Samd8;Angptl2;Rnf41;Mrpl47;Fli1;Rpsa;Ccdc28a;Asah2
DW_DEGs	SCZ_Gandal	653	4821	134	0.669348	0.961296	Sclt1;Pip5k1a;Rpap1;Tyms;Miip;Tdgf1;Cldn11;Aspa;Plscr1;Odc1;Fbxo44;Rtn4;Myrip;Cd84;Dhrs7;Znrf3;Kif21a;Naaa;Pcdh9;Hsp90b1;Rpl5;Exoc3l4;Gas2l3;St18;Rgl1;Gramd4;Nab1;Dgke;Itgb4;Cep97;Casp12;Tpm1;Gnptg;Lgi2;P2ry2;Slc48a1;Fmnl3;Fam219a;Pllp;Unc13b;Opalin;Manba;Iba57;Mog;Mboat1;Zmynd11;Fam163a;Ninj2;Sec63;Mvp;Tmem245;Cdr2;Rhobtb3;Slc12a8;Ermap;Atp8a1;Mbd1;Sdc2;Hmgcs1;Cmya5;Ccnd1;Ly75;Dars2;Cntn6;Clmp;G…
DW_DEGs	Daimon_Cortex_DEGs	653	328	40	7.38265e-16	5.52412	Wdr83os;Enpp5;Clcn7;Pon2;Mrpl55;Rapgefl1;Zfp131;Vars2;Hsp90b1;Atf7ip;Efhd1;Rgl1;Anxa3;Nipsnap1;Il33;6330403K07Rik;Zmynd11;Entpd4b;Entpd4;Alg1;C1qb;Hspb6;Cox6a2;Gnptab;Rpl29;Pop4;Mt3;Enpp6;Rpp25;Nudt19;Mobp;Cort;Gabrg2;1700025G04Rik;Ints7;Krt12;Ttc17;Lypd1;Sv2b;Caskin1
DW_DEGs	Daimon_Hippocampal_DEGs	653	328	39	2.21436e-14	5.04102	Wdr83os;Enpp5;Clcn7;Pon2;Mrpl55;Rapgefl1;Zfp131;Rtn4;Hsp90b1;Atf7ip;Rgl1;Anxa3;Il33;Zfp30;6330403K07Rik;Zmynd11;Entpd4b;Entpd4;Npcd;Armc8;Alg1;C1qb;Ccnd1;Cetn4;Gnptab;Rpl29;Pop4;Mt3;Stk25;Nudt19;Mobp;Cort;1700025G04Rik;Ints7;Ttc17;Lypd1;Sv2b;Caskin1;Napa
DW_DEGs	Mizuno_CX_and_striatum_DEGs	653	1280	212	2.84938e-114	11.1887	Spata21;Rpap1;Tmc4;Rps13;Mt2;Pofut1;Cep63;5830454E08Rik;Anxa3;Agpat5;Zfp235;H2-T22;2810047C21Rik1;ENSMUSG00000121384;4930503L19Rik;Opalin;Gatm;E230029C05Rik;Rbks;Pla2g4b;Zmynd11;Gpr160;Mill2;Ninj2;Amacr;C4bp-ps1;Alg1;Ddx4;Zfp322a;Hmgcs1;Cpq;2610035D17Rik;Nxpe4;Apobec1;C1qb;Zfp772;Ccnd1;Ces5a;Nme6;Frrs1l;Hfm1;Cd164l2;Cdc42ep1;Rab27b;Col12a1;Poc1a;Nav1;Ccl19;Tia1;Col26a1;Gm10033;Zfp672;Ncf2;L3hypdh…
DW_DEGs	Wang_Cortex_DEGs	653	1271	102	1.46633e-18	3.02054	Tdgf1;Tmc4;Emilin2;Mt2;Anxa3;C130080G10Rik;4930503L19Rik;Cd59a;6330403K07Rik;E230029C05Rik;Gpr160;Ninj2;Npcd;Myh6;Zfp781;Cmya5;Rsph10b;Nxpe4;C1qb;Rep15;Tekt2;Frrs1l;Hfm1;Cetn4;Cd164l2;Poc1a;Gm10033;Ncf2;Cd36;Tubb6;Evpl;Lyrm7;Iqgap3;Zfp85os;Trim30d;Cox6a2;Acp1;Rpl29;Cpxm2;Pop4;Tmsb15l;Ifi203;Pglyrp1;C5ar2;Hjurp;Xaf1;Tmem260;Nat8f5;Sp110;2900052N01Rik;Zfp433;Pdlim2;Tmem88;Nudt19;Sla2;Nanos2;Slc5a11…
DW_DEGs	Provenzano_Hippocampal_DEGs	653	1016	331	7.053e-288	37.3383	Pip5k1a;Pdcd2l;Snapc1;Enpp5;Tyms;Miip;Zfp108;Clcn7;Fastkd3;Gsto1;Rfesd;Rapgefl1;Zfp131;Fbxo44;Rprd1b;Cdc25a;Ccdc115;Mcur1;Pofut1;Vars2;Pgap2;Kif21a;Mecr;Naaa;Pcdh9;Wdr37;Cep63;Hsp90b1;Nfx1;Rpl5;Ccdc91;Eif2a;Rnf169;2310022B05Rik;Rgl1;Asxl1;Jmjd7;Mtmr7;Oxa1l;Anxa3;Gramd4;Nab1;Dgke;Sdhaf1;Mettl23;Nipsnap1;Mri1;Kansl1l;Disp2;Agpat5;Zfp235;Gnptg;Ccar2;Slc48a1;4930503L19Rik;Fmnl3;Fam219a;Zfp30;Ide;Mbd5…
DW_DEGs	Wei_Cortical_DEPs	653	126	5	0.383277	1.24358	Arhgef12;Mag;Anxa6;Nefl;Iars2
DW_DEGs	Kratsman_PFC_SB_DEGs_	653	506	18	0.391893	1.09342	Nkx6-2;Cldn11;Aspa;Tm4sf1;St18;Fa2h;Pllp;Opalin;Mog;Mag;Tmem245;Prr18;Rbp1;Irgm2;Mobp;Mid1;Ankrd33b;Cpne4
Targets_miRNA_DW	Neuronal_Markers	480	319	9	0.260397	1.31323	Camta1;Cxcl12;Fhod3;Grb10;Neurod1;Npr3;Satb2;Syt1;Tac2
Targets_miRNA_DW	Astrocyte_markers	480	184	4	0.617034	0.940241	Acsl6;Egfr;Slc1a3;Smo
Targets_miRNA_DW	Type_1_Microglial_markers	480	130	11	9.54526e-05	4.44026	Blnk;Bnip2;Casp1;Grn;Hck;Hk2;Hmox1;Lyn;Tgfbr2;Tlr7;Ucp2
Targets_miRNA_DW	Type_2_Microglial_markers	480	127	14	1.35962e-06	5.45015	Acta2;Ccl2;Cd44;Cdkn1a;Cebpb;Cfh;Col4a1;Col4a2;Fn1;Il1r1;Mcl1;Myh11;Tagln;Vim
Targets_miRNA_DW	Oligodendrocyte_markers	480	130	4	0.284019	1.50761	Anln;Il1rap;Mbp;Slc12a2
Targets_miRNA_DW	asdM12	480	444	5	0.979558	0.468908	Nos2;Pisd;Rab9b;Slc38a1;Srpr
Targets_miRNA_DW	asdM16	480	386	27	4.89335e-07	3.27794	Bnip2;Cat;Cdkn1a;Cebpb;Col4a1;Fgf2;Fgr;Fyn;Itga6;Lyn;Mcl1;Nfia;Nfkb1;Plod2;Pnp;Pon2;Prdx6;Psat1;Rhoc;Rps6;S1pr1;Slc16a3;Stat3;Tgfbr2;Vim;Yap1;Yes1
Targets_miRNA_DW	SFARI_Genes_08-19-2024	480	1191	37	0.12591	1.24233	Adss;Aldh1a3;Cacna2d1;Cadm1;Caprin1;Cat;Dlx3;Dnmt3a;Dst;Eif4e;Fgfr1;Galnt13;Grb10;Hace1;Igf1;Il1rapl2;Jarid2;Mapk3;Mcph1;Met;Mtor;Naa15;Nfia;Nfix;Nlgn1;Notch1;Pafah1b2;Pten;Ptgs2;Ptpn11;Satb2;Smad4;Srpr;Syt1;Tnrc6b;Tnrc6c;Zbtb7a
Targets_miRNA_DW	Postsynaptic_density	480	2160	47	0.000151499	1.86579	Acsl6;Actr1a;App;Blnk;Cacna2d1;Cat;Dst;Dtd1;Eif4e;Fmnl3;Fyn;Grb10;Grb2;Hsp90b1;Lck;Ldha;Lyn;Map2k1;Map3k12;Mbp;Mdh2;Myh11;Napg;Nlgn1;Ogt;Pfkm;Plec;Prdx6;Ptk2b;Ptpn11;Pura;Rhot1;Rps6;Rtn4;S1pr1;Slc25a22;Src;Stat1;Syt1;Tpi1;Tpm1;Tpm3;Vcan;Vim;Vps45;Vti1b;Yes1
Targets_miRNA_DW	ID_2009	480	363	11	0.323621	1.19817	Fgfr1;Igf1;Il10;Map2k1;Pax8;Pnp;Pten;Ptpn11;Raf1;Shoc2;Tpi1
Targets_miRNA_DW	FMRP_Interacting_genes	480	842	23	0.22688	1.2028	App;Atg9a;Bmpr2;Camta1;Dst;Eif4g2;Fyn;Gpam;Hipk3;Ipo4;Jak1;Map3k12;Mbp;Mef2d;Nfix;Pfkm;Pten;Ptk2;Ptk2b;Ptpn11;Rtn4;Syt1;Tnrc6b
Targets_miRNA_DW	Mouse_FMRP_target_list_	480	5712	228	1.55199e-21	2.49901	Actr1a;Adss;Anln;App;Arhgdia;Arid4b;Asxl2;Atf6;Atg9a;Bambi;Bcl2;Bcl2l11;Bcl2l2;Birc5;Blmh;Bmi1;Bmp2;Bmpr2;Bnip2;Brca1;Cadm1;Calu;Camta1;Caprin1;Casp3;Ccna2;Ccnd1;Ccnd2;Ccne1;Ccnf;Cd47;Cdc14b;Cdc25a;Cdk6;Cdkn2a;Cebpb;Cenpj;Cfl2;Chek1;Chordc1;Chuk;Cldn12;Creb1;Crebl2;Crim1;Gm10053;Cycs;Dmtf1;Dst;E2f1;E2f2;E2f3;E2f6;Echdc1;Egln2;Eif4g2;Erbb4;Esr1;Fbxo32;Fgf2;Fgfr1;Fmn2;Fndc3b;Fubp1;Fyn;Galnt13;Galnt…
Targets_miRNA_DW	ASD_Gandal	480	1611	54	0.00107159	1.63145	Bnip2;Cadm1;Camta1;Cd40;Cd44;Cdkn1a;Cfl2;Chordc1;Col4a5;Cox4i2;Cxcl5;Dtd1;Eif4e;Fgf2;Fgfr1;Fmn1;Fndc3b;Fyn;Hmox1;Il1rl2;Irak2;Kpna3;Mapk3;Mcl1;Mov10;Mr1;Napg;Nipal2;Nos2;Nova1;Nt5dc1;Pdik1l;Plekha4;Plod2;Pnp;Ptk2b;Pxn;Rela;Rhoc;Rtn4;Slc12a2;Slc38a1;Slc38a5;Smad1;Smad3;Smo;Sqstm1;Stat3;Trim14;Trps1;Ugdh;Vim;Wee1;Yap1
Targets_miRNA_DW	BD_Gandal	480	1119	26	0.203043	1.21011	Adamts2;Anln;Arl2;Blnk;Ccnd1;Ccnf;Cdkn1a;Creb1;Cxcl12;Eif4g2;Galnt7;Jun;Lmnb1;Mgat4a;Mr1;Olfml1;Pax8;Pcdh17;Pisd;Pparg;Ptk2b;Sdcbp2;Slc12a2;Sptlc1;Tgfbr2;Tnfsf9
Targets_miRNA_DW	SCZ_Gandal	480	4821	136	0.000664347	1.41325	Acp2;Adamts2;Adss;Anapc16;Anln;Arl2;Atoh8;Bcl2;Bcl2l11;Bdnf;Birc5;Blnk;Cadm1;Ccnd1;Ccnd3;Ccnf;Cd40;Cd44;Cd47;Cdk6;Cdkn1a;Cebpb;Cfl2;Chordc1;Chuk;Col4a1;Col4a2;Col4a5;Crhbp;Crim1;Cxcl12;Cxcl5;Gm10053;Cycs;Daam2;Dnmt3a;E2f1;Egr2;Eif4e;Eif4g2;Ets1;Fgf2;Fgfr1;Fmnl3;Fndc3b;Fubp1;Galnt7;Gfm1;Golph3l;Gpam;Gstm4;Gtf2h1;Hif1a;Hsp90b1;Igf1r;Igf2r;Il10;Il1r1;Il6;Irak1;Itga5;Itga6;Jarid2;Kcnn4;Lamc1;Lamtor3;…
Targets_miRNA_DW	Daimon_Cortex_DEGs	480	328	11	0.0777383	1.67304	Acsl6;Anln;Bdnf;Dmtf1;Fmn2;Hdhd2;Hsp90b1;Olfml1;Pon2;Serpine2;Src
Targets_miRNA_DW	Daimon_Hippocampal_DEGs	480	328	12	0.054159	1.74152	Acsl6;Bdnf;Ccnd1;Fmn2;Hdhd2;Hsp90b1;Olfml1;Pon2;Rb1;Rtn4;Serpine2;Sparc
Targets_miRNA_DW	Mizuno_CX_and_striatum_DEGs	480	1280	18	0.970826	0.661838	Aldh1a3;Cacna2d1;Ccnd1;Cep63;Creb1;Dnajb4;Dtd1;E2f6;Egr2;Grn;Hck;Luzp1;Notch1;Pdgfb;Pglyrp1;Plag1;Shoc2;Tia1
Targets_miRNA_DW	Wang_Cortex_DEGs	480	1271	11	0.999995	0.332441	Adamts14;Aldh1a3;Cdkn1a;Hmga1;Hmga1b;Olfml1;Pglyrp1;Plk1;Tbx21;Tcim;Tlr7
Targets_miRNA_DW	Provenzano_Hippocampal_DEGs	480	1016	32	0.0392448	1.4303	Adamts15;Bdnf;Ccnd1;Cd47;Cdc25a;Cdkn1a;Cep63;Cxcl5;Ets1;Fmnl3;Grn;Hdhd2;Hk2;Hsp90b1;Il1r1;Jun;Lbp;Loxl2;Npr3;Pglyrp1;Plk1;Ptgs2;Rgs5;Shoc2;Slc12a2;Slc16a6;Slc38a1;Sparc;Srpr;Syt1;Tac2;Tia1
Targets_miRNA_DW	Wei_Cortical_DEPs	480	126	3	0.608046	0.95906	Mbp;Ptk2b;Vcan
Targets_miRNA_DW	Kratsman_PFC_SB_DEGs_	480	506	18	0.0896709	1.44702	Anln;Cdkn1a;Col1a1;Col1a2;Col5a1;Egr2;Igf1;Lats2;Lbp;Mbp;Met;Ptgs2;Runx2;Satb2;Sost;Sparc;Tbx21;Tppp3
Targets_miRNA_UP	Neuronal_Markers	292	319	4	0.615642	0.941565	Camta1;Cdc42;Mef2c;Vsnl1
Targets_miRNA_UP	Astrocyte_markers	292	184	2	0.735268	0.76667	Adora2b;Slc1a4
Targets_miRNA_UP	Type_1_Microglial_markers	292	130	5	0.0267601	3.11441	Bnip2;Capg;Hmox1;Tgfbr2;Tlr7
Targets_miRNA_UP	Type_2_Microglial_markers	292	127	9	7.92191e-05	5.51844	Cd44;Cdkn1a;Col4a1;Col4a2;Cyp1b1;Rhob;Tagln;Tpm2;Vim
Targets_miRNA_UP	Oligodendrocyte_markers	292	130	4	0.0832877	2.5084	Enpp6;Rffl;Rhog;Ugt8a
Targets_miRNA_UP	asdM12	292	444	5	0.76386	0.781447	Atp6v0a1;Fbxw7;Ppp1r7;Slc38a1;Vsnl1
Targets_miRNA_UP	asdM16	292	386	16	0.000154591	3.09748	Adora2b;Bnip2;Carhsp1;Cdkn1a;Col4a1;Igf2bp2;Mapre1;Nfia;Nras;Plod2;Rdh10;S1pr1;Snap23;Stat3;Tgfbr2;Vim
Targets_miRNA_UP	SFARI_Genes_08-19-2024	292	1191	23	0.170988	1.26344	Bace1;Csde1;Dnmt3a;Drd3;Dst;Igf1;Ikzf1;Itgb3;Mef2c;Nedd4;Nfia;Notch1;Pex7;Phb;Pten;Ptgs2;Ptpn11;Pxdn;Smad4;Smc1a;Thbs1;Wnt1;Zbtb7a
Targets_miRNA_UP	Postsynaptic_density	292	2160	27	0.00813788	1.72448	App;Atp6v0a1;Bsg;Cdipt;Cyp1b1;Dsp;Dst;Fasn;Grb2;Gsk3b;Map3k12;Mtdh;Nedd4;Nras;Pgrmc1;Plec;Ptpn11;Pura;Rhog;S1pr1;Slc25a1;Slc25a13;St14;Tpm1;Tpm2;Vcan;Vim
Targets_miRNA_UP	ID_2009	292	363	9	0.115731	1.62595	Igf1;Kras;Mtrr;Pex7;Pten;Ptpn11;Smc1a;Thrb;Zeb2
Targets_miRNA_UP	FMRP_Interacting_genes	292	842	21	0.00816896	1.86089	Aff3;Anapc1;App;Atp6v0a1;Bmpr2;Camta1;Dicer1;Dst;Eif4g2;Fasn;Gsk3b;Hipk3;Ipo4;Jak1;Map3k12;Mef2d;Nedd4;Pten;Ptpn11;Rhob;Zeb2
Targets_miRNA_UP	Mouse_FMRP_target_list_	292	5712	150	2.82976e-18	2.88845	Acp1;Adora2b;Aff3;Akap8;Anapc1;App;Arid4b;Atp6v0a1;Aurkb;Bambi;Bcl2;Bcl2l11;Bcl7a;Bmp2k;Bmpr2;Bnip2;Camta1;Casp3;Ccnd1;Ccne1;Ccne2;Cdc25a;Cdc42;Cdca4;Cdk6;Cdkal1;Cnot6;Cnot7;Coil;Creb1;Crim1;Crkl;Csde1;Csnk1d;Ddx20;Dhx57;Dicer1;Dock5;Dsp;Dst;E2f1;E2f2;E2f3;Eif4g2;Esr1;Fancd2;Fasn;Fbxw11;Fbxw7;Fndc3a;Fndc3b;Foxo1;Gak;Grb2;Grpel2;Gsk3b;Gtpbp3;Hif1a;Hipk3;Hmga2;Hyou1;Ifrd1;Igf2bp1;Ipo4;Itch;Jak1;Kit…
Targets_miRNA_UP	ASD_Gandal	292	1611	32	0.0154155	1.56509	Abcg2;Anapc1;Bmp2k;Bnip2;Camta1;Cd44;Cdkn1a;Cnot6;Col4a5;Crkl;Dhx57;Enpp6;Fbxw7;Fndc3a;Fndc3b;Gsk3b;Hmox1;Igfbp5;Itgb3;Nedd4;Plod2;Pxn;Rdh10;Slc1a4;Slc38a1;Smad3;Stat3;Ugt8a;Vim;Vsnl1;Wee1;Zbtb10
Targets_miRNA_UP	BD_Gandal	292	1119	18	0.121043	1.38325	Abcg2;Adamts2;Atp6v1f;Bbc3;Bcl7a;Ccnd1;Cdkn1a;Creb1;Eif4g2;Hsf2;Kcnj16;Mef2c;Pparg;Rpp38;St14;Sypl;Tgfbr2;Ugt8a
Targets_miRNA_UP	SCZ_Gandal	292	4821	87	0.00134577	1.50584	Abcg2;Adamts2;Adora2b;Anapc1;Bbc3;Bcl2;Bcl2l11;Bsg;Calcoco2;Capg;Ccnd1;Ccne2;Cd44;Cdc42;Cdk6;Cdkn1a;Cnot6;Col4a1;Col4a2;Col4a5;Crim1;Dicer1;Dnmt3a;E2f1;Egr2;Eif4g2;Enpp6;Fndc3b;Foxo1;Gemin7;Grpel2;Gys1;Hif1a;Hsf2;Igfbp5;Ikzf1;Itga5;Itgb3;Kcnj16;Lamc1;Loxl2;Map2k4;Mapk7;Med28;Mef2c;Mrps33;Mtdh;Mtrr;Nedd4;Nid1;Nid2;Nras;Nxn;Odc1;Osbpl2;Pdgfb;Pias3;Pkmyt1;Plec;Plk1;Plod2;Pmaip1;Pold2;Pparg;Pxdn;Pxn;…
Targets_miRNA_UP	Daimon_Cortex_DEGs	292	328	2	0.920468	0.476874	Enpp6;Kras
Targets_miRNA_UP	Daimon_Hippocampal_DEGs	292	328	4	0.633506	0.919672	Ccnd1;Kras;Rb1;Sparc
Targets_miRNA_UP	Mizuno_CX_and_striatum_DEGs	292	1280	13	0.826332	0.792951	Ccnd1;Creb1;Dusp12;Dusp23;Egr2;Fbxw11;Notch1;Pdgfb;Pkmyt1;Plag1;Pmaip1;Pxdn;Vps39
Targets_miRNA_UP	Wang_Cortex_DEGs	292	1271	8	0.998897	0.401079	Acp1;Adamts14;Cdkn1a;Hmga1;Hmga1b;Plk1;St14;Tlr7
Targets_miRNA_UP	Provenzano_Hippocampal_DEGs	292	1016	18	0.173319	1.301	Acp1;Adamts15;Bmp2k;Ccnd1;Cdc25a;Cdkn1a;Cnot7;Dsp;Kras;Loxl2;Pkmyt1;Plk1;Ptgs2;Slc38a1;Sparc;Trmt1;Tyms;Vps39
Targets_miRNA_UP	Wei_Cortical_DEPs	292	126	2	0.571569	1.0493	Ppp1r7;Vcan
Targets_miRNA_UP	Kratsman_PFC_SB_DEGs_	292	506	11	0.158197	1.4409	Carhsp1;Cdkn1a;Col1a1;Col1a2;Col5a1;Egr2;Igf1;Ptgs2;Sparc;Ugt8a;Zeb2
