# Supplementary material for: Deregulated mRNA and microRNA Expression Patterns in the Prefrontal Cortex of the BTBR Mouse Model of Autism
Source: Mol Neurobiol. 2025 Apr 14;62(8):10614–34. doi: 10.1007/s12035-025-04900-x (PMC12289737; doi:10.1007/s12035-025-04900-x)
Supplement: Supplementary file 7 — (XLSX 1.52 MB) [file 12035_2025_4900_MOESM7_ESM.xlsx]

## Sheet: gProfiler DEGs DW
query	significant	adj_pvalue	term_size	query_size	intersection_size	precision	recall	term_id	source	term_name	effective_domain_size	source_order	parents	evidence_codes	intersection
query_1	TRUE	0.000129473	5441	535	156	0.291589	0.0286712	GO:0007275	GO:BP	multicellular organism development	27492	3168	c("GO:0032501", "GO:0048856")	IEA,ISS ISO IEA,ISO IEA,ISO IEA,IMP IGI,IEA,IMP,IGI IBA TAS IEA,IGI ISO IEA,IMP IGI IBA IEA,ISO IEA,IMP,IMP,IDA IMP ISS ISO IEA,IMP,IMP IEA,IMP ISS,IMP,IDA,IMP,IMP,IMP IBA,IMP IGI,ISO IEA,IGI,IMP IGI ISO IEA,IGI,IDA ISO IEA,IMP ISS ISO IBA IEA,IMP ISS ISO	Fhl4,Atraid,Sclt1,Sox7,Nkx6-2,Tyms,Cldn11,En2,Unc13a,Hoxa6,Aspa,Plscr1,Odc1,Rtn4,Tm4sf1,D16Ertd472e,Znrf3,Pofut1,Nkd1,Sec61a1,Efhd1,Asxl1,Onecut1,Anxa3,Nab1,Itgb4,Fancc,Il33,Zfp365,Fa2h,Agpat5,Arhgef12,Tpm1,Lgi2,Fmnl3,Pllp,Unc13b,Mesp1,Opalin,Ide,Mbd5,Cd5
query_1	TRUE	0.000129473	5931	535	167	0.31215	0.0281571	GO:0009058	GO:BP	biosynthetic process	27492	3663	GO:0008152	IGI ISO IEA,IDA ISO IBA IEA,IDA,IDA IMP IGI IBA IEA,IBA IEA,IBA IEA,IBA,IDA ISO IBA IEA,IGI,IBA IEA,IDA IBA IEA,ISS ISO IEA,IBA IEA,ISO,ISS IBA,IMP IBA IEA,IDA ISS,IDA ISO IBA IEA,ISS ISO IEA,IEA,IEA,ISS ISO IBA IEA,IBA IEA,ISS ISO IBA IEA,IEA,IDA ISO IBA	Pip5k1a,Sox7,Znhit1,Nkx6-2,Zfp82,Rpap1,Snapc1,Tyms,Dnajc17,Zfp108,En2,Fastkd3,Hoxa6,Gsto1,Mrpl55,Zfp131,Plscr1,Odc1,Rprd1b,Chaf1a,Rps13,Pofut1,Vars2,Pgap2,Mecr,Nfx1,Rpl5,Atf7ip,Eif2a,St18,Asxl1,Onecut1,Anxa3,Nab1,Dgke,Mettl23,Il33,Zfp365,Mri1,St6galnac3,F
query_1	TRUE	0.000129473	5763	535	164	0.306542	0.0284574	GO:0044249	GO:BP	cellular biosynthetic process	27492	12704	c("GO:0009058", "GO:0044237")	IGI ISO IEA,IDA ISO IBA IEA,IDA,IDA IMP IGI IBA IEA,IBA IEA,IBA IEA,IBA,IDA ISO IBA IEA,IGI,IBA IEA,IDA IBA IEA,ISS ISO IEA,IBA IEA,ISO,ISS IBA,IMP IBA IEA,IDA ISS,IDA ISO IBA IEA,ISS ISO IEA,IEA,IEA,ISS ISO IBA IEA,IBA IEA,ISS ISO IBA IEA,IEA,IDA ISO IBA	Pip5k1a,Sox7,Znhit1,Nkx6-2,Zfp82,Rpap1,Snapc1,Tyms,Dnajc17,Zfp108,En2,Fastkd3,Hoxa6,Gsto1,Mrpl55,Zfp131,Plscr1,Odc1,Rprd1b,Chaf1a,Rps13,Pofut1,Vars2,Pgap2,Mecr,Nfx1,Rpl5,Atf7ip,Eif2a,St18,Asxl1,Onecut1,Anxa3,Nab1,Dgke,Mettl23,Il33,Zfp365,Mri1,St6galnac3,F
query_1	TRUE	0.000129473	6113	535	171	0.319626	0.0279732	GO:0048856	GO:BP	anatomical structure development	27492	15160	GO:0032502	IEA,ISS ISO IEA,ISO IEA,ISO IBA IEA,IMP IGI,IEA,IMP,IGI IBA TAS IEA,IGI ISO IEA,IMP IGI IBA IEA,ISO IEA,IMP,IMP,IDA IMP ISS ISO IEA,IMP,IMP IEA,IMP ISS,IMP,IDA IMP,IBA,ISS ISO IEA,IMP,IMP,IMP IBA,IMP IGI,ISO IEA,IGI,IMP IGI ISO IEA,IMP IGI,IDA ISO IEA,IMP	Fhl4,Atraid,Sclt1,Sox7,Nkx6-2,Tyms,Cldn11,En2,Unc13a,Hoxa6,Aspa,Plscr1,Odc1,Rtn4,Tm4sf1,D16Ertd472e,Znrf3,Pofut1,Nkd1,Cep63,Dock5,Sec61a1,Efhd1,Asxl1,Onecut1,Anxa3,Nab1,Itgb4,Fancc,Il33,Zfp365,Fa2h,Agpat5,Arhgef12,Tpm1,Lgi2,Fmnl3,Pllp,Unc13b,Mesp1,Opalin,
query_1	TRUE	0.000129473	6768	535	185	0.345794	0.0273345	GO:0032502	GO:BP	developmental process	27492	8814	GO:0008150	IEA,ISS ISO IBA IEA,ISO IEA,ISO IBA IEA,IMP IGI IBA,IEA,IMP,IGI IBA TAS IEA,IMP IGI ISO IBA IEA,IMP IGI IBA IEA,ISO IEA,IMP,IMP,IDA IMP ISS ISO IEA,IDA,IMP,IMP IEA,IMP ISS,IMP,IDA IMP IEA,IBA,ISS ISO IEA,IMP,IMP,IDA IMP IBA,IMP IGI,ISO IEA,IGI,IMP IGI ISO	Fhl4,Atraid,Sclt1,Sox7,Nkx6-2,Tyms,Cldn11,En2,Unc13a,Hoxa6,Aspa,Plscr1,Odc1,Rtn4,Nudt7,Tm4sf1,D16Ertd472e,Znrf3,Pofut1,Nkd1,Cep63,Dock5,Sec61a1,Efhd1,Asxl1,Onecut1,Anxa3,Nab1,Itgb4,Fancc,Il33,Zfp365,Fa2h,Agpat5,Arhgef12,Tpm1,Lgi2,Fmnl3,Pllp,Unc13b,Mesp1,O
query_1	TRUE	0.000168327	5826	535	163	0.304673	0.027978	GO:1901576	GO:BP	organic substance biosynthetic process	27492	24867	c("GO:0009058", "GO:0071704")	IGI ISO IEA,IDA ISO IBA IEA,IDA,IDA IMP IGI IBA IEA,IBA IEA,IBA IEA,IBA,IDA ISO IBA IEA,IGI,IBA IEA,IDA IBA IEA,ISS ISO IEA,IBA IEA,ISO,ISS IBA,IMP IBA IEA,IDA ISS,IDA ISO IBA IEA,ISS ISO IEA,IEA,IEA,ISS ISO IBA IEA,IBA IEA,ISS ISO IBA IEA,IEA,IDA ISO IBA	Pip5k1a,Sox7,Znhit1,Nkx6-2,Zfp82,Rpap1,Snapc1,Tyms,Dnajc17,Zfp108,En2,Fastkd3,Hoxa6,Gsto1,Mrpl55,Zfp131,Plscr1,Odc1,Rprd1b,Chaf1a,Rps13,Pofut1,Vars2,Pgap2,Mecr,Nfx1,Rpl5,Atf7ip,Eif2a,St18,Asxl1,Onecut1,Anxa3,Nab1,Dgke,Mettl23,Il33,Zfp365,Mri1,St6galnac3,F
query_1	TRUE	0.000168327	172	535	16	0.0299065	0.0930233	GO:0008366	GO:BP	axon ensheathment	27492	3607	GO:0007272	IMP,IMP,IEA,IGI,IGI,IMP,IBA IEA,IMP,IMP ISO IBA IEA,IMP,IMP IBA,IEA,IEA,IMP,IBA,IMP	Nkx6-2,Cldn11,Aspa,Nab1,Itgb4,Fa2h,Pllp,Mag,Tnfrsf21,Galc,Cst7,Lpin1,Mobp,Mtor,Mall,Myoc
query_1	TRUE	0.000168327	172	535	16	0.0299065	0.0930233	GO:0007272	GO:BP	ensheathment of neurons	27492	3165	c("GO:0007399", "GO:0009987")	IMP,IMP,IEA,IGI,IGI,IMP,IBA IEA,IMP,IMP ISO IBA IEA,IMP,IMP IBA,IEA,IEA,IMP,IBA,IMP	Nkx6-2,Cldn11,Aspa,Nab1,Itgb4,Fa2h,Pllp,Mag,Tnfrsf21,Galc,Cst7,Lpin1,Mobp,Mtor,Mall,Myoc
query_1	TRUE	0.000168327	6402	535	176	0.328972	0.0274914	GO:1901564	GO:BP	organonitrogen compound metabolic process	27492	24856	c("GO:0006807", "GO:0071704")	ISO IBA IEA,ISS ISO IEA,ISO IEA,IDA,IDA ISO IBA IEA,ISO IBA IEA,IEA,IMP,ISS ISO IEA,IEA,ISS IBA,IDA,IBA IEA,IDA ISO IBA IEA,IEA,ISS ISO IEA,IDA IBA,ISS ISO IEA,IEA,IEA,IEA,ISS ISO IEA,IEA,ISS ISO IBA IEA,ISS ISO IBA IEA,IBA IEA,ISO IEA,ISS ISO IBA IEA,IBA	Rad23a,Atraid,Sox7,Znhit1,Tyms,Naa11,Pdik1l,Unc13a,Fastkd3,Gsto1,Mrpl55,Plscr1,Ggh,Odc1,Fbxo44,Rtn4,Nudt7,Rprd1b,Asb10,Cd84,Cdc25a,Ccdc115,Rps13,Znrf3,Pofut1,Vars2,Nkd1,Pgap2,Pik3r4,Naaa,Tspyl5,Hsp90b1,Nfx1,Ndfip2,Rpl5,Eif2a,Rnf169,St18,Asxl1,Asb11,Jmjd7,
query_1	TRUE	0.000195291	5682	535	159	0.297196	0.0279831	GO:0051171	GO:BP	regulation of nitrogen compound metabolic process	27492	15655	c("GO:0006807", "GO:0019222")	ISO IEA,ISS ISO IEA,IDA ISO IBA IEA,IDA,IDA IMP IGI IBA IEA,IBA IEA,ISO IEA,IGI,IBA IEA,IDA IBA IEA,IMP,ISS ISO IBA IEA,IBA IEA,IMP IBA IEA,ISS,IDA,ISS ISO IEA,ISS ISO IEA,IEA,ISO IEA,ISO IEA,ISS ISO IEA,ISO IEA,IDA ISO IBA IEA,IEA,ISO,IDA ISS ISO IEA,ISS	Rad23a,Atraid,Sox7,Znhit1,Nkx6-2,Zfp82,Tyms,Dnajc17,Zfp108,En2,Unc13a,Fastkd3,Hoxa6,Zfp131,Plscr1,Odc1,Rtn4,Rprd1b,Cd84,Rps13,Nkd1,Tspyl5,Hsp90b1,Nfx1,Ndfip2,Rpl5,Atf7ip,Eif2a,Rnf169,St18,Asxl1,Asb11,Onecut1,Anxa3,Gramd4,Nab1,Mettl23,Il33,Casp12,Zfp365,Zf
query_1	TRUE	0.000417568	21082	535	455	0.850467	0.0215824	GO:0009987	GO:BP	cellular process	27492	4275	GO:0008150	ISO,IGI ISO IBA IEA,ISS ISO IBA IEA,ISS ISO IBA IEA,IDA IMP IGI ISS ISO IEA,IDA ISO IBA IEA,IDA IBA IEA,ISS ISO IBA IEA,IDA IMP IGI IBA IEA,IBA IEA,IBA IEA,IEA,IBA,ISO ISA IEA,IDA ISO IBA IEA,ISO IBA IEA,IEA,IBA IEA,IDA IMP ISS ISO IBA IEA,IEA,IGI,IBA IEA	Fhl4,Rad23a,Atraid,Sclt1,Pip5k1a,Sox7,Znhit1,BC056474,Nkx6-2,Zfp82,Rpap1,Pdcd2l,Snapc1,Enpp5,Tyms,Naa11,Miip,Pdik1l,Mapre1,Tdgf1,Dnajc17,Zfp108,Cldn11,En2,Clcn7,Unc13a,Fastkd3,Hoxa6,Aspa,Pon2,Gsto1,Mrpl55,Rapgefl1,Zfp131,Emilin2,Insc,Plscr1,Ggh,Odc1,Fbxo4
query_1	TRUE	0.000436397	5862	535	161	0.300935	0.027465	GO:0080090	GO:BP	regulation of primary metabolic process	27492	20875	c("GO:0019222", "GO:0044238")	ISO IEA,ISS ISO IEA,IDA ISO IBA IEA,IDA,IDA IMP IGI IBA IEA,IBA IEA,ISO IEA,IGI,IBA IEA,IDA IBA IEA,IMP,ISS ISO IBA IEA,IBA IEA,IMP IBA IEA,ISS,IDA,ISS ISO IEA,ISS ISO IEA,IEA,ISO IEA,ISO IEA,ISO IEA,ISS ISO IEA,ISO IEA,IDA ISO IBA IEA,IEA,ISO,IDA ISS ISO	Rad23a,Atraid,Sox7,Znhit1,Nkx6-2,Zfp82,Tyms,Dnajc17,Zfp108,En2,Unc13a,Fastkd3,Hoxa6,Zfp131,Plscr1,Odc1,Rtn4,Rprd1b,Cd84,Rps13,Nkd1,Pik3r4,Tspyl5,Hsp90b1,Nfx1,Ndfip2,Rpl5,Atf7ip,Eif2a,Rnf169,St18,Asxl1,Asb11,Onecut1,Anxa3,Gramd4,Nab1,Mettl23,Il33,Casp12,Zf
query_1	TRUE	0.000461988	169	535	15	0.0280374	0.0887574	GO:0042552	GO:BP	myelination	27492	11835	GO:0008366	IMP,IEA,IGI,IGI,IMP,IBA IEA,IMP,IMP ISO IBA IEA,IMP,IMP IBA,IEA,IEA,IMP,IBA,IMP	Nkx6-2,Aspa,Nab1,Itgb4,Fa2h,Pllp,Mag,Tnfrsf21,Galc,Cst7,Lpin1,Mobp,Mtor,Mall,Myoc
query_1	TRUE	0.000461988	13907	535	325	0.607477	0.0233695	GO:0065007	GO:BP	biological regulation	27492	18628	GO:0008150	ISO,ISO IEA,ISS ISO IBA IEA,ISS ISO IEA,IDA ISO IBA IEA,IDA,IDA IMP IGI IBA IEA,IBA IEA,ISO IEA,IEA,IDA IGI ISS ISO IBA IEA,IEA,IGI,IBA IEA,IDA IGI IBA IEA,IDA IMP IGI ISS ISO IBA TAS NAS IEA,ISS ISO IBA IEA,IBA IEA,ISO IEA,ISO IEA,IEA,IMP IBA IEA,IEA,IDA	Fhl4,Rad23a,Atraid,Pip5k1a,Sox7,Znhit1,Nkx6-2,Zfp82,Tyms,Miip,Mapre1,Tdgf1,Dnajc17,Zfp108,En2,Unc13a,Fastkd3,Hoxa6,Aspa,Gsto1,Rapgefl1,Zfp131,Insc,Plscr1,Odc1,Rtn4,Rprd1b,Asb10,Myrip,Cd84,Cdc25a,Ccdc115,Rps13,Mt2,D16Ertd472e,Mcur1,Znrf3,Pofut1,Vars2,Nkd1,
query_1	TRUE	0.000538525	5090	535	143	0.26729	0.0280943	GO:0048731	GO:BP	system development	27492	15045	c("GO:0007275", "GO:0048856")	IEA,ISS ISO IEA,ISO IEA,IMP IGI,IEA,IMP,IGI IBA TAS,IGI ISO IEA,IMP IGI IEA,ISO IEA,IMP,IMP,IDA IMP ISS ISO IEA,IMP IEA,IMP,IMP,IDA,IMP,IMP,IMP IBA,IMP IGI,ISO IEA,IGI,IGI ISO IEA,IGI,IDA ISO IEA,IMP ISS ISO IBA IEA,IMP ISS ISO IEA,IGI,IMP ISO IEA,IMP IBA	Fhl4,Atraid,Sclt1,Nkx6-2,Tyms,Cldn11,En2,Unc13a,Hoxa6,Aspa,Plscr1,Odc1,Rtn4,D16Ertd472e,Znrf3,Pofut1,Nkd1,Sec61a1,Efhd1,Asxl1,Onecut1,Anxa3,Nab1,Itgb4,Fancc,Il33,Zfp365,Fa2h,Agpat5,Tpm1,Lgi2,Fmnl3,Pllp,Unc13b,Mesp1,Opalin,Mbd5,Cd59a,Cryga,Syt1,Mboat1,Mag,
query_1	TRUE	0.000713452	5799	535	158	0.295327	0.0272461	GO:0044260	GO:BP	cellular macromolecule metabolic process	27492	12711	c("GO:0043170", "GO:0044237")	ISO IBA IEA,ISS ISO IEA,ISO IEA,IDA,ISO IEA,ISO IBA IEA,IEA,ISS ISO IBA IEA,ISS IBA,ISO,IEA,ISS ISO IEA,IEA,IEA,IEA,ISS ISO IEA,IEA,ISS ISO IBA IEA,ISS ISO IBA IEA,IBA IEA,IDA IEA,ISS ISO IBA IEA,ISO IBA IEA,ISS ISO IEA,IMP,ISS ISO IBA IEA,ISO IEA,IEA,ISO	Rad23a,Atraid,Sox7,Znhit1,Tyms,Naa11,Pdik1l,Fastkd3,Mrpl55,Ggh,Fbxo44,Rprd1b,Asb10,Chaf1a,Cdc25a,Ccdc115,Rps13,Znrf3,Pofut1,Vars2,Endov,Pgap2,Pik3r4,Tspyl5,Cep63,Hsp90b1,Nfx1,Ndfip2,Rpl5,Atf7ip,Eif2a,Rnf169,St18,Asxl1,Asb11,Jmjd7,Mtmr7,Anxa3,Gramd4,Fancc,
query_1	TRUE	0.00135442	4872	535	136	0.254206	0.0279146	GO:0009059	GO:BP	macromolecule biosynthetic process	27492	3664	c("GO:0043170", "GO:1901576")	IDA ISO IBA IEA,IDA,IDA IMP IGI IBA IEA,IBA IEA,IBA IEA,IBA,ISO IEA,IGI,IBA IEA,IDA IBA IEA,ISS ISO IEA,IBA IEA,ISS IBA,IMP IBA IEA,ISS,ISS ISO IEA,IEA,IEA,ISS ISO IBA IEA,IBA IEA,ISS ISO IBA IEA,IDA ISO IBA IEA,ISO IEA,IDA ISS ISO IEA,IDA ISS ISO IEA,ISO	Sox7,Znhit1,Nkx6-2,Zfp82,Rpap1,Snapc1,Tyms,Dnajc17,Zfp108,En2,Fastkd3,Hoxa6,Mrpl55,Zfp131,Plscr1,Rprd1b,Chaf1a,Rps13,Pofut1,Vars2,Pgap2,Nfx1,Rpl5,Atf7ip,Eif2a,St18,Asxl1,Onecut1,Anxa3,Nab1,Mettl23,Il33,Zfp365,St6galnac3,Zfp235,Ccar2,Snx5,Pcbp2,Zfp30,Mcm8,
query_1	TRUE	0.00196639	2459	535	79	0.147664	0.0321269	GO:0009056	GO:BP	catabolic process	27492	3661	GO:0008152	ISO IBA IEA,ISS ISO IEA,ISA,ISS ISO IBA IEA,ISO IEA,ISS ISO IEA,IDA,IEA,IDA IBA,ISS ISO IEA,ISS ISO IBA IEA,ISO IEA,ISO IBA IEA,IEA,ISS IBA IEA,ISO,IBA,IDA,ISO IEA,IDA IGI,ISS ISO IEA,ISO IEA,ISS ISO IEA,IEA,IEA,IEA,IBA,IDA ISO IBA IEA,ISO IEA,ISS ISO IEA	Rad23a,Atraid,Enpp5,Fastkd3,Pon2,Gsto1,Odc1,Fbxo44,Nudt7,Ccdc115,Znrf3,Nkd1,Pik3r4,Naaa,Hsp90b1,Rpl5,Asb11,Mtmr7,Itgb4,Il33,Ccar2,Snx5,Pcbp2,Ide,Rbks,Pla2g4b,Depdc5,Phyh,Trim17,Ybx1,Amacr,Armc8,Slfn9,Cpq,Apobec1,Nfe2l2,Gsk3a,Usp25,Gfap,Capn3,Ncf2,Cd36,Gal
query_1	TRUE	0.00220824	2635	535	83	0.15514	0.0314991	GO:0050793	GO:BP	regulation of developmental process	27492	15339	c("GO:0032502", "GO:0050789")	ISS ISO IBA IEA,IMP IGI,ISO IEA,ISO IEA,IMP ISS ISO IEA,IMP,IMP,IDA IMP,ISS ISO IEA,IDA,ISO IEA,IGI,ISO IEA,IMP ISO IEA,ISO IEA,ISS ISO IBA IEA,IDA,IMP,IMP,IMP,ISO IEA,IMP ISS ISO IEA,IMP,IDA IMP,ISS,IDA,IBA,IDA,IMP,IMP IGI ISO IEA,IGI,IMP,IMP ISO IBA IEA	Atraid,Nkx6-2,Unc13a,Aspa,Rtn4,D16Ertd472e,Znrf3,Nkd1,Dock5,Asxl1,Anxa3,Nab1,Il33,Zfp365,Tpm1,Fmnl3,Mesp1,Opalin,Mbd5,Cd59a,Syt1,Mag,Ccl9,Ybx1,Pf4,Myh6,Rhobtb3,Zfp322a,Sdc2,Nfe2l2,Ccnd1,Elf5,Tnfrsf21,Gsk3a,Cdc42ep1,Coch,Gfap,Emp2,Capn3,Ccl19,Cd36,Ddr2,Hsp
query_1	TRUE	0.00256709	6041	535	160	0.299065	0.0264857	GO:0031323	GO:BP	regulation of cellular metabolic process	27492	8264	c("GO:0019222", "GO:0044237", "GO:0050794")	ISO IEA,ISS ISO IEA,IDA ISO IBA IEA,IDA,IDA IMP IGI IBA IEA,IBA IEA,ISO IEA,IGI,IBA IEA,IDA IBA IEA,ISS ISO IBA IEA,IBA IEA,IMP IBA IEA,ISS,ISS ISO IEA,ISS ISO IEA,ISO IEA,ISO IEA,ISS ISO IEA,ISO IEA,IDA ISO IBA IEA,IEA,ISO,IDA ISS ISO IEA,ISS ISO IEA,ISS	Rad23a,Atraid,Sox7,Znhit1,Nkx6-2,Zfp82,Tyms,Dnajc17,Zfp108,En2,Fastkd3,Hoxa6,Zfp131,Plscr1,Rtn4,Rprd1b,Rps13,Pik3r4,Tspyl5,Hsp90b1,Nfx1,Ndfip2,Rpl5,Atf7ip,Eif2a,Rnf169,St18,Asxl1,Onecut1,Anxa3,Gramd4,Nab1,Mettl23,Il33,Casp12,Zfp365,Zfp235,Ccar2,Snx5,Pcbp2
query_1	TRUE	0.00290771	2745	535	85	0.158879	0.0309654	GO:0006796	GO:BP	phosphate-containing compound metabolic process	27492	2754	GO:0006793	IDA IGI ISO IEA,ISA,IDA ISO IBA IEA,IEA,IDA,IDA IBA IEA,ISS ISO IEA,IEA,ISS ISO IBA IEA,ISO IBA IEA,ISS ISO IEA,ISO IEA,ISO,IDA,IDA IBA IEA,IMP ISS ISO IBA IEA,IEA,IEA,IMP ISS ISO IEA,IEA,IEA,IBA,IEA,ISS ISO IEA,ISO TAS IEA,IBA IEA,IDA ISS ISO IBA IEA,IEA	Pip5k1a,Enpp5,Tyms,Pdik1l,Plscr1,Nudt7,Rprd1b,Cdc25a,Pgap2,Pik3r4,Naaa,Hsp90b1,Rpl5,Eif2a,Mtmr7,Dgke,Agpat5,Gnptg,Mboat1,Rbks,Pla2g4b,Lefty1,Mvp,Sympk,Adcy4,Hmgcs1,Ccnd1,Nme6,Gsk3a,Usp25,Emp2,Ccl19,Paqr3,Ncf2,Ppp2r2b,Cd36,Gdpd1,Ddr2,Bmp2k,Iqgap3,Lpin1,Gnp
query_1	TRUE	0.00302015	7237	535	185	0.345794	0.0255631	GO:0019222	GO:BP	regulation of metabolic process	27492	6480	c("GO:0008152", "GO:0050789")	ISO IEA,ISS ISO IEA,IDA ISO IBA IEA,IDA,IDA IMP IGI IBA IEA,IBA IEA,ISO IEA,IGI,IBA IEA,IDA IBA IEA,IMP,ISS ISO IBA IEA,IBA IEA,IMP IBA IEA,ISS,IDA,IMP ISS ISO IEA,ISS ISO IEA,IEA,ISO IEA,ISO IEA,ISO IEA,ISS ISO IEA,ISO IEA,IDA ISO IBA IEA,IEA,ISO,IDA ISS	Rad23a,Atraid,Sox7,Znhit1,Nkx6-2,Zfp82,Tyms,Dnajc17,Zfp108,En2,Unc13a,Fastkd3,Hoxa6,Zfp131,Plscr1,Odc1,Rtn4,Rprd1b,Cd84,Rps13,Nkd1,Pik3r4,Tspyl5,Hsp90b1,Nfx1,Ndfip2,Rpl5,Atf7ip,Eif2a,Rnf169,St18,Asxl1,Asb11,Onecut1,Anxa3,Gramd4,Nab1,Mettl23,Il33,Casp12,Zf
query_1	TRUE	0.00313284	5525	535	148	0.276636	0.0267873	GO:0019538	GO:BP	protein metabolic process	27492	6775	c("GO:0043170", "GO:0044238", "GO:1901564")	ISO IBA IEA,ISS ISO IEA,ISO IEA,IDA,ISO IEA,ISO IBA IEA,IEA,IMP,ISS ISO IEA,ISS IBA,IEA,IDA,IEA,ISS ISO IEA,ISS ISO IEA,IEA,IEA,IEA,ISS ISO IEA,IEA,ISS ISO IBA IEA,ISS ISO IBA IEA,IBA IEA,ISO IEA,ISS ISO IBA IEA,IBA IEA,ISS ISO IEA,ISS ISO IBA IEA,ISO IEA	Rad23a,Atraid,Sox7,Znhit1,Tyms,Naa11,Pdik1l,Unc13a,Fastkd3,Mrpl55,Ggh,Odc1,Fbxo44,Rtn4,Rprd1b,Asb10,Cd84,Cdc25a,Ccdc115,Rps13,Znrf3,Pofut1,Vars2,Nkd1,Pgap2,Pik3r4,Tspyl5,Hsp90b1,Nfx1,Ndfip2,Rpl5,Eif2a,Rnf169,St18,Asxl1,Asb11,Jmjd7,Mtmr7,Gramd4,Il33,Casp12
query_1	TRUE	0.00324457	2763	535	85	0.158879	0.0307637	GO:0006793	GO:BP	phosphorus metabolic process	27492	2751	GO:0044237	IDA IGI ISO IEA,ISA,IDA ISO IBA IEA,IEA,IDA,IDA IBA IEA,ISS ISO IEA,IEA,ISS ISO IBA IEA,ISO IBA IEA,ISS ISO IEA,ISO IEA,ISO,IDA,IDA IBA IEA,IMP ISS ISO IBA IEA,IEA,IEA,IMP ISS ISO IEA,IEA,IEA,IBA,IEA,ISS ISO IEA,ISO TAS IEA,IBA IEA,IDA ISS ISO IBA IEA,IEA	Pip5k1a,Enpp5,Tyms,Pdik1l,Plscr1,Nudt7,Rprd1b,Cdc25a,Pgap2,Pik3r4,Naaa,Hsp90b1,Rpl5,Eif2a,Mtmr7,Dgke,Agpat5,Gnptg,Mboat1,Rbks,Pla2g4b,Lefty1,Mvp,Sympk,Adcy4,Hmgcs1,Ccnd1,Nme6,Gsk3a,Usp25,Emp2,Ccl19,Paqr3,Ncf2,Ppp2r2b,Cd36,Gdpd1,Ddr2,Bmp2k,Iqgap3,Lpin1,Gnp
query_1	TRUE	0.00351217	6756	535	174	0.325234	0.0257549	GO:0060255	GO:BP	regulation of macromolecule metabolic process	27492	17047	c("GO:0019222", "GO:0043170")	ISO IEA,ISS ISO IEA,IDA ISO IBA IEA,IDA,IDA IMP IGI IBA IEA,IBA IEA,ISO IEA,IGI,IBA IEA,IDA IBA IEA,IMP,ISS ISO IBA IEA,IBA IEA,IMP IBA IEA,ISS,IDA,IMP ISS ISO IEA,ISS ISO IEA,IEA,ISO IEA,ISO IEA,ISS ISO IEA,ISO IEA,IDA ISO IBA IEA,IEA,ISO,IDA ISS ISO IEA	Rad23a,Atraid,Sox7,Znhit1,Nkx6-2,Zfp82,Tyms,Dnajc17,Zfp108,En2,Unc13a,Fastkd3,Hoxa6,Zfp131,Plscr1,Odc1,Rtn4,Rprd1b,Cd84,Rps13,Nkd1,Tspyl5,Hsp90b1,Nfx1,Ndfip2,Rpl5,Atf7ip,Eif2a,Rnf169,St18,Asxl1,Asb11,Onecut1,Anxa3,Gramd4,Nab1,Mettl23,Il33,Casp12,Zfp365,Zf
query_1	TRUE	0.00351217	6525	535	169	0.315888	0.0259004	GO:0048518	GO:BP	positive regulation of biological process	27492	14854	c("GO:0008150", "GO:0050789")	ISO,ISO IEA,ISS ISO IBA IEA,IDA ISO IEA,IMP IGI,ISO IEA,IDA,IMP ISO IEA,ISS ISO IEA,ISO IEA,ISO IEA,IMP,IDA IMP IGI ISS ISO,IMP,IMP ISO IEA,ISS ISO IEA,ISS ISO,IEA,ISO IBA IEA,IMP,IDA ISO IEA,ISO IEA,ISS ISO IEA,IEA,ISO,ISS ISO IEA,ISS ISO IEA,IDA,ISO,IDA	Fhl4,Rad23a,Atraid,Sox7,Nkx6-2,Mapre1,En2,Unc13a,Fastkd3,Aspa,Gsto1,Zfp131,Plscr1,Odc1,Rtn4,Rprd1b,Myrip,Cd84,Cdc25a,D16Ertd472e,Nkd1,Pik3r4,Tspyl5,Ndfip2,Rpl5,Dock5,Atf7ip,Eif2a,St18,Asxl1,Asb11,Onecut1,Anxa3,Gramd4,Mettl23,Il33,Casp12,Zfp365,Tpm1,Ccar2,
query_1	TRUE	0.00351217	3977	535	113	0.211215	0.0284134	GO:0065008	GO:BP	regulation of biological quality	27492	18629	GO:0065007	ISO,ISO IEA,IDA IMP IGI ISS ISO IBA TAS NAS IEA,ISS ISO IBA IEA,ISO IEA,IEA,IDA IMP ISO IBA IEA,IMP ISS ISO IEA,ISS ISO,ISS ISO IEA,IMP IBA,ISS ISO IBA IEA,IEA,IBA,ISO,ISO IEA,ISS ISO IEA,IMP,IMP IGI,ISO,ISS ISO IEA,IMP,IMP ISO IEA,ISS ISO IEA,IEA,ISO IEA	Fhl4,Rad23a,Unc13a,Fastkd3,Gsto1,Insc,Plscr1,Rtn4,Myrip,Ccdc115,Mt2,Mcur1,Vars2,Dnlz,Rpl5,Dock5,Atf7ip,Asxl1,Fancc,Isoc2a,Fa2h,Arhgef12,Tpm1,Ccar2,P2ry2,Snx5,Fmnl3,Unc13b,Mcm8,Plscr2,Ide,Mbd5,Gatm,Syt1,Rmdn3,Mag,Ybx1,Pf4,Npcd,Myh6,Rhobtb3,Slc12a8,Atp8a1,A
query_1	TRUE	0.00442232	4718	535	129	0.241121	0.0273421	GO:0044271	GO:BP	cellular nitrogen compound biosynthetic process	27492	12718	c("GO:0034641", "GO:0044249")	IDA ISO IBA IEA,IDA,IDA IMP IGI IBA IEA,IBA IEA,IBA IEA,IBA,IDA ISO IBA IEA,IGI,IBA IEA,IDA IBA IEA,ISS ISO IEA,IBA IEA,ISS IBA,IMP IBA IEA,ISS,IDA ISO IBA IEA,ISS ISO IEA,IEA,IBA IEA,IDA ISO IBA IEA,ISO IEA,IDA ISS ISO IEA,IDA ISS ISO IEA,ISO IBA IEA,IDA	Sox7,Znhit1,Nkx6-2,Zfp82,Rpap1,Snapc1,Tyms,Dnajc17,Zfp108,En2,Fastkd3,Hoxa6,Mrpl55,Zfp131,Plscr1,Odc1,Rprd1b,Rps13,Vars2,Nfx1,Rpl5,Atf7ip,Eif2a,St18,Asxl1,Onecut1,Anxa3,Nab1,Mettl23,Il33,St6galnac3,Fa2h,Zfp235,Ccar2,Snx5,Pcbp2,Zfp30,Zfp935,Plscr2,Mesp1,Ib
query_1	TRUE	0.00535638	246	535	16	0.0299065	0.0650407	GO:0010001	GO:BP	glial cell differentiation	27492	4287	c("GO:0030154", "GO:0042063")	IMP IGI,ISO IEA,ISO,IGI,IGI,ISO IEA,IMP ISO IEA,IMP,IMP,IMP ISO IEA,IMP,IMP IGI,IDA,IEA,IMP ISO,IMP	Nkx6-2,Aspa,Rtn4,Nab1,Itgb4,Il33,Zfp365,Fa2h,Opalin,Mag,Tnfrsf21,Gfap,Mt3,Mobp,Mtor,Myoc
query_1	TRUE	0.00598842	2040	535	66	0.123364	0.0323529	GO:1901575	GO:BP	organic substance catabolic process	27492	24866	c("GO:0009056", "GO:0071704")	ISO IBA IEA,ISS ISO IEA,ISA,ISS ISO IBA IEA,IDA,IEA,IDA IBA,ISS ISO IEA,ISS ISO IBA IEA,ISO IEA,ISO IEA,IEA,ISS IBA IEA,ISO,IBA,IDA,IDA IGI,ISS ISO IEA,ISO IEA,ISS ISO IEA,IEA,IEA,IEA,IDA ISO IBA IEA,ISS ISO IEA,TAS,IBA,ISO,ISS ISO IBA IEA,IDA IEA,ISS ISO	Rad23a,Atraid,Enpp5,Fastkd3,Odc1,Fbxo44,Nudt7,Ccdc115,Znrf3,Nkd1,Pik3r4,Naaa,Hsp90b1,Rpl5,Asb11,Mtmr7,Il33,Ccar2,Snx5,Pcbp2,Ide,Rbks,Pla2g4b,Phyh,Ybx1,Amacr,Armc8,Slfn9,Cpq,Apobec1,Nfe2l2,Gsk3a,Usp25,Gfap,Capn3,Ncf2,Galc,Gdpd1,Bche,Lpin1,Pglyrp1,Mt3,Ube2n
query_1	TRUE	0.0074692	6255	535	161	0.300935	0.0257394	GO:0051179	GO:BP	localization	27492	15663	GO:0008150	ISO,IMP ISS ISO IEA,ISS ISO IBA IEA,IEA,IMP ISS ISO IBA IEA,IMP,IEA,IDA IMP IGI ISS ISO IBA TAS NAS IEA,ISO IEA,IDA IMP ISS ISO IBA IEA,IMP ISS ISO IEA,ISS ISO TAS IEA,IEA,IDA ISS IBA IEA,ISS ISO IBA IEA,ISO,IBA,IBA,IMP,IEA,IEA,ISS ISO IEA,ISS ISO IBA IEA	Fhl4,Pip5k1a,BC056474,Miip,Mapre1,Dnajc17,Clcn7,Unc13a,Gsto1,Plscr1,Rtn4,Myrip,Cd84,Myo1d,Mcur1,Pgap2,Pik3r4,Dnlz,Cep63,Hsp90b1,Ndfip2,Dock5,Sec61a1,Ccdc91,Exoc3l4,Onecut1,Oxa1l,Anxa3,Itgb4,Aaas,Il33,Zfp365,Slc25a14,Tpm1,P2ry2,Slc48a1,Snx5,Fmnl3,Pllp,Unc1
query_1	TRUE	0.0074692	5102	535	136	0.254206	0.0266562	GO:0048523	GO:BP	negative regulation of cellular process	27492	14859	c("GO:0009987", "GO:0048519", "GO:0050794")	ISO,ISS ISO IEA,ISO IEA,IDA,IDA IMP IGI,ISO IEA,IEA,ISS ISO IEA,IGI,IGI,ISO IEA,IEA,IMP ISS ISO IEA,IEA,ISO IEA,IMP ISS ISO IBA IEA,IDA IGI ISO IBA IEA,IGI ISS,IEA,IDA ISO IBA IEA,ISO,IDA ISS ISO IEA,ISS ISO IEA,ISO,IDA,IGI,IMP IBA,IEA,IDA ISO IEA,IDA IGI	Fhl4,Atraid,Sox7,Znhit1,Nkx6-2,Tyms,Miip,Mapre1,Dnajc17,En2,Gsto1,Zfp131,Rtn4,Cd84,Rps13,Znrf3,Nkd1,Cep63,Hsp90b1,Nfx1,Rpl5,Atf7ip,Rnf169,St18,Asxl1,Onecut1,Gramd4,Nab1,Cep97,Il33,Zfp365,Tpm1,Ccar2,Snx5,4930503L19Rik,Mesp1,Cd59a,Zmynd11,Depdc5,Mag,Lefty1,
query_1	TRUE	0.00842108	22	535	5	0.00934579	0.227273	GO:0022010	GO:BP	central nervous system myelination	27492	7552	c("GO:0014003", "GO:0032291", "GO:0042552")	IMP,IEA,IMP,IMP,IEA	Nkx6-2,Aspa,Fa2h,Mag,Mobp
query_1	TRUE	0.00842108	1831	535	60	0.11215	0.032769	GO:0033554	GO:BP	cellular response to stress	27492	9528	c("GO:0006950", "GO:0051716")	IGI ISO IEA,IDA,IDA ISO,IEA,IDA IEA,IDA,ISS IEA,ISS IBA IEA,IDA TAS,ISS ISO IEA,ISS ISO IEA,IMP IGI IBA IEA,IDA IMP IGI TAS,ISS ISO IBA IEA,IEA,ISS ISO IEA,IMP ISO IBA IEA,ISO IEA,ISO IBA,IGI,IMP,IDA IMP ISS ISO IBA IEA,IDA ISS ISO IEA,IDA ISO,IMP ISO IEA	Rad23a,Plscr1,Rtn4,Chaf1a,Endov,Pik3r4,Cep63,Hsp90b1,Eif2a,Efhd1,Rnf169,Fancc,Casp12,Zfp365,Tpm1,Ccar2,Mcm8,Zmynd11,Depdc5,Mag,Ybx1,Nfe2l2,Ccnd1,Pot1b,Usp25,Gfap,Capn3,Ccl19,Lrrc8d,Cd36,Mt3,Abcb10,Ube2n,Stk25,Ccdc88c,Rassf2,Nefl,Rad23b,Slc30a10,Rec8,Mtor,
query_1	TRUE	0.00842108	22	535	5	0.00934579	0.227273	GO:0032291	GO:BP	axon ensheathment in central nervous system	27492	8666	GO:0008366	IMP,IEA,IMP,IMP,IEA	Nkx6-2,Aspa,Fa2h,Mag,Mobp
query_1	TRUE	0.00873353	2576	535	78	0.145794	0.0302795	GO:0051246	GO:BP	regulation of protein metabolic process	27492	15716	c("GO:0019538", "GO:0051171", "GO:0060255", "GO:0080090")	ISO IEA,ISS ISO IEA,ISO IEA,IDA,ISO IEA,IMP,ISS ISO IEA,IDA,ISS ISO IEA,IEA,ISO IEA,ISS ISO IEA,ISO IEA,IEA,ISO,ISS ISO IEA,ISO,IBA,ISO IBA IEA,IDA IGI,ISO,ISS ISO IEA,IBA,ISS,IEA,ISS ISO IEA,ISS ISO IBA IEA,IDA ISO,ISO IEA,IMP ISO IEA,ISS ISO IEA,IDA ISS	Rad23a,Atraid,Sox7,Znhit1,Tyms,Unc13a,Fastkd3,Odc1,Rtn4,Cd84,Nkd1,Tspyl5,Hsp90b1,Ndfip2,Rpl5,Eif2a,St18,Asb11,Gramd4,Il33,Casp12,Ccar2,Lefty1,Ybx1,Mvp,Sympk,Ccnd1,Gsk3a,Usp25,Gfap,Emp2,Capn3,Ccl19,Tia1,Paqr3,Ppp2r2b,Cd36,Ddr2,Ube2i,Iqgap3,Cst7,Ptprc,Mt3,A
query_1	TRUE	0.00967535	12377	535	285	0.53271	0.0230266	GO:0050794	GO:BP	regulation of cellular process	27492	15340	c("GO:0009987", "GO:0050789")	ISO,ISO IEA,ISS ISO IBA IEA,IDA ISO IBA IEA,IDA,IDA IMP IGI IBA IEA,IBA IEA,ISO IEA,IEA,ISS ISO IBA IEA,IEA,IGI,IBA IEA,IDA IGI IBA IEA,IMP IGI ISO TAS IEA,ISS ISO IBA IEA,IBA IEA,ISO IEA,ISO IEA,IEA,IMP IBA IEA,IDA IGI ISS ISO,IMP,IMP ISS ISO IEA,ISS ISO	Fhl4,Rad23a,Atraid,Sox7,Znhit1,Nkx6-2,Zfp82,Tyms,Miip,Mapre1,Tdgf1,Dnajc17,Zfp108,En2,Unc13a,Fastkd3,Hoxa6,Aspa,Gsto1,Rapgefl1,Zfp131,Plscr1,Odc1,Rtn4,Rprd1b,Asb10,Myrip,Cd84,Cdc25a,Rps13,Mt2,Znrf3,Pofut1,Nkd1,Pik3r4,Tspyl5,Cep63,Hsp90b1,Nfx1,Ndfip2,Rpl5,
query_1	TRUE	0.00973901	92	535	9	0.0168224	0.0978261	GO:0045685	GO:BP	regulation of glial cell differentiation	27492	13426	c("GO:0010001", "GO:0045595")	IGI,ISO IEA,ISO,ISO IEA,IMP ISO IEA,IMP,ISO IEA,IMP,IMP ISO	Nkx6-2,Aspa,Rtn4,Il33,Zfp365,Opalin,Mag,Tnfrsf21,Mtor
query_1	TRUE	0.00973901	238	535	15	0.0280374	0.0630252	GO:0009636	GO:BP	response to toxic substance	27492	4006	GO:0042221	IEA,IBA,IEA,IMP IBA,IGI,IMP ISO IEA,IMP,ISS ISO IBA,IEA,IBA,IEA,ISO,IEA,IEA,IEA	Tyms,Pon2,Gsto1,Mt2,Fancc,Nfe2l2,Cd36,Mt3,Nefl,Slc30a10,Hbq1a,Scn3a,Epx,Inmt,Srd5a1
query_1	TRUE	0.00973901	3942	535	109	0.203738	0.0276509	GO:0010556	GO:BP	regulation of macromolecule biosynthetic process	27492	4709	c("GO:0009059", "GO:0009889", "GO:0060255")	IDA ISO IBA IEA,IDA,IDA IMP IGI IBA IEA,IBA IEA,ISO IEA,IGI,IBA IEA,IDA IBA IEA,ISS ISO IEA,IBA IEA,IMP IBA IEA,ISS,ISS ISO IEA,IDA ISO IBA IEA,ISO,IDA ISS ISO IEA,ISS ISO IEA,ISO IBA IEA,IDA IBA IEA,IDA IMP ISO IBA,ISO IEA,IGI IBA IEA,ISO IEA,IDA ISO,IBA	Sox7,Znhit1,Nkx6-2,Zfp82,Tyms,Dnajc17,Zfp108,En2,Fastkd3,Hoxa6,Zfp131,Plscr1,Rprd1b,Nfx1,Rpl5,Atf7ip,Eif2a,St18,Asxl1,Onecut1,Anxa3,Nab1,Mettl23,Il33,Zfp235,Ccar2,Snx5,Pcbp2,Zfp30,Zfp935,Plscr2,Mesp1,Zmynd11,Lefty1,Ybx1,Zfp65,Pf4,Zfp68,Zfp260,Zfp781,Tcp10
query_1	TRUE	0.00973901	1457	535	50	0.0934579	0.0343171	GO:2000026	GO:BP	regulation of multicellular organismal development	27492	29257	c("GO:0007275", "GO:0050793", "GO:0051239")	ISS ISO IEA,IMP IGI,ISO IEA,IMP ISS ISO IEA,ISO IEA,ISO IEA,IMP ISO IEA,IDA,IMP,IMP ISS ISO IEA,ISS,IDA,IGI ISO IEA,IGI,ISO IBA IEA,IMP,IMP ISO IEA,ISS ISO IEA,IDA,IDA,ISO,ISS ISO IEA,ISO IEA,IDA IBA,IMP IBA,IEA,IMP,IMP,IMP,IMP,IDA ISS ISO,IMP,IMP IGI,IDA	Atraid,Nkx6-2,Aspa,Rtn4,Anxa3,Il33,Zfp365,Mesp1,Cd59a,Mag,Pf4,Myh6,Nfe2l2,Ccnd1,Tnfrsf21,Gsk3a,Gfap,Emp2,Capn3,Ccl19,Cd36,Ddr2,Hspb6,Bmp2k,Cst7,Lpin1,Rbp1,Ptprc,Fgl2,Pglyrp1,Mt3,Abcb10,Stk25,Nrp1,Rassf2,Sema3c,Nefl,Rnf41,Mtor,Cela1,Il15,Mboat2,Akap6,Drosh
query_1	TRUE	0.00973901	3850	535	107	0.2	0.0277922	GO:0006950	GO:BP	response to stress	27492	2886	GO:0050896	IGI ISO IEA,IEA,IDA IMP IEP,IDA IMP ISO,IEA,IMP IBA,IDA IEA,IDA,ISS IEA,ISS IBA IEA,IDA ISO TAS IEA,ISS ISO IEA,ISS ISO IEA,ISO IEA,ISS ISO IEA,IMP IGI IBA IEA,IDA IMP IBA IEA,IDA IMP IGI IBA TAS,ISS ISO IBA IEA,ISO IEA,ISS ISO IEA,ISS ISO IEA,IEA,IMP,IMP	Rad23a,Pon2,Plscr1,Rtn4,Chaf1a,Mt2,Endov,Pik3r4,Cep63,Hsp90b1,Eif2a,Efhd1,Rnf169,Anxa3,Itgb4,Fancc,Il33,Casp12,Zfp365,Tpm1,Ccar2,Pcbp2,Pllp,Unc13b,Mcm8,Mnda,Zmynd11,Depdc5,Mag,Ccl9,Trim17,Ybx1,Pf4,Myh6,Slfn9,Anxa6,Apobec1,C1qb,Nfe2l2,Ccnd1,Pot1b,Coch,Usp2
query_1	TRUE	0.00973901	2979	535	87	0.162617	0.0292044	GO:0065009	GO:BP	regulation of molecular function	27492	18630	GO:0065007	ISO,ISS ISO IEA,ISO IEA,IDA IGI,ISO IEA,IEA,IDA ISS,ISO IEA,ISO IEA,IEA,ISO,IEA,ISO,IEA,ISO,ISO IEA,ISO IBA IEA,ISO,IEA,ISO,IMP ISO IEA,IEA,IEA,IBA,IEA,ISO,IMP,ISS ISO IEA,TAS,IEA,ISS ISO IBA IEA,IMP ISO IBA,IMP ISO,ISS ISO IEA,IMP ISS ISO IEA,IDA ISS IBA	Fhl4,Pip5k1a,Sox7,Mapre1,Gsto1,Rapgefl1,Plscr1,Pik3r4,Hsp90b1,Ndfip2,Rpl5,Dock5,St18,Rgl1,Oxa1l,Anxa3,Gramd4,Casp12,Arhgef12,Tpm1,Ccar2,Ide,Depdc5,Ccl9,Mvp,Npcd,Myh6,Sympk,Adcy4,Apobec1,Ccnd1,Pot1b,Gsk3a,Emp2,Capn3,Ccl19,Paqr3,Ncf2,Ppp2r2b,Cd36,Ddr2,Ube2i
query_1	TRUE	0.00988895	54	535	7	0.0130841	0.12963	GO:0045687	GO:BP	positive regulation of glial cell differentiation	27492	13428	c("GO:0010001", "GO:0014015", "GO:0045685")	IGI,ISO IEA,ISO,ISO IEA,IMP ISO IEA,ISO IEA,IMP ISO	Nkx6-2,Aspa,Rtn4,Il33,Zfp365,Mag,Mtor
query_1	TRUE	0.0117249	117	535	10	0.0186916	0.0854701	GO:0048709	GO:BP	oligodendrocyte differentiation	27492	15023	c("GO:0007417", "GO:0010001")	IMP IGI,ISO IEA,ISO IEA,IMP ISO IEA,IMP,IMP,IMP,IMP,IEA,IMP ISO	Nkx6-2,Aspa,Il33,Zfp365,Fa2h,Opalin,Mag,Tnfrsf21,Mobp,Mtor
query_1	TRUE	0.0117249	2117	535	66	0.123364	0.0311762	GO:0044248	GO:BP	cellular catabolic process	27492	12703	c("GO:0009056", "GO:0044237")	ISO IBA IEA,ISS ISO IEA,ISA,ISS ISO IBA IEA,ISO IEA,ISS ISO IEA,IEA,IDA IBA,ISS ISO IEA,ISS ISO IBA IEA,ISO IBA IEA,ISS IBA IEA,ISO,ISO IEA,IDA IGI,ISS ISO IEA,ISO IEA,ISS ISO IEA,IEA,IEA,IBA,IDA ISO IBA IEA,ISO IEA,ISS ISO IEA,TAS,IBA,ISO,ISS ISO IBA IEA	Rad23a,Atraid,Enpp5,Fastkd3,Pon2,Gsto1,Fbxo44,Nudt7,Ccdc115,Znrf3,Pik3r4,Hsp90b1,Rpl5,Itgb4,Il33,Ccar2,Snx5,Pcbp2,Ide,Pla2g4b,Depdc5,Phyh,Trim17,Ybx1,Amacr,Armc8,Slfn9,Cpq,Apobec1,Nfe2l2,Gsk3a,Usp25,Gfap,Ncf2,Cd36,Galc,Gdpd1,Bche,Trim30d,Lpin1,Cisd2,Mt3,U
query_1	TRUE	0.0130508	5946	535	152	0.284112	0.0255634	GO:0048519	GO:BP	negative regulation of biological process	27492	14855	c("GO:0008150", "GO:0050789")	ISO,ISS ISO IEA,ISO IEA,IDA,IDA IMP IGI,ISO IEA,IEA,ISS ISO IEA,IGI,IGI,ISS ISO IBA IEA,ISO IEA,IEA,IMP ISS,IMP ISS ISO IEA,IEA,ISO IEA,ISS,IMP ISS ISO IBA IEA,IDA IMP IGI ISO IBA IEA,IGI ISS,IEA,IDA ISO IBA IEA,IEA,ISO,ISO IEA,IDA ISS ISO IEA,ISS ISO IEA	Fhl4,Atraid,Sox7,Znhit1,Nkx6-2,Tyms,Miip,Mapre1,Dnajc17,En2,Fastkd3,Gsto1,Zfp131,Plscr1,Rtn4,Cd84,Rps13,Mt2,Znrf3,Nkd1,Cep63,Hsp90b1,Nfx1,Ndfip2,Rpl5,Dock5,Atf7ip,Rnf169,St18,Asxl1,Onecut1,Gramd4,Nab1,Cep97,Il33,Zfp365,Tpm1,Ccar2,Snx5,4930503L19Rik,Pcbp2,
query_1	TRUE	0.0134627	367	535	19	0.035514	0.0517711	GO:0006644	GO:BP	phospholipid metabolic process	27492	2617	c("GO:0006796", "GO:0019637", "GO:0044255")	IDA IGI ISO IEA,IDA,ISS ISO IBA IEA,ISS ISO IEA,IDA IBA IEA,IMP ISO IEA,IEA,IMP ISS ISO IEA,IEA,IBA IEA,IDA IBA,IEA,IDA IMP NAS,IBA,IMP ISS ISO IEA,IBA IEA,IEA,IDA ISO IEA,IMP ISO IEA	Pip5k1a,Plscr1,Pgap2,Naaa,Mtmr7,Dgke,Agpat5,Mboat1,Pla2g4b,Hmgcs1,Gdpd1,Lpin1,Samd8,Sla2,Mboat2,Crls1,Bpnt1,Alox8,Pnpla8
query_1	TRUE	0.0152856	13203	535	299	0.558879	0.0226464	GO:0050789	GO:BP	regulation of biological process	27492	15336	c("GO:0008150", "GO:0065007")	ISO,ISO IEA,ISS ISO IBA IEA,IDA ISO IBA IEA,IDA,IDA IMP IGI IBA IEA,IBA IEA,ISO IEA,IEA,ISS ISO IBA IEA,IEA,IGI,IBA IEA,IDA IGI IBA IEA,IMP IGI ISO TAS IEA,ISS ISO IBA IEA,IBA IEA,ISO IEA,ISO IEA,IEA,IMP IBA IEA,IDA IMP IGI ISS ISO,IDA IMP,IMP ISS ISO IEA	Fhl4,Rad23a,Atraid,Sox7,Znhit1,Nkx6-2,Zfp82,Tyms,Miip,Mapre1,Tdgf1,Dnajc17,Zfp108,En2,Unc13a,Fastkd3,Hoxa6,Aspa,Gsto1,Rapgefl1,Zfp131,Plscr1,Odc1,Rtn4,Rprd1b,Asb10,Myrip,Cd84,Cdc25a,Rps13,Mt2,D16Ertd472e,Znrf3,Pofut1,Nkd1,Pik3r4,Tspyl5,Cep63,Hsp90b1,Nfx1,
query_1	TRUE	0.0153362	3870	535	106	0.198131	0.0273902	GO:0048583	GO:BP	regulation of response to stimulus	27492	14909	c("GO:0050789", "GO:0050896")	ISO IEA,IMP,IDA IMP ISS ISO,IMP ISO IEA,IEA,IMP ISS ISO IBA IEA,ISS ISO IBA IEA,IDA IGI ISO IBA IEA,ISS ISO IEA,IGI,ISO,IDA,ISS ISO IEA,ISS ISO IEA,IDA,IGI,IMP IBA,IDA IMP IGI IBA,IBA,ISS ISO IBA IEA,ISS ISO IEA,ISO IEA,ISS ISO IEA,IMP ISS ISO,ISO,IDA,IMP	Sox7,Unc13a,Plscr1,Rtn4,Cd84,Znrf3,Pofut1,Nkd1,Tspyl5,Cep63,Rpl5,Eif2a,Efhd1,Rnf169,Asxl1,Onecut1,Gramd4,Il33,Casp12,Zfp365,Ccar2,Snx5,Pcbp2,Unc13b,Plscr2,Mesp1,Mbd5,Cd59a,Mnda,Zmynd11,Depdc5,Lefty1,Ccl9,Ybx1,Mvp,Npcd,Ermap,C1qb,Nfe2l2,Frrs1l,Pot1b,Cntn6,
query_1	TRUE	0.0158435	4869	535	128	0.239252	0.0262888	GO:0044267	GO:BP	cellular protein metabolic process	27492	12715	c("GO:0019538", "GO:0044260")	ISO IBA IEA,ISS ISO IEA,ISO IEA,IDA,ISO IEA,ISO IBA IEA,IEA,ISS ISO IEA,ISS IBA,IEA,ISS ISO IEA,IEA,IEA,ISS ISO IEA,IEA,ISS ISO IBA IEA,ISS ISO IBA IEA,IBA IEA,ISS ISO IBA IEA,IBA IEA,ISS ISO IEA,ISS ISO IBA IEA,ISO IEA,IEA,ISO IEA,IDA ISS ISO IEA,IEA,ISO	Rad23a,Atraid,Sox7,Znhit1,Tyms,Naa11,Pdik1l,Fastkd3,Mrpl55,Fbxo44,Rprd1b,Asb10,Cdc25a,Ccdc115,Rps13,Znrf3,Pofut1,Vars2,Pgap2,Pik3r4,Tspyl5,Hsp90b1,Nfx1,Ndfip2,Rpl5,Eif2a,Rnf169,St18,Asxl1,Asb11,Jmjd7,Mtmr7,Gramd4,Il33,Casp12,St6galnac3,Ccar2,Snx5,Pcbp2,Id
query_1	TRUE	0.0202049	82	535	8	0.0149533	0.097561	GO:0014015	GO:BP	positive regulation of gliogenesis	27492	5134	c("GO:0014013", "GO:0042063", "GO:0050769")	IGI,ISO IEA,ISO,ISO IEA,IMP ISO IEA,ISO IEA,IMP ISO IEA,IMP ISO	Nkx6-2,Aspa,Rtn4,Il33,Zfp365,Mag,Gfap,Mtor
query_1	TRUE	0.0211705	3820	535	104	0.194393	0.0272251	GO:0048513	GO:BP	animal organ development	27492	14849	c("GO:0048731", "GO:0048856")	IEA,ISS ISO IEA,IGI,IEA,IGI,IMP,IMP,IMP,IMP ISO IEA,IMP,IMP,IMP,IDA,IMP,IMP IBA,IMP IGI,IEA,IGI,ISO IEA,IGI,IMP,IMP ISS ISO IEA,IGI,IMP ISO IEA,IDA IMP IEP ISO IBA IEA,IMP IBA,IEA,IMP,IMP IGI,ISS,IDA IMP ISO IEA,IMP,IDA,IBA,IDA,IMP,IDA IMP IGI ISO IEA,IGI	Fhl4,Atraid,Nkx6-2,Tyms,En2,Hoxa6,Plscr1,Odc1,Rtn4,D16Ertd472e,Znrf3,Pofut1,Nkd1,Sec61a1,Asxl1,Onecut1,Anxa3,Nab1,Itgb4,Fancc,Zfp365,Fa2h,Agpat5,Tpm1,Mesp1,Cryga,Syt1,Lefty1,Sec63,Pf4,Myh6,Rhobtb3,C1qtnf5,Anxa6,C1qb,Nfe2l2,Ccnd1,Elf5,Gsk3a,Poc1a,Ccl19,Evp
query_1	TRUE	0.0211705	16	535	4	0.00747664	0.25	GO:0003413	GO:BP	chondrocyte differentiation involved in endochondral bone morphogenesis	27492	1982	c("GO:0002062", "GO:0060351")	IBA,IMP,IMP,IMP	Anxa6,Poc1a,Serpinh1,Col27a1
query_1	TRUE	0.0243903	1023	535	37	0.0691589	0.0361681	GO:0044255	GO:BP	cellular lipid metabolic process	27492	12707	c("GO:0006629", "GO:0044237")	IDA IGI ISO IEA,IDA,IDA,ISS ISO IBA IEA,ISO IBA IEA,ISS ISO IEA,IDA IBA IEA,IMP ISS ISO IBA IEA,ISO IBA IEA,IDA IMP ISS ISO IBA IEA,IDA IEA,IMP ISS ISO IBA IEA,IEA,IDA ISO IBA IEA,TAS IEA,IBA IEA,IGI,ISO,IDA IMP ISO IBA IEA,IDA IBA,IEA,IMP IGI ISS ISO IEA	Pip5k1a,Plscr1,Nudt7,Pgap2,Mecr,Naaa,Mtmr7,Dgke,St6galnac3,Fa2h,Agpat5,Mboat1,Pla2g4b,Phyh,Amacr,Hmgcs1,Apobec1,Cd36,Galc,Gdpd1,Lpin1,Rbp1,Arv1,Mt3,Samd8,Nudt19,Sla2,Mtor,Hpgd,Mboat2,Crls1,Bpnt1,Srd5a1,Alox8,Pnpla8,Acad9,Asah2
query_1	TRUE	0.0252372	4158	535	111	0.207477	0.0266955	GO:1901362	GO:BP	organic cyclic compound biosynthetic process	27492	24670	c("GO:1901360", "GO:1901576")	IDA ISO IBA IEA,IDA,IDA IMP IGI IBA IEA,IBA IEA,IBA IEA,IBA,IDA ISO IBA IEA,IGI,IBA IEA,IDA IBA IEA,IBA IEA,ISO,IMP IBA IEA,ISS,ISS ISO IEA,IDA ISO IBA IEA,IDA ISS ISO IEA,ISO IBA IEA,IDA IBA IEA,IDA IMP ISO IBA,ISO IEA,IGI IBA IEA,ISO IEA,IDA ISO,IBA IEA	Sox7,Znhit1,Nkx6-2,Zfp82,Rpap1,Snapc1,Tyms,Dnajc17,Zfp108,En2,Hoxa6,Gsto1,Zfp131,Plscr1,Rprd1b,Nfx1,Atf7ip,St18,Asxl1,Onecut1,Anxa3,Nab1,Mettl23,Il33,Zfp235,Ccar2,Snx5,Pcbp2,Zfp30,Zfp935,Plscr2,Mesp1,Iba57,Zmynd11,Lefty1,Ybx1,Zfp65,Amacr,Pf4,Zfp68,Zfp260,
query_1	TRUE	0.0267313	4121	535	110	0.205607	0.0266926	GO:0031326	GO:BP	regulation of cellular biosynthetic process	27492	8267	c("GO:0009889", "GO:0031323", "GO:0044249")	IDA ISO IBA IEA,IDA,IDA IMP IGI IBA IEA,IBA IEA,ISO IEA,IGI,IBA IEA,IDA IBA IEA,ISS ISO IEA,IBA IEA,IMP IBA IEA,ISS,ISS ISO IEA,IDA ISO IBA IEA,ISO,IDA ISS ISO IEA,ISS ISO IEA,ISO IBA IEA,IDA IBA IEA,IDA IMP ISO IBA,ISO IEA,IGI IBA IEA,ISO IEA,IDA ISO,IBA	Sox7,Znhit1,Nkx6-2,Zfp82,Tyms,Dnajc17,Zfp108,En2,Fastkd3,Hoxa6,Zfp131,Plscr1,Rprd1b,Nfx1,Rpl5,Atf7ip,Eif2a,St18,Asxl1,Onecut1,Anxa3,Nab1,Mettl23,Il33,Zfp235,Ccar2,Snx5,Pcbp2,Zfp30,Zfp935,Plscr2,Mesp1,Zmynd11,Lefty1,Ybx1,Zfp65,Pf4,Zfp68,Zfp260,Zfp781,Tcp10
query_1	TRUE	0.0313164	113	535	9	0.0168224	0.079646	GO:0021782	GO:BP	glial cell development	27492	7325	c("GO:0010001", "GO:0048468")	IMP,IEA,IGI,IMP,IMP,IGI,IDA,IEA,IMP	Nkx6-2,Aspa,Itgb4,Fa2h,Mag,Gfap,Mt3,Mobp,Myoc
query_1	TRUE	0.0313164	8	535	3	0.00560748	375	GO:0033601	GO:BP	positive regulation of mammary gland epithelial cell proliferation	27492	9558	c("GO:0033598", "GO:0033599", "GO:0050679", "GO:0051094", "GO:0051240")	ISO IEA,IGI,IMP	Rtn4,Ccnd1,Iqgap3
query_1	TRUE	0.0313164	2	535	2	0.00373832	1	GO:0039019	GO:BP	pronephric nephron development	27492	11283	c("GO:0048793", "GO:0072006")	IMP,ISO IEA	Sec61a1,Hnf1b
query_1	TRUE	0.0313164	2	535	2	0.00373832	1	GO:0001971	GO:BP	negative regulation of activation of membrane attack complex	27492	693	c("GO:0001905", "GO:0001969", "GO:0045916")	IDA IMP ISO IBA IEA,IDA ISO IBA IEA	Cd59a,Cd59b
query_1	TRUE	0.0313164	8	535	3	0.00560748	375	GO:0003433	GO:BP	chondrocyte development involved in endochondral bone morphogenesis	27492	2002	c("GO:0002063", "GO:0003413")	IMP,IMP,IMP	Poc1a,Serpinh1,Col27a1
query_1	TRUE	0.0313164	18	535	4	0.00747664	0.222222	GO:0019430	GO:BP	removal of superoxide radicals	27492	6673	c("GO:0006801", "GO:0071451", "GO:0098869")	IGI,IMP,IMP,ISS ISO	Fancc,Nfe2l2,Cd36,Mt3
query_1	TRUE	0.0313164	3698	535	100	0.186916	0.0270416	GO:0006996	GO:BP	organelle organization	27492	2922	GO:0016043	ISS ISO IBA IEA,ISS ISO IEA,IBA IEA,ISS ISO IBA IEA,IDA IMP ISS ISO IBA IEA,IMP IBA IEA,ISS ISO IEA,ISS ISO IEA,ISS ISO IBA IEA,IBA,ISS ISO IEA,IEA,IBA,IMP ISS ISO IBA IEA,ISO IEA,ISO IBA,ISS ISO IEA,ISS ISO IEA,ISS ISO IEA,IEA,IEA,IEA,IMP,ISS ISO IBA,ISS	Sclt1,Pip5k1a,Znhit1,BC056474,Mapre1,Unc13a,Fastkd3,Rtn4,Chaf1a,Myo1d,Ccdc115,Tspyl5,Dnlz,Cep63,Hsp90b1,Rpl5,Sec61a1,Atf7ip,Eif2a,Gas2l3,Asxl1,Bcorl1,Onecut1,Oxa1l,Sdhaf1,Cep97,Aaas,Zfp365,Tpm1,Ccar2,Fmnl3,Unc13b,Mcm8,Syt1,Zmynd11,Myh6,Rhobtb3,Ddx4,Tomm22
query_1	TRUE	0.0313164	368	535	18	0.0336449	0.048913	GO:0140694	GO:BP	non-membrane-bounded organelle assembly	27492	23211	GO:0070925	IBA,IMP ISS ISO IBA IEA,ISO IBA,ISS ISO IEA,ISO IEA,ISO IEA,ISO IEA,IMP,IBA,IMP IEA,ISS IEA,IBA,ISO IEA,ISS ISO IEA,IBA,IBA IEA,IEA,IBA	Mapre1,Cep63,Rpl5,Eif2a,Cep97,Aaas,Tpm1,Myh6,Cetn4,Capn3,Tia1,Nrap,Kif3b,Trappc12,Tmod3,Rpsa,Nip7,Rrp7a
query_1	TRUE	0.0322257	4203	535	111	0.207477	0.0264097	GO:0009889	GO:BP	regulation of biosynthetic process	27492	4211	c("GO:0009058", "GO:0019222")	IDA ISO IBA IEA,IDA,IDA IMP IGI IBA IEA,IBA IEA,ISO IEA,IGI,IBA IEA,IDA IBA IEA,ISS ISO IEA,IBA IEA,IMP IBA IEA,ISS,ISS ISO IEA,IDA ISO IBA IEA,ISO,IDA ISS ISO IEA,ISS ISO IEA,ISO IBA IEA,IDA IBA IEA,IDA IMP ISO IBA,ISO IEA,IGI IBA IEA,ISO IEA,IDA ISO,IBA	Sox7,Znhit1,Nkx6-2,Zfp82,Tyms,Dnajc17,Zfp108,En2,Fastkd3,Hoxa6,Zfp131,Plscr1,Rprd1b,Nfx1,Rpl5,Atf7ip,Eif2a,St18,Asxl1,Onecut1,Anxa3,Nab1,Mettl23,Il33,Zfp235,Ccar2,Snx5,Pcbp2,Zfp30,Zfp935,Plscr2,Mesp1,Zmynd11,Lefty1,Ybx1,Zfp65,Pf4,Zfp68,Zfp260,Zfp781,Tcp10
query_1	TRUE	0.0328945	2525	535	73	0.136449	0.0289109	GO:0006366	GO:BP	transcription by RNA polymerase II	27492	2364	GO:0006351	IDA,IDA,IDA IMP IGI IBA,IBA,IBA IEA,IBA,IGI,IBA,IDA IBA IEA,IBA IEA,IMP IBA IEA,ISS,ISS ISO IEA,IDA ISO IBA IEA,IDA ISS ISO IEA,ISO IBA,IDA IBA,IDA IMP ISO IBA,ISO IEA,IDA ISO,IBA,IDA,IBA,IEA,IMP ISO IBA IEA,IMP,IDA,IDA IGI ISO IEA,IBA,ISS,IBA,IBA,IBA,IBA	Sox7,Znhit1,Nkx6-2,Zfp82,Rpap1,Snapc1,Dnajc17,Zfp108,En2,Hoxa6,Zfp131,Plscr1,Rprd1b,Nfx1,Atf7ip,St18,Asxl1,Onecut1,Mettl23,Il33,Zfp235,Pcbp2,Zfp935,Plscr2,Mesp1,Zmynd11,Lefty1,Ybx1,Zfp65,Pf4,Zfp68,Zfp260,Zfp322a,Zfp772,Nfe2l2,Gm3604,Ccnd1,Elf5,Gsk3a,Zfp67
query_1	TRUE	0.0336873	19	535	4	0.00747664	0.210526	GO:0071450	GO:BP	cellular response to oxygen radical	27492	19490	c("GO:0000305", "GO:0034614")	IGI,IMP,IMP,ISS ISO	Fancc,Nfe2l2,Cd36,Mt3
query_1	TRUE	0.0336873	19	535	4	0.00747664	0.210526	GO:0071451	GO:BP	cellular response to superoxide	27492	19491	c("GO:0000303", "GO:0071450")	IGI,IMP,IMP,ISS ISO	Fancc,Nfe2l2,Cd36,Mt3
query_1	TRUE	0.0352799	344	535	17	0.0317757	0.0494186	GO:0016042	GO:BP	lipid catabolic process	27492	5649	c("GO:0006629", "GO:1901575")	IDA,IEA,IEA,IDA ISO IBA IEA,TAS,IDA IMP ISO IBA IEA,IBA,IEA,IMP,IEA,IDA,ISO,IDA IEA,IEA,ISO IEA,IEA,IDA IMP ISO IBA IEA	Nudt7,Naaa,Pla2g4b,Phyh,Amacr,Galc,Gdpd1,Lpin1,Mt3,Enpp6,Nudt19,Mtor,Cyp39a1,Srd5a1,Pnpla8,Acad9,Asah2
query_1	TRUE	0.0353406	3995	535	106	0.198131	0.0265332	GO:0018130	GO:BP	heterocycle biosynthetic process	27492	6020	c("GO:0044249", "GO:0046483")	IDA ISO IBA IEA,IDA,IDA IMP IGI IBA IEA,IBA IEA,IBA IEA,IBA,IDA ISO IBA IEA,IGI,IBA IEA,IDA IBA IEA,IBA IEA,ISO,IMP IBA IEA,ISS,ISS ISO IEA,IDA ISO IBA IEA,IDA ISS ISO IEA,ISO IBA IEA,IDA IBA IEA,IDA IMP ISO IBA,ISO IEA,IGI IBA IEA,ISO IEA,IDA ISO,IBA IEA	Sox7,Znhit1,Nkx6-2,Zfp82,Rpap1,Snapc1,Tyms,Dnajc17,Zfp108,En2,Hoxa6,Gsto1,Zfp131,Plscr1,Rprd1b,Nfx1,Atf7ip,St18,Asxl1,Onecut1,Anxa3,Nab1,Mettl23,Il33,Zfp235,Ccar2,Snx5,Pcbp2,Zfp30,Zfp935,Plscr2,Mesp1,Iba57,Zmynd11,Lefty1,Ybx1,Zfp65,Pf4,Zfp68,Zfp260,Zfp781
query_1	TRUE	0.0354227	34	535	5	0.00934579	0.147059	GO:0060351	GO:BP	cartilage development involved in endochondral bone morphogenesis	27492	17140	c("GO:0051216", "GO:0060350")	IBA,IMP,IMP,IMP,IMP	Anxa6,Poc1a,Serpinh1,Col2a1,Col27a1
query_1	TRUE	0.0363037	284	535	15	0.0280374	0.0528169	GO:0006650	GO:BP	glycerophospholipid metabolic process	27492	2622	c("GO:0006644", "GO:0046486")	IDA IGI IEA,IDA,ISS ISO IBA IEA,ISS ISO IEA,IDA IBA IEA,IMP ISO IEA,IEA,IMP ISS ISO IEA,IBA,IEA,IBA,IMP ISS ISO IEA,IBA,IEA,IMP ISO IEA	Pip5k1a,Plscr1,Pgap2,Naaa,Mtmr7,Dgke,Agpat5,Mboat1,Gdpd1,Lpin1,Sla2,Mboat2,Crls1,Bpnt1,Pnpla8
query_1	TRUE	0.0369283	4598	535	119	0.22243	0.0258808	GO:0030154	GO:BP	cell differentiation	27492	7722	GO:0048869	ISS ISO IBA IEA,ISO IEA,IBA,IMP IGI IBA,IEA,IGI IBA TAS,ISO IEA,ISO IEA,IMP,IMP ISS ISO IEA,IDA,IMP IEA,IEA,IBA,ISS ISO IEA,IMP,IDA IMP,IMP IGI,IGI,IGI IEA,IMP,IDA ISO IEA,IMP ISS ISO IBA IEA,IMP,IGI,ISO IEA,IDA ISO IEA,IMP,ISO IEA,IEA,IMP,IMP IGI ISS ISO	Atraid,Sclt1,Sox7,Nkx6-2,Tyms,En2,Unc13a,Aspa,Plscr1,Rtn4,Nudt7,D16Ertd472e,Nkd1,Cep63,Dock5,Efhd1,Asxl1,Onecut1,Nab1,Itgb4,Fancc,Il33,Zfp365,Fa2h,Agpat5,Tpm1,Mesp1,Opalin,Syt1,Rmdn3,Mboat1,Mag,Ccl9,Ybx1,Pf4,Myh6,Ddx4,Sdc2,Anxa6,Nfe2l2,Ccnd1,Elf5,Hfm1,Cnt
query_1	TRUE	0.0369283	4006	535	106	0.198131	0.0264603	GO:0019438	GO:BP	aromatic compound biosynthetic process	27492	6680	c("GO:0006725", "GO:0044249")	IDA ISO IBA IEA,IDA,IDA IMP IGI IBA IEA,IBA IEA,IBA IEA,IBA,IDA ISO IBA IEA,IGI,IBA IEA,IDA IBA IEA,IBA IEA,IMP IBA IEA,ISS,ISS ISO IEA,IDA ISO IBA IEA,IDA ISS ISO IEA,ISO IBA IEA,IDA IBA IEA,IDA IMP ISO IBA,ISO IEA,IGI IBA IEA,ISO IEA,IDA ISO,IBA IEA,ISS	Sox7,Znhit1,Nkx6-2,Zfp82,Rpap1,Snapc1,Tyms,Dnajc17,Zfp108,En2,Hoxa6,Zfp131,Plscr1,Rprd1b,Nfx1,Atf7ip,St18,Asxl1,Onecut1,Anxa3,Nab1,Mettl23,Il33,Zfp235,Ccar2,Snx5,Pcbp2,Zfp30,Zfp935,Plscr2,Mesp1,Iba57,Zmynd11,Lefty1,Ybx1,Zfp65,Pf4,Zfp68,Zfp260,Zfp781,Tcp10
query_1	TRUE	0.0383702	227	535	13	0.0242991	0.0572687	GO:0044242	GO:BP	cellular lipid catabolic process	27492	12700	c("GO:0016042", "GO:0044248", "GO:0044255")	IDA,IEA,IDA ISO IBA IEA,TAS,IDA IMP ISO IBA IEA,IBA,IEA,IMP,IDA,ISO,ISO IEA,IEA,IDA IMP ISO IBA IEA	Nudt7,Pla2g4b,Phyh,Amacr,Galc,Gdpd1,Lpin1,Mt3,Nudt19,Mtor,Pnpla8,Acad9,Asah2
query_1	TRUE	0.0392356	5962	535	148	0.276636	0.0248239	GO:0048522	GO:BP	positive regulation of cellular process	27492	14858	c("GO:0009987", "GO:0048518", "GO:0050794")	ISO IEA,ISS ISO IBA IEA,IDA ISO IEA,IMP IGI,ISO IEA,IDA,IMP ISO IEA,ISS ISO IEA,ISO IEA,ISO IEA,IMP,IDA IGI ISS,IMP,IMP ISO IEA,ISS ISO IEA,ISS ISO,ISO IBA IEA,IDA,ISO IEA,ISS ISO IEA,IEA,ISO,ISS ISO IEA,ISS ISO IEA,IDA,ISO,IDA IBA,IDA IGI ISO,ISO IEA,ISO	Rad23a,Atraid,Sox7,Nkx6-2,Mapre1,En2,Unc13a,Fastkd3,Aspa,Gsto1,Zfp131,Plscr1,Odc1,Rtn4,Rprd1b,Myrip,Cdc25a,Nkd1,Pik3r4,Tspyl5,Ndfip2,Rpl5,Dock5,Atf7ip,Eif2a,St18,Asxl1,Onecut1,Anxa3,Gramd4,Mettl23,Il33,Casp12,Zfp365,Tpm1,Ccar2,Snx5,Pcbp2,Unc13b,Plscr2,Mes
query_1	TRUE	0.0392356	3436	535	93	0.173832	0.0270664	GO:2001141	GO:BP	regulation of RNA biosynthetic process	27492	30322	c("GO:0010556", "GO:0031326", "GO:0032774", "GO:0051252")	IDA ISO IBA IEA,IDA,IDA IMP IGI IBA IEA,IBA IEA,IGI,IBA IEA,IDA IBA IEA,IBA IEA,IMP IBA IEA,ISS,ISS ISO IEA,IDA ISO IBA IEA,IDA ISS ISO IEA,ISO IBA IEA,IDA IBA IEA,IDA IMP ISO IBA,ISO IEA,IGI IBA IEA,ISO IEA,IDA ISO,IBA IEA,ISS ISO IBA IEA,ISO IEA,IDA,IEA	Sox7,Znhit1,Nkx6-2,Zfp82,Dnajc17,Zfp108,En2,Hoxa6,Zfp131,Plscr1,Rprd1b,Nfx1,Atf7ip,St18,Asxl1,Onecut1,Anxa3,Nab1,Mettl23,Il33,Zfp235,Ccar2,Snx5,Pcbp2,Zfp30,Zfp935,Plscr2,Mesp1,Zmynd11,Lefty1,Ybx1,Zfp65,Pf4,Zfp68,Zfp260,Zfp781,Tcp10b,Zfp322a,Zfp772,Nfe2l2,
query_1	TRUE	0.0392356	2257	535	66	0.123364	0.0292424	GO:0050790	GO:BP	regulation of catalytic activity	27492	15337	GO:0065009	ISS ISO IEA,ISO IEA,IEA,ISS,ISO IEA,ISO IEA,ISO,IEA,ISO,IEA,ISO,IEA,ISO IBA IEA,ISO,IEA,IMP ISO IEA,IEA,IBA,IEA,TAS,IEA,ISS ISO IBA IEA,IMP ISO IBA,IMP ISO,ISS ISO IEA,ISS ISO IEA,IDA ISS IBA IEA,IMP ISO IEA,IEA,ISO IEA,ISS ISO IBA IEA,ISO IEA,IEA,IEA,IDA	Pip5k1a,Sox7,Rapgefl1,Plscr1,Pik3r4,Hsp90b1,Rpl5,Dock5,St18,Rgl1,Oxa1l,Anxa3,Gramd4,Casp12,Arhgef12,Ccar2,Depdc5,Ccl9,Mvp,Adcy4,Apobec1,Ccnd1,Pot1b,Gsk3a,Emp2,Capn3,Ccl19,Paqr3,Ncf2,Ppp2r2b,Ddr2,Ube2i,Bmp2k,Iqgap3,Cst7,Lpin1,Cox6a2,Ptprc,Mt3,Ube2n,Nrp1,Cc
query_1	TRUE	0.0392356	3571	535	96	0.179439	0.0268832	GO:0032774	GO:BP	RNA biosynthetic process	27492	9027	c("GO:0009059", "GO:0016070", "GO:0034654")	IDA ISO IBA IEA,IDA,IDA IMP IGI IBA IEA,IBA IEA,IBA IEA,IBA,IGI,IBA IEA,IDA IBA IEA,IBA IEA,IMP IBA IEA,ISS,ISS ISO IEA,IDA ISO IBA IEA,IDA ISS ISO IEA,ISO IBA IEA,IDA IBA IEA,IDA IMP ISO IBA,ISO IEA,IGI IBA IEA,ISO IEA,IDA ISO,IBA IEA,ISS ISO IBA IEA,ISO	Sox7,Znhit1,Nkx6-2,Zfp82,Rpap1,Snapc1,Dnajc17,Zfp108,En2,Hoxa6,Zfp131,Plscr1,Rprd1b,Nfx1,Atf7ip,St18,Asxl1,Onecut1,Anxa3,Nab1,Mettl23,Il33,Zfp235,Ccar2,Snx5,Pcbp2,Zfp30,Zfp935,Plscr2,Mesp1,Zmynd11,Lefty1,Ybx1,Zfp65,Pf4,Zfp68,Zfp260,Zfp781,Tcp10b,Zfp322a,Z
query_1	TRUE	0.0392356	259	535	14	0.0261682	0.0540541	GO:0045926	GO:BP	negative regulation of growth	27492	13648	c("GO:0040007", "GO:0040008", "GO:0048519")	ISO,IMP ISS ISO IEA,ISS,IMP,ISS ISO IEA,ISS ISO IEA,ISO IBA IEA,IMP,ISS ISO,IDA IGI ISO IEA,IBA,ISO IEA,ISO IEA,IEA	Fhl4,Rtn4,Mt2,Nkd1,Ccar2,Mag,Nme6,Gsk3a,Mt3,Nrp1,Sema3c,Cdkn2d,Alox8,Enpp1
query_1	TRUE	0.0392356	229	535	13	0.0242991	0.0567686	GO:0008654	GO:BP	phospholipid biosynthetic process	27492	3654	c("GO:0006644", "GO:0008610", "GO:0044249", "GO:0090407")	IGI ISO IEA,IDA,ISS ISO IBA IEA,IMP ISO IEA,IEA,IMP IEA,IBA IEA,IEA,IDA IMP NAS,IBA,IEA,IBA IEA,IEA	Pip5k1a,Plscr1,Pgap2,Dgke,Agpat5,Mboat1,Hmgcs1,Lpin1,Samd8,Sla2,Mboat2,Crls1,Bpnt1
query_1	TRUE	0.0397223	54	535	6	0.011215	0.111111	GO:0048713	GO:BP	regulation of oligodendrocyte differentiation	27492	15027	c("GO:0045685", "GO:0048709")	ISO IEA,ISO IEA,IMP ISO IEA,IMP,IMP,IMP ISO	Aspa,Il33,Zfp365,Opalin,Tnfrsf21,Mtor
query_1	TRUE	0.0403708	4715	535	121	0.226168	0.0256628	GO:0048869	GO:BP	cellular developmental process	27492	15172	c("GO:0009987", "GO:0032502")	ISS ISO IBA IEA,ISO IEA,IBA,IMP IGI IBA,IEA,IGI IBA TAS,ISO IEA,ISO IEA,IMP,IMP ISS ISO IEA,IDA,IMP IEA,IEA,IBA,ISS ISO IEA,IMP,IDA IMP,IMP IGI,IGI,IGI IEA,IMP,IDA ISO IEA,IMP ISS ISO IBA IEA,IMP,IGI,ISO IEA,IDA ISO IEA,IMP,ISO IEA,IEA,IMP,IMP IGI ISS ISO	Atraid,Sclt1,Sox7,Nkx6-2,Tyms,En2,Unc13a,Aspa,Plscr1,Rtn4,Nudt7,D16Ertd472e,Nkd1,Cep63,Dock5,Efhd1,Asxl1,Onecut1,Nab1,Itgb4,Fancc,Il33,Zfp365,Fa2h,Agpat5,Tpm1,Mesp1,Opalin,Syt1,Rmdn3,Mboat1,Mag,Ccl9,Ybx1,Pf4,Myh6,Ddx4,Sdc2,Anxa6,Nfe2l2,Ccnd1,Elf5,Pot1b,Hf
query_1	TRUE	0.0409434	21	535	4	0.00747664	0.190476	GO:0002577	GO:BP	regulation of antigen processing and presentation	27492	1221	c("GO:0002682", "GO:0019882")	IMP,IMP,ISO IEA,IDA	Ccl19,Fgl2,Hfe,Ccl21a
query_1	TRUE	0.0421891	3720	535	99	0.185047	0.0266129	GO:0051252	GO:BP	regulation of RNA metabolic process	27492	15722	c("GO:0016070", "GO:0019219", "GO:0060255")	IDA ISO IBA IEA,IDA,IDA IMP IGI IBA IEA,IBA IEA,IGI,IBA IEA,IDA IBA IEA,ISS ISO IBA IEA,IBA IEA,IMP IBA IEA,ISS,ISS ISO IEA,ISO IEA,IDA ISO IBA IEA,IDA ISS ISO IEA,ISO IBA IEA,IDA IBA IEA,IDA IMP ISO IBA,ISO IEA,IGI IBA IEA,ISO IEA,IDA ISO,IBA IEA,ISS ISO	Sox7,Znhit1,Nkx6-2,Zfp82,Dnajc17,Zfp108,En2,Fastkd3,Hoxa6,Zfp131,Plscr1,Rprd1b,Rps13,Nfx1,Atf7ip,St18,Asxl1,Onecut1,Anxa3,Nab1,Mettl23,Il33,Zfp235,Ccar2,Snx5,Pcbp2,Zfp30,Zfp935,Plscr2,Mesp1,Zmynd11,Lefty1,Ybx1,Zfp65,Pf4,Zfp68,Zfp260,Zfp781,Tcp10b,Zfp322a,
query_1	TRUE	0.0438594	3558	535	95	0.17757	0.0267004	GO:0097659	GO:BP	nucleic acid-templated transcription	27492	21927	c("GO:0010467", "GO:0032774")	IDA ISO IBA IEA,IDA,IDA IMP IGI IBA IEA,IBA IEA,IBA IEA,IBA,IGI,IBA IEA,IDA IBA IEA,IBA IEA,IMP IBA IEA,ISS,ISS ISO IEA,IDA ISO IBA IEA,IDA ISS ISO IEA,ISO IBA IEA,IDA IBA IEA,IDA IMP ISO IBA,ISO IEA,IGI IBA IEA,ISO IEA,IDA ISO,IBA IEA,ISS ISO IBA IEA,ISO	Sox7,Znhit1,Nkx6-2,Zfp82,Rpap1,Snapc1,Dnajc17,Zfp108,En2,Hoxa6,Zfp131,Plscr1,Rprd1b,Nfx1,Atf7ip,St18,Asxl1,Onecut1,Anxa3,Nab1,Mettl23,Il33,Zfp235,Ccar2,Snx5,Pcbp2,Zfp30,Zfp935,Plscr2,Mesp1,Zmynd11,Lefty1,Ybx1,Zfp65,Pf4,Zfp68,Zfp260,Zfp781,Tcp10b,Zfp322a,Z
query_1	TRUE	0.0438594	10	535	3	0.00560748	0.3	GO:0051593	GO:BP	response to folic acid	27492	15971	c("GO:0010243", "GO:0014070", "GO:0033273", "GO:1901700")	IEA,ISO IEA,IEA	Tyms,Bche,Ogg1
query_1	TRUE	0.0438594	2798	535	78	0.145794	0.0278771	GO:0051239	GO:BP	regulation of multicellular organismal process	27492	15712	c("GO:0032501", "GO:0050789")	ISS ISO IEA,IMP IGI,ISO IEA,IMP ISS ISO IEA,IEA,ISS ISO IEA,ISO IEA,IDA IGI ISO IBA IEA,IMP ISO IEA,IMP,IMP,IEA,ISO IEA,ISS ISO,IDA,IMP,IDA IMP,IMP,IBA,IMP ISS ISO IEA,ISS,ISO,IDA IMP ISO IEA,IBA,IDA,IMP IBA,IMP IGI ISO IEA,IGI,IMP ISO IBA IEA,IMP,IMP ISO	Atraid,Nkx6-2,Aspa,Rtn4,Cd84,Dock5,Anxa3,Il33,Zfp365,Fa2h,Tpm1,P2ry2,Snx5,Unc13b,Mesp1,Mbd5,Cd59a,Gatm,Mnda,Mag,Pf4,Npcd,Myh6,Ermap,Zfp322a,Anxa6,Nfe2l2,Ccnd1,Tnfrsf21,Gsk3a,Gfap,Emp2,Capn3,Ccl19,Tia1,Cd36,Ddr2,Hspb6,Bmp2k,Iqgap3,Cst7,Lpin1,Esrrg,Saa2,Rbp
query_1	TRUE	0.0438594	1045	535	36	0.0672897	0.0344498	GO:0040007	GO:BP	growth	27492	11466	GO:0008150	ISO,IEA,ISO IEA,IMP ISS ISO IEA,ISS,IMP,IEA,ISS ISO IEA,IMP,IMP,ISO IEA,ISS ISO IEA,IEA,IDA,IBA,ISS IEA,ISO IBA IEA,IDA,IMP,IDA,IMP,IMP,IMP,ISS ISO,IDA IMP IGI ISO IEA,IMP,IBA,IMP ISO IEA,ISO IEA,IMP,ISO,IMP,IMP,ISO IEA,IEA,ISO IEA	Fhl4,Tyms,Unc13a,Rtn4,Mt2,Nkd1,Tspyl5,Ccar2,Mesp1,Mbd5,Syt1,Mag,Ninj2,Myh6,Anxa6,Cpq,Nme6,Pot1b,Gsk3a,Capn3,Poc1a,Ddr2,Rpl29,Mt3,Nrp1,Hnf1b,Sema3c,Mtor,Cdkn2d,Cela1,Akap6,Col27a1,Ttc8,Alox8,Enpp1,Pttg1
query_1	TRUE	0.0438594	2754	535	77	0.143925	0.0279593	GO:0009653	GO:BP	anatomical structure morphogenesis	27492	4023	c("GO:0032502", "GO:0048856")	ISO IBA IEA,ISO IEA,IMP,IMP ISS ISO IEA,IMP,IMP,IMP,IDA IMP,ISS ISO IEA,IMP IBA,IMP,ISO IEA,IGI,IGI ISO IEA,IGI,IMP,IMP ISO IEA,ISS ISO IBA IEA,IDA IMP IEP ISO IBA IEA,IMP,ISO IEA,ISS ISO IEA,IMP IGI,ISS,ISS,IMP ISO IEA,IBA,IMP IBA,IBA,ISO IEA,IGI,IBA,IMP	Sox7,Unc13a,Hoxa6,Rtn4,Tm4sf1,Znrf3,Pofut1,Nkd1,Dock5,Asxl1,Onecut1,Anxa3,Nab1,Itgb4,Fancc,Zfp365,Tpm1,Fmnl3,Mesp1,Cd59a,Syt1,Mag,Lefty1,Ybx1,Pf4,Myh6,Rhobtb3,Sdc2,Anxa6,Nfe2l2,Elf5,Cntn6,Gsk3a,Cdc42ep1,Coch,Col12a1,Emp2,Capn3,Poc1a,Cd36,Hspb6,Zfp157,Mt3,
query_1	TRUE	0.0438594	10	535	3	0.00560748	0.3	GO:0003418	GO:BP	growth plate cartilage chondrocyte differentiation	27492	1987	c("GO:0003413", "GO:0003417")	IBA,IMP,IMP	Anxa6,Poc1a,Col27a1
query_1	TRUE	0.0438594	22	535	4	0.00747664	0.181818	GO:0000305	GO:BP	response to oxygen radical	27492	135	c("GO:0000302", "GO:0010035")	IGI,IMP,IMP,ISS ISO	Fancc,Nfe2l2,Cd36,Mt3
query_1	TRUE	0.0438594	2456	535	70	0.130841	0.0285016	GO:0006357	GO:BP	regulation of transcription by RNA polymerase II	27492	2357	c("GO:0006355", "GO:0006366")	IDA,IDA,IDA IMP IGI IBA,IBA,IGI,IBA,IDA IBA IEA,IBA IEA,IMP IBA IEA,ISS,ISS ISO IEA,IDA ISO IBA IEA,IDA ISS ISO IEA,ISO IBA,IDA IBA,IDA IMP ISO IBA,ISO IEA,IDA ISO,IBA,IDA,IBA,IEA,IMP ISO IBA IEA,IDA,IDA IGI ISO IEA,IBA,ISS,IBA,IBA,IBA,IBA,IDA IMP ISO IBA	Sox7,Znhit1,Nkx6-2,Zfp82,Dnajc17,Zfp108,En2,Hoxa6,Zfp131,Plscr1,Rprd1b,Nfx1,Atf7ip,St18,Asxl1,Onecut1,Mettl23,Il33,Zfp235,Pcbp2,Zfp935,Plscr2,Mesp1,Lefty1,Ybx1,Zfp65,Pf4,Zfp68,Zfp260,Zfp322a,Zfp772,Nfe2l2,Gm3604,Ccnd1,Elf5,Gsk3a,Zfp672,Cd36,Zbed4,Ube2i,Me
query_1	TRUE	0.0438594	10	535	3	0.00560748	0.3	GO:0010807	GO:BP	regulation of synaptic vesicle priming	27492	4943	c("GO:0016082", "GO:0043254")	ISO TAS,ISS ISO,IDA IMP IGI IEP IBA	Unc13a,Unc13b,Napa
query_1	TRUE	0.0438594	3557	535	95	0.17757	0.0267079	GO:0006351	GO:BP	transcription, DNA-templated	27492	2351	GO:0097659	IDA ISO IBA IEA,IDA,IDA IMP IGI IBA IEA,IBA IEA,IBA IEA,IBA,IGI,IBA IEA,IDA IBA IEA,IBA IEA,IMP IBA IEA,ISS,ISS ISO IEA,IDA ISO IBA IEA,IDA ISS ISO IEA,ISO IBA IEA,IDA IBA IEA,IDA IMP ISO IBA,ISO IEA,IGI IBA IEA,ISO IEA,IDA ISO,IBA IEA,ISS ISO IBA IEA,ISO	Sox7,Znhit1,Nkx6-2,Zfp82,Rpap1,Snapc1,Dnajc17,Zfp108,En2,Hoxa6,Zfp131,Plscr1,Rprd1b,Nfx1,Atf7ip,St18,Asxl1,Onecut1,Anxa3,Nab1,Mettl23,Il33,Zfp235,Ccar2,Snx5,Pcbp2,Zfp30,Zfp935,Plscr2,Mesp1,Zmynd11,Lefty1,Ybx1,Zfp65,Pf4,Zfp68,Zfp260,Zfp781,Tcp10b,Zfp322a,Z
query_1	TRUE	0.0438594	22	535	4	0.00747664	0.181818	GO:0000303	GO:BP	response to superoxide	27492	133	GO:0000305	IGI,IMP,IMP,ISS ISO	Fancc,Nfe2l2,Cd36,Mt3
query_1	TRUE	0.0438594	10	535	3	0.00560748	0.3	GO:0002604	GO:BP	regulation of dendritic cell antigen processing and presentation	27492	1248	c("GO:0002468", "GO:0002577")	IMP,IMP,IDA	Ccl19,Fgl2,Ccl21a
query_1	TRUE	0.0457082	3432	535	92	0.171963	0.0268065	GO:1903506	GO:BP	regulation of nucleic acid-templated transcription	27492	26564	c("GO:0097659", "GO:2001141")	IDA ISO IBA IEA,IDA,IDA IMP IGI IBA IEA,IBA IEA,IGI,IBA IEA,IDA IBA IEA,IBA IEA,IMP IBA IEA,ISS,ISS ISO IEA,IDA ISO IBA IEA,IDA ISS ISO IEA,ISO IBA IEA,IDA IBA IEA,IDA IMP ISO IBA,ISO IEA,IGI IBA IEA,ISO IEA,IDA ISO,IBA IEA,ISS ISO IBA IEA,ISO IEA,IDA,IEA	Sox7,Znhit1,Nkx6-2,Zfp82,Dnajc17,Zfp108,En2,Hoxa6,Zfp131,Plscr1,Rprd1b,Nfx1,Atf7ip,St18,Asxl1,Onecut1,Anxa3,Nab1,Mettl23,Il33,Zfp235,Ccar2,Snx5,Pcbp2,Zfp30,Zfp935,Plscr2,Mesp1,Zmynd11,Lefty1,Ybx1,Zfp65,Pf4,Zfp68,Zfp260,Zfp781,Tcp10b,Zfp322a,Zfp772,Nfe2l2,
query_1	TRUE	0.0457082	3431	535	92	0.171963	0.0268143	GO:0006355	GO:BP	regulation of transcription, DNA-templated	27492	2355	c("GO:0006351", "GO:0010468", "GO:1903506")	IDA ISO IBA IEA,IDA,IDA IMP IGI IBA IEA,IBA IEA,IGI,IBA IEA,IDA IBA IEA,IBA IEA,IMP IBA IEA,ISS,ISS ISO IEA,IDA ISO IBA IEA,IDA ISS ISO IEA,ISO IBA IEA,IDA IBA IEA,IDA IMP ISO IBA,ISO IEA,IGI IBA IEA,ISO IEA,IDA ISO,IBA IEA,ISS ISO IBA IEA,ISO IEA,IDA,IEA	Sox7,Znhit1,Nkx6-2,Zfp82,Dnajc17,Zfp108,En2,Hoxa6,Zfp131,Plscr1,Rprd1b,Nfx1,Atf7ip,St18,Asxl1,Onecut1,Anxa3,Nab1,Mettl23,Il33,Zfp235,Ccar2,Snx5,Pcbp2,Zfp30,Zfp935,Plscr2,Mesp1,Zmynd11,Lefty1,Ybx1,Zfp65,Pf4,Zfp68,Zfp260,Zfp781,Tcp10b,Zfp322a,Zfp772,Nfe2l2,
query_1	TRUE	0.0457082	3972	535	104	0.194393	0.0261833	GO:0019219	GO:BP	regulation of nucleobase-containing compound metabolic process	27492	6477	c("GO:0006139", "GO:0031323", "GO:0051171", "GO:0080090")	IDA ISO IBA IEA,IDA,IDA IMP IGI IBA IEA,IBA IEA,IGI,IBA IEA,IDA IBA IEA,ISS ISO IBA IEA,IBA IEA,IMP IBA IEA,ISS,ISS ISO IEA,ISO IEA,IDA ISO IBA IEA,IDA ISS ISO IEA,ISS ISO IEA,ISO IBA IEA,IDA IBA IEA,IDA IMP ISO IBA,ISO IEA,IGI IBA IEA,ISO IEA,IDA ISO,ISS	Sox7,Znhit1,Nkx6-2,Zfp82,Dnajc17,Zfp108,En2,Fastkd3,Hoxa6,Zfp131,Plscr1,Rprd1b,Rps13,Nfx1,Atf7ip,Rnf169,St18,Asxl1,Onecut1,Anxa3,Nab1,Mettl23,Il33,Zfp365,Zfp235,Ccar2,Snx5,Pcbp2,Zfp30,Zfp935,Plscr2,Mesp1,Zmynd11,Lefty1,Ybx1,Zfp65,Pf4,Zfp68,Zfp260,Zfp781,T
query_1	TRUE	0.0469168	1953	535	58	0.108411	0.0296979	GO:0006915	GO:BP	apoptotic process	27492	2857	GO:0012501	IGI,IDA IMP IGI IBA,IGI,IEA,IEA,IGI,IDA IMP IGI ISO TAS IEA,ISS ISO IEA,ISO,IBA,ISO,IEA,ISO IEA,IMP,ISO,ISO,IMP IBA,ISO IEA,IMP ISO IBA IEA,IDA IGI ISO IBA IEA,IMP ISO IBA IEA,ISS IEA,ISO IEA,ISO,ISO IEA,ISO,IMP,IEA,ISS ISO IEA,IEA,IDA IMP ISS ISO IEA,ISO	En2,Plscr1,Cep63,Hsp90b1,Gramd4,Il33,Casp12,Ccar2,Unc13b,Plscr2,Cd59a,Rmdn3,Zmynd11,Mag,Ybx1,Tomm22,Anxa6,Nfe2l2,Tnfrsf21,Gsk3a,Capn3,Ccl19,Tia1,Ncf2,Ppp2r2b,Hspb6,Ptprc,Pglyrp1,Rtkn2,Xaf1,Mt3,Cml5,Usp53,Stk25,Sp110,Nrp1,Rassf2,Hnf1b,Nefl,Slc5a11,Slc30a10
query_1	TRUE	0.0476686	1704	535	52	0.0971963	0.0305164	GO:0045595	GO:BP	regulation of cell differentiation	27492	13339	c("GO:0030154", "GO:0050793", "GO:0050794")	ISS ISO IBA IEA,IMP IGI,ISO IEA,IMP ISS ISO IEA,ISS ISO IEA,IDA,ISO IEA,IMP ISO IEA,IDA,IMP,ISS ISO IEA,IMP,IDA,ISS,IMP,IGI,IMP,IMP,IMP,IMP ISO IEA,ISS ISO IEA,IDA,IDA,IMP ISO IEA,ISS ISO IEA,IMP,IMP,IMP,IMP,IDA ISS ISO,IMP,IMP IGI,IDA IMP IGI ISO IEA,IMP	Atraid,Nkx6-2,Aspa,Rtn4,Dock5,Asxl1,Il33,Zfp365,Mesp1,Opalin,Mag,Ccl9,Ybx1,Pf4,Nfe2l2,Ccnd1,Elf5,Tnfrsf21,Gsk3a,Gfap,Emp2,Capn3,Ccl19,Cd36,Ddr2,Rbp1,Ptprc,Fgl2,Pglyrp1,Mt3,Abcb10,Stk25,Nrp1,Rassf2,Brinp3,Sema3c,Nefl,Rnf41,Mtor,Cmklr1,Trim6,Ifi204,Cela1,Il
query_1	TRUE	0.0480086	23	535	4	0.00747664	0.173913	GO:0010560	GO:BP	positive regulation of glycoprotein biosynthetic process	27492	4713	c("GO:0009101", "GO:0010557", "GO:0010559", "GO:0031328", "GO:1903020")	IDA,IDA,IMP,IDA	Il33,Ccl19,Il15,Ccl21a
query_1	TRUE	0.049184	336	535	16	0.0299065	0.047619	GO:0042063	GO:BP	gliogenesis	27492	11525	GO:0022008	IMP IGI,ISO IEA,IMP ISO,IGI,IGI,IDA ISO IEA,IMP ISO IEA,IMP,IMP,IMP ISO IEA,IMP,IMP IGI ISO IEA,IDA,IEA,IMP ISO,IMP	Nkx6-2,Aspa,Rtn4,Nab1,Itgb4,Il33,Zfp365,Fa2h,Opalin,Mag,Tnfrsf21,Gfap,Mt3,Mobp,Mtor,Myoc
query_1	TRUE	0.049184	129	535	9	0.0168224	0.0697674	GO:0098754	GO:BP	detoxification	27492	22093	c("GO:0008150", "GO:0009636")	IEA,IMP IBA,IGI,IMP ISO IEA,IMP,ISS ISO IBA,IBA,IEA,IEA	Gsto1,Mt2,Fancc,Nfe2l2,Cd36,Mt3,Slc30a10,Hbq1a,Epx
query_1	TRUE	0.049184	59	535	6	0.011215	0.101695	GO:0031641	GO:BP	regulation of myelination	27492	8414	c("GO:0042552", "GO:0050794", "GO:0051960")	IMP,IMP,ISO IBA IEA,IMP IBA,IEA,IMP	Nkx6-2,Mag,Tnfrsf21,Cst7,Lpin1,Mtor
query_1	TRUE	0.049184	2519	535	71	0.13271	0.0281858	GO:0035556	GO:BP	intracellular signal transduction	27492	10475	GO:0007165	IEA,IEA,IDA,IMP ISO IEA,IEA,IMP,ISS ISO IEA,IGI ISS,ISO,IEA,IEA,IEA,IBA IEA,IDA IMP IGI ISO TAS,IEA,ISS ISO IEA,IEA,ISO IEA,ISS ISO IBA IEA,IBA,IEA,ISO IEA,ISO IEA,ISS ISO IEA,IMP IBA,IMP,IMP ISO IEA,IDA ISS IBA IEA,IMP ISO IEA,IMP ISO IEA,IDA,ISO IEA,IDA	Unc13a,Rapgefl1,Plscr1,Rtn4,Asb10,Mt2,Tspyl5,Cep63,Rpl5,Dock5,Rgl1,Asb11,Dgke,Casp12,Arhgef12,Ccar2,Unc13b,Zmynd11,Depdc5,Ccl9,Rhobtb3,Adcy4,Nfe2l2,Ccnd1,Gsk3a,Usp25,Capn3,Ccl19,Paqr3,Cd36,Pde6h,Gipr,Ube2i,Iqgap3,Trim30d,Ptprc,C5ar2,Rtkn2,Mt3,Ube2n,Stk25,
query_1	TRUE	7.17371e-18	11347	536	329	0.613806	0.0289944	GO:0005737	GO:CC	cytoplasm	27279	384	c("GO:0005622", "GO:0110165")	ISO,ISO IBA IEA,IDA ISS ISO IEA,ISO IEA,IDA ISO IEA,IDA ISO IEA,ISS ISO IBA IEA,IEA,ISS ISO IBA IEA,ISO IBA IEA,IDA ISS ISO IBA IEA,ISO IEA,ISO IEA,ISO IEA,ISO IBA IEA,ISS ISO IBA IEA,IDA ISO IBA IEA,ISO IEA,ISS ISO IEA,HDA ISS ISO IBA IEA,IEA,IDA ISS ISO	Fhl4,Rad23a,Atraid,Sclt1,Pip5k1a,Sox7,BC056474,Pdcd2l,Tyms,Naa11,Mapre1,Dnajc17,Cldn11,Clcn7,Unc13a,Fastkd3,Aspa,Pon2,Gsto1,Mrpl55,Insc,Plscr1,Ggh,Odc1,Fbxo44,Rtn4,Nudt7,Asb10,Myrip,Grifin,Cdc25a,Myo1d,Ccdc115,Rps13,Mt2,Mcur1,Pofut1,Vars2,Endov,Nkd1,Pgap2
query_1	TRUE	4.12466e-07	22667	536	493	0.919776	0.0217497	GO:0110165	GO:CC	cellular anatomical entity	27279	3854	GO:0005575	ISO,ISO IBA IEA,IDA ISS ISO IBA IEA,IDA ISS ISO IBA IEA,IDA ISS ISO IEA,IDA ISO IEA,IDA ISO IBA IEA,ISS ISO IBA IEA,IDA ISO IBA IEA,IBA IEA,IEA,IEA,ISO IEA,ISO ISA IEA,IDA ISS ISO IBA IEA,IEA,ISO IBA IEA,ISO IBA IEA,IDA ISS ISO IBA IEA,IEA,ISO IEA,IBA,IDA	Fhl4,Rad23a,Atraid,Sclt1,Pip5k1a,Sox7,Znhit1,BC056474,Nkx6-2,Zfp82,Rpap1,Pdcd2l,Snapc1,Enpp5,Tyms,Smim8,Naa11,Pdik1l,Mapre1,Tdgf1,Dnajc17,Zfp108,Cldn11,Tmc4,En2,Clcn7,Unc13a,Fastkd3,Hoxa6,Aspa,Pon2,Gsto1,Mrpl55,Zfp131,Emilin2,Insc,Plscr1,Ggh,Odc1,Fbxo44,R
query_1	TRUE	2.93193e-06	17282	536	400	0.746269	0.0231455	GO:0005622	GO:CC	intracellular anatomical structure	27279	283	GO:0110165	ISO,ISO IBA IEA,IDA ISS ISO IBA IEA,IDA ISS ISO IBA IEA,IDA ISS ISO IEA,IDA ISO IEA,IDA ISO IBA IEA,ISS ISO IBA IEA,IDA ISO IBA IEA,IBA IEA,IEA,IEA,ISO IEA,IDA ISS ISO IBA IEA,ISO IBA IEA,ISO IBA IEA,IDA ISS ISO IBA IEA,ISO IEA,IBA,ISO IEA,ISO IBA IEA,ISO	Fhl4,Rad23a,Atraid,Sclt1,Pip5k1a,Sox7,Znhit1,BC056474,Nkx6-2,Zfp82,Rpap1,Pdcd2l,Snapc1,Tyms,Naa11,Pdik1l,Mapre1,Dnajc17,Zfp108,Cldn11,En2,Clcn7,Unc13a,Fastkd3,Hoxa6,Aspa,Pon2,Gsto1,Mrpl55,Zfp131,Insc,Plscr1,Ggh,Odc1,Fbxo44,Rtn4,Nudt7,Rprd1b,Asb10,Myrip,Cd
query_1	TRUE	4.77162e-06	3997	536	126	0.235075	0.0315236	GO:0005829	GO:CC	cytosol	27279	469	c("GO:0005737", "GO:0110165")	ISO,ISO IBA IEA,IDA ISO IEA,IBA,ISO,IDA ISO IBA IEA,ISO IEA,IDA ISO,ISO,IDA,IEA,ISO IBA TAS IEA,TAS,IBA,ISO IEA,ISO,ISO IEA,ISO IEA,ISO IBA TAS,ISO IEA,ISO IEA,IEA,IBA,ISO IEA,ISO IEA,IDA TAS,ISO IEA,ISO IEA,ISO IEA,ISO IEA,ISO IBA,ISO IEA,ISO IEA,ISO IEA	Fhl4,Rad23a,Pip5k1a,Tyms,Naa11,Aspa,Gsto1,Plscr1,Ggh,Odc1,Myo1d,Rps13,Mt2,Vars2,Kif21a,Mecr,Hsp90b1,Nfx1,Rpl5,Dock5,Atf7ip,Ccdc91,Eif2a,Rnf169,2310022B05Rik,Mtmr7,Dgke,Fancc,Cep97,Aaas,Casp12,Mri1,Tpm1,Snx5,Fmnl3,Pcbp2,Unc13b,Mcm8,Plscr2,Ide,Mnda,Pla2g4b,
query_1	TRUE	9.84913e-05	4124	536	123	0.229478	0.0298254	GO:0012505	GO:CC	endomembrane system	27279	816	GO:0110165	ISS ISO IEA,ISS ISO IBA IEA,ISO,IDA,IBA,ISO,ISS ISO,IDA ISS ISO IEA,ISS ISO IEA,ISS ISO IEA,ISS ISO IBA IEA,ISO IBA IEA,ISS ISO IBA IEA,ISS ISO IBA IEA,IDA ISO IBA IEA,IEA,ISO,ISS ISO IBA IEA,ISS ISO IBA IEA,ISO IEA,IEA,ISO IEA,IEA,ISO IEA,ISS ISO IBA IEA	Atraid,BC056474,Naa11,Mapre1,Unc13a,Gsto1,Plscr1,Rtn4,Myrip,Myo1d,Ccdc115,Pofut1,Pgap2,Pik3r4,Hsp90b1,Ndfip2,Rpl5,Sec61a1,Ccdc91,Asb11,Mtmr7,Anxa3,Gramd4,Itgb4,Aaas,Il33,Casp12,St6galnac3,Fa2h,Agpat5,Gnptg,H2-T22,Slc48a1,Snx5,Fmnl3,Ikbip,Unc13b,Plscr2,Opa
query_1	TRUE	9.84913e-05	3123	536	99	0.184701	0.0317003	GO:0031090	GO:CC	organelle membrane	27279	1215	c("GO:0016020", "GO:0043227")	IDA,ISS ISO IBA IEA,ISS ISO IEA,IEA,IBA,ISO,IDA ISS ISO IEA,ISO,ISS ISO IBA IEA,ISS ISO IBA IEA,ISS ISO IBA IEA,ISO IEA,IEA,ISS ISO IBA TAS IEA,IDA IBA IEA,HDA ISS ISO IBA IEA,ISO IEA,IEA,ISO IEA,HDA,ISO IEA,IEA,IEA,ISS ISO IEA,IEA,IEA,ISO,ISO IBA IEA,ISS	Atraid,BC056474,Tyms,Clcn7,Unc13a,Gsto1,Rtn4,Myrip,Ccdc115,Mcur1,Pgap2,Hsp90b1,Ndfip2,Sec61a1,Efhd1,Oxa1l,Anxa3,Gramd4,Itgb4,Nipsnap1,Aaas,St6galnac3,Fa2h,Agpat5,Slc25a14,Gnptg,H2-T22,Slc48a1,Snx5,Ikbip,Unc13b,Qtrt1,Gatm,Syt1,Rmdn3,Mboat1,Depdc5,Sec63,Ybx
query_1	TRUE	9.84913e-05	1319	536	53	0.0988806	0.040182	GO:0099080	GO:CC	supramolecular complex	27279	3746	GO:0110165	IDA ISS ISO IBA IEA,ISO IEA,IBA,ISS ISO IEA,IBA IEA,IDA IBA TAS,ISO IBA IEA,ISS ISO IEA,IDA ISO IEA,ISS ISO IEA,IDA ISO IBA,IEA,ISO IEA,ISS ISO IEA,IDA IEA,ISS ISO,IEA,IDA ISO IEA,ISO IBA IEA,IBA,ISS ISO IEA,ISO,ISO,ISS ISO IBA IEA,ISO,IDA,ISS ISO IEA,IBA	Mapre1,Cldn11,Fastkd3,Endov,Kif21a,Tpm1,Rmdn3,Ybx1,Myh6,Sympk,Ddx4,Tekt2,Gsk3a,Clmp,Gfap,Capn3,Nav1,Tia1,Tubb6,Evpl,Gramd3,Trim30d,Saa2,Spc24,Mt3,Nrp1,Rassf2,Pdlim2,Nrap,Nefl,Nanos2,Rec8,Obscn,Vmac,Col2a1,Synpo2,Nuf2,Kif1b,Kif3b,Mid1,Trappc12,Tnni1,Tmod3,
query_1	TRUE	0.000112406	15671	536	361	0.673507	0.0230362	GO:0043229	GO:CC	intracellular organelle	27279	2126	c("GO:0005622", "GO:0043226")	ISO,ISO IBA IEA,IDA ISS ISO IBA IEA,IDA ISS ISO IBA IEA,IDA ISS ISO IEA,IDA ISO IEA,IDA ISO IBA IEA,ISS ISO IBA IEA,IDA ISO IBA IEA,IBA IEA,IEA,ISO IEA,IDA ISS ISO IBA IEA,ISO IEA,ISO IBA IEA,IDA ISS ISO IBA IEA,ISO IEA,IBA,ISO IEA,ISO IBA IEA,ISO IBA IEA	Fhl4,Rad23a,Atraid,Sclt1,Pip5k1a,Sox7,Znhit1,BC056474,Nkx6-2,Zfp82,Rpap1,Snapc1,Tyms,Naa11,Pdik1l,Mapre1,Dnajc17,Zfp108,Cldn11,En2,Clcn7,Unc13a,Fastkd3,Hoxa6,Aspa,Pon2,Gsto1,Mrpl55,Zfp131,Plscr1,Ggh,Rtn4,Nudt7,Rprd1b,Asb10,Myrip,Cd84,Chaf1a,Cdc25a,Myo1d,C
query_1	TRUE	0.000165195	15998	536	366	0.682836	0.0228779	GO:0043226	GO:CC	organelle	27279	2123	GO:0110165	ISO,ISO IBA IEA,IDA ISS ISO IBA IEA,IDA ISS ISO IBA IEA,IDA ISS ISO IEA,IDA ISO IEA,IDA ISO IBA IEA,ISS ISO IBA IEA,IDA ISO IBA IEA,IBA IEA,IEA,ISO IEA,IDA ISS ISO IBA IEA,ISO IEA,ISO IBA IEA,IDA ISS ISO IBA IEA,ISO IEA,IBA,ISO IEA,ISO IBA IEA,ISO IBA IEA	Fhl4,Rad23a,Atraid,Sclt1,Pip5k1a,Sox7,Znhit1,BC056474,Nkx6-2,Zfp82,Rpap1,Snapc1,Tyms,Naa11,Pdik1l,Mapre1,Dnajc17,Zfp108,Cldn11,En2,Clcn7,Unc13a,Fastkd3,Hoxa6,Aspa,Pon2,Gsto1,Mrpl55,Zfp131,Plscr1,Ggh,Rtn4,Nudt7,Rprd1b,Asb10,Myrip,Cd84,Chaf1a,Cdc25a,Myo1d,C
query_1	TRUE	0.000298321	367	536	22	0.0410448	0.0599455	GO:0062023	GO:CC	collagen-containing extracellular matrix	27279	2675	GO:0031012	ISO,HDA,ISS ISO,HDA,IDA,ISO,HDA,HDA,IDA IEA,ISO IBA IEA,HDA IBA,IBA,IBA,HDA,HDA,HDA,IDA IMP ISO IBA IEA,HDA,IEA,IDA HDA,ISS ISO IEA,ISO	Gsto1,Emilin2,Plscr1,Anxa3,Itgb4,Plscr2,Pf4,Anxa6,Egfl6,Coch,Col12a1,Fgl2,Angptl2,Sema3c,Col6a4,Serpinh1,Col2a1,Cela1,Lamc2,Col27a1,Myoc,Rpsa
query_1	TRUE	0.00105629	10178	536	247	0.460821	0.024268	GO:0016020	GO:CC	membrane	27279	849	GO:0110165	ISO,IDA IEA,ISO IEA,IDA ISS ISO IEA,ISS ISO IBA IEA,IEA,ISO ISA IEA,ISS ISO IEA,IEA,IDA,IEA,ISO IBA TAS IEA,IEA,ISO IEA,IEA,ISS ISO IBA IEA,ISO IEA,ISO,IEA,IDA ISS ISO IBA IEA,IDA ISS ISO IEA,ISO IBA IEA,ISO,IEA,ISS ISO IBA IEA,ISS ISO IBA IEA,ISS ISO IBA	Fhl4,Atraid,Sclt1,Pip5k1a,BC056474,Snapc1,Enpp5,Tyms,Smim8,Mapre1,Tdgf1,Cldn11,Tmc4,En2,Clcn7,Unc13a,Pon2,Gsto1,Insc,Plscr1,Rtn4,Tm4sf1,Myrip,Cd84,Myo1d,Ccdc115,Mcur1,Znrf3,Pofut1,Nkd1,Pgap2,Pik3r4,Kif21a,Naaa,Pcdh9,Hsp90b1,Nfx1,Ndfip2,Dock5,Sec61a1,Ccdc9
query_1	TRUE	0.00109021	495	536	25	0.0466418	0.0505051	GO:0031012	GO:CC	extracellular matrix	27279	1197	GO:0030312	ISO,HDA,ISS ISO,IDA,HDA,IDA,ISO,HDA,HDA,IDA IEA,IDA ISO IBA IEA,HDA IBA,IDA,IBA,IBA,HDA,IDA HDA,HDA,IDA IMP ISO IBA IEA,HDA,IEA,IDA HDA IBA,ISS ISO IEA,ISO,IBA	Gsto1,Emilin2,Plscr1,Olfml2a,Anxa3,Itgb4,Plscr2,Pf4,Anxa6,Egfl6,Coch,Col12a1,Col26a1,Fgl2,Angptl2,Sema3c,Col6a4,Serpinh1,Col2a1,Cela1,Lamc2,Col27a1,Myoc,Rpsa,Lrrtm4
query_1	TRUE	0.00109021	497	536	25	0.0466418	0.0503018	GO:0030312	GO:CC	external encapsulating structure	27279	1093	c("GO:0071944", "GO:0110165")	ISO,HDA,ISS ISO,IDA,HDA,IDA,ISO,HDA,HDA,IDA IEA,IDA ISO IBA IEA,HDA IBA,IDA,IBA,IBA,HDA,IDA HDA,HDA,IDA IMP ISO IBA IEA,HDA,IEA,IDA HDA IBA,ISS ISO IEA,ISO,IBA	Gsto1,Emilin2,Plscr1,Olfml2a,Anxa3,Itgb4,Plscr2,Pf4,Anxa6,Egfl6,Coch,Col12a1,Col26a1,Fgl2,Angptl2,Sema3c,Col6a4,Serpinh1,Col2a1,Cela1,Lamc2,Col27a1,Myoc,Rpsa,Lrrtm4
query_1	TRUE	0.00130963	19	536	5	0.00932836	0.263158	GO:0043218	GO:CC	compact myelin	27279	2118	c("GO:0043209", "GO:0110165")	ISO IEA,ISO,IDA ISO IEA,ISO,ISO	Pllp,Cd59a,Mag,Cd59b,Myoc
query_1	TRUE	0.00138789	1658	536	57	0.106343	0.0343788	GO:0098588	GO:CC	bounding membrane of organelle	27279	3578	GO:0031090	IDA,IEA,IBA,ISO,ISS ISO IEA,ISS ISO IEA,IEA,IBA TAS,ISO IEA,IEA,IEA,ISO,ISO IBA IEA,ISS ISO IEA,IBA,IEA,IDA ISO IBA IEA,ISS ISO IEA,ISS ISO IBA IEA,IBA,IEA,ISO IEA,ISO IEA,ISO IBA IEA,ISO IEA,ISO IEA,IEA,IEA,ISS ISO IEA,ISS ISO IEA,IBA,ISS ISO IEA,IEA,IDA	Atraid,Clcn7,Unc13a,Myrip,Ccdc115,Pgap2,Ndfip2,Sec61a1,Anxa3,St6galnac3,Gnptg,H2-T22,Slc48a1,Snx5,Unc13b,Qtrt1,Syt1,Rmdn3,Depdc5,Sec63,Atp8a1,Tomm22,Anxa6,Rep15,Rab27b,Gfap,Emp2,Paqr3,Ppp2r2b,Rab6a,Pde6h,Gnptab,Snx19,Cisd2,Sys1,Mt3,Cml5,Stk25,Samd8,Prom2,
query_1	TRUE	0.00147957	1902	536	63	0.117537	0.033123	GO:0005739	GO:CC	mitochondrion	27279	385	c("GO:0005737", "GO:0043231")	ISS ISO IBA IEA,ISS ISO IBA IEA,ISO IEA,HDA ISS ISO IBA IEA,ISS ISO IBA IEA,HDA IEA,HDA ISO IBA IEA,HDA ISO IBA IEA,IEA,IDA HDA IBA IEA,HDA ISS ISO IBA IEA,ISO IBA IEA,HDA ISS ISO IBA IEA,IDA HDA IBA,HDA,HDA ISO IBA IEA,IDA HDA IEA,ISO IEA,IEA,IDA IEA,HDA	Tyms,Fastkd3,Pon2,Mrpl55,Mcur1,Vars2,Mecr,Dnlz,Ndfip2,Efhd1,Oxa1l,Gramd4,Sdhaf1,Nipsnap1,Isoc2a,Agpat5,Slc25a14,Ccar2,Ide,Qtrt1,Gatm,Iba57,Rmdn3,Phyh,Amacr,Myh6,Tomm22,Anxa6,Nme6,Dars2,Gsk3a,1190007I07Rik,Ppp2r2b,Cd36,Galc,Lyrm7,Cox6a2,Cisd2,Xaf1,Cmpk2,Mt
query_1	TRUE	0.00296394	209	536	14	0.0261194	0.0669856	GO:0043209	GO:CC	myelin sheath	27279	2117	GO:0110165	HDA,ISO,ISO,IDA HDA ISO,ISO IEA,ISO,IDA HDA ISO IEA,HDA,HDA,HDA ISO IEA,ISO,ISO,IEA,HDA	Cldn11,Gsto1,Rtn4,Myo1d,Pllp,Cd59a,Mag,Gfap,Nefl,Mobp,Cd59b,Myoc,Srd5a1,Napa
query_1	TRUE	0.00379162	787	536	32	0.0597015	0.0406607	GO:0048471	GO:CC	perinuclear region of cytoplasm	27279	2538	c("GO:0005737", "GO:0110165")	ISS ISO IEA,ISS ISO IEA,ISO IEA,ISS ISO IEA,ISO IBA IEA,IEA,ISO IEA,ISO,IDA IEA,ISO,IEA,IDA ISO IEA,IDA,ISO IEA,IDA IEA,ISO IEA,ISS ISO,IDA ISS ISO IBA IEA,ISO IEA,IEA,ISO IEA,IDA ISO IBA IEA,IEA,ISO IEA,ISS ISO IBA,ISO,IEA,ISS ISO IEA,ISS ISO IEA,IDA,ISO	Atraid,Plscr1,Odc1,Myrip,Hsp90b1,Ndfip2,Snx5,Plscr2,Depdc5,Ybx1,Mvp,Ddx4,Anxa6,Rep15,Gdpd1,Cisd2,Mt3,Nanos2,Rnf41,Mobp,Slc11a2,Akap6,Lamc2,Trappc12,Anp32a,Bub1b,Srd5a1,Klhl7,Nell1,Rps6,Hfe,Ckap4
query_1	TRUE	0.00403215	14795	536	333	0.621269	0.0225076	GO:0043227	GO:CC	membrane-bounded organelle	27279	2124	GO:0043226	ISO,ISO IBA IEA,IDA ISS ISO IBA IEA,ISO IEA,IDA ISS ISO IEA,IDA ISO IEA,IDA ISO IBA IEA,ISS ISO IBA IEA,IDA ISO IBA IEA,IBA IEA,IEA,ISO IEA,IDA ISS ISO IBA IEA,ISO IEA,ISO IBA IEA,IDA,ISO IEA,IBA,ISO IBA IEA,ISO IBA IEA,ISO IBA,ISS ISO IBA IEA,ISO IBA IEA	Fhl4,Rad23a,Atraid,Sclt1,Pip5k1a,Sox7,Znhit1,BC056474,Nkx6-2,Zfp82,Rpap1,Snapc1,Tyms,Naa11,Pdik1l,Mapre1,Dnajc17,Zfp108,En2,Clcn7,Unc13a,Fastkd3,Hoxa6,Aspa,Pon2,Gsto1,Mrpl55,Zfp131,Plscr1,Ggh,Rtn4,Nudt7,Rprd1b,Asb10,Myrip,Cd84,Chaf1a,Cdc25a,Myo1d,Ccdc115,
query_1	TRUE	0.00403215	14330	536	324	0.604478	0.0226099	GO:0043231	GO:CC	intracellular membrane-bounded organelle	27279	2128	c("GO:0043227", "GO:0043229")	ISO,ISO IBA IEA,IDA ISS ISO IBA IEA,IDA ISS ISO IEA,IDA ISO IEA,IDA ISO IBA IEA,ISS ISO IBA IEA,IDA ISO IBA IEA,IBA IEA,IEA,ISO IEA,IDA ISS ISO IBA IEA,ISO IEA,ISO IBA IEA,IDA,ISO IEA,IBA,ISO IBA IEA,ISO IBA IEA,ISO IBA,ISS ISO IBA IEA,ISO IBA IEA,ISO IEA	Fhl4,Rad23a,Atraid,Pip5k1a,Sox7,Znhit1,BC056474,Nkx6-2,Zfp82,Rpap1,Snapc1,Tyms,Naa11,Pdik1l,Mapre1,Dnajc17,Zfp108,En2,Clcn7,Unc13a,Fastkd3,Hoxa6,Aspa,Pon2,Gsto1,Mrpl55,Zfp131,Plscr1,Ggh,Rtn4,Nudt7,Rprd1b,Asb10,Myrip,Cd84,Chaf1a,Cdc25a,Myo1d,Ccdc115,Rps13,
query_1	TRUE	0.00523994	2296	536	70	0.130597	0.0304878	GO:0005856	GO:CC	cytoskeleton	27279	491	GO:0043232	ISO IEA,IDA ISS ISO IBA IEA,ISO,IDA ISS ISO IBA IEA,ISO IEA,ISO,IDA IBA,ISO IBA IEA,IDA ISO IEA,IBA IEA,IDA ISS ISO IBA IEA,IEA,IDA ISO IEA,ISS ISO IEA,ISO IBA IEA,ISS ISO IBA TAS IEA,ISS ISO IEA,ISO IBA IEA,IEA,IDA ISO IEA,IEA,IBA,IBA,ISO IEA,ISO IEA,IBA	Rad23a,Sclt1,Naa11,Mapre1,Cldn11,Zfp131,Myrip,Myo1d,Pik3r4,Kif21a,Cep63,Gas2l3,Cep97,Aaas,Zfp365,Tpm1,Ccar2,Rmdn3,Mvp,Myh6,Sympk,Rhobtb3,Tcp10b,Zfp322a,Nfe2l2,Tcp10c,Tekt2,Gsk3a,Cetn4,Clmp,Gfap,Poc1a,Nav1,Ppp2r2b,Tubb6,Evpl,Ddr2,Cnn1,Gramd3,Saa2,Mt3,Nrp1,
query_1	TRUE	0.00569546	3768	536	104	0.19403	0.0276008	GO:0005654	GO:CC	nucleoplasm	27279	311	c("GO:0031981", "GO:0110165")	ISO IBA IEA,ISS ISO IEA,ISO IBA IEA,ISO,ISO,ISO IEA,ISO IEA,ISO IEA,ISO IEA,ISO IEA,ISO IEA,ISO IBA,ISO,ISS ISO IBA IEA,ISO IEA,ISO IEA,ISO,ISO IEA,ISO IEA,ISS ISO IEA,ISO IEA,TAS,ISO IEA,ISO IEA,ISO,ISO IEA,IBA IEA,ISO IEA,ISO IEA,ISO IBA IEA,ISO,ISO,ISO	Rad23a,Pip5k1a,Znhit1,Snapc1,Naa11,Pdik1l,En2,Clcn7,Fastkd3,Hoxa6,Gsto1,Zfp131,Plscr1,Rprd1b,Dnlz,Nfx1,Rpl5,Atf7ip,Ccdc91,Rnf169,Bcorl1,Onecut1,Dgke,Aaas,Il33,Mri1,Kansl1l,St6galnac3,Ccar2,Pcbp2,Mcm8,Plscr2,Mbd5,Mnda,Zmynd11,Zfp260,Armc8,Sympk,Zfp322a,Slf
query_1	TRUE	0.0061487	1502	536	50	0.0932836	0.0332889	GO:0005794	GO:CC	Golgi apparatus	27279	437	c("GO:0005737", "GO:0012505", "GO:0043231")	ISO,IDA,ISS ISO,ISS ISO IEA,IEA,ISS ISO IBA IEA,IEA,IEA,ISO,ISO IEA,ISO IEA,ISO,ISO IEA,IDA,IEA,ISO IEA,ISO IBA IEA,TAS,ISS ISO IEA,ISO IEA,IBA,IDA ISO IEA,IDA IEA,ISO IEA,IDA,IDA ISO IEA,IDA ISS ISO IBA IEA,ISO IEA,IDA ISO IBA IEA,ISS ISO IBA IEA,IBA,IBA	Naa11,Mapre1,Plscr1,Pgap2,Ndfip2,Ccdc91,St6galnac3,Gnptg,H2-T22,Fmnl3,Unc13b,Plscr2,Opalin,Syt1,Rhobtb3,Ermap,Atp8a1,Sdc2,Cpq,Nfe2l2,Tmed4,Rab27b,Emp2,Paqr3,Col26a1,Cd36,Rab6a,Hspb6,Cst7,Gnptab,Arv1,Sys1,Irgm2,Cml5,Stk25,Samd8,Rassf2,Sla2,Slc30a10,Mtor,Sl
query_1	TRUE	0.00773951	85	536	8	0.0149254	0.0941176	GO:0005581	GO:CC	collagen trimer	27279	244	GO:0032991	IEA,IEA,IEA,IEA,IEA,IEA,IDA IMP ISO IBA IEA,IDA IEA	Emilin2,C1qtnf5,C1qb,Col12a1,Col26a1,Col6a4,Col2a1,Col27a1
query_1	TRUE	0.0090247	1815	536	57	0.106343	0.031405	GO:0005783	GO:CC	endoplasmic reticulum	27279	426	c("GO:0005737", "GO:0012505", "GO:0043231")	ISS ISO IBA IEA,IDA ISS ISO IEA,ISO,ISS ISO IBA IEA,ISO IBA IEA,ISS ISO IBA IEA,IDA ISO IBA IEA,IEA,ISO,ISS ISO IBA IEA,ISO IEA,IEA,IDA ISO TAS,IDA IBA IEA,ISS ISO IEA,ISO,ISS ISO IEA,ISO,IDA IEA,ISO IBA IEA,IBA IEA,ISO IEA,ISS ISO IEA,IBA IEA,ISO IEA,IDA	BC056474,Rtn4,Myo1d,Ccdc115,Pofut1,Pgap2,Hsp90b1,Ndfip2,Rpl5,Sec61a1,Asb11,Gramd4,Casp12,Fa2h,Agpat5,H2-T22,Ikbip,Plscr2,Mboat1,Sec63,Alg1,Atp8a1,Cpq,Tmed4,Usp25,Col26a1,Lrrc8d,Cd36,Gdpd1,Bche,Cst7,Cisd2,Arv1,Irgm2,Mt3,Cml5,Samd8,Brinp3,Lctl,Rnf41,Mtor,Se
query_1	TRUE	0.00983406	2	536	2	0.00373134	1	GO:0097453	GO:CC	mesaxon	27279	3359	GO:1990015	ISO IEA,ISO	Mag,Myoc
query_1	TRUE	0.00983406	2	536	2	0.00373134	1	GO:1990015	GO:CC	ensheathing process	27279	4125	GO:0110165	ISO IEA,ISO	Mag,Myoc
query_1	TRUE	0.0262054	682	536	26	0.0485075	0.0381232	GO:0031966	GO:CC	mitochondrial membrane	27279	1437	c("GO:0005740", "GO:0031090")	ISS ISO IEA,ISS ISO IBA IEA,IDA IBA IEA,HDA ISS ISO IBA IEA,IEA,HDA,IEA,IEA,IEA,ISS ISO IEA,HDA ISO IEA,ISS ISO IEA,ISS ISO IEA,ISO IEA,IBA IEA,IDA IBA IEA,ISO,IDA HDA ISO IEA,IEA,IEA,IEA,IDA IBA IEA,ISO IEA,ISS ISO IEA,IEA,ISO IEA	Tyms,Mcur1,Efhd1,Oxa1l,Gramd4,Nipsnap1,Slc25a14,Qtrt1,Gatm,Rmdn3,Tomm22,1190007I07Rik,Ppp2r2b,Lyrm7,Cox6a2,Cisd2,Mt3,Abcb10,Nrp1,Mtor,Slc11a2,Mgarp,Crls1,Myoc,Pnpla8,Acad9
query_1	TRUE	0.0262054	3	536	2	0.00373134	0.666667	GO:0033186	GO:CC	CAF-1 complex	27279	1629	GO:0032991	ISS ISO IBA IEA,ISS ISO IEA	Chaf1a,Rbbp4
query_1	TRUE	0.0262054	11	536	3	0.00559701	0.272727	GO:0005883	GO:CC	neurofilament	27279	511	c("GO:0005737", "GO:0005882")	ISO IEA,IDA,IDA ISO IEA	Cldn11,Nrp1,Nefl
query_1	TRUE	0.0276322	2733	536	76	0.141791	0.0278083	GO:0005576	GO:CC	extracellular region	27279	240	GO:0110165	IEA,IEA,ISO IEA,HDA ISO IEA,IEA,TAS,IEA,IBA,HDA IEA,IEA,IEA,ISO,ISO IEA,ISO IBA,IDA IBA TAS IEA,IBA IEA,ISS ISO IEA,ISO IBA IEA,ISO,HDA ISO IBA IEA,ISO IEA,IDA HDA IBA IEA,HDA ISS ISO IBA IEA,IEA,HDA ISO IEA,IEA,IEA,IEA,IEA,HDA IBA IEA,IBA IEA,IEA,ISO IEA	Enpp5,Pon2,Emilin2,Ggh,Olfml2a,Hsp90b1,Il33,H2-T22,Lgi2,4930503L19Rik,Ide,Cd59a,Rmdn3,Mill2,Lefty1,Ccl9,Ybx1,Pf4,Npcd,Lgals3bp,Npb,C1qtnf5,Cpq,Nxpe4,C1qb,Ces5a,Prss27,Egfl6,Coch,Col12a1,Ccl19,Col26a1,Hspb6,Eva1c,Bche,Cst7,Saa2,Cpxm2,Fgl2,Pglyrp1,Mt3,Enpp6
query_1	TRUE	0.0306627	1313	536	42	0.0783582	0.0319878	GO:0015630	GO:CC	microtubule cytoskeleton	27279	837	GO:0005856	ISO IEA,IDA ISS ISO IBA IEA,ISO,IDA ISS ISO IBA IEA,ISO IEA,IBA IEA,IDA ISS ISO IBA IEA,IEA,IDA ISO IEA,ISS ISO IEA,ISO IBA IEA,ISS ISO IEA,ISO IBA IEA,IBA,ISO IEA,ISO IEA,IBA,IDA IBA IEA,ISO IEA,IDA IBA IEA,ISS ISO IEA,IDA ISS ISO IEA,IDA IBA IEA,ISO IBA	Rad23a,Sclt1,Naa11,Mapre1,Pik3r4,Kif21a,Cep63,Gas2l3,Cep97,Aaas,Zfp365,Ccar2,Rmdn3,Tcp10b,Zfp322a,Nfe2l2,Tcp10c,Tekt2,Gsk3a,Cetn4,Clmp,Poc1a,Nav1,Tubb6,Gramd3,Saa2,Mt3,Ccdc88c,Rpp25,Fntb,Kif1b,Nek11,Kif3b,Mid1,Spata7,Ttc8,Ccdc38,Bub1b,Rlbp1,Nudcd2,Leo1,Bo
query_1	TRUE	0.0325346	26	536	4	0.00746269	0.153846	GO:0036379	GO:CC	myofilament	27279	1937	c("GO:0030016", "GO:0110165")	TAS,ISO,ISO IEA,IDA IBA	Tpm1,Obscn,Tnni1,Tmod3
query_1	TRUE	0.0325346	253	536	13	0.0242537	0.0513834	GO:0035770	GO:CC	ribonucleoprotein granule	27279	1874	c("GO:0043232", "GO:0099080")	IBA,ISS ISO IEA,ISS ISO IEA,ISS ISO IEA,IDA ISO IBA,IDA ISO IEA,ISO,IDA IEA,ISO IEA,ISO IEA,ISO,IDA IBA,ISO IEA	Fastkd3,Endov,Ybx1,Sympk,Ddx4,Tia1,Trim30d,Nanos2,Rpusd4,Rps6,Trim12a,Uhmk1,Ckap4
query_1	TRUE	0.0368393	2426	536	68	0.126866	0.0280297	GO:0120025	GO:CC	plasma membrane bounded cell projection	27279	3858	GO:0042995	ISO IEA,IDA ISO IEA,IDA,ISO IEA,IDA ISS ISO IBA,ISO,ISO,IDA,IDA ISS ISO IBA IEA,IDA,IEA,IDA,ISO IEA,ISO IEA,ISS ISO IEA,IDA ISS ISO IBA,IDA ISO IBA IEA,IDA,ISO IEA,ISO,IDA,IDA,IEA,IBA,IDA,IBA,IDA,IEA,IDA ISO IEA,ISS ISO IEA,IDA IBA,IDA ISO,IBA,IEA,ISO,ISO	Sclt1,Pip5k1a,Mapre1,Cldn11,Unc13a,Gsto1,Rtn4,Myrip,Myo1d,Pik3r4,Kif21a,Pcdh9,Anxa3,Tpm1,Snx5,Unc13b,Syt1,Mag,Phyh,Ybx1,Npcd,Adcy4,Tekt2,Cntn6,Tnfrsf21,Gsk3a,Cetn4,Rab27b,Gfap,Poc1a,Nav1,Cd36,Pde6h,Iqgap3,Acp1,Ptprc,Mt3,Nrp1,Prom2,Brinp3,Kndc1,Nefl,Qrfpr,
query_1	TRUE	0.0392618	2522	536	70	0.130597	0.0277557	GO:0042995	GO:CC	cell projection	27279	2089	GO:0110165	ISO IEA,IDA ISO IEA,IDA,ISO IEA,IDA ISS ISO IBA IEA,ISO,IDA ISO,IDA,IDA ISS ISO IBA IEA,IDA,IEA,IDA,ISO IEA,ISO IEA,ISS ISO IEA,IDA ISS ISO IBA,IDA ISO IBA IEA,IDA,ISO IEA,ISO,IDA,IBA,IDA,IDA IBA,IEA,IBA,IDA,IBA,IDA,IEA,IDA ISO IEA,ISS ISO IEA,IDA IBA,IDA	Sclt1,Pip5k1a,Mapre1,Cldn11,Unc13a,Gsto1,Rtn4,Myrip,Myo1d,Pik3r4,Kif21a,Pcdh9,Anxa3,Tpm1,Snx5,Unc13b,Syt1,Mag,Phyh,Ybx1,Npcd,Rhobtb3,Adcy4,C1qtnf5,Tekt2,Cntn6,Tnfrsf21,Gsk3a,Cetn4,Rab27b,Gfap,Poc1a,Nav1,Cd36,Pde6h,Iqgap3,Acp1,Ptprc,Mt3,Nrp1,Prom2,Brinp3,K
query_1	TRUE	0.0408379	4	536	2	0.00373134	0.5	GO:0031262	GO:CC	Ndc80 complex	27279	1269	c("GO:0031617", "GO:0032991")	ISS ISO IBA IEA,ISS ISO IBA IEA	Spc24,Nuf2
query_1	TRUE	0.0408379	4	536	2	0.00373134	0.5	GO:0031617	GO:CC	NMS complex	27279	1406	c("GO:0000776", "GO:0032991")	ISS ISO IBA IEA,ISS ISO IBA IEA	Spc24,Nuf2
query_1	TRUE	0.0432236	2107	536	60	0.11194	0.0284765	GO:0030054	GO:CC	cell junction	27279	1025	GO:0110165	ISO IEA,IDA ISS ISO IBA TAS IEA,IDA IMP ISS ISO IBA IC IEA,IDA ISS ISO IEA,IDA,ISO IEA,IDA,EXP IDA ISO,IMP,IDA ISO IBA IEA,IDA,ISO IEA,IDA IMP ISS ISO IBA IC IEA,IDA IBA,IDA IMP IEP ISO IBA TAS IEA,ISO,IEA,ISO,IDA,ISO IBA,IDA IGI ISO,IDA,IEA,IDA IEP,ISO I	Mapre1,Cldn11,Unc13a,Rtn4,Myrip,Rps13,Pcdh9,Rpl5,Dgke,Itgb4,Nipsnap1,Pcbp2,Unc13b,Opalin,Syt1,Npcd,Sympk,Sdc2,C1qtnf5,Anxa6,C1qb,Ccnd1,Frrs1l,Cntn6,Rab27b,Clmp,Slc7a2,Rab6a,Evpl,Iqgap3,Ptprc,Rpl29,Mt3,Usp53,Ppfibp1,Nrp1,Ccdc88c,Pdlim2,Nrg3,Nrap,Nefl,Cdh10
query_1	TRUE	0.0438879	994	536	33	0.0615672	0.0331992	GO:0099512	GO:CC	supramolecular fiber	27279	3777	GO:0099081	IDA ISS ISO IBA IEA,ISO IEA,IBA IEA,IDA IBA TAS,ISO IBA IEA,IDA ISO IEA,IEA,ISO IEA,ISS ISO IEA,IDA IEA,ISS ISO,IEA,ISO IBA IEA,IBA,ISS ISO IEA,ISO,ISO,IDA,IBA,IDA IBA,IDA ISO IEA,IDA ISO IBA IEA,ISO IBA,IDA IMP ISO IBA IEA,ISS ISO ISA IBA IEA,IBA IEA,IBA	Mapre1,Cldn11,Kif21a,Tpm1,Rmdn3,Myh6,Tekt2,Gsk3a,Clmp,Gfap,Capn3,Nav1,Tubb6,Evpl,Gramd3,Saa2,Mt3,Nrp1,Pdlim2,Nrap,Nefl,Obscn,Vmac,Col2a1,Synpo2,Kif1b,Kif3b,Mid1,Tnni1,Tmod3,Col27a1,Krt12,Bod1l
query_1	TRUE	0.0445046	333	536	15	0.0279851	0.045045	GO:0005938	GO:CC	cell cortex	27279	560	c("GO:0005737", "GO:0071944")	ISS ISO IEA,ISO IBA,IEA,IDA IBA,IEA,IEA,ISO,IBA,IBA,IBA,ISO IEA,IBA,IEA,IEA,ISO IEA	Mapre1,Unc13a,Insc,Myrip,Myo1d,Exoc3l4,Itgb4,Unc13b,Rhobtb3,Arv1,Pdlim2,Mobp,Lamc2,Myo7a,Hfe
query_1	TRUE	0.0465779	1001	536	33	0.0615672	0.032967	GO:0099081	GO:CC	supramolecular polymer	27279	3747	GO:0099080	IDA ISS ISO IBA IEA,ISO IEA,IBA IEA,IDA IBA TAS,ISO IBA IEA,IDA ISO IEA,IEA,ISO IEA,ISS ISO IEA,IDA IEA,ISS ISO,IEA,ISO IBA IEA,IBA,ISS ISO IEA,ISO,ISO,IDA,IBA,IDA IBA,IDA ISO IEA,IDA ISO IBA IEA,ISO IBA,IDA IMP ISO IBA IEA,ISS ISO ISA IBA IEA,IBA IEA,IBA	Mapre1,Cldn11,Kif21a,Tpm1,Rmdn3,Myh6,Tekt2,Gsk3a,Clmp,Gfap,Capn3,Nav1,Tubb6,Evpl,Gramd3,Saa2,Mt3,Nrp1,Pdlim2,Nrap,Nefl,Obscn,Vmac,Col2a1,Synpo2,Kif1b,Kif3b,Mid1,Tnni1,Tmod3,Col27a1,Krt12,Bod1l
query_1	TRUE	0.0487817	513	536	20	0.0373134	0.0389864	GO:0005764	GO:CC	lysosome	27279	408	GO:0000323	IDA,IEA,ISO IEA,TAS IEA,IDA IEA,IDA ISS ISO IEA,ISO,ISO IBA IEA,IEA,ISS ISO IBA IEA,ISO IEA,IDA ISS ISO IEA,ISO IEA,IBA TAS IEA,IMP ISO IBA IEA,ISS ISO IEA,ISO IBA IEA,ISO IEA,IDA ISO IBA IEA,ISS ISO IEA	Atraid,Clcn7,Pon2,Ggh,Ccdc115,Naaa,H2-T22,Slc48a1,Manba,Depdc5,Anxa6,Cpq,Gfap,Galc,Cst7,Mtor,Slc11a2,Hyal3,Prss16,Myo7a
query_1	TRUE	0.0487817	513	536	20	0.0373134	0.0389864	GO:0000323	GO:CC	lytic vacuole	27279	66	GO:0005773	IDA,IEA,ISO IEA,TAS IEA,IDA IEA,IDA ISS ISO IEA,ISO,ISO IBA IEA,IEA,ISS ISO IBA IEA,ISO IEA,IDA ISS ISO IEA,ISO IEA,IBA TAS IEA,IMP ISO IBA IEA,ISS ISO IEA,ISO IBA IEA,ISO IEA,IDA ISO IBA IEA,ISS ISO IEA	Atraid,Clcn7,Pon2,Ggh,Ccdc115,Naaa,H2-T22,Slc48a1,Manba,Depdc5,Anxa6,Cpq,Gfap,Galc,Cst7,Mtor,Slc11a2,Hyal3,Prss16,Myo7a
query_1	TRUE	3.65837e-08	16189	528	406	0.768939	0.0250788	GO:0005488	GO:MF	binding	25399	1858	GO:0003674	IEA,ISO IBA IEA,ISO IBA IEA,ISO IEA,IPI ISO IEA,IDA ISO IBA IEA,IDA IPI IBA IEA,IDA ISO IBA IEA,IBA IEA,IEA,IBA IEA,IDA ISO IEA,ISO IEA,IEA,IDA IPI ISS ISO IBA IEA,IEA,IEA,IBA IEA,IPI ISS ISO IEA,ISO IBA IEA,IPI IEA,IDA IPI ISS ISO IBA IEA,IBA,ISO IBA IEA	Spata21,Fhl4,Rad23a,Sclt1,Pip5k1a,Sox7,Znhit1,Nkx6-2,Zfp82,Rpap1,Snapc1,Enpp5,Tyms,Pdik1l,Mapre1,Tdgf1,Dnajc17,Zfp108,Cldn11,En2,Clcn7,Unc13a,Fastkd3,Hoxa6,Aspa,Pon2,Gsto1,Rfesd,Zfp131,Emilin2,Insc,Plscr1,Odc1,Fbxo44,Rtn4,Nudt7,Rprd1b,Asb10,Myrip,Cd84,Cha
query_1	TRUE	9.54705e-07	10433	528	284	0.537879	0.0272213	GO:0005515	GO:MF	protein binding	25399	1875	GO:0005488	ISO IBA,ISO IBA IEA,ISO IEA,IPI ISO IEA,IPI,ISO IEA,IDA IPI ISS ISO IBA IEA,IEA,IPI ISS ISO IEA,IPI,IPI ISS ISO IBA,IPI ISO IEA,ISO IEA,IEA,IEA,IEA,IEA,IPI ISS ISO IEA,IDA,IEA,IPI ISS ISO IEA,ISS ISO IBA IEA,IEA,IDA IPI ISO IBA IEA,IEA,IPI ISO IEA,IPI,ISO	Fhl4,Rad23a,Sclt1,Pip5k1a,Znhit1,Tyms,Mapre1,Tdgf1,Cldn11,Clcn7,Unc13a,Aspa,Pon2,Gsto1,Zfp131,Emilin2,Insc,Plscr1,Odc1,Fbxo44,Rtn4,Rprd1b,Asb10,Myrip,Cd84,Chaf1a,Grifin,Cdc25a,Myo1d,Ccdc115,Olfml2a,D16Ertd472e,Znrf3,Nkd1,Pik3r4,Kif21a,Mecr,Naaa,Pcdh9,Tspy
query_1	TRUE	5.33662e-05	5890	528	174	0.329545	0.0295416	GO:0043167	GO:MF	ion binding	25399	6761	GO:0005488	IEA,IEA,IEA,IEA,IEA,IDA ISO IEA,ISO IEA,IEA,IEA,IEA,IEA,IEA,IEA,IEA,IEA,ISS ISO,IDA IEA,IEA,IEA,ISS ISO IBA TAS IEA,IEA,IEA,IDA IEA,IEA,IEA,IEA,IEA,IEA,IEA,IEA,ISS ISO IBA IEA,IEA,IEA,IEA,IEA,IBA IEA,IEA,IEA,IEA,IEA,ISO IEA,IEA,IEA,IEA,IEA,ISO IEA,IEA,IEA	Spata21,Fhl4,Pip5k1a,Znhit1,Zfp82,Enpp5,Tyms,Pdik1l,Zfp108,Clcn7,Unc13a,Aspa,Pon2,Rfesd,Zfp131,Plscr1,Nudt7,Myrip,Myo1d,Mt2,Znrf3,Vars2,Endov,Nkd1,Pik3r4,Kif21a,Pcdh9,Dnlz,Hsp90b1,Nfx1,Efhd1,Rnf169,St18,Asxl1,Jmjd7,Anxa3,Dgke,Zfp365,Fa2h,Zfp235,Snx5,Zfp30
query_1	TRUE	0.000234996	4066	528	127	0.24053	0.0312346	GO:0046872	GO:MF	metal ion binding	25399	7316	GO:0043169	IEA,IEA,IEA,IEA,IDA ISO IEA,IEA,IEA,IEA,IEA,IEA,IEA,ISS ISO,IDA IEA,IEA,ISS ISO IBA TAS IEA,IEA,IDA IEA,IEA,IEA,IEA,IEA,ISS ISO IBA IEA,IEA,IEA,IEA,IEA,IBA IEA,IEA,IEA,IEA,IEA,IEA,IEA,IEA,ISO IEA,IEA,IEA,IDA ISO IBA IEA,IEA,IEA,IDA ISO IEA,ISO IEA,IEA,IEA	Spata21,Fhl4,Znhit1,Zfp82,Enpp5,Zfp108,Unc13a,Aspa,Pon2,Rfesd,Zfp131,Plscr1,Nudt7,Myrip,Mt2,Znrf3,Endov,Nkd1,Pcdh9,Dnlz,Nfx1,Efhd1,Rnf169,St18,Asxl1,Jmjd7,Anxa3,Dgke,Zfp365,Fa2h,Zfp235,Zfp30,Unc13b,Zfp935,Plscr2,Ide,Qtrt1,Syt1,Rbks,Pla2g4b,Zmynd11,Phyh,Tr
query_1	TRUE	0.000401929	4166	528	128	0.242424	0.0307249	GO:0043169	GO:MF	cation binding	25399	6763	GO:0043167	IEA,IEA,IEA,IEA,IDA ISO IEA,IEA,IEA,IEA,IEA,IEA,IEA,ISS ISO,IDA IEA,IEA,ISS ISO IBA TAS IEA,IEA,IDA IEA,IEA,IEA,IEA,IEA,ISS ISO IBA IEA,IEA,IEA,IEA,IEA,IBA IEA,IEA,IEA,IEA,IEA,IEA,IEA,IEA,ISO IEA,IEA,IEA,IDA ISO IBA IEA,IEA,IEA,IDA ISO IEA,ISO IEA,IEA,IEA	Spata21,Fhl4,Znhit1,Zfp82,Enpp5,Zfp108,Unc13a,Aspa,Pon2,Rfesd,Zfp131,Plscr1,Nudt7,Myrip,Mt2,Znrf3,Endov,Nkd1,Pcdh9,Dnlz,Nfx1,Efhd1,Rnf169,St18,Asxl1,Jmjd7,Anxa3,Dgke,Zfp365,Fa2h,Zfp235,Zfp30,Unc13b,Zfp935,Plscr2,Ide,Qtrt1,Syt1,Rbks,Pla2g4b,Zmynd11,Phyh,Tr
query_1	TRUE	0.00160051	5699	528	161	0.304924	0.0282506	GO:0003824	GO:MF	catalytic activity	25399	509	GO:0003674	IDA IMP IGI ISO IEA,IEA,ISO ISA IEA,IDA ISO IBA IEA,ISO IBA IEA,IBA IEA,IBA TAS IEA,IBA IEA,ISS ISO IBA IEA,ISS ISO IEA,ISS ISO IBA IEA,IDA ISO IBA IEA,IDA IBA TAS IEA,ISO IBA IEA,IEA,ISS ISO IBA IEA,ISS ISO IBA IEA,IBA IEA,IDA ISS ISO IBA IEA,IBA IEA,IBA	Pip5k1a,Rpap1,Enpp5,Tyms,Naa11,Pdik1l,Aspa,Pon2,Gsto1,Plscr1,Ggh,Odc1,Nudt7,Cdc25a,Dhrs7,Znrf3,Pofut1,Vars2,Endov,Pik3r4,Kif21a,Mecr,Naaa,Hsp90b1,Nfx1,Atf7ip,Rnf169,Jmjd7,Mtmr7,Dgke,Mettl23,Casp12,Mri1,St6galnac3,Fa2h,Agpat5,Gnptg,Mcm8,Plscr2,Ide,Manba,Qt
query_1	TRUE	0.0194236	1505	528	53	0.100379	0.0352159	GO:0044877	GO:MF	protein-containing complex binding	25399	7116	GO:0005488	IBA,IBA,ISO,ISO,ISS ISO IBA,IDA ISO IBA IEA,ISS ISO IBA IEA,ISS ISO IEA,ISS ISO,IBA,IDA ISS ISO IBA,ISO,IBA,ISO,ISO,ISO,ISO IEA,ISO,ISO IBA,ISO,ISO IEA,IDA,IEA,ISS ISO IEA,ISO IEA,IPI ISO IEA,ISO,IDA IMP ISO IBA IEA,IEA,IDA ISS ISO IBA IEA,IBA,IBA,ISO IEA	Rad23a,Znhit1,Unc13a,Rtn4,Myo1d,Sec61a1,Eif2a,Rnf169,Oxa1l,Itgb4,Tpm1,H2-T22,Fmnl3,Mcm8,Depdc5,Npcd,Myh6,Adcy4,Anxa6,Apobec1,Ccnd1,Cetn4,Egfl6,Coch,Gfap,Emp2,Ppp2r2b,Cd36,Evpl,Ddr2,Bmp2k,Iqgap3,Ptprc,Hnf1b,Jmjd6,Nrap,Nefl,Rad23b,Col6a4,Mtor,Serpinh1,Slc11
query_1	TRUE	0.0210078	6	528	3	0.00568182	0.5	GO:0046870	GO:MF	cadmium ion binding	25399	7314	GO:0046914	ISO,ISS ISO,ISS ISO IBA IEA	Mt2,Mt3,Slc11a2
query_1	TRUE	0.0210078	76	528	8	0.0151515	0.105263	GO:0017022	GO:MF	myosin binding	25399	3919	GO:0008092	IDA ISO IBA,ISO IEA,ISO IEA,ISO IEA,ISO IEA,IBA,IEA,ISO IEA	Myrip,Rab27b,Rab6a,Iqgap3,Pdlim2,Mobp,Vezt,Myoc
query_1	TRUE	0.0245924	747	528	31	0.0587121	0.0414993	GO:0008270	GO:MF	zinc ion binding	25399	2070	GO:0046914	IDA ISO IEA,ISS ISO,ISS ISO TAS,IEA,IEA,IEA,ISO,IEA,IDA ISO IEA,IEA,IEA,ISO,IEA,IEA,IEA,IEA,IEA,IDA ISO IC,IEA,ISS ISO IEA,IEA,IEA,ISO,IEA,IEA,IEA,IEA,IEA,IEA,IEA,ISS ISO	Enpp5,Plscr1,Mt2,Dnlz,Nfx1,St18,Plscr2,Ide,Zmynd11,Trim17,Mbd1,Slfn9,Apobec1,Trim30d,Esrrg,Cpxm2,Pglyrp1,Mt3,Zmym5,Fntb,Nanos2,Rnf41,Slc11a2,Trim6,Zfp330,Trim34a,Mid1,Car8,Zfr,Trim12a,Asah2
query_1	TRUE	6.15095e-14	14878	546	458	0.838828	0.0307837	TF:M00716	TF	Factor: ZF5; motif: GSGCGCGR	21833	3824	TF:M00000	TF,TF,TF,TF,TF,TF,TF,TF,TF,TF,TF,TF,TF,TF,TF,TF,TF,TF,TF,TF,TF,TF,TF,TF,TF,TF,TF,TF,TF,TF,TF,TF,TF,TF,TF,TF,TF,TF,TF,TF,TF,TF,TF,TF,TF,TF,TF,TF,TF,TF,TF,TF,TF,TF,TF,TF,TF,TF,TF,TF,TF,TF,TF,TF,TF,TF,TF,TF,TF,TF,TF,TF,TF,TF,TF,TF,TF,TF,TF,TF,TF,TF,TF,TF,TF,	Fhl4,Rad23a,Atraid,Sclt1,Pip5k1a,Sox7,Znhit1,BC056474,Nkx6-2,Zfp82,Rpap1,Pdcd2l,Snapc1,Enpp5,Tyms,Pdik1l,Mapre1,Tdgf1,Dnajc17,Zfp108,Cldn11,En2,Clcn7,Unc13a,Fastkd3,Hoxa6,Pon2,Gsto1,Mrpl55,Rfesd,Rapgefl1,Zfp131,Emilin2,Insc,Plscr1,Ggh,Odc1,Fbxo44,Nudt7,Tm
query_1	TRUE	1.55972e-11	16268	546	479	0.877289	0.0294443	TF:M01240	TF	Factor: BEN; motif: CAGCGRNV	21833	278	TF:M00000	TF,TF,TF,TF,TF,TF,TF,TF,TF,TF,TF,TF,TF,TF,TF,TF,TF,TF,TF,TF,TF,TF,TF,TF,TF,TF,TF,TF,TF,TF,TF,TF,TF,TF,TF,TF,TF,TF,TF,TF,TF,TF,TF,TF,TF,TF,TF,TF,TF,TF,TF,TF,TF,TF,TF,TF,TF,TF,TF,TF,TF,TF,TF,TF,TF,TF,TF,TF,TF,TF,TF,TF,TF,TF,TF,TF,TF,TF,TF,TF,TF,TF,TF,TF,TF,	Spata21,Fhl4,Rad23a,Atraid,Sclt1,Pip5k1a,Sox7,Znhit1,BC056474,Nkx6-2,Zfp82,Rpap1,Pdcd2l,Snapc1,Enpp5,Tyms,Smim8,Naa11,Miip,Pdik1l,Mapre1,Tdgf1,Dnajc17,Zfp108,Cldn11,Tmc4,En2,Clcn7,Unc13a,Fastkd3,Hoxa6,Pon2,Gsto1,Mrpl55,Rfesd,Rapgefl1,Zfp131,Emilin2,Insc,P
query_1	TRUE	8.45349e-11	12090	546	386	0.70696	0.0319272	TF:M00716_1	TF	Factor: ZF5; motif: GSGCGCGR; match class: 1	21833	3825	TF:M00716	TF,TF,TF,TF,TF,TF,TF,TF,TF,TF,TF,TF,TF,TF,TF,TF,TF,TF,TF,TF,TF,TF,TF,TF,TF,TF,TF,TF,TF,TF,TF,TF,TF,TF,TF,TF,TF,TF,TF,TF,TF,TF,TF,TF,TF,TF,TF,TF,TF,TF,TF,TF,TF,TF,TF,TF,TF,TF,TF,TF,TF,TF,TF,TF,TF,TF,TF,TF,TF,TF,TF,TF,TF,TF,TF,TF,TF,TF,TF,TF,TF,TF,TF,TF,TF,	Fhl4,Rad23a,Atraid,Sclt1,Pip5k1a,Sox7,Znhit1,BC056474,Nkx6-2,Pdcd2l,Snapc1,Enpp5,Tyms,Pdik1l,Mapre1,Tdgf1,Dnajc17,Zfp108,Cldn11,En2,Clcn7,Unc13a,Fastkd3,Hoxa6,Pon2,Gsto1,Mrpl55,Rapgefl1,Zfp131,Insc,Plscr1,Ggh,Odc1,Fbxo44,Rprd1b,Myrip,Chaf1a,Grifin,Cdc25a,
query_1	TRUE	7.94388e-09	12021	546	377	0.690476	0.0313618	TF:M01240_1	TF	Factor: BEN; motif: CAGCGRNV; match class: 1	21833	279	TF:M01240	TF,TF,TF,TF,TF,TF,TF,TF,TF,TF,TF,TF,TF,TF,TF,TF,TF,TF,TF,TF,TF,TF,TF,TF,TF,TF,TF,TF,TF,TF,TF,TF,TF,TF,TF,TF,TF,TF,TF,TF,TF,TF,TF,TF,TF,TF,TF,TF,TF,TF,TF,TF,TF,TF,TF,TF,TF,TF,TF,TF,TF,TF,TF,TF,TF,TF,TF,TF,TF,TF,TF,TF,TF,TF,TF,TF,TF,TF,TF,TF,TF,TF,TF,TF,TF,	Fhl4,Rad23a,Atraid,Sclt1,Pip5k1a,Sox7,Znhit1,BC056474,Nkx6-2,Zfp82,Pdcd2l,Snapc1,Enpp5,Tyms,Naa11,Miip,Pdik1l,Tdgf1,Dnajc17,Zfp108,Cldn11,Tmc4,En2,Clcn7,Unc13a,Fastkd3,Hoxa6,Gsto1,Mrpl55,Rfesd,Rapgefl1,Emilin2,Insc,Ggh,Odc1,Rprd1b,Asb10,Myrip,Grifin,Cdc25
query_1	TRUE	2.67074e-08	16026	546	464	0.849817	0.028953	TF:M04662	TF	Factor: FOXN4; motif: NNWANNCGWMCGCGTCNNNNMT	21833	1156	TF:M00000	TF,TF,TF,TF,TF,TF,TF,TF,TF,TF,TF,TF,TF,TF,TF,TF,TF,TF,TF,TF,TF,TF,TF,TF,TF,TF,TF,TF,TF,TF,TF,TF,TF,TF,TF,TF,TF,TF,TF,TF,TF,TF,TF,TF,TF,TF,TF,TF,TF,TF,TF,TF,TF,TF,TF,TF,TF,TF,TF,TF,TF,TF,TF,TF,TF,TF,TF,TF,TF,TF,TF,TF,TF,TF,TF,TF,TF,TF,TF,TF,TF,TF,TF,TF,TF,	Fhl4,Rad23a,Atraid,Sclt1,Pip5k1a,Sox7,Znhit1,BC056474,Nkx6-2,Zfp82,Rpap1,Pdcd2l,Snapc1,Tyms,Smim8,Naa11,Miip,Pdik1l,Mapre1,Tdgf1,Dnajc17,Zfp108,Cldn11,Tmc4,En2,Clcn7,Unc13a,Fastkd3,Hoxa6,Aspa,Pon2,Gsto1,Mrpl55,Rfesd,Rapgefl1,Zfp131,Emilin2,Insc,Plscr1,Ggh
query_1	TRUE	3.03643e-08	14505	546	431	0.789377	0.0297139	TF:M00333	TF	Factor: ZF5; motif: NRNGNGCGCGCWN	21833	3826	TF:M00000	TF,TF,TF,TF,TF,TF,TF,TF,TF,TF,TF,TF,TF,TF,TF,TF,TF,TF,TF,TF,TF,TF,TF,TF,TF,TF,TF,TF,TF,TF,TF,TF,TF,TF,TF,TF,TF,TF,TF,TF,TF,TF,TF,TF,TF,TF,TF,TF,TF,TF,TF,TF,TF,TF,TF,TF,TF,TF,TF,TF,TF,TF,TF,TF,TF,TF,TF,TF,TF,TF,TF,TF,TF,TF,TF,TF,TF,TF,TF,TF,TF,TF,TF,TF,TF,	Spata21,Fhl4,Rad23a,Atraid,Sclt1,Sox7,Znhit1,Nkx6-2,Pdcd2l,Snapc1,Enpp5,Tyms,Smim8,Naa11,Miip,Pdik1l,Mapre1,Tdgf1,Dnajc17,Zfp108,Cldn11,En2,Clcn7,Unc13a,Fastkd3,Hoxa6,Pon2,Gsto1,Mrpl55,Rapgefl1,Zfp131,Emilin2,Insc,Plscr1,Ggh,Odc1,Fbxo44,Nudt7,Tm4sf1,Rprd1
query_1	TRUE	3.80718e-08	12809	546	392	0.717949	0.0306035	TF:M04662_1	TF	Factor: FOXN4; motif: NNWANNCGWMCGCGTCNNNNMT; match class: 1	21833	1157	TF:M04662	TF,TF,TF,TF,TF,TF,TF,TF,TF,TF,TF,TF,TF,TF,TF,TF,TF,TF,TF,TF,TF,TF,TF,TF,TF,TF,TF,TF,TF,TF,TF,TF,TF,TF,TF,TF,TF,TF,TF,TF,TF,TF,TF,TF,TF,TF,TF,TF,TF,TF,TF,TF,TF,TF,TF,TF,TF,TF,TF,TF,TF,TF,TF,TF,TF,TF,TF,TF,TF,TF,TF,TF,TF,TF,TF,TF,TF,TF,TF,TF,TF,TF,TF,TF,TF,	Fhl4,Rad23a,Atraid,Sclt1,Pip5k1a,Sox7,Znhit1,BC056474,Nkx6-2,Zfp82,Rpap1,Pdcd2l,Snapc1,Smim8,Miip,Pdik1l,Mapre1,Tdgf1,Dnajc17,Zfp108,Cldn11,Tmc4,En2,Unc13a,Fastkd3,Hoxa6,Pon2,Gsto1,Mrpl55,Rfesd,Rapgefl1,Zfp131,Emilin2,Insc,Plscr1,Ggh,Odc1,Fbxo44,Rtn4,Nudt
query_1	TRUE	2.14234e-07	11302	546	353	0.64652	0.0312334	TF:M02089	TF	Factor: E2F-3; motif: GGCGGGN	21833	752	TF:M00000	TF,TF,TF,TF,TF,TF,TF,TF,TF,TF,TF,TF,TF,TF,TF,TF,TF,TF,TF,TF,TF,TF,TF,TF,TF,TF,TF,TF,TF,TF,TF,TF,TF,TF,TF,TF,TF,TF,TF,TF,TF,TF,TF,TF,TF,TF,TF,TF,TF,TF,TF,TF,TF,TF,TF,TF,TF,TF,TF,TF,TF,TF,TF,TF,TF,TF,TF,TF,TF,TF,TF,TF,TF,TF,TF,TF,TF,TF,TF,TF,TF,TF,TF,TF,TF,	Fhl4,Rad23a,Atraid,Sclt1,Pip5k1a,Sox7,Znhit1,BC056474,Nkx6-2,Zfp82,Rpap1,Pdcd2l,Snapc1,Enpp5,Tyms,Naa11,Miip,Pdik1l,Mapre1,Tdgf1,Dnajc17,Cldn11,Tmc4,En2,Clcn7,Unc13a,Fastkd3,Pon2,Gsto1,Rfesd,Rapgefl1,Zfp131,Emilin2,Insc,Plscr1,Ggh,Odc1,Fbxo44,Nudt7,Tm4sf1
query_1	TRUE	1.49637e-06	14278	546	419	0.767399	0.0293458	TF:M10209	TF	Factor: E2F-1; motif: GNGGGCGGGRMN	21833	728	TF:M00000	TF,TF,TF,TF,TF,TF,TF,TF,TF,TF,TF,TF,TF,TF,TF,TF,TF,TF,TF,TF,TF,TF,TF,TF,TF,TF,TF,TF,TF,TF,TF,TF,TF,TF,TF,TF,TF,TF,TF,TF,TF,TF,TF,TF,TF,TF,TF,TF,TF,TF,TF,TF,TF,TF,TF,TF,TF,TF,TF,TF,TF,TF,TF,TF,TF,TF,TF,TF,TF,TF,TF,TF,TF,TF,TF,TF,TF,TF,TF,TF,TF,TF,TF,TF,TF,	Fhl4,Rad23a,Atraid,Sclt1,Pip5k1a,Sox7,Znhit1,BC056474,Nkx6-2,Zfp82,Rpap1,Pdcd2l,Snapc1,Enpp5,Tyms,Smim8,Naa11,Miip,Pdik1l,Mapre1,Tdgf1,Dnajc17,Zfp108,Cldn11,Tmc4,En2,Clcn7,Unc13a,Fastkd3,Hoxa6,Pon2,Gsto1,Mrpl55,Rfesd,Rapgefl1,Zfp131,Emilin2,Insc,Plscr1,Gg
query_1	TRUE	7.28541e-06	13536	546	399	0.730769	0.029477	TF:M10276	TF	Factor: Kaiso; motif: SARNYCTCGCGAGAN	21833	3790	TF:M00000	TF,TF,TF,TF,TF,TF,TF,TF,TF,TF,TF,TF,TF,TF,TF,TF,TF,TF,TF,TF,TF,TF,TF,TF,TF,TF,TF,TF,TF,TF,TF,TF,TF,TF,TF,TF,TF,TF,TF,TF,TF,TF,TF,TF,TF,TF,TF,TF,TF,TF,TF,TF,TF,TF,TF,TF,TF,TF,TF,TF,TF,TF,TF,TF,TF,TF,TF,TF,TF,TF,TF,TF,TF,TF,TF,TF,TF,TF,TF,TF,TF,TF,TF,TF,TF,	Fhl4,Atraid,Sclt1,Pip5k1a,Znhit1,BC056474,Nkx6-2,Zfp82,Pdcd2l,Tyms,Smim8,Miip,Pdik1l,Mapre1,Tdgf1,Dnajc17,Zfp108,Cldn11,En2,Clcn7,Unc13a,Fastkd3,Hoxa6,Aspa,Pon2,Gsto1,Mrpl55,Rfesd,Rapgefl1,Zfp131,Emilin2,Insc,Plscr1,Ggh,Odc1,Fbxo44,Nudt7,Rprd1b,Asb10,Myri
query_1	TRUE	4.45054e-05	14354	546	414	0.758242	0.0288421	TF:M08995	TF	Factor: CTCF; motif: NAGGGGGCGCNNKNNNN	21833	612	TF:M00000	TF,TF,TF,TF,TF,TF,TF,TF,TF,TF,TF,TF,TF,TF,TF,TF,TF,TF,TF,TF,TF,TF,TF,TF,TF,TF,TF,TF,TF,TF,TF,TF,TF,TF,TF,TF,TF,TF,TF,TF,TF,TF,TF,TF,TF,TF,TF,TF,TF,TF,TF,TF,TF,TF,TF,TF,TF,TF,TF,TF,TF,TF,TF,TF,TF,TF,TF,TF,TF,TF,TF,TF,TF,TF,TF,TF,TF,TF,TF,TF,TF,TF,TF,TF,TF,	Fhl4,Rad23a,Atraid,Sclt1,Pip5k1a,Sox7,Znhit1,BC056474,Nkx6-2,Zfp82,Rpap1,Pdcd2l,Enpp5,Tyms,Naa11,Miip,Pdik1l,Mapre1,Cldn11,En2,Clcn7,Unc13a,Fastkd3,Hoxa6,Pon2,Gsto1,Rfesd,Rapgefl1,Zfp131,Emilin2,Insc,Ggh,Odc1,Fbxo44,Rtn4,Nudt7,Tm4sf1,Rprd1b,Myrip,Grifin,C
query_1	TRUE	4.45054e-05	11224	546	340	0.622711	0.0302922	TF:M00333_1	TF	Factor: ZF5; motif: NRNGNGCGCGCWN; match class: 1	21833	3827	TF:M00333	TF,TF,TF,TF,TF,TF,TF,TF,TF,TF,TF,TF,TF,TF,TF,TF,TF,TF,TF,TF,TF,TF,TF,TF,TF,TF,TF,TF,TF,TF,TF,TF,TF,TF,TF,TF,TF,TF,TF,TF,TF,TF,TF,TF,TF,TF,TF,TF,TF,TF,TF,TF,TF,TF,TF,TF,TF,TF,TF,TF,TF,TF,TF,TF,TF,TF,TF,TF,TF,TF,TF,TF,TF,TF,TF,TF,TF,TF,TF,TF,TF,TF,TF,TF,TF,	Spata21,Fhl4,Atraid,Sclt1,Sox7,Znhit1,Nkx6-2,Pdcd2l,Snapc1,Tyms,Smim8,Naa11,Pdik1l,Mapre1,Tdgf1,Dnajc17,Zfp108,En2,Unc13a,Fastkd3,Hoxa6,Pon2,Rapgefl1,Zfp131,Emilin2,Insc,Plscr1,Ggh,Odc1,Fbxo44,Nudt7,Myrip,Chaf1a,Myo1d,Ccdc115,Olfml2a,Rps13,Dhrs7,Mt2,D16Er
query_1	TRUE	5.80188e-05	10651	546	325	0.595238	0.0305136	TF:M10209_1	TF	Factor: E2F-1; motif: GNGGGCGGGRMN; match class: 1	21833	729	TF:M10209	TF,TF,TF,TF,TF,TF,TF,TF,TF,TF,TF,TF,TF,TF,TF,TF,TF,TF,TF,TF,TF,TF,TF,TF,TF,TF,TF,TF,TF,TF,TF,TF,TF,TF,TF,TF,TF,TF,TF,TF,TF,TF,TF,TF,TF,TF,TF,TF,TF,TF,TF,TF,TF,TF,TF,TF,TF,TF,TF,TF,TF,TF,TF,TF,TF,TF,TF,TF,TF,TF,TF,TF,TF,TF,TF,TF,TF,TF,TF,TF,TF,TF,TF,TF,TF,	Fhl4,Rad23a,Atraid,Sclt1,Pip5k1a,Sox7,Znhit1,Nkx6-2,Zfp82,Pdcd2l,Enpp5,Tyms,Smim8,Naa11,Pdik1l,Mapre1,Tmc4,En2,Unc13a,Fastkd3,Hoxa6,Pon2,Gsto1,Rfesd,Rapgefl1,Zfp131,Emilin2,Plscr1,Ggh,Odc1,Fbxo44,Nudt7,Rprd1b,Myrip,Chaf1a,Cdc25a,Myo1d,Olfml2a,Rps13,Mt2,D1
query_1	TRUE	0.000178517	7282	546	236	0.432234	0.0324087	TF:M08867	TF	Factor: AP2; motif: GCCYGSGGSN	21833	116	TF:M00000	TF,TF,TF,TF,TF,TF,TF,TF,TF,TF,TF,TF,TF,TF,TF,TF,TF,TF,TF,TF,TF,TF,TF,TF,TF,TF,TF,TF,TF,TF,TF,TF,TF,TF,TF,TF,TF,TF,TF,TF,TF,TF,TF,TF,TF,TF,TF,TF,TF,TF,TF,TF,TF,TF,TF,TF,TF,TF,TF,TF,TF,TF,TF,TF,TF,TF,TF,TF,TF,TF,TF,TF,TF,TF,TF,TF,TF,TF,TF,TF,TF,TF,TF,TF,TF,	Fhl4,Rad23a,Atraid,Pip5k1a,BC056474,Nkx6-2,Zfp82,Rpap1,Pdik1l,Mapre1,Cldn11,Tmc4,En2,Unc13a,Hoxa6,Gsto1,Mrpl55,Rapgefl1,Zfp131,Insc,Ggh,Odc1,Fbxo44,Tm4sf1,Rprd1b,Asb10,Myrip,Grifin,Cdc25a,Myo1d,Rps13,Mcur1,Znrf3,Pofut1,Vars2,Endov,Nkd1,Pgap2,Kif21a,Naaa,T
query_1	TRUE	0.000188362	19940	546	527	0.965201	0.0264293	TF:M01822_1	TF	Factor: CPBP; motif: SNCCCNN; match class: 1	21833	543	TF:M01822	TF,TF,TF,TF,TF,TF,TF,TF,TF,TF,TF,TF,TF,TF,TF,TF,TF,TF,TF,TF,TF,TF,TF,TF,TF,TF,TF,TF,TF,TF,TF,TF,TF,TF,TF,TF,TF,TF,TF,TF,TF,TF,TF,TF,TF,TF,TF,TF,TF,TF,TF,TF,TF,TF,TF,TF,TF,TF,TF,TF,TF,TF,TF,TF,TF,TF,TF,TF,TF,TF,TF,TF,TF,TF,TF,TF,TF,TF,TF,TF,TF,TF,TF,TF,TF,	Spata21,Fhl4,Rad23a,Atraid,Sclt1,Pip5k1a,Sox7,Znhit1,BC056474,Nkx6-2,Zfp82,Rpap1,Pdcd2l,Snapc1,Enpp5,Tyms,Smim8,Naa11,Miip,Pdik1l,Mapre1,Tdgf1,Dnajc17,Zfp108,Cldn11,Tmc4,En2,Clcn7,Unc13a,Fastkd3,Hoxa6,Pon2,Gsto1,Mrpl55,Rfesd,Rapgefl1,Zfp131,Emilin2,Insc,P
query_1	TRUE	0.000188362	10451	546	317	0.580586	0.030332	TF:M00803	TF	Factor: E2F; motif: GGCGSG	21833	774	TF:M00000	TF,TF,TF,TF,TF,TF,TF,TF,TF,TF,TF,TF,TF,TF,TF,TF,TF,TF,TF,TF,TF,TF,TF,TF,TF,TF,TF,TF,TF,TF,TF,TF,TF,TF,TF,TF,TF,TF,TF,TF,TF,TF,TF,TF,TF,TF,TF,TF,TF,TF,TF,TF,TF,TF,TF,TF,TF,TF,TF,TF,TF,TF,TF,TF,TF,TF,TF,TF,TF,TF,TF,TF,TF,TF,TF,TF,TF,TF,TF,TF,TF,TF,TF,TF,TF,	Fhl4,Rad23a,Atraid,Sclt1,Sox7,Znhit1,BC056474,Nkx6-2,Zfp82,Pdcd2l,Smim8,Naa11,Pdik1l,Mapre1,Dnajc17,Cldn11,En2,Clcn7,Unc13a,Fastkd3,Hoxa6,Pon2,Gsto1,Mrpl55,Rapgefl1,Zfp131,Emilin2,Insc,Plscr1,Ggh,Odc1,Fbxo44,Rprd1b,Myrip,Chaf1a,Cdc25a,Myo1d,Ccdc115,Olfml2
query_1	TRUE	0.000261808	14719	546	418	0.765568	0.0283987	TF:M01981	TF	Factor: ELK-1; motif: ACCGGAWRTN	21833	910	TF:M00000	TF,TF,TF,TF,TF,TF,TF,TF,TF,TF,TF,TF,TF,TF,TF,TF,TF,TF,TF,TF,TF,TF,TF,TF,TF,TF,TF,TF,TF,TF,TF,TF,TF,TF,TF,TF,TF,TF,TF,TF,TF,TF,TF,TF,TF,TF,TF,TF,TF,TF,TF,TF,TF,TF,TF,TF,TF,TF,TF,TF,TF,TF,TF,TF,TF,TF,TF,TF,TF,TF,TF,TF,TF,TF,TF,TF,TF,TF,TF,TF,TF,TF,TF,TF,TF,	Spata21,Fhl4,Rad23a,Atraid,Pip5k1a,Znhit1,BC056474,Nkx6-2,Zfp82,Rpap1,Pdcd2l,Snapc1,Enpp5,Tyms,Smim8,Naa11,Miip,Pdik1l,Mapre1,Tdgf1,Dnajc17,Zfp108,Cldn11,Tmc4,En2,Clcn7,Unc13a,Fastkd3,Hoxa6,Pon2,Gsto1,Mrpl55,Rfesd,Zfp131,Emilin2,Plscr1,Ggh,Odc1,Fbxo44,Nud
query_1	TRUE	0.000261808	9738	546	298	0.545788	0.0306018	TF:M12470	TF	Factor: Foxn1; motif: RGAMGC	21833	1154	TF:M00000	TF,TF,TF,TF,TF,TF,TF,TF,TF,TF,TF,TF,TF,TF,TF,TF,TF,TF,TF,TF,TF,TF,TF,TF,TF,TF,TF,TF,TF,TF,TF,TF,TF,TF,TF,TF,TF,TF,TF,TF,TF,TF,TF,TF,TF,TF,TF,TF,TF,TF,TF,TF,TF,TF,TF,TF,TF,TF,TF,TF,TF,TF,TF,TF,TF,TF,TF,TF,TF,TF,TF,TF,TF,TF,TF,TF,TF,TF,TF,TF,TF,TF,TF,TF,TF,	Fhl4,Rad23a,Atraid,Sclt1,Pip5k1a,Sox7,BC056474,Nkx6-2,Rpap1,Pdcd2l,Smim8,Miip,Pdik1l,Mapre1,Dnajc17,Cldn11,En2,Unc13a,Fastkd3,Pon2,Gsto1,Mrpl55,Rfesd,Rapgefl1,Zfp131,Emilin2,Insc,Odc1,Fbxo44,Rprd1b,Myrip,Myo1d,Ccdc115,Rps13,Dhrs7,D16Ertd472e,Mcur1,Znrf3,V
query_1	TRUE	0.000281354	8963	546	278	0.509158	0.0310164	TF:M00932	TF	Factor: Sp1; motif: NNGGGGCGGGGNN	21833	3232	TF:M00000	TF,TF,TF,TF,TF,TF,TF,TF,TF,TF,TF,TF,TF,TF,TF,TF,TF,TF,TF,TF,TF,TF,TF,TF,TF,TF,TF,TF,TF,TF,TF,TF,TF,TF,TF,TF,TF,TF,TF,TF,TF,TF,TF,TF,TF,TF,TF,TF,TF,TF,TF,TF,TF,TF,TF,TF,TF,TF,TF,TF,TF,TF,TF,TF,TF,TF,TF,TF,TF,TF,TF,TF,TF,TF,TF,TF,TF,TF,TF,TF,TF,TF,TF,TF,TF,	Fhl4,Atraid,Sclt1,Pip5k1a,Sox7,Zfp82,Enpp5,Tyms,Naa11,Miip,Pdik1l,Mapre1,Tdgf1,Cldn11,Tmc4,En2,Unc13a,Pon2,Gsto1,Rfesd,Rapgefl1,Zfp131,Emilin2,Plscr1,Ggh,Odc1,Fbxo44,Nudt7,Tm4sf1,Myrip,Chaf1a,Grifin,Cdc25a,Myo1d,Ccdc115,Rps13,Mt2,D16Ertd472e,Mcur1,Znrf3,V
query_1	TRUE	0.00029874	9523	546	292	0.534799	0.0306626	TF:M02933	TF	Factor: ZF5; motif: GYCGCGCARNGCNN	21833	3838	TF:M00000	TF,TF,TF,TF,TF,TF,TF,TF,TF,TF,TF,TF,TF,TF,TF,TF,TF,TF,TF,TF,TF,TF,TF,TF,TF,TF,TF,TF,TF,TF,TF,TF,TF,TF,TF,TF,TF,TF,TF,TF,TF,TF,TF,TF,TF,TF,TF,TF,TF,TF,TF,TF,TF,TF,TF,TF,TF,TF,TF,TF,TF,TF,TF,TF,TF,TF,TF,TF,TF,TF,TF,TF,TF,TF,TF,TF,TF,TF,TF,TF,TF,TF,TF,TF,TF,	Fhl4,Rad23a,Sclt1,Sox7,Nkx6-2,Zfp82,Rpap1,Pdcd2l,Snapc1,Tyms,Smim8,Naa11,Pdik1l,Mapre1,Dnajc17,Zfp108,En2,Clcn7,Unc13a,Fastkd3,Mrpl55,Rapgefl1,Zfp131,Insc,Ggh,Odc1,Fbxo44,Rprd1b,Myrip,Chaf1a,Ccdc115,Olfml2a,Rps13,Dhrs7,Mt2,D16Ertd472e,Mcur1,Znrf3,Pofut1,V
query_1	TRUE	0.000389165	15521	546	435	0.796703	0.0280265	TF:M07991	TF	Factor: Hes1; motif: NNCACGYGNN	21833	1436	TF:M00000	TF,TF,TF,TF,TF,TF,TF,TF,TF,TF,TF,TF,TF,TF,TF,TF,TF,TF,TF,TF,TF,TF,TF,TF,TF,TF,TF,TF,TF,TF,TF,TF,TF,TF,TF,TF,TF,TF,TF,TF,TF,TF,TF,TF,TF,TF,TF,TF,TF,TF,TF,TF,TF,TF,TF,TF,TF,TF,TF,TF,TF,TF,TF,TF,TF,TF,TF,TF,TF,TF,TF,TF,TF,TF,TF,TF,TF,TF,TF,TF,TF,TF,TF,TF,TF,	Spata21,Fhl4,Rad23a,Atraid,Sclt1,Pip5k1a,Sox7,Znhit1,Nkx6-2,Zfp82,Rpap1,Pdcd2l,Snapc1,Tyms,Smim8,Naa11,Miip,Pdik1l,Mapre1,Tdgf1,Zfp108,Cldn11,En2,Clcn7,Unc13a,Fastkd3,Hoxa6,Aspa,Pon2,Gsto1,Mrpl55,Rfesd,Rapgefl1,Zfp131,Emilin2,Insc,Plscr1,Ggh,Odc1,Fbxo44,N
query_1	TRUE	0.000398127	8814	546	273	0.5	0.0309735	TF:M00196	TF	Factor: Sp1; motif: NGGGGGCGGGGYN	21833	3234	TF:M00000	TF,TF,TF,TF,TF,TF,TF,TF,TF,TF,TF,TF,TF,TF,TF,TF,TF,TF,TF,TF,TF,TF,TF,TF,TF,TF,TF,TF,TF,TF,TF,TF,TF,TF,TF,TF,TF,TF,TF,TF,TF,TF,TF,TF,TF,TF,TF,TF,TF,TF,TF,TF,TF,TF,TF,TF,TF,TF,TF,TF,TF,TF,TF,TF,TF,TF,TF,TF,TF,TF,TF,TF,TF,TF,TF,TF,TF,TF,TF,TF,TF,TF,TF,TF,TF,	Fhl4,Rad23a,Atraid,Sclt1,Pip5k1a,Sox7,Znhit1,Zfp82,Enpp5,Tyms,Naa11,Miip,Pdik1l,Mapre1,Tdgf1,Cldn11,Unc13a,Pon2,Gsto1,Rfesd,Rapgefl1,Zfp131,Emilin2,Plscr1,Ggh,Odc1,Fbxo44,Nudt7,Tm4sf1,Myrip,Grifin,Cdc25a,Myo1d,Ccdc115,Rps13,Mt2,D16Ertd472e,Mcur1,Znrf3,Var
query_1	TRUE	0.000705014	10781	546	321	0.587912	0.0297746	TF:M10375	TF	Factor: Sp1; motif: GGNGGGGGNGGGGGMGGGGCNGGG	21833	3226	TF:M00000	TF,TF,TF,TF,TF,TF,TF,TF,TF,TF,TF,TF,TF,TF,TF,TF,TF,TF,TF,TF,TF,TF,TF,TF,TF,TF,TF,TF,TF,TF,TF,TF,TF,TF,TF,TF,TF,TF,TF,TF,TF,TF,TF,TF,TF,TF,TF,TF,TF,TF,TF,TF,TF,TF,TF,TF,TF,TF,TF,TF,TF,TF,TF,TF,TF,TF,TF,TF,TF,TF,TF,TF,TF,TF,TF,TF,TF,TF,TF,TF,TF,TF,TF,TF,TF,	Spata21,Fhl4,Rad23a,Atraid,Pip5k1a,Sox7,Znhit1,BC056474,Nkx6-2,Zfp82,Pdcd2l,Enpp5,Naa11,Miip,Pdik1l,Mapre1,Dnajc17,Cldn11,Tmc4,En2,Unc13a,Fastkd3,Pon2,Rfesd,Rapgefl1,Zfp131,Ggh,Odc1,Fbxo44,Nudt7,Rprd1b,Asb10,Myrip,Chaf1a,Grifin,Cdc25a,Myo1d,Ccdc115,Olfml2
query_1	TRUE	0.000705014	9148	546	280	0.512821	0.0306078	TF:M07395	TF	Factor: Sp1; motif: NGGGGCGGGGN	21833	3230	TF:M00000	TF,TF,TF,TF,TF,TF,TF,TF,TF,TF,TF,TF,TF,TF,TF,TF,TF,TF,TF,TF,TF,TF,TF,TF,TF,TF,TF,TF,TF,TF,TF,TF,TF,TF,TF,TF,TF,TF,TF,TF,TF,TF,TF,TF,TF,TF,TF,TF,TF,TF,TF,TF,TF,TF,TF,TF,TF,TF,TF,TF,TF,TF,TF,TF,TF,TF,TF,TF,TF,TF,TF,TF,TF,TF,TF,TF,TF,TF,TF,TF,TF,TF,TF,TF,TF,	Fhl4,Rad23a,Atraid,Sclt1,Pip5k1a,Sox7,Znhit1,Zfp82,Pdcd2l,Enpp5,Tyms,Naa11,Miip,Pdik1l,Mapre1,Tdgf1,Cldn11,En2,Unc13a,Pon2,Gsto1,Rfesd,Rapgefl1,Zfp131,Emilin2,Plscr1,Ggh,Odc1,Fbxo44,Nudt7,Tm4sf1,Myrip,Grifin,Cdc25a,Myo1d,Ccdc115,Rps13,Mt2,D16Ertd472e,Mcur
query_1	TRUE	0.000871904	9372	546	285	0.521978	0.0304097	TF:M08995_1	TF	Factor: CTCF; motif: NAGGGGGCGCNNKNNNN; match class: 1	21833	613	TF:M08995	TF,TF,TF,TF,TF,TF,TF,TF,TF,TF,TF,TF,TF,TF,TF,TF,TF,TF,TF,TF,TF,TF,TF,TF,TF,TF,TF,TF,TF,TF,TF,TF,TF,TF,TF,TF,TF,TF,TF,TF,TF,TF,TF,TF,TF,TF,TF,TF,TF,TF,TF,TF,TF,TF,TF,TF,TF,TF,TF,TF,TF,TF,TF,TF,TF,TF,TF,TF,TF,TF,TF,TF,TF,TF,TF,TF,TF,TF,TF,TF,TF,TF,TF,TF,TF,	Fhl4,Atraid,Pip5k1a,Znhit1,Nkx6-2,Rpap1,Tyms,Pdik1l,Mapre1,Cldn11,En2,Unc13a,Pon2,Gsto1,Rapgefl1,Zfp131,Emilin2,Insc,Ggh,Odc1,Fbxo44,Rprd1b,Myrip,Cdc25a,Myo1d,Ccdc115,Olfml2a,Mt2,D16Ertd472e,Znrf3,Pofut1,Endov,Nkd1,Pgap2,Kif21a,Pcdh9,Cep63,Nfx1,Rpl5,Sec61
query_1	TRUE	0.000957646	13716	546	391	0.716117	0.0285069	TF:M02844	TF	Factor: BCL6B; motif: NNNNCCGCCCCWNNNN	21833	262	TF:M00000	TF,TF,TF,TF,TF,TF,TF,TF,TF,TF,TF,TF,TF,TF,TF,TF,TF,TF,TF,TF,TF,TF,TF,TF,TF,TF,TF,TF,TF,TF,TF,TF,TF,TF,TF,TF,TF,TF,TF,TF,TF,TF,TF,TF,TF,TF,TF,TF,TF,TF,TF,TF,TF,TF,TF,TF,TF,TF,TF,TF,TF,TF,TF,TF,TF,TF,TF,TF,TF,TF,TF,TF,TF,TF,TF,TF,TF,TF,TF,TF,TF,TF,TF,TF,TF,	Spata21,Fhl4,Rad23a,Atraid,Sclt1,Pip5k1a,Sox7,Znhit1,BC056474,Zfp82,Pdcd2l,Snapc1,Enpp5,Tyms,Smim8,Naa11,Miip,Pdik1l,Dnajc17,Zfp108,Cldn11,Tmc4,En2,Unc13a,Hoxa6,Pon2,Gsto1,Mrpl55,Rfesd,Rapgefl1,Zfp131,Emilin2,Plscr1,Ggh,Odc1,Fbxo44,Nudt7,Myrip,Chaf1a,Grif
query_1	TRUE	0.00124107	4416	546	152	0.278388	0.0344203	TF:M10213	TF	Factor: Egr-1; motif: NNGCGKGGGCGGGG	21833	832	TF:M00000	TF,TF,TF,TF,TF,TF,TF,TF,TF,TF,TF,TF,TF,TF,TF,TF,TF,TF,TF,TF,TF,TF,TF,TF,TF,TF,TF,TF,TF,TF,TF,TF,TF,TF,TF,TF,TF,TF,TF,TF,TF,TF,TF,TF,TF,TF,TF,TF,TF,TF,TF,TF,TF,TF,TF,TF,TF,TF,TF,TF,TF,TF,TF,TF,TF,TF,TF,TF,TF,TF,TF,TF,TF,TF,TF,TF,TF,TF,TF,TF,TF,TF,TF,TF,TF,	Fhl4,Znhit1,Tyms,Pdik1l,Cldn11,En2,Unc13a,Gsto1,Rapgefl1,Zfp131,Ggh,Odc1,Rps13,Znrf3,Vars2,Pgap2,Kif21a,Nfx1,Dock5,Ccdc91,Rnf169,2310022B05Rik,Rgl1,Asxl1,Bcorl1,Onecut1,Mtmr7,Anxa3,Nab1,Aaas,Zfp365,Kansl1l,Agpat5,Arhgef12,Slc25a14,Lgi2,Fmnl3,Fam219a,Ikbip
query_1	TRUE	0.00193882	8681	546	265	0.485348	0.0305264	TF:M00931	TF	Factor: Sp1; motif: GGGGCGGGGC	21833	3236	TF:M00000	TF,TF,TF,TF,TF,TF,TF,TF,TF,TF,TF,TF,TF,TF,TF,TF,TF,TF,TF,TF,TF,TF,TF,TF,TF,TF,TF,TF,TF,TF,TF,TF,TF,TF,TF,TF,TF,TF,TF,TF,TF,TF,TF,TF,TF,TF,TF,TF,TF,TF,TF,TF,TF,TF,TF,TF,TF,TF,TF,TF,TF,TF,TF,TF,TF,TF,TF,TF,TF,TF,TF,TF,TF,TF,TF,TF,TF,TF,TF,TF,TF,TF,TF,TF,TF,	Fhl4,Atraid,Sclt1,Pip5k1a,Sox7,Zfp82,Enpp5,Tyms,Naa11,Miip,Pdik1l,Mapre1,Tdgf1,Cldn11,Tmc4,Unc13a,Pon2,Gsto1,Rfesd,Rapgefl1,Zfp131,Emilin2,Plscr1,Ggh,Odc1,Fbxo44,Nudt7,Tm4sf1,Myrip,Chaf1a,Grifin,Cdc25a,Myo1d,Ccdc115,Rps13,Mt2,D16Ertd472e,Mcur1,Znrf3,Vars2
query_1	TRUE	0.00227663	8779	546	267	0.489011	0.0304135	TF:M00933	TF	Factor: Sp1; motif: CCCCGCCCCN	21833	3228	TF:M00000	TF,TF,TF,TF,TF,TF,TF,TF,TF,TF,TF,TF,TF,TF,TF,TF,TF,TF,TF,TF,TF,TF,TF,TF,TF,TF,TF,TF,TF,TF,TF,TF,TF,TF,TF,TF,TF,TF,TF,TF,TF,TF,TF,TF,TF,TF,TF,TF,TF,TF,TF,TF,TF,TF,TF,TF,TF,TF,TF,TF,TF,TF,TF,TF,TF,TF,TF,TF,TF,TF,TF,TF,TF,TF,TF,TF,TF,TF,TF,TF,TF,TF,TF,TF,TF,	Fhl4,Atraid,Sclt1,Pip5k1a,Sox7,Zfp82,Snapc1,Enpp5,Tyms,Naa11,Miip,Pdik1l,Mapre1,Tdgf1,Cldn11,En2,Unc13a,Pon2,Rfesd,Rapgefl1,Zfp131,Emilin2,Plscr1,Ggh,Odc1,Fbxo44,Nudt7,Rprd1b,Myrip,Grifin,Cdc25a,Myo1d,Ccdc115,Rps13,Mt2,Mcur1,Znrf3,Vars2,Nkd1,Pgap2,Kif21a,
query_1	TRUE	0.00302855	8424	546	257	0.470696	0.0305081	TF:M00649	TF	Factor: MAZ; motif: GGGGAGGG	21833	2024	TF:M00000	TF,TF,TF,TF,TF,TF,TF,TF,TF,TF,TF,TF,TF,TF,TF,TF,TF,TF,TF,TF,TF,TF,TF,TF,TF,TF,TF,TF,TF,TF,TF,TF,TF,TF,TF,TF,TF,TF,TF,TF,TF,TF,TF,TF,TF,TF,TF,TF,TF,TF,TF,TF,TF,TF,TF,TF,TF,TF,TF,TF,TF,TF,TF,TF,TF,TF,TF,TF,TF,TF,TF,TF,TF,TF,TF,TF,TF,TF,TF,TF,TF,TF,TF,TF,TF,	Fhl4,Rad23a,Pip5k1a,Sox7,Zfp82,Snapc1,Smim8,Tdgf1,Zfp108,En2,Unc13a,Hoxa6,Pon2,Gsto1,Zfp131,Plscr1,Odc1,Fbxo44,Tm4sf1,Rprd1b,Asb10,Chaf1a,Grifin,Myo1d,Mt2,Mcur1,Znrf3,Pofut1,Nkd1,Pgap2,Kif21a,Mecr,Naaa,Pcdh9,Tspyl5,Dnlz,Hsp90b1,Nfx1,Ndfip2,Rpl5,Dock5,Spee
query_1	TRUE	0.00302855	6707	546	212	0.388278	0.0316088	TF:M05547	TF	Factor: ZAC; motif: KGGGCCR	21833	3772	TF:M00000	TF,TF,TF,TF,TF,TF,TF,TF,TF,TF,TF,TF,TF,TF,TF,TF,TF,TF,TF,TF,TF,TF,TF,TF,TF,TF,TF,TF,TF,TF,TF,TF,TF,TF,TF,TF,TF,TF,TF,TF,TF,TF,TF,TF,TF,TF,TF,TF,TF,TF,TF,TF,TF,TF,TF,TF,TF,TF,TF,TF,TF,TF,TF,TF,TF,TF,TF,TF,TF,TF,TF,TF,TF,TF,TF,TF,TF,TF,TF,TF,TF,TF,TF,TF,TF,	Rad23a,Sox7,Znhit1,Nkx6-2,Pdcd2l,Pdik1l,Mapre1,Unc13a,Mrpl55,Rapgefl1,Zfp131,Emilin2,Insc,Ggh,Fbxo44,Asb10,Myrip,Myo1d,Mt2,Mcur1,Znrf3,Endov,Nkd1,Kif21a,Naaa,Tspyl5,Dnlz,Cep63,Nfx1,Ndfip2,Rpl5,Dock5,Sec61a1,Atf7ip,Eif2a,Exoc3l4,Rnf169,Gas2l3,Asxl1,Bcorl1,
query_1	TRUE	0.00342662	4370	546	148	0.271062	0.0338673	TF:M00243	TF	Factor: Egr-1; motif: WTGCGTGGGCGK	21833	818	TF:M00000	TF,TF,TF,TF,TF,TF,TF,TF,TF,TF,TF,TF,TF,TF,TF,TF,TF,TF,TF,TF,TF,TF,TF,TF,TF,TF,TF,TF,TF,TF,TF,TF,TF,TF,TF,TF,TF,TF,TF,TF,TF,TF,TF,TF,TF,TF,TF,TF,TF,TF,TF,TF,TF,TF,TF,TF,TF,TF,TF,TF,TF,TF,TF,TF,TF,TF,TF,TF,TF,TF,TF,TF,TF,TF,TF,TF,TF,TF,TF,TF,TF,TF,TF,TF,TF,	Fhl4,Znhit1,Miip,Mapre1,Dnajc17,En2,Unc13a,Gsto1,Zfp131,Emilin2,Myrip,Grifin,Rps13,Znrf3,Vars2,Endov,Pcdh9,Ndfip2,Sec61a1,Atf7ip,Ccdc91,Ccdc162,Eif2a,Gas2l3,2310022B05Rik,Rgl1,Bcorl1,Onecut1,Mtmr7,Oxa1l,Anxa3,Nab1,Zfp365,Kansl1l,Fa2h,Slc25a14,Ccar2,493050
query_1	TRUE	0.00342662	2870	546	105	0.192308	0.0365854	TF:M01073	TF	Factor: HIC1; motif: NNNGGKTGCCCSNNNNNN	21833	1460	TF:M00000	TF,TF,TF,TF,TF,TF,TF,TF,TF,TF,TF,TF,TF,TF,TF,TF,TF,TF,TF,TF,TF,TF,TF,TF,TF,TF,TF,TF,TF,TF,TF,TF,TF,TF,TF,TF,TF,TF,TF,TF,TF,TF,TF,TF,TF,TF,TF,TF,TF,TF,TF,TF,TF,TF,TF,TF,TF,TF,TF,TF,TF,TF,TF,TF,TF,TF,TF,TF,TF,TF,TF,TF,TF,TF,TF,TF,TF,TF,TF,TF,TF,TF,TF,TF,TF,	Pip5k1a,Sox7,Pdik1l,Cldn11,En2,Hoxa6,Gsto1,Rapgefl1,Myrip,Grifin,Ccdc115,Olfml2a,Dhrs7,Cep63,Rpl5,Dock5,Ccdc91,Eif2a,Efhd1,Onecut1,Mtmr7,Mettl23,Fancc,Zfp365,Kansl1l,St6galnac3,Slc48a1,Ikbip,Pllp,Mesp1,Cd59a,Rbks,Depdc5,Sec63,Amacr,Armc8,Pnma2,Rhobtb3,C1q
query_1	TRUE	0.0035816	6432	546	204	0.373626	0.0317164	TF:M03567	TF	Factor: Sp2; motif: NYSGCCCCGCCCCCY	21833	3240	TF:M00000	TF,TF,TF,TF,TF,TF,TF,TF,TF,TF,TF,TF,TF,TF,TF,TF,TF,TF,TF,TF,TF,TF,TF,TF,TF,TF,TF,TF,TF,TF,TF,TF,TF,TF,TF,TF,TF,TF,TF,TF,TF,TF,TF,TF,TF,TF,TF,TF,TF,TF,TF,TF,TF,TF,TF,TF,TF,TF,TF,TF,TF,TF,TF,TF,TF,TF,TF,TF,TF,TF,TF,TF,TF,TF,TF,TF,TF,TF,TF,TF,TF,TF,TF,TF,TF,	Fhl4,Atraid,Sclt1,Zfp82,Tyms,Naa11,Miip,Pdik1l,Mapre1,Tdgf1,Cldn11,Unc13a,Rfesd,Rapgefl1,Zfp131,Plscr1,Ggh,Odc1,Fbxo44,Nudt7,Myrip,Grifin,Cdc25a,Myo1d,Ccdc115,Rps13,Mt2,Mcur1,Znrf3,Nkd1,Pgap2,Kif21a,Mecr,Cep63,Dock5,Ccdc91,Ccdc162,Efhd1,2310022B05Rik,Rgl1
query_1	TRUE	0.00362749	11154	546	325	0.595238	0.0291375	TF:M03876	TF	Factor: Kaiso; motif: GCMGGGRGCRGS	21833	1818	TF:M00000	TF,TF,TF,TF,TF,TF,TF,TF,TF,TF,TF,TF,TF,TF,TF,TF,TF,TF,TF,TF,TF,TF,TF,TF,TF,TF,TF,TF,TF,TF,TF,TF,TF,TF,TF,TF,TF,TF,TF,TF,TF,TF,TF,TF,TF,TF,TF,TF,TF,TF,TF,TF,TF,TF,TF,TF,TF,TF,TF,TF,TF,TF,TF,TF,TF,TF,TF,TF,TF,TF,TF,TF,TF,TF,TF,TF,TF,TF,TF,TF,TF,TF,TF,TF,TF,	Fhl4,Rad23a,Atraid,Sox7,Znhit1,BC056474,Nkx6-2,Zfp82,Miip,Pdik1l,Mapre1,Tdgf1,Cldn11,En2,Unc13a,Fastkd3,Hoxa6,Pon2,Gsto1,Rfesd,Rapgefl1,Emilin2,Insc,Ggh,Odc1,Fbxo44,Nudt7,Rprd1b,Myrip,Chaf1a,Grifin,Ccdc115,Olfml2a,Mt2,Znrf3,Vars2,Endov,Nkd1,Pgap2,Kif21a,M
query_1	TRUE	0.00420629	9	546	4	0.00732601	0.444444	TF:M07132_1	TF	Factor: STAT5B:STAT5A; motif: NNTTCCMAGAA; match class: 1	21833	3391	TF:M07132	TF,TF,TF,TF	Zfp108,Zfp260,Sympk,Gsk3a
query_1	TRUE	0.00437304	6198	546	197	0.360806	0.0317844	TF:M01857	TF	Factor: AP-2alpha; motif: NGCCYSNNGSN	21833	98	TF:M00000	TF,TF,TF,TF,TF,TF,TF,TF,TF,TF,TF,TF,TF,TF,TF,TF,TF,TF,TF,TF,TF,TF,TF,TF,TF,TF,TF,TF,TF,TF,TF,TF,TF,TF,TF,TF,TF,TF,TF,TF,TF,TF,TF,TF,TF,TF,TF,TF,TF,TF,TF,TF,TF,TF,TF,TF,TF,TF,TF,TF,TF,TF,TF,TF,TF,TF,TF,TF,TF,TF,TF,TF,TF,TF,TF,TF,TF,TF,TF,TF,TF,TF,TF,TF,TF,	Fhl4,Rad23a,Atraid,Sox7,Znhit1,Zfp82,Enpp5,Pdik1l,Mapre1,Dnajc17,Hoxa6,Zfp131,Emilin2,Ggh,Odc1,Fbxo44,Rprd1b,Asb10,Myrip,Chaf1a,Cdc25a,Rps13,D16Ertd472e,Mcur1,Znrf3,Vars2,Nkd1,Pgap2,Kif21a,Naaa,Dnlz,Cep63,Nfx1,Ndfip2,Rpl5,Dock5,Eif2a,Efhd1,2310022B05Rik,R
query_1	TRUE	0.00463872	7609	546	234	0.428571	0.0307531	TF:M07277	TF	Factor: BTEB2; motif: RGGGNGKGGN	21833	332	TF:M00000	TF,TF,TF,TF,TF,TF,TF,TF,TF,TF,TF,TF,TF,TF,TF,TF,TF,TF,TF,TF,TF,TF,TF,TF,TF,TF,TF,TF,TF,TF,TF,TF,TF,TF,TF,TF,TF,TF,TF,TF,TF,TF,TF,TF,TF,TF,TF,TF,TF,TF,TF,TF,TF,TF,TF,TF,TF,TF,TF,TF,TF,TF,TF,TF,TF,TF,TF,TF,TF,TF,TF,TF,TF,TF,TF,TF,TF,TF,TF,TF,TF,TF,TF,TF,TF,	Spata21,Fhl4,Atraid,Sox7,Zfp82,Enpp5,Naa11,Miip,Pdik1l,Mapre1,Cldn11,En2,Unc13a,Pon2,Rfesd,Rapgefl1,Zfp131,Emilin2,Ggh,Odc1,Fbxo44,Nudt7,Tm4sf1,Myrip,Grifin,Cdc25a,Myo1d,Ccdc115,Rps13,Mt2,Znrf3,Pofut1,Nkd1,Pgap2,Kif21a,Mecr,Cep63,Nfx1,Rpl5,Dock5,Ccdc91,Cc
query_1	TRUE	0.00463872	6657	546	209	0.382784	0.0313955	TF:M10203	TF	Factor: ctcf; motif: YGGCCASCAGRGGGCGCYNN	21833	616	TF:M00000	TF,TF,TF,TF,TF,TF,TF,TF,TF,TF,TF,TF,TF,TF,TF,TF,TF,TF,TF,TF,TF,TF,TF,TF,TF,TF,TF,TF,TF,TF,TF,TF,TF,TF,TF,TF,TF,TF,TF,TF,TF,TF,TF,TF,TF,TF,TF,TF,TF,TF,TF,TF,TF,TF,TF,TF,TF,TF,TF,TF,TF,TF,TF,TF,TF,TF,TF,TF,TF,TF,TF,TF,TF,TF,TF,TF,TF,TF,TF,TF,TF,TF,TF,TF,TF,	Pip5k1a,Sox7,Pdcd2l,Smim8,Miip,Pdik1l,Fastkd3,Rapgefl1,Emilin2,Insc,Ggh,Odc1,Rprd1b,Myrip,Cdc25a,Myo1d,Ccdc115,Olfml2a,D16Ertd472e,Mcur1,Znrf3,Pofut1,Endov,Kif21a,Pcdh9,Tspyl5,Wdr37,Dnlz,Cep63,Hsp90b1,Nfx1,Rpl5,Dock5,Efhd1,2310022B05Rik,Asxl1,Mettl23,Fanc
query_1	TRUE	0.00482541	5843	546	187	0.342491	0.0320041	TF:M08878	TF	Factor: EGR; motif: CGCCCCCGCNN	21833	860	TF:M00000	TF,TF,TF,TF,TF,TF,TF,TF,TF,TF,TF,TF,TF,TF,TF,TF,TF,TF,TF,TF,TF,TF,TF,TF,TF,TF,TF,TF,TF,TF,TF,TF,TF,TF,TF,TF,TF,TF,TF,TF,TF,TF,TF,TF,TF,TF,TF,TF,TF,TF,TF,TF,TF,TF,TF,TF,TF,TF,TF,TF,TF,TF,TF,TF,TF,TF,TF,TF,TF,TF,TF,TF,TF,TF,TF,TF,TF,TF,TF,TF,TF,TF,TF,TF,TF,	Fhl4,Znhit1,Nkx6-2,Tyms,Pdik1l,Dnajc17,Cldn11,En2,Clcn7,Unc13a,Gsto1,Rapgefl1,Zfp131,Insc,Ggh,Fbxo44,Nudt7,Myrip,Grifin,Cdc25a,Myo1d,Ccdc115,Olfml2a,Rps13,Mt2,Znrf3,Pofut1,Endov,Pgap2,Kif21a,Pcdh9,Nfx1,Sec61a1,Ccdc91,Speer4b,Ccdc162,Rnf169,2310022B05Rik,R
query_1	TRUE	0.00506584	7667	546	235	0.430403	0.0306508	TF:M01104	TF	Factor: MOVO-B; motif: GNGGGGG	21833	2110	TF:M00000	TF,TF,TF,TF,TF,TF,TF,TF,TF,TF,TF,TF,TF,TF,TF,TF,TF,TF,TF,TF,TF,TF,TF,TF,TF,TF,TF,TF,TF,TF,TF,TF,TF,TF,TF,TF,TF,TF,TF,TF,TF,TF,TF,TF,TF,TF,TF,TF,TF,TF,TF,TF,TF,TF,TF,TF,TF,TF,TF,TF,TF,TF,TF,TF,TF,TF,TF,TF,TF,TF,TF,TF,TF,TF,TF,TF,TF,TF,TF,TF,TF,TF,TF,TF,TF,	Fhl4,Atraid,Pip5k1a,Sox7,Znhit1,Nkx6-2,Miip,Pdik1l,En2,Fastkd3,Gsto1,Rapgefl1,Zfp131,Emilin2,Insc,Plscr1,Ggh,Odc1,Fbxo44,Myrip,Myo1d,Ccdc115,Rps13,Dhrs7,Mt2,Znrf3,Vars2,Pik3r4,Wdr37,Cep63,Hsp90b1,Nfx1,Dock5,Efhd1,2310022B05Rik,Rgl1,Asxl1,Bcorl1,Onecut1,Ox
query_1	TRUE	0.00506584	12936	546	367	0.672161	0.0283704	TF:M00327	TF	Factor: Pax-3; motif: NNNNNNCGTCACGSTYNNNNN	21833	2612	TF:M00000	TF,TF,TF,TF,TF,TF,TF,TF,TF,TF,TF,TF,TF,TF,TF,TF,TF,TF,TF,TF,TF,TF,TF,TF,TF,TF,TF,TF,TF,TF,TF,TF,TF,TF,TF,TF,TF,TF,TF,TF,TF,TF,TF,TF,TF,TF,TF,TF,TF,TF,TF,TF,TF,TF,TF,TF,TF,TF,TF,TF,TF,TF,TF,TF,TF,TF,TF,TF,TF,TF,TF,TF,TF,TF,TF,TF,TF,TF,TF,TF,TF,TF,TF,TF,TF,	Fhl4,Rad23a,Atraid,Sclt1,Pip5k1a,Sox7,BC056474,Zfp82,Pdcd2l,Snapc1,Tyms,Smim8,Miip,Pdik1l,Mapre1,Tdgf1,Cldn11,En2,Clcn7,Unc13a,Hoxa6,Aspa,Gsto1,Mrpl55,Rfesd,Rapgefl1,Emilin2,Insc,Plscr1,Odc1,Fbxo44,Tm4sf1,Rprd1b,Asb10,Myrip,Chaf1a,Grifin,Cdc25a,Myo1d,Ccdc
query_1	TRUE	0.00506584	5337	546	173	0.31685	0.0324152	TF:M05599	TF	Factor: WT1; motif: NGCGGGGGGGTSMMCYN	21833	3734	TF:M00000	TF,TF,TF,TF,TF,TF,TF,TF,TF,TF,TF,TF,TF,TF,TF,TF,TF,TF,TF,TF,TF,TF,TF,TF,TF,TF,TF,TF,TF,TF,TF,TF,TF,TF,TF,TF,TF,TF,TF,TF,TF,TF,TF,TF,TF,TF,TF,TF,TF,TF,TF,TF,TF,TF,TF,TF,TF,TF,TF,TF,TF,TF,TF,TF,TF,TF,TF,TF,TF,TF,TF,TF,TF,TF,TF,TF,TF,TF,TF,TF,TF,TF,TF,TF,TF,	Sox7,Znhit1,Pdik1l,En2,Fastkd3,Pon2,Gsto1,Rapgefl1,Zfp131,Emilin2,Insc,Ggh,Odc1,Fbxo44,Rprd1b,Myrip,Grifin,Cdc25a,Myo1d,Ccdc115,Olfml2a,Mt2,D16Ertd472e,Znrf3,Kif21a,Mecr,Pcdh9,Wdr37,Dnlz,Nfx1,Efhd1,Asxl1,Bcorl1,Onecut1,Nab1,Dgke,Aaas,Zfp365,Kansl1l,Fa2h,A
query_1	TRUE	0.00520465	6910	546	215	0.393773	0.0311143	TF:M02089_1	TF	Factor: E2F-3; motif: GGCGGGN; match class: 1	21833	753	TF:M02089	TF,TF,TF,TF,TF,TF,TF,TF,TF,TF,TF,TF,TF,TF,TF,TF,TF,TF,TF,TF,TF,TF,TF,TF,TF,TF,TF,TF,TF,TF,TF,TF,TF,TF,TF,TF,TF,TF,TF,TF,TF,TF,TF,TF,TF,TF,TF,TF,TF,TF,TF,TF,TF,TF,TF,TF,TF,TF,TF,TF,TF,TF,TF,TF,TF,TF,TF,TF,TF,TF,TF,TF,TF,TF,TF,TF,TF,TF,TF,TF,TF,TF,TF,TF,TF,	Fhl4,Atraid,Sclt1,Sox7,Znhit1,Nkx6-2,Zfp82,Pdcd2l,Enpp5,Naa11,Mapre1,En2,Unc13a,Pon2,Gsto1,Rfesd,Rapgefl1,Zfp131,Emilin2,Plscr1,Ggh,Odc1,Fbxo44,Nudt7,Myrip,Cdc25a,Myo1d,Rps13,Mt2,Znrf3,Nkd1,Pgap2,Nfx1,Ndfip2,Dock5,Efhd1,Rnf169,2310022B05Rik,Rgl1,Asxl1,Bco
query_1	TRUE	0.00529018	18733	546	498	0.912088	0.0265841	TF:M00378	TF	Factor: Pax-4; motif: NNNNNYCACCCB	21833	2614	TF:M00000	TF,TF,TF,TF,TF,TF,TF,TF,TF,TF,TF,TF,TF,TF,TF,TF,TF,TF,TF,TF,TF,TF,TF,TF,TF,TF,TF,TF,TF,TF,TF,TF,TF,TF,TF,TF,TF,TF,TF,TF,TF,TF,TF,TF,TF,TF,TF,TF,TF,TF,TF,TF,TF,TF,TF,TF,TF,TF,TF,TF,TF,TF,TF,TF,TF,TF,TF,TF,TF,TF,TF,TF,TF,TF,TF,TF,TF,TF,TF,TF,TF,TF,TF,TF,TF,	Spata21,Fhl4,Rad23a,Atraid,Sclt1,Pip5k1a,Sox7,Znhit1,BC056474,Nkx6-2,Zfp82,Pdcd2l,Snapc1,Enpp5,Tyms,Naa11,Miip,Pdik1l,Mapre1,Tdgf1,Dnajc17,Cldn11,Tmc4,En2,Unc13a,Fastkd3,Hoxa6,Aspa,Pon2,Gsto1,Mrpl55,Rfesd,Rapgefl1,Zfp131,Emilin2,Insc,Plscr1,Ggh,Odc1,Fbxo4
query_1	TRUE	0.00537522	11393	546	329	0.602564	0.0288774	TF:M07991_1	TF	Factor: Hes1; motif: NNCACGYGNN; match class: 1	21833	1437	TF:M07991	TF,TF,TF,TF,TF,TF,TF,TF,TF,TF,TF,TF,TF,TF,TF,TF,TF,TF,TF,TF,TF,TF,TF,TF,TF,TF,TF,TF,TF,TF,TF,TF,TF,TF,TF,TF,TF,TF,TF,TF,TF,TF,TF,TF,TF,TF,TF,TF,TF,TF,TF,TF,TF,TF,TF,TF,TF,TF,TF,TF,TF,TF,TF,TF,TF,TF,TF,TF,TF,TF,TF,TF,TF,TF,TF,TF,TF,TF,TF,TF,TF,TF,TF,TF,TF,	Spata21,Fhl4,Atraid,Sclt1,Pip5k1a,Sox7,Znhit1,Nkx6-2,Zfp82,Pdcd2l,Snapc1,Tyms,Miip,Pdik1l,Mapre1,Zfp108,Cldn11,En2,Clcn7,Unc13a,Fastkd3,Gsto1,Mrpl55,Rfesd,Zfp131,Emilin2,Insc,Plscr1,Odc1,Nudt7,Myrip,Chaf1a,Grifin,Cdc25a,Myo1d,Ccdc115,Olfml2a,Mt2,D16Ertd47
query_1	TRUE	0.00537522	5022	546	164	0.300366	0.0326563	TF:M01873	TF	Factor: Egr-1; motif: GCGGGGGCGG	21833	836	TF:M00000	TF,TF,TF,TF,TF,TF,TF,TF,TF,TF,TF,TF,TF,TF,TF,TF,TF,TF,TF,TF,TF,TF,TF,TF,TF,TF,TF,TF,TF,TF,TF,TF,TF,TF,TF,TF,TF,TF,TF,TF,TF,TF,TF,TF,TF,TF,TF,TF,TF,TF,TF,TF,TF,TF,TF,TF,TF,TF,TF,TF,TF,TF,TF,TF,TF,TF,TF,TF,TF,TF,TF,TF,TF,TF,TF,TF,TF,TF,TF,TF,TF,TF,TF,TF,TF,	Fhl4,Znhit1,Nkx6-2,Tyms,Pdik1l,Mapre1,Cldn11,En2,Unc13a,Gsto1,Rapgefl1,Zfp131,Insc,Ggh,Nudt7,Rprd1b,Myrip,Grifin,Cdc25a,Rps13,Mt2,Znrf3,Pofut1,Vars2,Pgap2,Kif21a,Ccdc91,Speer4b,Rnf169,2310022B05Rik,Rgl1,Bcorl1,Onecut1,Mtmr7,Nab1,Aaas,Zfp365,Kansl1l,Arhgef
query_1	TRUE	0.00539115	12008	546	344	0.630037	0.0286476	TF:M00144	TF	Factor: Pax-5; motif: RRMSWGANWYCTNRAGCGKRACSRYNSM	21833	2624	TF:M00000	TF,TF,TF,TF,TF,TF,TF,TF,TF,TF,TF,TF,TF,TF,TF,TF,TF,TF,TF,TF,TF,TF,TF,TF,TF,TF,TF,TF,TF,TF,TF,TF,TF,TF,TF,TF,TF,TF,TF,TF,TF,TF,TF,TF,TF,TF,TF,TF,TF,TF,TF,TF,TF,TF,TF,TF,TF,TF,TF,TF,TF,TF,TF,TF,TF,TF,TF,TF,TF,TF,TF,TF,TF,TF,TF,TF,TF,TF,TF,TF,TF,TF,TF,TF,TF,	Fhl4,Atraid,Sclt1,Sox7,Znhit1,BC056474,Nkx6-2,Rpap1,Tyms,Naa11,Miip,Pdik1l,Mapre1,En2,Clcn7,Unc13a,Fastkd3,Hoxa6,Aspa,Pon2,Gsto1,Rfesd,Rapgefl1,Zfp131,Emilin2,Insc,Plscr1,Odc1,Fbxo44,Nudt7,Rprd1b,Asb10,Myrip,Chaf1a,Grifin,Myo1d,Olfml2a,Mt2,D16Ertd472e,Znr
query_1	TRUE	0.00586778	14359	546	400	0.732601	0.0278571	TF:M02941_1	TF	Factor: ZIC3; motif: NNNCACAGCAKGNNN; match class: 1	21833	4131	TF:M02941	TF,TF,TF,TF,TF,TF,TF,TF,TF,TF,TF,TF,TF,TF,TF,TF,TF,TF,TF,TF,TF,TF,TF,TF,TF,TF,TF,TF,TF,TF,TF,TF,TF,TF,TF,TF,TF,TF,TF,TF,TF,TF,TF,TF,TF,TF,TF,TF,TF,TF,TF,TF,TF,TF,TF,TF,TF,TF,TF,TF,TF,TF,TF,TF,TF,TF,TF,TF,TF,TF,TF,TF,TF,TF,TF,TF,TF,TF,TF,TF,TF,TF,TF,TF,TF,	Rad23a,Atraid,Sclt1,Pip5k1a,Sox7,Znhit1,BC056474,Nkx6-2,Zfp82,Rpap1,Pdcd2l,Snapc1,Enpp5,Tyms,Pdik1l,Mapre1,Dnajc17,Zfp108,Cldn11,Tmc4,En2,Unc13a,Fastkd3,Hoxa6,Aspa,Rfesd,Rapgefl1,Zfp131,Emilin2,Plscr1,Ggh,Odc1,Fbxo44,Rtn4,Nudt7,Asb10,Myrip,Grifin,Cdc25a,M
query_1	TRUE	0.00586778	5036	546	164	0.300366	0.0325655	TF:M00244	TF	Factor: NGFI-C; motif: WTGCGTGGGYGG	21833	2356	TF:M00000	TF,TF,TF,TF,TF,TF,TF,TF,TF,TF,TF,TF,TF,TF,TF,TF,TF,TF,TF,TF,TF,TF,TF,TF,TF,TF,TF,TF,TF,TF,TF,TF,TF,TF,TF,TF,TF,TF,TF,TF,TF,TF,TF,TF,TF,TF,TF,TF,TF,TF,TF,TF,TF,TF,TF,TF,TF,TF,TF,TF,TF,TF,TF,TF,TF,TF,TF,TF,TF,TF,TF,TF,TF,TF,TF,TF,TF,TF,TF,TF,TF,TF,TF,TF,TF,	Fhl4,Znhit1,Mapre1,Dnajc17,En2,Unc13a,Fastkd3,Gsto1,Mrpl55,Rapgefl1,Zfp131,Ggh,Myrip,Grifin,Rps13,Znrf3,Vars2,Endov,Sec61a1,Ccdc91,Ccdc162,St18,2310022B05Rik,Rgl1,Asxl1,Bcorl1,Onecut1,Mtmr7,Oxa1l,Anxa3,Nab1,Dgke,Zfp365,Kansl1l,Slc25a14,Lgi2,Fmnl3,Ikbip,Pl
query_1	TRUE	0.00701342	1524	546	62	0.113553	0.0406824	TF:M01858_1	TF	Factor: AP-2beta; motif: GCNNNGGSCNGVGGGN; match class: 1	21833	101	TF:M01858	TF,TF,TF,TF,TF,TF,TF,TF,TF,TF,TF,TF,TF,TF,TF,TF,TF,TF,TF,TF,TF,TF,TF,TF,TF,TF,TF,TF,TF,TF,TF,TF,TF,TF,TF,TF,TF,TF,TF,TF,TF,TF,TF,TF,TF,TF,TF,TF,TF,TF,TF,TF,TF,TF,TF,TF,TF,TF,TF,TF,TF,TF	Fhl4,Atraid,En2,Gsto1,Rapgefl1,Zfp131,Ggh,Znrf3,Nkd1,Cep63,Rnf169,Bcorl1,Nab1,Kansl1l,Slc48a1,Pcbp2,Mapk1ip1l,Zmynd11,Depdc5,Sec63,Ybx1,Rhobtb3,8030462N17Rik,Frrs1l,Cdc42ep1,Nav1,Col26a1,Gdpd1,Tubb6,Zbed4,Ssbp2,Ube2n,Samd8,Nrg3,Zmym5,Kndc1,Nefl,Zbtb39,Syn
query_1	TRUE	0.00701342	7111	546	219	0.401099	0.0307974	TF:M03807	TF	Factor: SP2; motif: GNNGGGGGCGGGGSN	21833	3242	TF:M00000	TF,TF,TF,TF,TF,TF,TF,TF,TF,TF,TF,TF,TF,TF,TF,TF,TF,TF,TF,TF,TF,TF,TF,TF,TF,TF,TF,TF,TF,TF,TF,TF,TF,TF,TF,TF,TF,TF,TF,TF,TF,TF,TF,TF,TF,TF,TF,TF,TF,TF,TF,TF,TF,TF,TF,TF,TF,TF,TF,TF,TF,TF,TF,TF,TF,TF,TF,TF,TF,TF,TF,TF,TF,TF,TF,TF,TF,TF,TF,TF,TF,TF,TF,TF,TF,	Fhl4,Atraid,Sclt1,Pip5k1a,Sox7,Zfp82,Enpp5,Tyms,Naa11,Miip,Pdik1l,Mapre1,Cldn11,Unc13a,Gsto1,Rfesd,Rapgefl1,Zfp131,Emilin2,Plscr1,Ggh,Odc1,Fbxo44,Nudt7,Myrip,Grifin,Cdc25a,Myo1d,Ccdc115,Rps13,Mt2,D16Ertd472e,Znrf3,Pofut1,Nkd1,Pgap2,Kif21a,Mecr,Wdr37,Dock5
query_1	TRUE	0.00809329	1792	546	70	0.128205	0.0390625	TF:M08885_1	TF	Factor: HAIRYLIKE; motif: NNNNCANGTG; match class: 1	21833	1417	TF:M08885	TF,TF,TF,TF,TF,TF,TF,TF,TF,TF,TF,TF,TF,TF,TF,TF,TF,TF,TF,TF,TF,TF,TF,TF,TF,TF,TF,TF,TF,TF,TF,TF,TF,TF,TF,TF,TF,TF,TF,TF,TF,TF,TF,TF,TF,TF,TF,TF,TF,TF,TF,TF,TF,TF,TF,TF,TF,TF,TF,TF,TF,TF,TF,TF,TF,TF,TF,TF,TF,TF	Atraid,Pdcd2l,Tyms,En2,Clcn7,Fastkd3,Rfesd,Zfp131,Odc1,Myrip,Chaf1a,Grifin,Olfml2a,Mt2,D16Ertd472e,Znrf3,Cep63,Nfx1,Dock5,Atf7ip,2310022B05Rik,Onecut1,Gramd4,Mettl23,Zfp365,Kansl1l,Agpat5,P2ry2,Snx5,Mcm8,Fam163a,Ybx1,Alg1,Rhobtb3,Ddx4,Slc12a8,8030462N17Ri
query_1	TRUE	0.00809329	10449	546	304	0.556777	0.0290937	TF:M01993	TF	Factor: TEL1; motif: CNCGGAANNN	21833	3616	TF:M00000	TF,TF,TF,TF,TF,TF,TF,TF,TF,TF,TF,TF,TF,TF,TF,TF,TF,TF,TF,TF,TF,TF,TF,TF,TF,TF,TF,TF,TF,TF,TF,TF,TF,TF,TF,TF,TF,TF,TF,TF,TF,TF,TF,TF,TF,TF,TF,TF,TF,TF,TF,TF,TF,TF,TF,TF,TF,TF,TF,TF,TF,TF,TF,TF,TF,TF,TF,TF,TF,TF,TF,TF,TF,TF,TF,TF,TF,TF,TF,TF,TF,TF,TF,TF,TF,	Spata21,Rad23a,Atraid,Sclt1,Pip5k1a,Znhit1,BC056474,Zfp82,Rpap1,Snapc1,Tyms,Smim8,Naa11,Miip,Mapre1,Tdgf1,Dnajc17,Zfp108,Tmc4,Clcn7,Unc13a,Fastkd3,Hoxa6,Rfesd,Zfp131,Emilin2,Plscr1,Ggh,Odc1,Fbxo44,Tm4sf1,Rprd1b,Myrip,Cdc25a,Myo1d,Ccdc115,Rps13,Dhrs7,Mt2,D
query_1	TRUE	0.00809807	6753	546	209	0.382784	0.0309492	TF:M00800	TF	Factor: AP-2; motif: GSCCSCRGGCNRNRNN	21833	114	TF:M00000	TF,TF,TF,TF,TF,TF,TF,TF,TF,TF,TF,TF,TF,TF,TF,TF,TF,TF,TF,TF,TF,TF,TF,TF,TF,TF,TF,TF,TF,TF,TF,TF,TF,TF,TF,TF,TF,TF,TF,TF,TF,TF,TF,TF,TF,TF,TF,TF,TF,TF,TF,TF,TF,TF,TF,TF,TF,TF,TF,TF,TF,TF,TF,TF,TF,TF,TF,TF,TF,TF,TF,TF,TF,TF,TF,TF,TF,TF,TF,TF,TF,TF,TF,TF,TF,	Rad23a,Atraid,Sclt1,Sox7,Zfp82,Rpap1,Smim8,Pdik1l,Dnajc17,Zfp108,Tmc4,Clcn7,Pon2,Rapgefl1,Zfp131,Emilin2,Odc1,Fbxo44,Tm4sf1,Rprd1b,Asb10,Cdc25a,Olfml2a,Mcur1,Znrf3,Pofut1,Nkd1,Pgap2,Dnlz,Cep63,Dock5,Ccdc91,2310022B05Rik,Rgl1,Asxl1,Onecut1,Mtmr7,Oxa1l,Dgke
query_1	TRUE	0.00814644	8366	546	251	0.459707	0.0300024	TF:M00008	TF	Factor: Sp1; motif: GGGGCGGGGT	21833	3222	TF:M00000	TF,TF,TF,TF,TF,TF,TF,TF,TF,TF,TF,TF,TF,TF,TF,TF,TF,TF,TF,TF,TF,TF,TF,TF,TF,TF,TF,TF,TF,TF,TF,TF,TF,TF,TF,TF,TF,TF,TF,TF,TF,TF,TF,TF,TF,TF,TF,TF,TF,TF,TF,TF,TF,TF,TF,TF,TF,TF,TF,TF,TF,TF,TF,TF,TF,TF,TF,TF,TF,TF,TF,TF,TF,TF,TF,TF,TF,TF,TF,TF,TF,TF,TF,TF,TF,	Spata21,Fhl4,Atraid,Sclt1,Znhit1,Zfp82,Pdcd2l,Enpp5,Tyms,Naa11,Miip,Pdik1l,Mapre1,Tdgf1,Cldn11,Tmc4,Unc13a,Pon2,Gsto1,Rapgefl1,Zfp131,Emilin2,Insc,Ggh,Odc1,Fbxo44,Nudt7,Rprd1b,Myrip,Chaf1a,Grifin,Cdc25a,Myo1d,Rps13,Mcur1,Znrf3,Pofut1,Vars2,Nkd1,Pgap2,Kif2
query_1	TRUE	0.00873278	8066	546	243	0.445055	0.0301265	TF:M00189	TF	Factor: AP-2; motif: MKCCCSCNGGCG	21833	118	TF:M00000	TF,TF,TF,TF,TF,TF,TF,TF,TF,TF,TF,TF,TF,TF,TF,TF,TF,TF,TF,TF,TF,TF,TF,TF,TF,TF,TF,TF,TF,TF,TF,TF,TF,TF,TF,TF,TF,TF,TF,TF,TF,TF,TF,TF,TF,TF,TF,TF,TF,TF,TF,TF,TF,TF,TF,TF,TF,TF,TF,TF,TF,TF,TF,TF,TF,TF,TF,TF,TF,TF,TF,TF,TF,TF,TF,TF,TF,TF,TF,TF,TF,TF,TF,TF,TF,	Fhl4,Rad23a,Atraid,Sclt1,Znhit1,Nkx6-2,Snapc1,Pdik1l,Mapre1,Tdgf1,Zfp108,Cldn11,Tmc4,En2,Clcn7,Fastkd3,Hoxa6,Gsto1,Rapgefl1,Zfp131,Emilin2,Ggh,Odc1,Chaf1a,Cdc25a,Mt2,Mcur1,Pofut1,Vars2,Nkd1,Kif21a,Pcdh9,Tspyl5,Cep63,Nfx1,Ndfip2,Rpl5,Dock5,Sec61a1,Atf7ip,C
query_1	TRUE	0.00911961	7348	546	224	0.410256	0.0304845	TF:M10278	TF	Factor: KLF3; motif: NNNNNNGGGCGGGGCNNGN	21833	1834	TF:M00000	TF,TF,TF,TF,TF,TF,TF,TF,TF,TF,TF,TF,TF,TF,TF,TF,TF,TF,TF,TF,TF,TF,TF,TF,TF,TF,TF,TF,TF,TF,TF,TF,TF,TF,TF,TF,TF,TF,TF,TF,TF,TF,TF,TF,TF,TF,TF,TF,TF,TF,TF,TF,TF,TF,TF,TF,TF,TF,TF,TF,TF,TF,TF,TF,TF,TF,TF,TF,TF,TF,TF,TF,TF,TF,TF,TF,TF,TF,TF,TF,TF,TF,TF,TF,TF,	Fhl4,Atraid,Sclt1,Pip5k1a,Zfp82,Enpp5,Naa11,Miip,Pdik1l,Mapre1,Cldn11,Unc13a,Gsto1,Rfesd,Rapgefl1,Zfp131,Plscr1,Ggh,Odc1,Fbxo44,Nudt7,Tm4sf1,Myrip,Grifin,Cdc25a,Myo1d,Ccdc115,Rps13,Mt2,D16Ertd472e,Mcur1,Znrf3,Nkd1,Pgap2,Kif21a,Mecr,Cep63,Dock5,Ccdc91,Eif2
query_1	TRUE	0.00911961	2540	546	92	0.168498	0.0362205	TF:M00122_1	TF	Factor: USF; motif: NNRNCACGTGNYNN; match class: 1	21833	3713	TF:M00122	TF,TF,TF,TF,TF,TF,TF,TF,TF,TF,TF,TF,TF,TF,TF,TF,TF,TF,TF,TF,TF,TF,TF,TF,TF,TF,TF,TF,TF,TF,TF,TF,TF,TF,TF,TF,TF,TF,TF,TF,TF,TF,TF,TF,TF,TF,TF,TF,TF,TF,TF,TF,TF,TF,TF,TF,TF,TF,TF,TF,TF,TF,TF,TF,TF,TF,TF,TF,TF,TF,TF,TF,TF,TF,TF,TF,TF,TF,TF,TF,TF,TF,TF,TF,TF,	Spata21,Pip5k1a,Mapre1,En2,Clcn7,Fastkd3,Rfesd,Zfp131,Odc1,Myrip,Chaf1a,Grifin,Ccdc115,Mt2,Znrf3,Cep63,Hsp90b1,Nfx1,Atf7ip,2310022B05Rik,Rgl1,Gramd4,Itgb4,Cep97,Zfp365,Kansl1l,St6galnac3,Agpat5,Zfp235,Snx5,Pllp,Mbd5,Manba,Qtrt1,Npcd,Alg1,Art3,Slc12a8,Atp8
query_1	TRUE	0.00911961	15327	546	421	0.771062	0.0274679	TF:M07289	TF	Factor: GKLF; motif: NNNRGGNGNGGSN	21833	1350	TF:M00000	TF,TF,TF,TF,TF,TF,TF,TF,TF,TF,TF,TF,TF,TF,TF,TF,TF,TF,TF,TF,TF,TF,TF,TF,TF,TF,TF,TF,TF,TF,TF,TF,TF,TF,TF,TF,TF,TF,TF,TF,TF,TF,TF,TF,TF,TF,TF,TF,TF,TF,TF,TF,TF,TF,TF,TF,TF,TF,TF,TF,TF,TF,TF,TF,TF,TF,TF,TF,TF,TF,TF,TF,TF,TF,TF,TF,TF,TF,TF,TF,TF,TF,TF,TF,TF,	Spata21,Fhl4,Rad23a,Atraid,Sclt1,Pip5k1a,Sox7,BC056474,Snapc1,Enpp5,Tyms,Naa11,Miip,Pdik1l,Mapre1,Tdgf1,Dnajc17,Cldn11,Tmc4,En2,Unc13a,Hoxa6,Pon2,Gsto1,Mrpl55,Rapgefl1,Zfp131,Emilin2,Insc,Ggh,Odc1,Fbxo44,Nudt7,Tm4sf1,Rprd1b,Asb10,Myrip,Chaf1a,Grifin,Cdc25
query_1	TRUE	0.00911961	2540	546	92	0.168498	0.0362205	TF:M00122	TF	Factor: USF; motif: NNRNCACGTGNYNN	21833	3712	TF:M00000	TF,TF,TF,TF,TF,TF,TF,TF,TF,TF,TF,TF,TF,TF,TF,TF,TF,TF,TF,TF,TF,TF,TF,TF,TF,TF,TF,TF,TF,TF,TF,TF,TF,TF,TF,TF,TF,TF,TF,TF,TF,TF,TF,TF,TF,TF,TF,TF,TF,TF,TF,TF,TF,TF,TF,TF,TF,TF,TF,TF,TF,TF,TF,TF,TF,TF,TF,TF,TF,TF,TF,TF,TF,TF,TF,TF,TF,TF,TF,TF,TF,TF,TF,TF,TF,	Spata21,Pip5k1a,Mapre1,En2,Clcn7,Fastkd3,Rfesd,Zfp131,Odc1,Myrip,Chaf1a,Grifin,Ccdc115,Mt2,Znrf3,Cep63,Hsp90b1,Nfx1,Atf7ip,2310022B05Rik,Rgl1,Gramd4,Itgb4,Cep97,Zfp365,Kansl1l,St6galnac3,Agpat5,Zfp235,Snx5,Pllp,Mbd5,Manba,Qtrt1,Npcd,Alg1,Art3,Slc12a8,Atp8
query_1	TRUE	0.0099276	5998	546	188	0.344322	0.0313438	TF:M00982	TF	Factor: KROX; motif: CCCGCCCCCRCCCC	21833	1854	TF:M00000	TF,TF,TF,TF,TF,TF,TF,TF,TF,TF,TF,TF,TF,TF,TF,TF,TF,TF,TF,TF,TF,TF,TF,TF,TF,TF,TF,TF,TF,TF,TF,TF,TF,TF,TF,TF,TF,TF,TF,TF,TF,TF,TF,TF,TF,TF,TF,TF,TF,TF,TF,TF,TF,TF,TF,TF,TF,TF,TF,TF,TF,TF,TF,TF,TF,TF,TF,TF,TF,TF,TF,TF,TF,TF,TF,TF,TF,TF,TF,TF,TF,TF,TF,TF,TF,	Fhl4,Atraid,Pip5k1a,Znhit1,Nkx6-2,Tyms,Pdik1l,Mapre1,Clcn7,Unc13a,Gsto1,Rapgefl1,Zfp131,Emilin2,Insc,Ggh,Nudt7,Myrip,Ccdc115,Olfml2a,Rps13,Mt2,Znrf3,Pofut1,Pgap2,Kif21a,Pcdh9,Wdr37,Nfx1,Ccdc91,Ccdc162,Rnf169,2310022B05Rik,Rgl1,Bcorl1,Jmjd7,Onecut1,Mtmr7,N
query_1	TRUE	0.0099276	21167	546	542	0.992674	0.0256059	TF:M01160_1	TF	Factor: Kid3; motif: CCACN; match class: 1	21833	1821	TF:M01160	TF,TF,TF,TF,TF,TF,TF,TF,TF,TF,TF,TF,TF,TF,TF,TF,TF,TF,TF,TF,TF,TF,TF,TF,TF,TF,TF,TF,TF,TF,TF,TF,TF,TF,TF,TF,TF,TF,TF,TF,TF,TF,TF,TF,TF,TF,TF,TF,TF,TF,TF,TF,TF,TF,TF,TF,TF,TF,TF,TF,TF,TF,TF,TF,TF,TF,TF,TF,TF,TF,TF,TF,TF,TF,TF,TF,TF,TF,TF,TF,TF,TF,TF,TF,TF,	Spata21,Fhl4,Rad23a,Atraid,Sclt1,Pip5k1a,Sox7,Znhit1,BC056474,Nkx6-2,Zfp82,Pdcd2l,Snapc1,Enpp5,Tyms,Smim8,Naa11,Miip,Pdik1l,Mapre1,Tdgf1,Dnajc17,Zfp108,Cldn11,Tmc4,En2,Clcn7,Unc13a,Fastkd3,Hoxa6,Aspa,Pon2,Gsto1,Mrpl55,Rfesd,Rapgefl1,Zfp131,Emilin2,Insc,Pl
query_1	TRUE	0.0114848	3679	546	124	0.227106	0.0337048	TF:M00189_1	TF	Factor: AP-2; motif: MKCCCSCNGGCG; match class: 1	21833	119	TF:M00189	TF,TF,TF,TF,TF,TF,TF,TF,TF,TF,TF,TF,TF,TF,TF,TF,TF,TF,TF,TF,TF,TF,TF,TF,TF,TF,TF,TF,TF,TF,TF,TF,TF,TF,TF,TF,TF,TF,TF,TF,TF,TF,TF,TF,TF,TF,TF,TF,TF,TF,TF,TF,TF,TF,TF,TF,TF,TF,TF,TF,TF,TF,TF,TF,TF,TF,TF,TF,TF,TF,TF,TF,TF,TF,TF,TF,TF,TF,TF,TF,TF,TF,TF,TF,TF,	Fhl4,Rad23a,Znhit1,Nkx6-2,Snapc1,Pdik1l,Mapre1,Zfp108,En2,Clcn7,Emilin2,Ggh,Chaf1a,Cdc25a,Mt2,Pofut1,Nkd1,Cep63,Ndfip2,Dock5,Sec61a1,Ccdc91,2310022B05Rik,Asxl1,Bcorl1,Mtmr7,Nab1,Dgke,Itgb4,Nipsnap1,Fa2h,Disp2,Agpat5,Ikbip,Pcbp2,Unc13b,Mapk1ip1l,Ide,Qtrt1,
query_1	TRUE	0.0114848	1153	546	49	0.0897436	0.0424978	TF:M00244_1	TF	Factor: NGFI-C; motif: WTGCGTGGGYGG; match class: 1	21833	2357	TF:M00244	TF,TF,TF,TF,TF,TF,TF,TF,TF,TF,TF,TF,TF,TF,TF,TF,TF,TF,TF,TF,TF,TF,TF,TF,TF,TF,TF,TF,TF,TF,TF,TF,TF,TF,TF,TF,TF,TF,TF,TF,TF,TF,TF,TF,TF,TF,TF,TF,TF	Fhl4,Znhit1,Unc13a,Fastkd3,Rapgefl1,Rps13,Vars2,St18,2310022B05Rik,Rgl1,Bcorl1,Nab1,Zfp365,Slc25a14,Fmnl3,Mapk1ip1l,Mbd5,6330403K07Rik,Syt1,Gpr160,Atp8a1,C1qtnf5,Pot1b,Hfm1,Gsk3a,Cetn4,Coch,Usp25,Rab27b,Prr18,Ube2n,Usp53,Ppfibp1,Rassf2,Trmt1,Cdh10,Cdkn2d,
query_1	TRUE	0.0125716	7202	546	219	0.401099	0.0304082	TF:M01979	TF	Factor: ELF4; motif: CCCGGAARTN	21833	892	TF:M00000	TF,TF,TF,TF,TF,TF,TF,TF,TF,TF,TF,TF,TF,TF,TF,TF,TF,TF,TF,TF,TF,TF,TF,TF,TF,TF,TF,TF,TF,TF,TF,TF,TF,TF,TF,TF,TF,TF,TF,TF,TF,TF,TF,TF,TF,TF,TF,TF,TF,TF,TF,TF,TF,TF,TF,TF,TF,TF,TF,TF,TF,TF,TF,TF,TF,TF,TF,TF,TF,TF,TF,TF,TF,TF,TF,TF,TF,TF,TF,TF,TF,TF,TF,TF,TF,	Rad23a,Znhit1,BC056474,Zfp82,Rpap1,Tyms,Smim8,Naa11,Miip,Mapre1,Tdgf1,Dnajc17,Zfp108,Tmc4,Clcn7,Unc13a,Hoxa6,Rfesd,Emilin2,Plscr1,Odc1,Fbxo44,Tm4sf1,Cd84,Ccdc115,Dhrs7,Endov,Nkd1,Mecr,Naaa,Pcdh9,Wdr37,Dnlz,Cep63,Hsp90b1,Nfx1,Rpl5,Dock5,Sec61a1,Ccdc91,Spee
query_1	TRUE	0.0125957	6031	546	188	0.344322	0.0311723	TF:M01984	TF	Factor: ERF; motif: ACCGGAARTN	21833	948	TF:M00000	TF,TF,TF,TF,TF,TF,TF,TF,TF,TF,TF,TF,TF,TF,TF,TF,TF,TF,TF,TF,TF,TF,TF,TF,TF,TF,TF,TF,TF,TF,TF,TF,TF,TF,TF,TF,TF,TF,TF,TF,TF,TF,TF,TF,TF,TF,TF,TF,TF,TF,TF,TF,TF,TF,TF,TF,TF,TF,TF,TF,TF,TF,TF,TF,TF,TF,TF,TF,TF,TF,TF,TF,TF,TF,TF,TF,TF,TF,TF,TF,TF,TF,TF,TF,TF,	Rad23a,Znhit1,BC056474,Rpap1,Enpp5,Tyms,Smim8,Naa11,Mapre1,Zfp108,Cldn11,En2,Hoxa6,Rfesd,Zfp131,Emilin2,Plscr1,Ggh,Rprd1b,Myo1d,Ccdc115,Rps13,Dhrs7,Vars2,Endov,Pik3r4,Pcdh9,Wdr37,Dnlz,Cep63,Hsp90b1,Dock5,Sec61a1,Ccdc91,Eif2a,Exoc3l4,Rnf169,2310022B05Rik,R
query_1	TRUE	0.0128541	21117	546	541	0.990842	0.0256192	TF:M01822	TF	Factor: CPBP; motif: SNCCCNN	21833	542	TF:M00000	TF,TF,TF,TF,TF,TF,TF,TF,TF,TF,TF,TF,TF,TF,TF,TF,TF,TF,TF,TF,TF,TF,TF,TF,TF,TF,TF,TF,TF,TF,TF,TF,TF,TF,TF,TF,TF,TF,TF,TF,TF,TF,TF,TF,TF,TF,TF,TF,TF,TF,TF,TF,TF,TF,TF,TF,TF,TF,TF,TF,TF,TF,TF,TF,TF,TF,TF,TF,TF,TF,TF,TF,TF,TF,TF,TF,TF,TF,TF,TF,TF,TF,TF,TF,TF,	Spata21,Fhl4,Rad23a,Atraid,Sclt1,Pip5k1a,Sox7,Znhit1,BC056474,Nkx6-2,Zfp82,Rpap1,Pdcd2l,Snapc1,Enpp5,Tyms,Smim8,Naa11,Miip,Pdik1l,Mapre1,Tdgf1,Dnajc17,Zfp108,Cldn11,Tmc4,En2,Clcn7,Unc13a,Fastkd3,Hoxa6,Pon2,Gsto1,Mrpl55,Rfesd,Rapgefl1,Zfp131,Emilin2,Insc,P
query_1	TRUE	0.0128541	10778	546	310	0.567766	0.0287623	TF:M01660	TF	Factor: GABP-alpha; motif: CTTCCK	21833	1232	TF:M00000	TF,TF,TF,TF,TF,TF,TF,TF,TF,TF,TF,TF,TF,TF,TF,TF,TF,TF,TF,TF,TF,TF,TF,TF,TF,TF,TF,TF,TF,TF,TF,TF,TF,TF,TF,TF,TF,TF,TF,TF,TF,TF,TF,TF,TF,TF,TF,TF,TF,TF,TF,TF,TF,TF,TF,TF,TF,TF,TF,TF,TF,TF,TF,TF,TF,TF,TF,TF,TF,TF,TF,TF,TF,TF,TF,TF,TF,TF,TF,TF,TF,TF,TF,TF,TF,	Fhl4,Rad23a,Atraid,Sclt1,Pip5k1a,Sox7,Znhit1,BC056474,Zfp82,Rpap1,Enpp5,Tyms,Smim8,Naa11,Miip,Mapre1,Tdgf1,Dnajc17,Zfp108,Cldn11,En2,Unc13a,Fastkd3,Hoxa6,Mrpl55,Rfesd,Zfp131,Emilin2,Plscr1,Ggh,Fbxo44,Rprd1b,Asb10,Myrip,Myo1d,Ccdc115,Olfml2a,Rps13,Dhrs7,Mt
query_1	TRUE	0.0128541	5850	546	183	0.335165	0.0312821	TF:M02933_1	TF	Factor: ZF5; motif: GYCGCGCARNGCNN; match class: 1	21833	3839	TF:M02933	TF,TF,TF,TF,TF,TF,TF,TF,TF,TF,TF,TF,TF,TF,TF,TF,TF,TF,TF,TF,TF,TF,TF,TF,TF,TF,TF,TF,TF,TF,TF,TF,TF,TF,TF,TF,TF,TF,TF,TF,TF,TF,TF,TF,TF,TF,TF,TF,TF,TF,TF,TF,TF,TF,TF,TF,TF,TF,TF,TF,TF,TF,TF,TF,TF,TF,TF,TF,TF,TF,TF,TF,TF,TF,TF,TF,TF,TF,TF,TF,TF,TF,TF,TF,TF,	Fhl4,Rad23a,Sclt1,Nkx6-2,Tyms,Smim8,Pdik1l,Mapre1,Dnajc17,En2,Unc13a,Fastkd3,Mrpl55,Zfp131,Insc,Ggh,Odc1,Fbxo44,Myrip,Dhrs7,Mt2,D16Ertd472e,Mcur1,Znrf3,Pofut1,Vars2,Nkd1,Pgap2,Kif21a,Naaa,Cep63,Nfx1,Ndfip2,Dock5,Ccdc91,Eif2a,Efhd1,Rnf169,2310022B05Rik,Rgl
query_1	TRUE	0.0141045	7415	546	224	0.410256	0.030209	TF:M10375_1	TF	Factor: Sp1; motif: GGNGGGGGNGGGGGMGGGGCNGGG; match class: 1	21833	3227	TF:M10375	TF,TF,TF,TF,TF,TF,TF,TF,TF,TF,TF,TF,TF,TF,TF,TF,TF,TF,TF,TF,TF,TF,TF,TF,TF,TF,TF,TF,TF,TF,TF,TF,TF,TF,TF,TF,TF,TF,TF,TF,TF,TF,TF,TF,TF,TF,TF,TF,TF,TF,TF,TF,TF,TF,TF,TF,TF,TF,TF,TF,TF,TF,TF,TF,TF,TF,TF,TF,TF,TF,TF,TF,TF,TF,TF,TF,TF,TF,TF,TF,TF,TF,TF,TF,TF,	Fhl4,Atraid,Pip5k1a,Sox7,Enpp5,Naa11,Miip,Mapre1,Tmc4,En2,Unc13a,Pon2,Rfesd,Rapgefl1,Zfp131,Ggh,Odc1,Fbxo44,Nudt7,Asb10,Myrip,Chaf1a,Grifin,Cdc25a,Myo1d,Ccdc115,Olfml2a,Mt2,D16Ertd472e,Mcur1,Znrf3,Pofut1,Nkd1,Pgap2,Kif21a,Nfx1,Dock5,Sec61a1,Ccdc162,Efhd1,
query_1	TRUE	0.016433	6369	546	196	0.358974	0.0307741	TF:M01199	TF	Factor: RNF96; motif: BCCCGCRGCC	21833	2914	TF:M00000	TF,TF,TF,TF,TF,TF,TF,TF,TF,TF,TF,TF,TF,TF,TF,TF,TF,TF,TF,TF,TF,TF,TF,TF,TF,TF,TF,TF,TF,TF,TF,TF,TF,TF,TF,TF,TF,TF,TF,TF,TF,TF,TF,TF,TF,TF,TF,TF,TF,TF,TF,TF,TF,TF,TF,TF,TF,TF,TF,TF,TF,TF,TF,TF,TF,TF,TF,TF,TF,TF,TF,TF,TF,TF,TF,TF,TF,TF,TF,TF,TF,TF,TF,TF,TF,	Fhl4,Sclt1,Sox7,BC056474,Nkx6-2,Pdik1l,En2,Unc13a,Hoxa6,Rfesd,Rapgefl1,Zfp131,Emilin2,Insc,Ggh,Odc1,Rprd1b,Myrip,Chaf1a,Myo1d,Rps13,Mt2,Mcur1,Znrf3,Endov,Nkd1,Kif21a,Pcdh9,Tspyl5,Dnlz,Cep63,Rpl5,Atf7ip,Ccdc91,Speer4b,Eif2a,Rnf169,Rgl1,Asxl1,Jmjd7,Mtmr7,An
query_1	TRUE	0.0176858	7907	546	236	0.432234	0.029847	TF:M02820	TF	Factor: Tcfap2b; motif: NYGCCYNARGGCAN	21833	3576	TF:M00000	TF,TF,TF,TF,TF,TF,TF,TF,TF,TF,TF,TF,TF,TF,TF,TF,TF,TF,TF,TF,TF,TF,TF,TF,TF,TF,TF,TF,TF,TF,TF,TF,TF,TF,TF,TF,TF,TF,TF,TF,TF,TF,TF,TF,TF,TF,TF,TF,TF,TF,TF,TF,TF,TF,TF,TF,TF,TF,TF,TF,TF,TF,TF,TF,TF,TF,TF,TF,TF,TF,TF,TF,TF,TF,TF,TF,TF,TF,TF,TF,TF,TF,TF,TF,TF,	Fhl4,Rad23a,Atraid,Nkx6-2,Tyms,Naa11,Pdik1l,Mapre1,Dnajc17,Cldn11,Tmc4,En2,Clcn7,Unc13a,Fastkd3,Hoxa6,Pon2,Rapgefl1,Zfp131,Emilin2,Plscr1,Odc1,Nudt7,Asb10,Myrip,Chaf1a,Cdc25a,Mt2,D16Ertd472e,Znrf3,Pofut1,Vars2,Endov,Nkd1,Pgap2,Naaa,Pcdh9,Wdr37,Cep63,Hsp90
query_1	TRUE	0.0190834	3917	546	129	0.236264	0.0329334	TF:M01200	TF	Factor: CTCF; motif: NNNGCCASCAGRKGGCRSNN	21833	608	TF:M00000	TF,TF,TF,TF,TF,TF,TF,TF,TF,TF,TF,TF,TF,TF,TF,TF,TF,TF,TF,TF,TF,TF,TF,TF,TF,TF,TF,TF,TF,TF,TF,TF,TF,TF,TF,TF,TF,TF,TF,TF,TF,TF,TF,TF,TF,TF,TF,TF,TF,TF,TF,TF,TF,TF,TF,TF,TF,TF,TF,TF,TF,TF,TF,TF,TF,TF,TF,TF,TF,TF,TF,TF,TF,TF,TF,TF,TF,TF,TF,TF,TF,TF,TF,TF,TF,	Pip5k1a,Sox7,Pdcd2l,Smim8,Fastkd3,Rapgefl1,Rprd1b,Asb10,Myrip,Myo1d,Znrf3,Tspyl5,Rpl5,Dock5,2310022B05Rik,Rgl1,Mettl23,Aaas,St6galnac3,Fa2h,Slc25a14,Tpm1,Slc48a1,Fmnl3,Opalin,Cd59a,Cryga,Syt1,Gpr160,Fam163a,Ninj2,Zfp65,Lgals3bp,Sympk,Tcp10b,Adcy4,Atp8a1,8
query_1	TRUE	0.0190834	1187	546	49	0.0897436	0.0412805	TF:M10412_1	TF	Factor: ZNF151; motif: GGSGGNGGGGGAGGGGMGG; match class: 1	21833	2095	TF:M10412	TF,TF,TF,TF,TF,TF,TF,TF,TF,TF,TF,TF,TF,TF,TF,TF,TF,TF,TF,TF,TF,TF,TF,TF,TF,TF,TF,TF,TF,TF,TF,TF,TF,TF,TF,TF,TF,TF,TF,TF,TF,TF,TF,TF,TF,TF,TF,TF,TF	Unc13a,Zfp131,Fbxo44,Ccdc115,Nfx1,Ccdc162,Asxl1,Bcorl1,Onecut1,Zfp365,Kansl1l,Lgi2,Mbd5,6330403K07Rik,Mill2,Ninj2,Ybx1,Zfp65,Npcd,Cdr2,Pnma2,Cmya5,C1qtnf5,Pot1b,Egfl6,1190007I07Rik,Hspb6,Med13,Trim30d,Ssbp2,Spc24,Irgm2,Ppfibp1,Zmym5,Tmem254a,Sla2,Rad23b,C
query_1	TRUE	0.019091	9999	546	289	0.529304	0.0289029	TF:M10276_1	TF	Factor: Kaiso; motif: SARNYCTCGCGAGAN; match class: 1	21833	3791	TF:M10276	TF,TF,TF,TF,TF,TF,TF,TF,TF,TF,TF,TF,TF,TF,TF,TF,TF,TF,TF,TF,TF,TF,TF,TF,TF,TF,TF,TF,TF,TF,TF,TF,TF,TF,TF,TF,TF,TF,TF,TF,TF,TF,TF,TF,TF,TF,TF,TF,TF,TF,TF,TF,TF,TF,TF,TF,TF,TF,TF,TF,TF,TF,TF,TF,TF,TF,TF,TF,TF,TF,TF,TF,TF,TF,TF,TF,TF,TF,TF,TF,TF,TF,TF,TF,TF,	Fhl4,Atraid,Sclt1,Znhit1,Nkx6-2,Tyms,Miip,Pdik1l,Mapre1,Tdgf1,Zfp108,Cldn11,En2,Clcn7,Unc13a,Fastkd3,Pon2,Gsto1,Rfesd,Rapgefl1,Zfp131,Emilin2,Insc,Plscr1,Ggh,Odc1,Fbxo44,Rprd1b,Myrip,Chaf1a,Cdc25a,Myo1d,Ccdc115,Olfml2a,Rps13,Mt2,Mcur1,Znrf3,Pofut1,Vars2,E
query_1	TRUE	0.0193792	7539	546	226	0.413919	0.0299775	TF:M02036	TF	Factor: WT1; motif: CGCCCCCNCN	21833	3742	TF:M00000	TF,TF,TF,TF,TF,TF,TF,TF,TF,TF,TF,TF,TF,TF,TF,TF,TF,TF,TF,TF,TF,TF,TF,TF,TF,TF,TF,TF,TF,TF,TF,TF,TF,TF,TF,TF,TF,TF,TF,TF,TF,TF,TF,TF,TF,TF,TF,TF,TF,TF,TF,TF,TF,TF,TF,TF,TF,TF,TF,TF,TF,TF,TF,TF,TF,TF,TF,TF,TF,TF,TF,TF,TF,TF,TF,TF,TF,TF,TF,TF,TF,TF,TF,TF,TF,	Fhl4,Rad23a,Atraid,Znhit1,Nkx6-2,Tyms,Miip,Pdik1l,Mapre1,Cldn11,En2,Clcn7,Unc13a,Gsto1,Rapgefl1,Zfp131,Emilin2,Insc,Ggh,Fbxo44,Nudt7,Myrip,Grifin,Cdc25a,Myo1d,Ccdc115,Olfml2a,Rps13,Mt2,D16Ertd472e,Znrf3,Pofut1,Endov,Nkd1,Pgap2,Kif21a,Pcdh9,Cep63,Nfx1,Rpl5
query_1	TRUE	0.0196677	6553	546	200	0.3663	0.0305204	TF:M04155	TF	Factor: Tfap2a; motif: TGCCCYNRGGCA	21833	3620	TF:M00000	TF,TF,TF,TF,TF,TF,TF,TF,TF,TF,TF,TF,TF,TF,TF,TF,TF,TF,TF,TF,TF,TF,TF,TF,TF,TF,TF,TF,TF,TF,TF,TF,TF,TF,TF,TF,TF,TF,TF,TF,TF,TF,TF,TF,TF,TF,TF,TF,TF,TF,TF,TF,TF,TF,TF,TF,TF,TF,TF,TF,TF,TF,TF,TF,TF,TF,TF,TF,TF,TF,TF,TF,TF,TF,TF,TF,TF,TF,TF,TF,TF,TF,TF,TF,TF,	Fhl4,Rad23a,Atraid,Sclt1,Znhit1,Nkx6-2,Tyms,Naa11,Pdik1l,Mapre1,Dnajc17,Zfp108,Cldn11,Tmc4,En2,Clcn7,Fastkd3,Hoxa6,Gsto1,Emilin2,Plscr1,Ggh,Odc1,Fbxo44,Nudt7,Cd84,Chaf1a,Cdc25a,Mt2,D16Ertd472e,Znrf3,Pofut1,Vars2,Nkd1,Naaa,Pcdh9,Wdr37,Cep63,Hsp90b1,Nfx1,Nd
query_1	TRUE	0.0196677	6668	546	203	0.371795	0.0304439	TF:M03893	TF	Factor: WT1; motif: GNGGGGGCGGGG	21833	3744	TF:M00000	TF,TF,TF,TF,TF,TF,TF,TF,TF,TF,TF,TF,TF,TF,TF,TF,TF,TF,TF,TF,TF,TF,TF,TF,TF,TF,TF,TF,TF,TF,TF,TF,TF,TF,TF,TF,TF,TF,TF,TF,TF,TF,TF,TF,TF,TF,TF,TF,TF,TF,TF,TF,TF,TF,TF,TF,TF,TF,TF,TF,TF,TF,TF,TF,TF,TF,TF,TF,TF,TF,TF,TF,TF,TF,TF,TF,TF,TF,TF,TF,TF,TF,TF,TF,TF,	Fhl4,Rad23a,Atraid,Sclt1,Pip5k1a,Znhit1,Tyms,Pdik1l,Mapre1,Cldn11,En2,Unc13a,Gsto1,Rapgefl1,Zfp131,Ggh,Odc1,Nudt7,Grifin,Ccdc115,Rps13,Mt2,Mcur1,Znrf3,Pofut1,Vars2,Pgap2,Kif21a,Pcdh9,Ccdc91,Speer4b,Ccdc162,Efhd1,Rnf169,2310022B05Rik,Rgl1,Asxl1,Bcorl1,Jmjd
query_1	TRUE	0.0196677	131	546	11	0.0201465	0.0839695	TF:M00065_1	TF	Factor: Tal-1beta:E47; motif: NNNAACAGATGKTNNN; match class: 1	21833	3441	TF:M00065	TF,TF,TF,TF,TF,TF,TF,TF,TF,TF,TF	Tm4sf1,Il33,Fmnl3,Qtrt1,Zfp781,Gpr84,Scn3a,Slc35a5,Leo1,Acad9,Galk2
query_1	TRUE	0.0196677	1067	546	45	0.0824176	0.0421743	TF:M00920_1	TF	Factor: E2F; motif: NKCGCGCSAAAN; match class: 1	21833	785	TF:M00920	TF,TF,TF,TF,TF,TF,TF,TF,TF,TF,TF,TF,TF,TF,TF,TF,TF,TF,TF,TF,TF,TF,TF,TF,TF,TF,TF,TF,TF,TF,TF,TF,TF,TF,TF,TF,TF,TF,TF,TF,TF,TF,TF,TF,TF	Sox7,Nkx6-2,Dnajc17,En2,Pon2,Chaf1a,Cdc25a,Ccdc115,Dhrs7,Znrf3,Nkd1,Dock5,Lgi2,P2ry2,Mcm8,Ide,Rbks,Tmem245,Ddx4,Adcy4,Nme6,Egfl6,Coch,Ppp1r3e,Rbbp4,L3hypdh,Lrrc8d,Gnptab,Ssbp2,Usp53,Stk25,Nrp1,Trmt6,Vmac,Kif1b,Fli1,9130023H24Rik,9130401M01Rik,Ints7,Col27a
query_1	TRUE	0.0212081	5030	546	159	0.291209	0.0316103	TF:M01299	TF	Factor: MECP2; motif: CCGGNNTTWA	21833	2030	TF:M00000	TF,TF,TF,TF,TF,TF,TF,TF,TF,TF,TF,TF,TF,TF,TF,TF,TF,TF,TF,TF,TF,TF,TF,TF,TF,TF,TF,TF,TF,TF,TF,TF,TF,TF,TF,TF,TF,TF,TF,TF,TF,TF,TF,TF,TF,TF,TF,TF,TF,TF,TF,TF,TF,TF,TF,TF,TF,TF,TF,TF,TF,TF,TF,TF,TF,TF,TF,TF,TF,TF,TF,TF,TF,TF,TF,TF,TF,TF,TF,TF,TF,TF,TF,TF,TF,	Pip5k1a,Sox7,Znhit1,BC056474,Miip,Mapre1,Cldn11,Clcn7,Unc13a,Fastkd3,Gsto1,Fbxo44,Nudt7,Tm4sf1,Myrip,Chaf1a,Cdc25a,Myo1d,Ccdc115,Mcur1,Vars2,Naaa,Tspyl5,Wdr37,Nfx1,Rpl5,Sec61a1,Eif2a,Jmjd7,Onecut1,Mtmr7,Dgke,Mettl23,Il33,Zfp365,Kansl1l,St6galnac3,Fa2h,Agp
query_1	TRUE	0.0216674	19151	546	503	0.921245	0.0262649	TF:M02941	TF	Factor: ZIC3; motif: NNNCACAGCAKGNNN	21833	4130	TF:M00000	TF,TF,TF,TF,TF,TF,TF,TF,TF,TF,TF,TF,TF,TF,TF,TF,TF,TF,TF,TF,TF,TF,TF,TF,TF,TF,TF,TF,TF,TF,TF,TF,TF,TF,TF,TF,TF,TF,TF,TF,TF,TF,TF,TF,TF,TF,TF,TF,TF,TF,TF,TF,TF,TF,TF,TF,TF,TF,TF,TF,TF,TF,TF,TF,TF,TF,TF,TF,TF,TF,TF,TF,TF,TF,TF,TF,TF,TF,TF,TF,TF,TF,TF,TF,TF,	Spata21,Rad23a,Atraid,Sclt1,Pip5k1a,Sox7,Znhit1,BC056474,Nkx6-2,Zfp82,Rpap1,Pdcd2l,Snapc1,Enpp5,Tyms,Naa11,Pdik1l,Mapre1,Tdgf1,Dnajc17,Zfp108,Cldn11,Tmc4,En2,Unc13a,Fastkd3,Hoxa6,Aspa,Pon2,Gsto1,Mrpl55,Rfesd,Rapgefl1,Zfp131,Emilin2,Insc,Plscr1,Ggh,Odc1,Fb
query_1	TRUE	0.0235889	5233	546	164	0.300366	0.0313396	TF:M09681	TF	Factor: ctcf; motif: YGGCCASYAGGGGGCGCYNN	21833	614	TF:M00000	TF,TF,TF,TF,TF,TF,TF,TF,TF,TF,TF,TF,TF,TF,TF,TF,TF,TF,TF,TF,TF,TF,TF,TF,TF,TF,TF,TF,TF,TF,TF,TF,TF,TF,TF,TF,TF,TF,TF,TF,TF,TF,TF,TF,TF,TF,TF,TF,TF,TF,TF,TF,TF,TF,TF,TF,TF,TF,TF,TF,TF,TF,TF,TF,TF,TF,TF,TF,TF,TF,TF,TF,TF,TF,TF,TF,TF,TF,TF,TF,TF,TF,TF,TF,TF,	Pip5k1a,Sox7,Pdcd2l,Enpp5,Smim8,Miip,Pdik1l,Fastkd3,Rapgefl1,Insc,Rprd1b,Myrip,Cdc25a,Myo1d,Ccdc115,Olfml2a,D16Ertd472e,Znrf3,Endov,Pcdh9,Wdr37,Dnlz,Rpl5,Dock5,Efhd1,2310022B05Rik,Asxl1,Mettl23,Fancc,Aaas,Isoc2a,Kansl1l,Fa2h,Slc25a14,Tpm1,Slc48a1,Fmnl3,Fa
query_1	TRUE	0.0235889	6285	546	192	0.351648	0.0305489	TF:M00726_1	TF	Factor: USF2; motif: CASGYG; match class: 1	21833	3707	TF:M00726	TF,TF,TF,TF,TF,TF,TF,TF,TF,TF,TF,TF,TF,TF,TF,TF,TF,TF,TF,TF,TF,TF,TF,TF,TF,TF,TF,TF,TF,TF,TF,TF,TF,TF,TF,TF,TF,TF,TF,TF,TF,TF,TF,TF,TF,TF,TF,TF,TF,TF,TF,TF,TF,TF,TF,TF,TF,TF,TF,TF,TF,TF,TF,TF,TF,TF,TF,TF,TF,TF,TF,TF,TF,TF,TF,TF,TF,TF,TF,TF,TF,TF,TF,TF,TF,	Spata21,Atraid,Pip5k1a,Znhit1,Zfp82,Pdcd2l,Snapc1,Tyms,Miip,Mapre1,Zfp108,Cldn11,En2,Clcn7,Fastkd3,Rfesd,Zfp131,Insc,Odc1,Myrip,Chaf1a,Grifin,Ccdc115,Olfml2a,Mt2,D16Ertd472e,Znrf3,Naaa,Dnlz,Cep63,Hsp90b1,Nfx1,Rpl5,Dock5,Atf7ip,Efhd1,St18,2310022B05Rik,Rgl
query_1	TRUE	0.0235889	6285	546	192	0.351648	0.0305489	TF:M00726	TF	Factor: USF2; motif: CASGYG	21833	3706	TF:M00000	TF,TF,TF,TF,TF,TF,TF,TF,TF,TF,TF,TF,TF,TF,TF,TF,TF,TF,TF,TF,TF,TF,TF,TF,TF,TF,TF,TF,TF,TF,TF,TF,TF,TF,TF,TF,TF,TF,TF,TF,TF,TF,TF,TF,TF,TF,TF,TF,TF,TF,TF,TF,TF,TF,TF,TF,TF,TF,TF,TF,TF,TF,TF,TF,TF,TF,TF,TF,TF,TF,TF,TF,TF,TF,TF,TF,TF,TF,TF,TF,TF,TF,TF,TF,TF,	Spata21,Atraid,Pip5k1a,Znhit1,Zfp82,Pdcd2l,Snapc1,Tyms,Miip,Mapre1,Zfp108,Cldn11,En2,Clcn7,Fastkd3,Rfesd,Zfp131,Insc,Odc1,Myrip,Chaf1a,Grifin,Ccdc115,Olfml2a,Mt2,D16Ertd472e,Znrf3,Naaa,Dnlz,Cep63,Hsp90b1,Nfx1,Rpl5,Dock5,Atf7ip,Efhd1,St18,2310022B05Rik,Rgl
query_1	TRUE	0.0235889	4862	546	154	0.282051	0.0316742	TF:M07992	TF	Factor: Hes2; motif: NNNNGRCACGTGN	21833	1446	TF:M00000	TF,TF,TF,TF,TF,TF,TF,TF,TF,TF,TF,TF,TF,TF,TF,TF,TF,TF,TF,TF,TF,TF,TF,TF,TF,TF,TF,TF,TF,TF,TF,TF,TF,TF,TF,TF,TF,TF,TF,TF,TF,TF,TF,TF,TF,TF,TF,TF,TF,TF,TF,TF,TF,TF,TF,TF,TF,TF,TF,TF,TF,TF,TF,TF,TF,TF,TF,TF,TF,TF,TF,TF,TF,TF,TF,TF,TF,TF,TF,TF,TF,TF,TF,TF,TF,	Znhit1,Zfp82,Naa11,Mapre1,Cldn11,En2,Clcn7,Unc13a,Fastkd3,Rfesd,Zfp131,Emilin2,Insc,Odc1,Rtn4,Tm4sf1,Cd84,Grifin,Olfml2a,Dhrs7,Mt2,D16Ertd472e,Znrf3,Pofut1,Nkd1,Pgap2,Pik3r4,Naaa,Dnlz,Hsp90b1,Nfx1,Rpl5,Sec61a1,Atf7ip,Ccdc91,Efhd1,Gas2l3,2310022B05Rik,Bcor
query_1	TRUE	0.0235889	9056	546	264	0.483516	0.0291519	TF:M07250	TF	Factor: E2F-1; motif: NNNSSCGCSAANN	21833	736	TF:M00000	TF,TF,TF,TF,TF,TF,TF,TF,TF,TF,TF,TF,TF,TF,TF,TF,TF,TF,TF,TF,TF,TF,TF,TF,TF,TF,TF,TF,TF,TF,TF,TF,TF,TF,TF,TF,TF,TF,TF,TF,TF,TF,TF,TF,TF,TF,TF,TF,TF,TF,TF,TF,TF,TF,TF,TF,TF,TF,TF,TF,TF,TF,TF,TF,TF,TF,TF,TF,TF,TF,TF,TF,TF,TF,TF,TF,TF,TF,TF,TF,TF,TF,TF,TF,TF,	Fhl4,Rad23a,Atraid,Sclt1,Pip5k1a,Sox7,Znhit1,Nkx6-2,Pdcd2l,Snapc1,Naa11,Pdik1l,Mapre1,Dnajc17,Cldn11,En2,Clcn7,Unc13a,Fastkd3,Pon2,Mrpl55,Rapgefl1,Zfp131,Emilin2,Ggh,Odc1,Fbxo44,Rprd1b,Myrip,Chaf1a,Cdc25a,Myo1d,Olfml2a,Rps13,Dhrs7,Mcur1,Znrf3,Pofut1,Vars2
query_1	TRUE	0.0235889	10366	546	297	0.543956	0.0286514	TF:M02090	TF	Factor: E2F-4; motif: GCGGGAAANA	21833	762	TF:M00000	TF,TF,TF,TF,TF,TF,TF,TF,TF,TF,TF,TF,TF,TF,TF,TF,TF,TF,TF,TF,TF,TF,TF,TF,TF,TF,TF,TF,TF,TF,TF,TF,TF,TF,TF,TF,TF,TF,TF,TF,TF,TF,TF,TF,TF,TF,TF,TF,TF,TF,TF,TF,TF,TF,TF,TF,TF,TF,TF,TF,TF,TF,TF,TF,TF,TF,TF,TF,TF,TF,TF,TF,TF,TF,TF,TF,TF,TF,TF,TF,TF,TF,TF,TF,TF,	Rad23a,Atraid,Sclt1,Sox7,Znhit1,Nkx6-2,Rpap1,Pdcd2l,Enpp5,Tyms,Naa11,Miip,Mapre1,Dnajc17,Zfp108,Tmc4,En2,Unc13a,Fastkd3,Hoxa6,Pon2,Zfp131,Emilin2,Insc,Plscr1,Ggh,Odc1,Fbxo44,Tm4sf1,Rprd1b,Myrip,Chaf1a,Cdc25a,Myo1d,Ccdc115,Dhrs7,Mt2,Mcur1,Pofut1,Vars2,Endo
query_1	TRUE	0.0235889	1993	546	73	0.1337	0.0366282	TF:M06457	TF	Factor: ZN451; motif: CKGGGGGG	21833	4150	TF:M00000	TF,TF,TF,TF,TF,TF,TF,TF,TF,TF,TF,TF,TF,TF,TF,TF,TF,TF,TF,TF,TF,TF,TF,TF,TF,TF,TF,TF,TF,TF,TF,TF,TF,TF,TF,TF,TF,TF,TF,TF,TF,TF,TF,TF,TF,TF,TF,TF,TF,TF,TF,TF,TF,TF,TF,TF,TF,TF,TF,TF,TF,TF,TF,TF,TF,TF,TF,TF,TF,TF,TF,TF,TF	Pon2,Rapgefl1,Zfp131,Emilin2,Insc,Grifin,Znrf3,Nkd1,Nfx1,Speer4b,Bcorl1,Onecut1,Zfp365,Kansl1l,Unc13b,Mapk1ip1l,Ide,6330403K07Rik,Zmynd11,Depdc5,Mill2,Ninj2,Ybx1,Zfp65,Npcd,Alg1,Pnma2,8030462N17Rik,Ccnd1,Pot1b,Egfl6,1190007I07Rik,Coch,Gm10033,Gdpd1,Hspb6,
query_1	TRUE	0.0238689	1863	546	69	0.126374	0.037037	TF:M08878_1	TF	Factor: EGR; motif: CGCCCCCGCNN; match class: 1	21833	861	TF:M08878	TF,TF,TF,TF,TF,TF,TF,TF,TF,TF,TF,TF,TF,TF,TF,TF,TF,TF,TF,TF,TF,TF,TF,TF,TF,TF,TF,TF,TF,TF,TF,TF,TF,TF,TF,TF,TF,TF,TF,TF,TF,TF,TF,TF,TF,TF,TF,TF,TF,TF,TF,TF,TF,TF,TF,TF,TF,TF,TF,TF,TF,TF,TF,TF,TF,TF,TF,TF,TF	Fhl4,Znhit1,Unc13a,Rapgefl1,Zfp131,Ggh,Grifin,Cdc25a,Olfml2a,Znrf3,Pofut1,Pgap2,Kif21a,2310022B05Rik,Rgl1,Bcorl1,Nab1,Kansl1l,Fmnl3,Fam219a,Pcbp2,Mcm8,Mbd5,Syt1,Sympk,Anxa6,Prss27,Cetn4,Cdc42ep1,Usp25,Col26a1,L3hypdh,Galc,Cnn1,Eva1c,Lyrm7,Prr18,Ssbp2,Cpxm
query_1	TRUE	0.0238689	5762	546	178	0.326007	0.0308921	TF:M08885	TF	Factor: HAIRYLIKE; motif: NNNNCANGTG	21833	1416	TF:M00000	TF,TF,TF,TF,TF,TF,TF,TF,TF,TF,TF,TF,TF,TF,TF,TF,TF,TF,TF,TF,TF,TF,TF,TF,TF,TF,TF,TF,TF,TF,TF,TF,TF,TF,TF,TF,TF,TF,TF,TF,TF,TF,TF,TF,TF,TF,TF,TF,TF,TF,TF,TF,TF,TF,TF,TF,TF,TF,TF,TF,TF,TF,TF,TF,TF,TF,TF,TF,TF,TF,TF,TF,TF,TF,TF,TF,TF,TF,TF,TF,TF,TF,TF,TF,TF,	Spata21,Atraid,Znhit1,Nkx6-2,Zfp82,Pdcd2l,Tyms,Pdik1l,Mapre1,Zfp108,Cldn11,En2,Clcn7,Fastkd3,Mrpl55,Rfesd,Zfp131,Ggh,Odc1,Myrip,Cd84,Chaf1a,Grifin,Cdc25a,Olfml2a,Mt2,D16Ertd472e,Znrf3,Kif21a,Naaa,Cep63,Nfx1,Dock5,Atf7ip,Eif2a,Gas2l3,Igsf5,2310022B05Rik,As
query_1	TRUE	0.0239003	7357	546	220	0.40293	0.0299035	TF:M00322	TF	Factor: c-Myc:Max; motif: GCCAYGYGSN	21833	2180	TF:M00000	TF,TF,TF,TF,TF,TF,TF,TF,TF,TF,TF,TF,TF,TF,TF,TF,TF,TF,TF,TF,TF,TF,TF,TF,TF,TF,TF,TF,TF,TF,TF,TF,TF,TF,TF,TF,TF,TF,TF,TF,TF,TF,TF,TF,TF,TF,TF,TF,TF,TF,TF,TF,TF,TF,TF,TF,TF,TF,TF,TF,TF,TF,TF,TF,TF,TF,TF,TF,TF,TF,TF,TF,TF,TF,TF,TF,TF,TF,TF,TF,TF,TF,TF,TF,TF,	Spata21,Atraid,Sclt1,Nkx6-2,Zfp82,Pdcd2l,Snapc1,Tyms,Miip,Mapre1,Zfp108,Unc13a,Fastkd3,Pon2,Gsto1,Rfesd,Zfp131,Emilin2,Ggh,Odc1,Myrip,Cdc25a,Myo1d,Ccdc115,Olfml2a,D16Ertd472e,Znrf3,Pofut1,Vars2,Endov,Nkd1,Kif21a,Mecr,Naaa,Dnlz,Nfx1,Ndfip2,Dock5,Sec61a1,At
query_1	TRUE	0.0245597	7940	546	235	0.430403	0.029597	TF:M00428	TF	Factor: E2F-1; motif: NKTSSCGC	21833	730	TF:M00000	TF,TF,TF,TF,TF,TF,TF,TF,TF,TF,TF,TF,TF,TF,TF,TF,TF,TF,TF,TF,TF,TF,TF,TF,TF,TF,TF,TF,TF,TF,TF,TF,TF,TF,TF,TF,TF,TF,TF,TF,TF,TF,TF,TF,TF,TF,TF,TF,TF,TF,TF,TF,TF,TF,TF,TF,TF,TF,TF,TF,TF,TF,TF,TF,TF,TF,TF,TF,TF,TF,TF,TF,TF,TF,TF,TF,TF,TF,TF,TF,TF,TF,TF,TF,TF,	Fhl4,Rad23a,Sclt1,Pip5k1a,Sox7,Znhit1,Nkx6-2,Zfp82,Snapc1,Tyms,Naa11,Mapre1,Cldn11,En2,Fastkd3,Pon2,Mrpl55,Rfesd,Zfp131,Emilin2,Plscr1,Ggh,Odc1,Fbxo44,Rprd1b,Myrip,Grifin,Cdc25a,Myo1d,Dhrs7,Mt2,D16Ertd472e,Znrf3,Pofut1,Endov,Mecr,Naaa,Pcdh9,Tspyl5,Wdr37,C
query_1	TRUE	0.0255499	6112	546	187	0.342491	0.0305955	TF:M07354	TF	Factor: Egr-1; motif: GCGGGGGCGG	21833	834	TF:M00000	TF,TF,TF,TF,TF,TF,TF,TF,TF,TF,TF,TF,TF,TF,TF,TF,TF,TF,TF,TF,TF,TF,TF,TF,TF,TF,TF,TF,TF,TF,TF,TF,TF,TF,TF,TF,TF,TF,TF,TF,TF,TF,TF,TF,TF,TF,TF,TF,TF,TF,TF,TF,TF,TF,TF,TF,TF,TF,TF,TF,TF,TF,TF,TF,TF,TF,TF,TF,TF,TF,TF,TF,TF,TF,TF,TF,TF,TF,TF,TF,TF,TF,TF,TF,TF,	Fhl4,Rad23a,Znhit1,Nkx6-2,Tyms,Pdik1l,Mapre1,Cldn11,En2,Clcn7,Unc13a,Gsto1,Rapgefl1,Zfp131,Insc,Ggh,Fbxo44,Nudt7,Rprd1b,Myrip,Grifin,Cdc25a,Myo1d,Ccdc115,Olfml2a,Rps13,Mt2,Znrf3,Pofut1,Vars2,Pgap2,Kif21a,Pcdh9,Nfx1,Ccdc91,Speer4b,Ccdc162,Rnf169,2310022B05
query_1	TRUE	0.0291943	1680	546	63	0.115385	0.0375	TF:M00516_1	TF	Factor: E2F-1; motif: TTTSGCGCGMNR; match class: 1	21833	773	TF:M00516	TF,TF,TF,TF,TF,TF,TF,TF,TF,TF,TF,TF,TF,TF,TF,TF,TF,TF,TF,TF,TF,TF,TF,TF,TF,TF,TF,TF,TF,TF,TF,TF,TF,TF,TF,TF,TF,TF,TF,TF,TF,TF,TF,TF,TF,TF,TF,TF,TF,TF,TF,TF,TF,TF,TF,TF,TF,TF,TF,TF,TF,TF,TF	Rad23a,Sox7,Znhit1,Nkx6-2,Dnajc17,En2,Fastkd3,Chaf1a,Cdc25a,Myo1d,Ccdc115,Dhrs7,Nkd1,Pcdh9,Nfx1,Dock5,Sec61a1,Slc25a14,Lgi2,P2ry2,Mcm8,6330403K07Rik,Rbks,Depdc5,Sec63,Ddx4,Adcy4,Egfl6,Coch,Usp25,Clmp,Ppp1r3e,Rbbp4,L3hypdh,Rab6a,Bmp2k,Gnptab,Esrrg,Usp53,St
query_1	TRUE	0.0298816	14297	546	392	0.717949	0.0274183	TF:M02885	TF	Factor: MYF6; motif: NNNRACAGNCNCNCC	21833	2192	TF:M00000	TF,TF,TF,TF,TF,TF,TF,TF,TF,TF,TF,TF,TF,TF,TF,TF,TF,TF,TF,TF,TF,TF,TF,TF,TF,TF,TF,TF,TF,TF,TF,TF,TF,TF,TF,TF,TF,TF,TF,TF,TF,TF,TF,TF,TF,TF,TF,TF,TF,TF,TF,TF,TF,TF,TF,TF,TF,TF,TF,TF,TF,TF,TF,TF,TF,TF,TF,TF,TF,TF,TF,TF,TF,TF,TF,TF,TF,TF,TF,TF,TF,TF,TF,TF,TF,	Spata21,Fhl4,Rad23a,Atraid,Sclt1,Sox7,BC056474,Nkx6-2,Zfp82,Rpap1,Pdcd2l,Snapc1,Enpp5,Miip,Pdik1l,Tdgf1,Zfp108,Cldn11,Tmc4,En2,Clcn7,Unc13a,Fastkd3,Hoxa6,Gsto1,Rfesd,Rapgefl1,Zfp131,Emilin2,Insc,Odc1,Fbxo44,Rtn4,Rprd1b,Myrip,Cd84,Grifin,Myo1d,Ccdc115,Olfm
query_1	TRUE	0.0301032	6174	546	188	0.344322	0.0304503	TF:M07329	TF	Factor: Osx; motif: CCNCCCCCNNN	21833	2550	TF:M00000	TF,TF,TF,TF,TF,TF,TF,TF,TF,TF,TF,TF,TF,TF,TF,TF,TF,TF,TF,TF,TF,TF,TF,TF,TF,TF,TF,TF,TF,TF,TF,TF,TF,TF,TF,TF,TF,TF,TF,TF,TF,TF,TF,TF,TF,TF,TF,TF,TF,TF,TF,TF,TF,TF,TF,TF,TF,TF,TF,TF,TF,TF,TF,TF,TF,TF,TF,TF,TF,TF,TF,TF,TF,TF,TF,TF,TF,TF,TF,TF,TF,TF,TF,TF,TF,	Fhl4,Rad23a,Sclt1,Znhit1,BC056474,Rpap1,Tyms,Naa11,Miip,Pdik1l,Mapre1,Hoxa6,Pon2,Gsto1,Rapgefl1,Zfp131,Emilin2,Plscr1,Ggh,Odc1,Grifin,Ccdc115,Olfml2a,Rps13,Znrf3,Pofut1,Kif21a,Nfx1,Speer4b,Ccdc162,2310022B05Rik,Rgl1,Asxl1,Bcorl1,Onecut1,Gramd4,Nab1,Itgb4,
query_1	TRUE	0.0301032	5237	546	163	0.298535	0.0311247	TF:M00938	TF	Factor: E2F-1; motif: TTGGCGCGRAANNGNM	21833	732	TF:M00000	TF,TF,TF,TF,TF,TF,TF,TF,TF,TF,TF,TF,TF,TF,TF,TF,TF,TF,TF,TF,TF,TF,TF,TF,TF,TF,TF,TF,TF,TF,TF,TF,TF,TF,TF,TF,TF,TF,TF,TF,TF,TF,TF,TF,TF,TF,TF,TF,TF,TF,TF,TF,TF,TF,TF,TF,TF,TF,TF,TF,TF,TF,TF,TF,TF,TF,TF,TF,TF,TF,TF,TF,TF,TF,TF,TF,TF,TF,TF,TF,TF,TF,TF,TF,TF,	Rad23a,Sclt1,Znhit1,BC056474,Nkx6-2,Enpp5,Smim8,Pdik1l,Mapre1,Dnajc17,En2,Unc13a,Fastkd3,Hoxa6,Zfp131,Emilin2,Insc,Myrip,Cdc25a,Olfml2a,Mcur1,Nkd1,Kif21a,Naaa,Pcdh9,Hsp90b1,Ndfip2,Dock5,Sec61a1,Eif2a,Asxl1,Onecut1,Mtmr7,Nab1,Mettl23,Cep97,Zfp365,Fa2h,Disp
query_1	TRUE	0.0315516	7059	546	211	0.386447	0.0298909	TF:M00803_1	TF	Factor: E2F; motif: GGCGSG; match class: 1	21833	775	TF:M00803	TF,TF,TF,TF,TF,TF,TF,TF,TF,TF,TF,TF,TF,TF,TF,TF,TF,TF,TF,TF,TF,TF,TF,TF,TF,TF,TF,TF,TF,TF,TF,TF,TF,TF,TF,TF,TF,TF,TF,TF,TF,TF,TF,TF,TF,TF,TF,TF,TF,TF,TF,TF,TF,TF,TF,TF,TF,TF,TF,TF,TF,TF,TF,TF,TF,TF,TF,TF,TF,TF,TF,TF,TF,TF,TF,TF,TF,TF,TF,TF,TF,TF,TF,TF,TF,	Fhl4,Rad23a,Sclt1,Sox7,Znhit1,Nkx6-2,Zfp82,Pdik1l,Mapre1,Dnajc17,En2,Clcn7,Unc13a,Fastkd3,Gsto1,Rapgefl1,Insc,Ggh,Odc1,Rprd1b,Myrip,Cdc25a,Myo1d,Rps13,Mt2,D16Ertd472e,Mcur1,Znrf3,Pofut1,Nkd1,Kif21a,Mecr,Wdr37,Dnlz,Cep63,Dock5,Sec61a1,Eif2a,Efhd1,Rnf169,23
query_1	TRUE	0.0315516	14562	546	398	0.728938	0.0273314	TF:M02872	TF	Factor: IRF4; motif: NNNAYTCTCGGWNNN	21833	1748	TF:M00000	TF,TF,TF,TF,TF,TF,TF,TF,TF,TF,TF,TF,TF,TF,TF,TF,TF,TF,TF,TF,TF,TF,TF,TF,TF,TF,TF,TF,TF,TF,TF,TF,TF,TF,TF,TF,TF,TF,TF,TF,TF,TF,TF,TF,TF,TF,TF,TF,TF,TF,TF,TF,TF,TF,TF,TF,TF,TF,TF,TF,TF,TF,TF,TF,TF,TF,TF,TF,TF,TF,TF,TF,TF,TF,TF,TF,TF,TF,TF,TF,TF,TF,TF,TF,TF,	Spata21,Fhl4,Atraid,Pip5k1a,Sox7,Znhit1,BC056474,Nkx6-2,Zfp82,Rpap1,Snapc1,Enpp5,Smim8,Naa11,Miip,Pdik1l,Tdgf1,Dnajc17,Zfp108,Cldn11,En2,Clcn7,Fastkd3,Pon2,Gsto1,Rapgefl1,Zfp131,Emilin2,Plscr1,Ggh,Odc1,Nudt7,Tm4sf1,Rprd1b,Asb10,Myrip,Cd84,Grifin,Cdc25a,My
query_1	TRUE	0.0315516	4984	546	156	0.285714	0.0313002	TF:M01837	TF	Factor: FKLF; motif: BGGGNGGVMD	21833	1062	TF:M00000	TF,TF,TF,TF,TF,TF,TF,TF,TF,TF,TF,TF,TF,TF,TF,TF,TF,TF,TF,TF,TF,TF,TF,TF,TF,TF,TF,TF,TF,TF,TF,TF,TF,TF,TF,TF,TF,TF,TF,TF,TF,TF,TF,TF,TF,TF,TF,TF,TF,TF,TF,TF,TF,TF,TF,TF,TF,TF,TF,TF,TF,TF,TF,TF,TF,TF,TF,TF,TF,TF,TF,TF,TF,TF,TF,TF,TF,TF,TF,TF,TF,TF,TF,TF,TF,	Sclt1,Pip5k1a,Enpp5,Tdgf1,En2,Rapgefl1,Zfp131,Fbxo44,Nudt7,Myrip,Grifin,Ccdc115,Olfml2a,Mt2,D16Ertd472e,Znrf3,Pofut1,Cep63,Hsp90b1,Nfx1,Dock5,Ccdc162,Efhd1,Gas2l3,Rgl1,Asxl1,Bcorl1,Mtmr7,Anxa3,Nab1,Itgb4,Nipsnap1,Kansl1l,Fa2h,Ccar2,Lgi2,Slc48a1,Fmnl3,Fam2
query_1	TRUE	0.0315516	1690	546	63	0.115385	0.0372781	TF:M05599_1	TF	Factor: WT1; motif: NGCGGGGGGGTSMMCYN; match class: 1	21833	3735	TF:M05599	TF,TF,TF,TF,TF,TF,TF,TF,TF,TF,TF,TF,TF,TF,TF,TF,TF,TF,TF,TF,TF,TF,TF,TF,TF,TF,TF,TF,TF,TF,TF,TF,TF,TF,TF,TF,TF,TF,TF,TF,TF,TF,TF,TF,TF,TF,TF,TF,TF,TF,TF,TF,TF,TF,TF,TF,TF,TF,TF,TF,TF,TF,TF	Sox7,En2,Fastkd3,Pon2,Gsto1,Zfp131,Fbxo44,Myrip,Grifin,Myo1d,Znrf3,Kif21a,Nfx1,Asxl1,Bcorl1,Nab1,Dgke,Aaas,Zfp365,Kansl1l,Arhgef12,Fmnl3,Ikbip,Npcd,8030462N17Rik,Ccnd1,Prss27,Cetn4,Cd164l2,Emp2,Col26a1,L3hypdh,Lrrc8d,Galc,Ube2i,Prr18,Ssbp2,Abcb10,Ppfibp1,
query_1	TRUE	0.0322511	3461	546	114	0.208791	0.0329385	TF:M02744	TF	Factor: Egr1; motif: NCCGCCCCCGCANN	21833	824	TF:M00000	TF,TF,TF,TF,TF,TF,TF,TF,TF,TF,TF,TF,TF,TF,TF,TF,TF,TF,TF,TF,TF,TF,TF,TF,TF,TF,TF,TF,TF,TF,TF,TF,TF,TF,TF,TF,TF,TF,TF,TF,TF,TF,TF,TF,TF,TF,TF,TF,TF,TF,TF,TF,TF,TF,TF,TF,TF,TF,TF,TF,TF,TF,TF,TF,TF,TF,TF,TF,TF,TF,TF,TF,TF,TF,TF,TF,TF,TF,TF,TF,TF,TF,TF,TF,TF,	Fhl4,Znhit1,Tyms,Pdik1l,Cldn11,Gsto1,Rapgefl1,Ggh,Nudt7,Grifin,Rps13,Znrf3,Pofut1,Vars2,Pgap2,Kif21a,Ccdc91,Speer4b,Rnf169,2310022B05Rik,Rgl1,Bcorl1,Onecut1,Nab1,Aaas,Kansl1l,Fmnl3,Fam219a,Ikbip,Pcbp2,Unc13b,Mcm8,Mapk1ip1l,Mbd5,Mog,Syt1,Zmynd11,Depdc5,Mil
query_1	TRUE	0.0322511	859	546	37	0.0677656	0.0430733	TF:M01299_1	TF	Factor: MECP2; motif: CCGGNNTTWA; match class: 1	21833	2031	TF:M01299	TF,TF,TF,TF,TF,TF,TF,TF,TF,TF,TF,TF,TF,TF,TF,TF,TF,TF,TF,TF,TF,TF,TF,TF,TF,TF,TF,TF,TF,TF,TF,TF,TF,TF,TF,TF,TF	Pip5k1a,Znhit1,Miip,Cldn11,Fastkd3,Chaf1a,Tspyl5,Mtmr7,Il33,Kansl1l,Zfp30,Armc8,8030462N17Rik,Slfn9,Itpripl2,Nfe2l2,Nav1,Hspb6,Eva1c,Bche,Cisd2,Snx29,Trmt1,Zmym5,Sema3c,Rad23b,Slc37a2,4833420G17Rik,Trim6,Il15,Strap,Lamc2,Eps8l1,Rps6,Rlbp1,Zfr,Slx1b
query_1	TRUE	0.0322511	166	546	12	0.021978	0.0722892	TF:M10421	TF	Factor: Zfp322a; motif: GAGCCTGSTACNSWGCCTGN	21833	3904	TF:M00000	TF,TF,TF,TF,TF,TF,TF,TF,TF,TF,TF,TF	Sox7,Ikbip,Mcm8,Mesp1,Atp8a1,Itpripl2,Tekt2,Rbbp4,Rassf2,Trmt6,Lctl,Zbtb8os
query_1	TRUE	0.033435	6196	546	188	0.344322	0.0303422	TF:M00050	TF	Factor: E2F; motif: TTTSGCGC	21833	770	TF:M00000	TF,TF,TF,TF,TF,TF,TF,TF,TF,TF,TF,TF,TF,TF,TF,TF,TF,TF,TF,TF,TF,TF,TF,TF,TF,TF,TF,TF,TF,TF,TF,TF,TF,TF,TF,TF,TF,TF,TF,TF,TF,TF,TF,TF,TF,TF,TF,TF,TF,TF,TF,TF,TF,TF,TF,TF,TF,TF,TF,TF,TF,TF,TF,TF,TF,TF,TF,TF,TF,TF,TF,TF,TF,TF,TF,TF,TF,TF,TF,TF,TF,TF,TF,TF,TF,	Atraid,Sclt1,Pip5k1a,Sox7,Tyms,Smim8,Miip,Mapre1,Dnajc17,En2,Unc13a,Fastkd3,Hoxa6,Rfesd,Emilin2,Plscr1,Ggh,Odc1,Fbxo44,Rprd1b,Chaf1a,Cdc25a,Myo1d,Ccdc115,Dhrs7,Mt2,Mcur1,Znrf3,Vars2,Nkd1,Pik3r4,Pcdh9,Tspyl5,Wdr37,Cep63,Hsp90b1,Nfx1,Ndfip2,Rpl5,Dock5,Sec61
query_1	TRUE	0.0358734	11453	546	322	0.589744	0.0281149	TF:M07322_1	TF	Factor: HSF4; motif: CTGCMRN; match class: 1	21833	1679	TF:M07322	TF,TF,TF,TF,TF,TF,TF,TF,TF,TF,TF,TF,TF,TF,TF,TF,TF,TF,TF,TF,TF,TF,TF,TF,TF,TF,TF,TF,TF,TF,TF,TF,TF,TF,TF,TF,TF,TF,TF,TF,TF,TF,TF,TF,TF,TF,TF,TF,TF,TF,TF,TF,TF,TF,TF,TF,TF,TF,TF,TF,TF,TF,TF,TF,TF,TF,TF,TF,TF,TF,TF,TF,TF,TF,TF,TF,TF,TF,TF,TF,TF,TF,TF,TF,TF,	Spata21,Atraid,Sclt1,Sox7,Nkx6-2,Pdcd2l,Snapc1,Tyms,Naa11,Miip,Pdik1l,Mapre1,Tdgf1,Zfp108,Cldn11,En2,Clcn7,Hoxa6,Gsto1,Mrpl55,Rfesd,Zfp131,Emilin2,Insc,Odc1,Fbxo44,Nudt7,Tm4sf1,Asb10,Myrip,Grifin,Ccdc115,Olfml2a,Dhrs7,Mt2,D16Ertd472e,Mcur1,Znrf3,Vars2,End
query_1	TRUE	0.0390923	8683	546	252	0.461538	0.0290222	TF:M04157	TF	Factor: Tfap2a; motif: TGCCCYNRGGGCA	21833	3624	TF:M00000	TF,TF,TF,TF,TF,TF,TF,TF,TF,TF,TF,TF,TF,TF,TF,TF,TF,TF,TF,TF,TF,TF,TF,TF,TF,TF,TF,TF,TF,TF,TF,TF,TF,TF,TF,TF,TF,TF,TF,TF,TF,TF,TF,TF,TF,TF,TF,TF,TF,TF,TF,TF,TF,TF,TF,TF,TF,TF,TF,TF,TF,TF,TF,TF,TF,TF,TF,TF,TF,TF,TF,TF,TF,TF,TF,TF,TF,TF,TF,TF,TF,TF,TF,TF,TF,	Spata21,Fhl4,Rad23a,Nkx6-2,Zfp82,Pdcd2l,Snapc1,Enpp5,Naa11,Pdik1l,Mapre1,Dnajc17,Zfp108,Cldn11,En2,Hoxa6,Pon2,Mrpl55,Rapgefl1,Zfp131,Emilin2,Insc,Odc1,Fbxo44,Asb10,Grifin,Cdc25a,Myo1d,Ccdc115,Olfml2a,Mt2,Mcur1,Znrf3,Pofut1,Vars2,Endov,Nkd1,Pgap2,Kif21a,Na
query_1	TRUE	0.0390923	5092	546	158	0.289377	0.0310291	TF:M01100	TF	Factor: LRF; motif: GGGGKYNNB	21833	1926	TF:M00000	TF,TF,TF,TF,TF,TF,TF,TF,TF,TF,TF,TF,TF,TF,TF,TF,TF,TF,TF,TF,TF,TF,TF,TF,TF,TF,TF,TF,TF,TF,TF,TF,TF,TF,TF,TF,TF,TF,TF,TF,TF,TF,TF,TF,TF,TF,TF,TF,TF,TF,TF,TF,TF,TF,TF,TF,TF,TF,TF,TF,TF,TF,TF,TF,TF,TF,TF,TF,TF,TF,TF,TF,TF,TF,TF,TF,TF,TF,TF,TF,TF,TF,TF,TF,TF,	Fhl4,Enpp5,Tdgf1,Dnajc17,En2,Clcn7,Rapgefl1,Zfp131,Insc,Fbxo44,Grifin,Cdc25a,Myo1d,Ccdc115,Olfml2a,Pofut1,Dnlz,Cep63,Hsp90b1,Nfx1,Sec61a1,Ccdc162,Eif2a,Efhd1,Bcorl1,Gramd4,Mettl23,Cep97,St6galnac3,Fa2h,Agpat5,Arhgef12,Tpm1,Zfp235,Ccar2,Lgi2,Fmnl3,Fam219a,
query_1	TRUE	0.0396344	4873	546	152	0.278388	0.0311923	TF:M00920	TF	Factor: E2F; motif: NKCGCGCSAAAN	21833	784	TF:M00000	TF,TF,TF,TF,TF,TF,TF,TF,TF,TF,TF,TF,TF,TF,TF,TF,TF,TF,TF,TF,TF,TF,TF,TF,TF,TF,TF,TF,TF,TF,TF,TF,TF,TF,TF,TF,TF,TF,TF,TF,TF,TF,TF,TF,TF,TF,TF,TF,TF,TF,TF,TF,TF,TF,TF,TF,TF,TF,TF,TF,TF,TF,TF,TF,TF,TF,TF,TF,TF,TF,TF,TF,TF,TF,TF,TF,TF,TF,TF,TF,TF,TF,TF,TF,TF,	Rad23a,Sclt1,Pip5k1a,Sox7,Znhit1,Nkx6-2,Pdcd2l,Tyms,Naa11,Mapre1,Dnajc17,En2,Fastkd3,Pon2,Zfp131,Ggh,Odc1,Fbxo44,Chaf1a,Cdc25a,Myo1d,Ccdc115,Dhrs7,Mt2,Znrf3,Nkd1,Pcdh9,Tspyl5,Cep63,Hsp90b1,Nfx1,Rpl5,Dock5,Sec61a1,Eif2a,Bcorl1,Oxa1l,Kansl1l,Agpat5,Gnptg,H2
query_1	TRUE	0.0396996	6187	546	187	0.342491	0.0302247	TF:M02039	TF	Factor: GABPalpha; motif: ACCGGAARYN	21833	1228	TF:M00000	TF,TF,TF,TF,TF,TF,TF,TF,TF,TF,TF,TF,TF,TF,TF,TF,TF,TF,TF,TF,TF,TF,TF,TF,TF,TF,TF,TF,TF,TF,TF,TF,TF,TF,TF,TF,TF,TF,TF,TF,TF,TF,TF,TF,TF,TF,TF,TF,TF,TF,TF,TF,TF,TF,TF,TF,TF,TF,TF,TF,TF,TF,TF,TF,TF,TF,TF,TF,TF,TF,TF,TF,TF,TF,TF,TF,TF,TF,TF,TF,TF,TF,TF,TF,TF,	Rad23a,Znhit1,BC056474,Zfp82,Tyms,Smim8,Naa11,Miip,Mapre1,Dnajc17,Hoxa6,Rfesd,Emilin2,Plscr1,Odc1,Fbxo44,Tm4sf1,Rprd1b,Cd84,Ccdc115,Dhrs7,Endov,Mecr,Pcdh9,Wdr37,Dnlz,Cep63,Hsp90b1,Nfx1,Dock5,Sec61a1,Atf7ip,Ccdc91,Speer4b,Eif2a,Exoc3l4,2310022B05Rik,Rgl1,A
query_1	TRUE	0.0396996	7023	546	209	0.382784	0.0297594	TF:M00470	TF	Factor: AP-2gamma; motif: GCCYNNGGS	21833	102	TF:M00000	TF,TF,TF,TF,TF,TF,TF,TF,TF,TF,TF,TF,TF,TF,TF,TF,TF,TF,TF,TF,TF,TF,TF,TF,TF,TF,TF,TF,TF,TF,TF,TF,TF,TF,TF,TF,TF,TF,TF,TF,TF,TF,TF,TF,TF,TF,TF,TF,TF,TF,TF,TF,TF,TF,TF,TF,TF,TF,TF,TF,TF,TF,TF,TF,TF,TF,TF,TF,TF,TF,TF,TF,TF,TF,TF,TF,TF,TF,TF,TF,TF,TF,TF,TF,TF,	Fhl4,Rad23a,Atraid,Sox7,Znhit1,Mapre1,Dnajc17,Tmc4,En2,Clcn7,Fastkd3,Hoxa6,Rapgefl1,Zfp131,Emilin2,Asb10,Myrip,Cdc25a,Mt2,D16Ertd472e,Mcur1,Znrf3,Pofut1,Vars2,Endov,Nkd1,Pgap2,Kif21a,Mecr,Naaa,Dnlz,Cep63,Hsp90b1,Ndfip2,Dock5,Sec61a1,Ccdc91,Efhd1,Exoc3l4,2
query_1	TRUE	0.0396996	8105	546	237	0.434066	0.0292412	TF:M07397	TF	Factor: ZBP89; motif: CCCCKCCCCCNN	21833	3778	TF:M00000	TF,TF,TF,TF,TF,TF,TF,TF,TF,TF,TF,TF,TF,TF,TF,TF,TF,TF,TF,TF,TF,TF,TF,TF,TF,TF,TF,TF,TF,TF,TF,TF,TF,TF,TF,TF,TF,TF,TF,TF,TF,TF,TF,TF,TF,TF,TF,TF,TF,TF,TF,TF,TF,TF,TF,TF,TF,TF,TF,TF,TF,TF,TF,TF,TF,TF,TF,TF,TF,TF,TF,TF,TF,TF,TF,TF,TF,TF,TF,TF,TF,TF,TF,TF,TF,	Fhl4,Atraid,Sclt1,Pip5k1a,Snapc1,Enpp5,Tyms,Miip,Pdik1l,Mapre1,Dnajc17,Cldn11,Tmc4,En2,Unc13a,Pon2,Gsto1,Mrpl55,Rapgefl1,Zfp131,Emilin2,Ggh,Odc1,Fbxo44,Nudt7,Rprd1b,Asb10,Grifin,Myo1d,Ccdc115,Olfml2a,Rps13,Mt2,Znrf3,Vars2,Pgap2,Kif21a,Nfx1,Rpl5,Ccdc91,Ccd
query_1	TRUE	0.0417559	7073	546	210	0.384615	0.0296904	TF:M00539	TF	Factor: Arnt; motif: NNNNNRTCACGTGAYNNNNN	21833	156	TF:M00000	TF,TF,TF,TF,TF,TF,TF,TF,TF,TF,TF,TF,TF,TF,TF,TF,TF,TF,TF,TF,TF,TF,TF,TF,TF,TF,TF,TF,TF,TF,TF,TF,TF,TF,TF,TF,TF,TF,TF,TF,TF,TF,TF,TF,TF,TF,TF,TF,TF,TF,TF,TF,TF,TF,TF,TF,TF,TF,TF,TF,TF,TF,TF,TF,TF,TF,TF,TF,TF,TF,TF,TF,TF,TF,TF,TF,TF,TF,TF,TF,TF,TF,TF,TF,TF,	Spata21,Atraid,Pip5k1a,Znhit1,Zfp82,Pdcd2l,Snapc1,Tyms,Miip,Pdik1l,Mapre1,Tdgf1,Zfp108,Cldn11,En2,Clcn7,Fastkd3,Rfesd,Zfp131,Insc,Odc1,Rtn4,Myrip,Chaf1a,Grifin,Ccdc115,Olfml2a,Mt2,D16Ertd472e,Znrf3,Naaa,Dnlz,Cep63,Hsp90b1,Nfx1,Rpl5,Dock5,Atf7ip,Ccdc91,Efh
query_1	TRUE	0.0417559	8503	546	247	0.452381	0.0290486	TF:M01855	TF	Factor: AHR; motif: CACGCN	21833	16	TF:M00000	TF,TF,TF,TF,TF,TF,TF,TF,TF,TF,TF,TF,TF,TF,TF,TF,TF,TF,TF,TF,TF,TF,TF,TF,TF,TF,TF,TF,TF,TF,TF,TF,TF,TF,TF,TF,TF,TF,TF,TF,TF,TF,TF,TF,TF,TF,TF,TF,TF,TF,TF,TF,TF,TF,TF,TF,TF,TF,TF,TF,TF,TF,TF,TF,TF,TF,TF,TF,TF,TF,TF,TF,TF,TF,TF,TF,TF,TF,TF,TF,TF,TF,TF,TF,TF,	Atraid,Znhit1,BC056474,Zfp82,Enpp5,Mapre1,Tdgf1,Dnajc17,Cldn11,En2,Unc13a,Fastkd3,Aspa,Pon2,Mrpl55,Rfesd,Emilin2,Plscr1,Fbxo44,Nudt7,Rprd1b,Ccdc115,Dhrs7,Mt2,D16Ertd472e,Mcur1,Pofut1,Vars2,Pgap2,Kif21a,Pcdh9,Tspyl5,Hsp90b1,Nfx1,Rpl5,Dock5,Sec61a1,Ccdc91,C
query_1	TRUE	0.0417559	7073	546	210	0.384615	0.0296904	TF:M00539_1	TF	Factor: Arnt; motif: NNNNNRTCACGTGAYNNNNN; match class: 1	21833	157	TF:M00539	TF,TF,TF,TF,TF,TF,TF,TF,TF,TF,TF,TF,TF,TF,TF,TF,TF,TF,TF,TF,TF,TF,TF,TF,TF,TF,TF,TF,TF,TF,TF,TF,TF,TF,TF,TF,TF,TF,TF,TF,TF,TF,TF,TF,TF,TF,TF,TF,TF,TF,TF,TF,TF,TF,TF,TF,TF,TF,TF,TF,TF,TF,TF,TF,TF,TF,TF,TF,TF,TF,TF,TF,TF,TF,TF,TF,TF,TF,TF,TF,TF,TF,TF,TF,TF,	Spata21,Atraid,Pip5k1a,Znhit1,Zfp82,Pdcd2l,Snapc1,Tyms,Miip,Pdik1l,Mapre1,Tdgf1,Zfp108,Cldn11,En2,Clcn7,Fastkd3,Rfesd,Zfp131,Insc,Odc1,Rtn4,Myrip,Chaf1a,Grifin,Ccdc115,Olfml2a,Mt2,D16Ertd472e,Znrf3,Naaa,Dnlz,Cep63,Hsp90b1,Nfx1,Rpl5,Dock5,Atf7ip,Ccdc91,Efh
query_1	TRUE	0.0434678	7121	546	211	0.386447	0.0296307	TF:M00915	TF	Factor: AP-2; motif: SNNNCCNCAGGCN	21833	120	TF:M00000	TF,TF,TF,TF,TF,TF,TF,TF,TF,TF,TF,TF,TF,TF,TF,TF,TF,TF,TF,TF,TF,TF,TF,TF,TF,TF,TF,TF,TF,TF,TF,TF,TF,TF,TF,TF,TF,TF,TF,TF,TF,TF,TF,TF,TF,TF,TF,TF,TF,TF,TF,TF,TF,TF,TF,TF,TF,TF,TF,TF,TF,TF,TF,TF,TF,TF,TF,TF,TF,TF,TF,TF,TF,TF,TF,TF,TF,TF,TF,TF,TF,TF,TF,TF,TF,	Fhl4,Rad23a,Atraid,Zfp82,Enpp5,Pdik1l,Mapre1,Tdgf1,Zfp108,Cldn11,Tmc4,En2,Clcn7,Unc13a,Gsto1,Mrpl55,Rapgefl1,Zfp131,Emilin2,Ggh,Odc1,Fbxo44,Tm4sf1,Asb10,Grifin,Cdc25a,Mt2,D16Ertd472e,Mcur1,Znrf3,Pofut1,Vars2,Endov,Nkd1,Pgap2,Kif21a,Dnlz,Cep63,Nfx1,Rpl5,Do
query_1	TRUE	0.0434678	4743	546	148	0.271062	0.0312039	TF:M07597	TF	Factor: Egr-1; motif: GCGTGGGCGT	21833	828	TF:M00000	TF,TF,TF,TF,TF,TF,TF,TF,TF,TF,TF,TF,TF,TF,TF,TF,TF,TF,TF,TF,TF,TF,TF,TF,TF,TF,TF,TF,TF,TF,TF,TF,TF,TF,TF,TF,TF,TF,TF,TF,TF,TF,TF,TF,TF,TF,TF,TF,TF,TF,TF,TF,TF,TF,TF,TF,TF,TF,TF,TF,TF,TF,TF,TF,TF,TF,TF,TF,TF,TF,TF,TF,TF,TF,TF,TF,TF,TF,TF,TF,TF,TF,TF,TF,TF,	Fhl4,Znhit1,BC056474,Zfp82,Snapc1,Enpp5,Mapre1,Dnajc17,Cldn11,Unc13a,Mrpl55,Rfesd,Fbxo44,Nudt7,Grifin,Cdc25a,Myo1d,Rps13,D16Ertd472e,Mcur1,Vars2,Endov,Kif21a,Dnlz,Dock5,Sec61a1,Atf7ip,Eif2a,2310022B05Rik,Rgl1,Bcorl1,Onecut1,Mtmr7,Oxa1l,Nab1,Dgke,Itgb4,Zfp
query_1	TRUE	0.0434678	4157	546	132	0.241758	0.0317537	TF:M00223	TF	Factor: STAT; motif: TTCCCGKAA	21833	3422	TF:M00000	TF,TF,TF,TF,TF,TF,TF,TF,TF,TF,TF,TF,TF,TF,TF,TF,TF,TF,TF,TF,TF,TF,TF,TF,TF,TF,TF,TF,TF,TF,TF,TF,TF,TF,TF,TF,TF,TF,TF,TF,TF,TF,TF,TF,TF,TF,TF,TF,TF,TF,TF,TF,TF,TF,TF,TF,TF,TF,TF,TF,TF,TF,TF,TF,TF,TF,TF,TF,TF,TF,TF,TF,TF,TF,TF,TF,TF,TF,TF,TF,TF,TF,TF,TF,TF,	Atraid,Sox7,Znhit1,BC056474,Nkx6-2,Tyms,Naa11,Pdik1l,Zfp108,Clcn7,Unc13a,Emilin2,Plscr1,Odc1,Nudt7,Dhrs7,Pgap2,Mecr,Hsp90b1,Sec61a1,Atf7ip,Exoc3l4,Rnf169,Rgl1,Asxl1,Bcorl1,Oxa1l,Itgb4,Casp12,Isoc2a,St6galnac3,Disp2,Slc25a14,Zfp235,P2ry2,Olfr319,Mesp1,Mbd5
query_1	TRUE	0.0434678	10050	546	286	0.52381	0.0284577	TF:M00444	TF	Factor: VDR; motif: GGGKNARNRRGGWSA	21833	3730	TF:M00000	TF,TF,TF,TF,TF,TF,TF,TF,TF,TF,TF,TF,TF,TF,TF,TF,TF,TF,TF,TF,TF,TF,TF,TF,TF,TF,TF,TF,TF,TF,TF,TF,TF,TF,TF,TF,TF,TF,TF,TF,TF,TF,TF,TF,TF,TF,TF,TF,TF,TF,TF,TF,TF,TF,TF,TF,TF,TF,TF,TF,TF,TF,TF,TF,TF,TF,TF,TF,TF,TF,TF,TF,TF,TF,TF,TF,TF,TF,TF,TF,TF,TF,TF,TF,TF,	Spata21,Fhl4,Rad23a,Atraid,Sox7,BC056474,Nkx6-2,Zfp82,Pdcd2l,Snapc1,Enpp5,Pdik1l,Tmc4,Unc13a,Fastkd3,Hoxa6,Pon2,Gsto1,Mrpl55,Rapgefl1,Zfp131,Emilin2,Insc,Plscr1,Fbxo44,Rtn4,Tm4sf1,Asb10,Cd84,Chaf1a,Grifin,Myo1d,Mt2,D16Ertd472e,Mcur1,Znrf3,Vars2,Nkd1,Pgap2
query_1	TRUE	0.0494583	795	546	34	0.0622711	0.0427673	TF:M07998	TF	Factor: Mlxip; motif: NCACGTGN	21833	2100	TF:M00000	TF,TF,TF,TF,TF,TF,TF,TF,TF,TF,TF,TF,TF,TF,TF,TF,TF,TF,TF,TF,TF,TF,TF,TF,TF,TF,TF,TF,TF,TF,TF,TF,TF,TF	Znhit1,Zfp82,En2,Clcn7,Fastkd3,Grifin,Olfml2a,Znrf3,Naaa,Zfp365,Ikbip,Mboat1,Zmynd11,Trim17,Alg1,Rhobtb3,Ermap,8030462N17Rik,Rsph10b,Elf5,1190007I07Rik,Hjurp,1700001J03Rik,Cort,Obscn,Msx3,Lrrc46,Hpgd,Ddo,Zfp566,Ttc8,Il17d,Pbp2,Rpl14
query_1	TRUE	0.0494583	4319	546	136	0.249084	0.0314888	TF:M01988	TF	Factor: ER71; motif: ACCGGAARYN	21833	926	TF:M00000	TF,TF,TF,TF,TF,TF,TF,TF,TF,TF,TF,TF,TF,TF,TF,TF,TF,TF,TF,TF,TF,TF,TF,TF,TF,TF,TF,TF,TF,TF,TF,TF,TF,TF,TF,TF,TF,TF,TF,TF,TF,TF,TF,TF,TF,TF,TF,TF,TF,TF,TF,TF,TF,TF,TF,TF,TF,TF,TF,TF,TF,TF,TF,TF,TF,TF,TF,TF,TF,TF,TF,TF,TF,TF,TF,TF,TF,TF,TF,TF,TF,TF,TF,TF,TF,	Rad23a,Znhit1,BC056474,Zfp82,Tyms,Smim8,Naa11,Miip,Mapre1,Hoxa6,Rfesd,Emilin2,Plscr1,Fbxo44,Ccdc115,Dhrs7,Endov,Wdr37,Dnlz,Cep63,Hsp90b1,Nfx1,Dock5,Sec61a1,Ccdc91,Exoc3l4,Rgl1,Anxa3,Dgke,Aaas,Mri1,Arhgef12,Slc25a14,Gnptg,Ccar2,Fam219a,Ikbip,Pcbp2,Mcm8,Zfp
query_1	TRUE	0.0497208	4321	546	136	0.249084	0.0314742	TF:M03558	TF	Factor: P73; motif: GNNNRRRCNTGCMNNTSASN	21833	2600	TF:M00000	TF,TF,TF,TF,TF,TF,TF,TF,TF,TF,TF,TF,TF,TF,TF,TF,TF,TF,TF,TF,TF,TF,TF,TF,TF,TF,TF,TF,TF,TF,TF,TF,TF,TF,TF,TF,TF,TF,TF,TF,TF,TF,TF,TF,TF,TF,TF,TF,TF,TF,TF,TF,TF,TF,TF,TF,TF,TF,TF,TF,TF,TF,TF,TF,TF,TF,TF,TF,TF,TF,TF,TF,TF,TF,TF,TF,TF,TF,TF,TF,TF,TF,TF,TF,TF,	Atraid,Sox7,Nkx6-2,Snapc1,Tyms,Mapre1,Tdgf1,Zfp108,Clcn7,Hoxa6,Gsto1,Zfp131,Insc,Odc1,Tm4sf1,Myrip,Chaf1a,Grifin,Rps13,Mt2,Mcur1,Endov,Mecr,Naaa,Tspyl5,Dnlz,Hsp90b1,Sec61a1,Ccdc91,Ccdc162,Eif2a,Rnf169,Bcorl1,Onecut1,Anxa3,Itgb4,Cep97,Aaas,Isoc2a,Kansl1l,A

## Sheet: gProfiler DEGs UP
query	significant	adj_pvalue	term_size	query_size	intersection_size	precision	recall	term_id	source	term_name	effective_domain_size	source_order	parents	evidence_codes	intersection
query_1	TRUE	1.04489e-10	6255	347	142	0.409222	0.0227018	GO:0051179	GO:BP	localization	27492	15663	GO:0008150	ISO IBA IEA,ISS ISO,IMP IBA,IEA,IGI,IMP ISO IBA IC IEA,IBA IEA,ISO IEA,ISS ISO IEA,IEA,IBA IEA,IDA,IBA,IMP IBA IEA,IDA IBA IEA,IBA NAS IEA,ISS ISO IBA IEA,IMP,IBA IEA,IDA IMP ISS ISO IEA,IBA,IMP ISO IEA,ISO IEA,IMP,IDA,IBA IEA,ISS ISO IEA,ISO IEA,IEA,ISO	Clcnkb,Limch1,Upk3a,Dnah6,Lrat,Ift140,Exoc3l2,Ssb,Loxl2,Sytl1,Tekt1,Mogat2,Tmem30c,Syt10,Scn11a,Ica1,Vps4a,Map1b,Slc16a6,Grn,Ntn4,Chrm3,Sfrp1,Fbn2,1810037I17Rik,Clcnka,Cript,Sparc,Cox7b2,Gabra2,Tnfrsf14,Slc7a14,Nup54,Tmem87a,Fxyd1,Fcrls,Sox14,Fasl,Cds2,Wh
query_1	TRUE	3.46729e-07	4747	347	108	0.311239	0.0227512	GO:0051234	GO:BP	establishment of localization	27492	15707	GO:0051179	ISO IBA IEA,IMP IBA,IGI,IMP ISO IBA IC IEA,IBA IEA,ISO IEA,IEA,IEA,IDA,IBA,IMP IBA IEA,IDA IBA IEA,IBA NAS IEA,ISS ISO IBA IEA,IMP,IBA IEA,IMP ISS ISO IEA,IMP ISO IEA,ISO IEA,IDA,IBA IEA,ISS ISO IEA,IEA,ISO IBA IEA,IBA IEA,ISO IBA IEA,IEA,IMP ISS ISO IBA	Clcnkb,Upk3a,Lrat,Ift140,Exoc3l2,Ssb,Loxl2,Sytl1,Mogat2,Tmem30c,Syt10,Scn11a,Ica1,Vps4a,Map1b,Slc16a6,Grn,Chrm3,Sfrp1,1810037I17Rik,Clcnka,Cript,Cox7b2,Gabra2,Slc7a14,Nup54,Tmem87a,Fxyd1,Fcrls,Fasl,Whrn,Xdh,Scg5,Golga7,Nedd1,Sdad1,Aagab,Slc15a2,Fgf15,Vps3
query_1	TRUE	5.93728e-06	4594	347	101	0.291066	0.0219852	GO:0006810	GO:BP	transport	27492	2768	GO:0051234	ISO IBA IEA,IMP IBA,IGI,IMP ISO IBA IC IEA,IBA IEA,ISO IEA,IEA,IEA,IDA,IBA,IMP IBA IEA,IDA IBA IEA,IBA NAS IEA,ISS ISO IBA IEA,IMP,IBA IEA,IMP ISS ISO IEA,IMP ISO IEA,ISO IEA,IDA,IBA IEA,IEA,ISO IBA IEA,IBA IEA,ISO IBA IEA,IEA,IMP ISS ISO IBA IEA,IEA,ISO	Clcnkb,Upk3a,Lrat,Ift140,Exoc3l2,Ssb,Loxl2,Sytl1,Mogat2,Tmem30c,Syt10,Scn11a,Ica1,Vps4a,Map1b,Slc16a6,Grn,Chrm3,Sfrp1,1810037I17Rik,Clcnka,Cox7b2,Gabra2,Slc7a14,Nup54,Tmem87a,Fxyd1,Fcrls,Fasl,Xdh,Scg5,Golga7,Sdad1,Aagab,Slc15a2,Fgf15,Vps37a,Sln,Kif5c,Slc3
query_1	TRUE	5.93728e-06	2754	347	71	0.204611	0.0257807	GO:0009653	GO:BP	anatomical structure morphogenesis	27492	4023	c("GO:0032502", "GO:0048856")	IDA,IMP,IMP,IMP,ISS ISO IEA,IMP,IMP IGI ISO IBA IEA,IDA,IDA IBA,IDA IMP IGI IEP ISO,IMP IBA IEA,ISO IEA,IMP TAS,IEA,IMP IGI,IBA,IMP ISO IEA,IMP IBA,ISO IEA,IGI,IGI,IBA,IMP,IDA IGI,ISO IEA,IMP IBA,IDA IMP,IBA,IEA,IGI,IGI,ISO IEA,IMP,IGI IBA,IMP,IDA ISS ISO	Ablim1,Upk3a,Wdr48,Ift140,Loxl2,Ccnb1ip1,Map1b,Grn,Ntn4,Sfrp1,Fbn2,Sparc,Prkar1a,Nyap2,Prrx1,Sox14,Fasl,Whrn,Xdh,Gcnt1,Hdac1,Fgf15,Eps8,Kras,Cx3cr1,Kif5c,Etv4,Sema3d,Pik3cg,Lats1,Sdc4,Stau2,Apaf1,Cdh11,Tgfb1i1,Vil1,Itga4,Cdh18,Mical2,Ets1,Meox1,Cacng7,Fan
query_1	TRUE	7.57721e-05	3698	347	83	0.239193	0.0224446	GO:0006996	GO:BP	organelle organization	27492	2922	GO:0016043	ISS ISO IBA IEA,ISO IBA IEA,IMP ISS ISO IBA IC IEA,ISS ISO IEA,IBA IEA,IMP IBA IEA,IMP ISO IBA,IMP ISO IBA IEA,IDA IMP ISS ISO IEA,ISS IBA IEA,ISO,IMP TAS IEA,ISS ISO IBA IEA,IMP,IBA,IEA,IBA,IBA IEA,ISO IEA,IMP ISO IEA,IBA,IEA,IC IEA,ISO,ISO TAS IEA,IEA,I	Limch1,Ablim1,Ift140,Loxl2,Tekt1,Ccnb1ip1,Vps4a,Map1b,Grn,Armc9,Sfrp1,Prm1,Cript,Prkar1a,Nup54,Daam1,Hus1,Recql,Fasl,Cds2,Hcfc2,Mcm3,Syce1,Nedd1,Hdac1,Sdad1,Pi4k2b,Eps8,Kras,Cnot7,Ccdc68,Plk1,Coa4,Vps39,Rsph1,Kif27,Lats1,Sdc4,Stau2,Mns1,Vil1,Hspa4,Crebzf,
query_1	TRUE	0.000117882	6113	347	119	0.342939	0.0194667	GO:0048856	GO:BP	anatomical structure development	27492	15160	GO:0032502	ISS IEA,IDA,IMP ISO IEA,IMP,IMP,IMP,IMP ISS ISO IEA,IEA,IMP,ISS ISO,IMP IGI ISO IBA IEA,IDA IMP ISS ISO IEA,IDA IBA,ISS ISO IEA,IDA IMP IGI IEP ISO IEA,IMP IBA IEA,IMP,IMP,IMP,ISS ISO IEA,IMP ISO IBA IEA,IMP TAS,IDA,IEA,IDA IMP IGI,IMP,IMP ISS,IMP IBA,IMP	Rbm45,Ablim1,Upk3a,Wdr48,Ift140,Exoc3l2,Loxl2,Sstr1,Ccnb1ip1,Vps4a,Map1b,Grn,Ntn4,Angptl7,Sfrp1,Fbn2,Pirb,Prm1,Clcnka,Cdk13,Sparc,Prkar1a,Gabra2,Nyap2,Prrx1,Hus1,Adam19,Sox14,Fasl,Frg1,Whrn,Xdh,Psmb11,Gcnt1,Hdac1,Fgf15,Eps8,Kras,Anxa4,Cblb,Cx3cr1,Kif5c,Et
query_1	TRUE	0.000236836	4598	347	95	0.273775	0.0206612	GO:0030154	GO:BP	cell differentiation	27492	7722	GO:0048869	IEA,IDA,ISO IEA,IEA,IMP,IMP ISS ISO IEA,IMP,IMP IGI ISO IBA IEA,IMP ISS ISO IEA,IDA IBA,IDA IMP IGI ISO IEA,IMP,IMP,IMP IEA,IMP,IBA,IMP,IEA,IDA IMP,IMP IBA,IMP,IMP IBA,IMP ISO IEA,IMP,IGI,IMP IBA,IDA IMP IGI,IEA,IMP ISO IEA,IMP IBA,IMP ISS ISO IBA IEA,IMP	Rbm45,Ablim1,Upk3a,Catsperg2,Ift140,Loxl2,Ccnb1ip1,Map1b,Grn,Ntn4,Sfrp1,Fbn2,Pirb,Prm1,Cdk13,Mga,Prkar1a,Nyap2,Prrx1,Sox14,Fasl,Whrn,Xdh,Psmb11,Hdac1,Fgf15,Kras,Anxa4,Cx3cr1,Kif5c,Etv4,Rsph1,Sema3d,Lats1,Sdc4,Cd3d,Stau2,Apaf1,Cdh11,Mns1,Tgfb1i1,Marveld2,V
query_1	TRUE	0.000325911	5441	347	107	0.308357	0.0196655	GO:0007275	GO:BP	multicellular organism development	27492	3168	c("GO:0032501", "GO:0048856")	ISS IEA,IDA,IMP,IMP,IMP,IMP,IMP ISS ISO IEA,IEA,IMP,ISS ISO,IMP IGI ISO IBA IEA,IDA IMP ISO,IDA IBA,ISS ISO IEA,IDA IMP IGI IEP ISO IEA,IMP IEA,IMP,IMP,ISS ISO IEA,IMP ISO IEA,IMP TAS,IDA,IEA,IDA IMP IGI,IMP,IMP ISS,IMP,IMP ISO IEA,IEA,IMP IBA,IMP ISO IEA	Rbm45,Ablim1,Upk3a,Wdr48,Ift140,Exoc3l2,Loxl2,Sstr1,Ccnb1ip1,Vps4a,Map1b,Grn,Ntn4,Angptl7,Sfrp1,Fbn2,Pirb,Clcnka,Cdk13,Sparc,Prkar1a,Gabra2,Nyap2,Prrx1,Hus1,Adam19,Sox14,Fasl,Frg1,Whrn,Xdh,Psmb11,Gcnt1,Hdac1,Fgf15,Kras,Anxa4,Cblb,Cx3cr1,Kif5c,Etv4,Sema3d,
query_1	TRUE	0.000386009	2979	347	68	0.195965	0.0228265	GO:0065009	GO:BP	regulation of molecular function	27492	18630	GO:0065007	IEA,IEA,ISO IEA,IMP ISS ISO IEA,ISO IEA,IGI,IDA,IMP ISO IBA IEA,IMP IBA,ISO IEA,ISO IEA,IEA,ISO IEA,ISO IEA,ISO IEA,IEA,ISO,IDA IMP ISO IEA,ISO IEA,IGI ISO IEA,IMP IBA,IEA,ISO IEA,TAS,IEA,IMP ISS ISO IEA,IEA,IEA,IEA,IMP ISO IEA,ISS ISO IEA,ISO IEA,IMP IGI	Serpina3n,Tnfrsf10b,Slpi,Grn,Chrm3,Sfrp1,1810037I17Rik,Prkar1a,Fxyd1,Fasl,Xdh,Scg5,Ppp2r5a,Hdac1,Acer2,4930449I24Rik,Kras,Sln,Anxa4,Guca1a,Cblb,Ctla2b,Cx3cr1,Adcy7,Pcp2,Plk1,Dock3,4933421I07Rik,Rasal2,Pik3cg,Lats1,Sdc4,Apaf1,Egln3,Anxa9,Dgkq,Vil1,Itga4,Cr
query_1	TRUE	0.000386009	2257	347	56	0.161383	0.0248117	GO:0050790	GO:BP	regulation of catalytic activity	27492	15337	GO:0065009	IEA,IEA,IEA,IMP ISS ISO IEA,IGI,IMP ISO IBA IEA,ISO IEA,ISO IEA,IEA,ISO IEA,ISO IEA,ISO IEA,IEA,ISO,IEA,IGI ISO IEA,IMP IBA,IEA,TAS,IEA,ISS ISO IEA,IEA,IEA,IEA,IMP ISO IEA,ISS ISO IEA,ISO IEA,IMP IGI ISO IEA,IEA,IEA,IEA,IEA,IMP,ISO IBA IEA,ISO IBA IEA,IBA	Serpina3n,Tnfrsf10b,Slpi,Grn,Sfrp1,Prkar1a,Fasl,Xdh,Scg5,Ppp2r5a,Hdac1,Acer2,4930449I24Rik,Kras,Sln,Guca1a,Cblb,Ctla2b,Adcy7,Pcp2,Plk1,Dock3,4933421I07Rik,Rasal2,Pik3cg,Lats1,Sdc4,Apaf1,Egln3,Anxa9,Dgkq,Vil1,Ptgs2,Gchfr,Ccl24,Sh3bp5l,Pabpn1,Elp3,Arhgap17,
query_1	TRUE	0.000386009	2852	347	66	0.190202	0.0231417	GO:0032879	GO:BP	regulation of localization	27492	9091	c("GO:0050789", "GO:0051179")	IEA,ISS ISO,IGI,IMP IBA IEA,IEA,IBA NAS IEA,ISO,IMP,IDA ISO IEA,ISO IEA,ISO IEA,IDA,IEA,ISS ISO IEA,ISO IEA,IMP IBA,ISO IEA,IMP ISS ISO IBA IEA,IMP,ISO IEA,IDA IBA,ISO IEA,ISO,ISO IBA IEA,IDA IMP ISS ISO,IMP ISO IEA,ISO IEA,IMP,IBA,IMP ISO IEA,IMP,IMP ISO	Clcnkb,Limch1,Lrat,Syt10,Scn11a,Ica1,Vps4a,Map1b,Grn,Chrm3,Sfrp1,1810037I17Rik,Clcnka,Cript,Sparc,Tnfrsf14,Nup54,Fxyd1,Sox14,Fasl,Scg5,Ppp2r5a,Nedd1,Fgf15,Sln,Cx3cr1,Plk1,Sgip1,Sema3d,Pik3cg,Lats1,Sdc4,Dgkq,Vil1,Itga4,Ets1,Cacng7,Gosr1,Rem1,Ptgs2,Ccl24,At
query_1	TRUE	0.00042543	4715	347	95	0.273775	0.0201485	GO:0048869	GO:BP	cellular developmental process	27492	15172	c("GO:0009987", "GO:0032502")	IEA,IDA,ISO IEA,IEA,IMP,IMP ISS ISO IEA,IMP,IMP IGI ISO IBA IEA,IMP ISS ISO IEA,IDA IBA,IDA IMP IGI ISO IEA,IMP,IMP,IMP IEA,IMP,IBA,IMP,IEA,IDA IMP,IMP IBA,IMP,IMP IBA,IMP ISO IEA,IMP,IGI,IMP IBA,IDA IMP IGI ISO,IEA,IMP ISO IEA,IMP IBA,IMP ISS ISO IBA IEA	Rbm45,Ablim1,Upk3a,Catsperg2,Ift140,Loxl2,Ccnb1ip1,Map1b,Grn,Ntn4,Sfrp1,Fbn2,Pirb,Prm1,Cdk13,Mga,Prkar1a,Nyap2,Prrx1,Sox14,Fasl,Whrn,Xdh,Psmb11,Hdac1,Fgf15,Kras,Anxa4,Cx3cr1,Kif5c,Etv4,Rsph1,Sema3d,Lats1,Sdc4,Cd3d,Stau2,Apaf1,Cdh11,Mns1,Tgfb1i1,Marveld2,V
query_1	TRUE	0.00042543	2112	347	53	0.152738	0.0250947	GO:0006928	GO:BP	movement of cell or subcellular component	27492	2868	GO:0009987	ISS ISO,IDA,IBA IC IEA,IMP ISO IBA IC IEA,ISS ISO IEA,IBA IEA,IMP,IDA ISO IEA,IBA,ISO IEA,ISO IEA,IMP IBA,ISO,IMP,ISS ISO IEA,IMP IBA,IDA IMP,IMP IGI ISO IBA IEA,IMP ISS ISO IBA IEA,IBA IEA,IMP,IBA,IMP IBA IEA,IMP ISO IBA IEA,IMP IBA,ISO IEA,IMP,ISS ISO I	Limch1,Ablim1,Dnah6,Ift140,Loxl2,Tekt1,Map1b,Grn,Ntn4,Sfrp1,Sparc,Tnfrsf14,Fxyd1,Sox14,Gcnt1,Fgf15,Eps8,Cx3cr1,Kif5c,Kif6,Etv4,Sema3d,Kif27,Pik3cg,Sdc4,Stau2,Mns1,Vil1,Itga4,Ets1,Dnah8,Ptgs2,Nfatc2,Ccl24,Ttc12,Elp3,Cxcr4,Crk,Fgf7,Catsper2,Cd47,Akirin1,Ada
query_1	TRUE	0.000512316	21082	347	301	0.867435	0.0142776	GO:0009987	GO:BP	cellular process	27492	4275	GO:0008150	IEA,IBA IEA,IEA,ISS ISO IBA IEA,IEA,ISO IBA IEA,IDA IMP ISO IBA IEA,IEA,ISS ISO IEA,ISO IEA,IBA IC IEA,IMP ISS ISO IBA IEA,IDA IMP IGI IEP ISS ISO IEA,IEA,IMP ISS ISO IBA IC IEA,IBA IEA,ISO IEA,ISS ISO IBA IEA,IMP ISS ISO IBA IEA,IEA,IBA IEA,IBA IEA,IDA I	Gbp2b,Cox7c,Clcnkb,Limch1,Rbm45,Dera,Ablim1,Serpina3n,Blvrb,Upk3a,Dnah6,Wdr48,Lrat,Catsperg2,Ift140,Exoc3l2,Ssb,Adi1,Loxl2,Sytl1,Allc,Tekt1,Mogat2,Pcf11,Tmem30c,Syt10,Sstr1,Ccnb1ip1,Scn11a,Ica1,Vps4a,Map1b,Zkscan1,Slc16a6,Glce,Exd1,Tnfrsf10b,Slpi,Grn,Armc
query_1	TRUE	0.000515168	5090	347	100	0.288184	0.0196464	GO:0048731	GO:BP	system development	27492	15045	c("GO:0007275", "GO:0048856")	ISS IEA,IDA,IMP,IMP,IMP,IMP ISS ISO IEA,IEA,IMP IGI ISO IBA IEA,IDA IMP ISO,IDA IBA,ISS ISO IEA,IDA IMP IGI IEP ISO IEA,IMP IEA,IMP,IMP,ISS ISO IEA,IMP ISO IEA,IMP TAS,IDA,IEA,IDA IMP IGI,IMP ISS,IMP,IMP ISO IEA,IEA,IMP IBA,IMP ISO IEA,IMP,IGI,IGI,IMP IBA	Rbm45,Ablim1,Upk3a,Wdr48,Ift140,Loxl2,Sstr1,Map1b,Grn,Ntn4,Angptl7,Sfrp1,Fbn2,Pirb,Clcnka,Cdk13,Sparc,Prkar1a,Gabra2,Nyap2,Prrx1,Adam19,Sox14,Fasl,Frg1,Whrn,Xdh,Psmb11,Gcnt1,Hdac1,Fgf15,Kras,Anxa4,Cblb,Cx3cr1,Kif5c,Etv4,Sema3d,Kif27,Pik3cg,Lats1,Sdc4,Cd3d
query_1	TRUE	0.000522333	7243	347	131	0.377522	0.0180864	GO:0016043	GO:BP	cellular component organization	27492	5650	GO:0071840	ISS ISO IBA IEA,IDA ISO IBA IEA,IMP ISS ISO IBA IC IEA,ISS ISO IBA IEA,IBA IEA,IBA,IMP IBA IEA,ISO,IMP ISO IBA,IMP IGI ISO IBA IEA,IDA IMP ISS ISO IEA,ISS IBA IEA,IBA,ISS ISO IEA,IDA ISO IEA,IMP TAS IEA,ISS ISO IBA IEA,ISO,IMP,IDA,IBA,IEA,IEA,IMP,IBA,IBA	Limch1,Ablim1,Ift140,Loxl2,Tekt1,Tmem30c,Ccnb1ip1,Ica1,Vps4a,Map1b,Grn,Armc9,Ntn4,Angptl7,Sfrp1,Prm1,Cript,Sparc,Prkar1a,Gabra2,Nup54,Daam1,Nyap2,Prrx1,Hus1,Recql,Fasl,Cds2,Whrn,Hcfc2,Xdh,Mcm3,Syce1,Nedd1,Hdac1,Sdad1,Pi4k2b,Eps8,Kras,Cnot7,Ccdc68,Cx3cr1,K
query_1	TRUE	0.000576413	6768	347	124	0.357349	0.0183215	GO:0032502	GO:BP	developmental process	27492	8814	GO:0008150	ISS IEA,IDA,IMP ISO IEA,IMP,IEA,IMP,IMP,IDA IMP ISS ISO IEA,IEA,IMP,ISS ISO,IMP IGI ISO IBA IEA,IDA IMP ISS ISO IEA,IDA IBA,ISS ISO IEA,IDA IMP IGI IEP ISO IEA,IMP IBA IEA,IMP,IMP IEA,IMP,IMP ISS ISO IEA,IMP ISO IBA IEA,IBA,IMP TAS,IDA,IEA,IDA IMP IGI,IMP	Rbm45,Ablim1,Upk3a,Wdr48,Catsperg2,Ift140,Exoc3l2,Loxl2,Sstr1,Ccnb1ip1,Vps4a,Map1b,Grn,Ntn4,Angptl7,Sfrp1,Fbn2,Pirb,Prm1,Clcnka,Cdk13,Sparc,Mga,Prkar1a,Gabra2,Nyap2,Prrx1,Hus1,Adam19,Sox14,Fasl,Frg1,Whrn,Xdh,Psmb11,Gcnt1,Hdac1,Fgf15,Eps8,Kras,Anxa4,Cblb,C
query_1	TRUE	0.00113265	7432	347	132	0.380403	0.017761	GO:0071840	GO:BP	cellular component organization or biogenesis	27492	19777	GO:0009987	ISS ISO IBA IEA,IDA ISO IBA IEA,IMP ISS ISO IBA IC IEA,ISS ISO IBA IEA,IBA IEA,IBA,IMP IBA IEA,ISO,IMP ISO IBA,IMP IGI ISO IBA IEA,IDA IMP ISS ISO IEA,ISS IBA IEA,IBA,ISS ISO IEA,IDA ISO IEA,IMP TAS IEA,ISS ISO IBA IEA,ISO,IMP,IDA,IBA,IEA,IEA,IMP,IBA,IBA	Limch1,Ablim1,Ift140,Loxl2,Tekt1,Tmem30c,Ccnb1ip1,Ica1,Vps4a,Map1b,Grn,Armc9,Ntn4,Angptl7,Sfrp1,Prm1,Cript,Sparc,Prkar1a,Gabra2,Nup54,Daam1,Nyap2,Prrx1,Hus1,Recql,Fasl,Cds2,Frg1,Whrn,Hcfc2,Xdh,Mcm3,Syce1,Nedd1,Hdac1,Sdad1,Pi4k2b,Eps8,Kras,Cnot7,Ccdc68,Cx3
query_1	TRUE	0.00156925	5931	347	110	0.317003	0.0185466	GO:0009058	GO:BP	biosynthetic process	27492	3663	GO:0008152	IMP,ISS ISO IEA,ISS ISO IEA,IDA ISS ISO IBA IEA,IBA IEA,IBA IEA,IDA ISO IBA IEA,ISO IEA,ISS ISO IBA IEA,IEA,IDA IBA IEA,IDA ISO IBA IEA,IBA IEA,ISS IBA IEA,ISS ISO IEA,ISS ISO IEA,IDA IBA,ISS ISO IEA,ISS ISO IBA IEA,IDA ISO IBA IEA,IBA IEA,ISS ISO IEA,IBA	Ablim1,Adi1,Loxl2,Mogat2,Pcf11,Zkscan1,Glce,Sfrp1,Cdk13,Extl1,Mga,Prrx1,Recql,Sox14,Fasl,Cds2,Onecut3,Klhl25,Hcfc2,Per3,Mcm3,Gcnt1,Zfp69,Golga7,Zfp292,Zfp704,Hdac1,Glrp1,Decr2,Pi4k2b,Acer2,Fgf15,Kras,Cnot7,Supt16,Anxa4,Guca1a,Cx3cr1,Utf1,Adcy7,Plk1,Etv4,P
query_1	TRUE	0.00194177	5826	347	108	0.311239	0.0185376	GO:1901576	GO:BP	organic substance biosynthetic process	27492	24867	c("GO:0009058", "GO:0071704")	IMP,ISS ISO IEA,ISS ISO IEA,IDA ISS ISO IBA IEA,IBA IEA,IBA IEA,IDA ISO IBA IEA,ISO IEA,ISS ISO IBA IEA,IEA,IDA IBA IEA,IDA ISO IBA IEA,IBA IEA,ISS IBA IEA,ISS ISO IEA,ISS ISO IEA,IDA IBA,ISS ISO IEA,ISS ISO IBA IEA,IDA ISO IBA IEA,IBA IEA,ISS ISO IEA,IBA	Ablim1,Adi1,Loxl2,Mogat2,Pcf11,Zkscan1,Glce,Sfrp1,Cdk13,Extl1,Mga,Prrx1,Recql,Sox14,Fasl,Cds2,Onecut3,Klhl25,Hcfc2,Per3,Mcm3,Gcnt1,Zfp69,Golga7,Zfp292,Zfp704,Hdac1,Glrp1,Decr2,Pi4k2b,Acer2,Fgf15,Kras,Cnot7,Supt16,Anxa4,Guca1a,Cx3cr1,Utf1,Adcy7,Plk1,Etv4,P
query_1	TRUE	0.00194177	5763	347	107	0.308357	0.0185667	GO:0044249	GO:BP	cellular biosynthetic process	27492	12704	c("GO:0009058", "GO:0044237")	IMP,ISS ISO IEA,ISS ISO IEA,IDA ISS ISO IBA IEA,IBA IEA,IBA IEA,IDA ISO IBA IEA,ISO IEA,ISS ISO IBA IEA,IEA,IDA IBA IEA,IDA ISO IBA IEA,IBA IEA,ISS IBA IEA,ISS ISO IEA,ISS ISO IEA,IDA IBA,ISS ISO IEA,ISS ISO IBA IEA,IDA ISO IBA IEA,IBA IEA,ISS ISO IEA,IBA	Ablim1,Adi1,Loxl2,Mogat2,Pcf11,Zkscan1,Glce,Sfrp1,Cdk13,Extl1,Mga,Prrx1,Recql,Sox14,Fasl,Cds2,Onecut3,Klhl25,Hcfc2,Per3,Mcm3,Gcnt1,Zfp69,Golga7,Zfp292,Zfp704,Hdac1,Glrp1,Decr2,Pi4k2b,Acer2,Fgf15,Kras,Cnot7,Supt16,Anxa4,Guca1a,Cx3cr1,Utf1,Adcy7,Plk1,Etv4,P
query_1	TRUE	0.00216437	2397	347	55	0.158501	0.0229453	GO:0048468	GO:BP	cell development	27492	14819	c("GO:0030154", "GO:0048856", "GO:0048869")	IDA,IMP,IMP,IMP IGI ISO IBA IEA,IMP ISS ISO IEA,IDA IBA,IDA ISO,IMP,IMP,IEA,IMP,IMP,IMP IBA,IGI,IMP,IMP,IMP ISO IEA,IMP IBA,IMP,IMP IBA,IBA,IGI,IGI,ISO IEA,IGI,IMP,ISO IEA,IEA,ISO IEA,IMP,IMP,IMP,IMP,ISS ISO IEA,IEA,IGI ISS ISO IEA,IMP,IGI,IMP IBA IEA,IMP	Ablim1,Ift140,Ccnb1ip1,Map1b,Grn,Ntn4,Sfrp1,Prm1,Prkar1a,Nyap2,Prrx1,Fasl,Whrn,Hdac1,Fgf15,Kras,Cx3cr1,Kif5c,Etv4,Rsph1,Sema3d,Lats1,Sdc4,Stau2,Cdh11,Mns1,Marveld2,Itga4,Cacng7,Spire1,Thrb,Phgdh,Nfatc2,Ttc12,Cxcr4,Crk,Spo11,Adra1a,Nrl,Mfsd2a,Adam10,Cxadr,
query_1	TRUE	0.00216437	13907	347	215	0.619597	0.0154598	GO:0065007	GO:BP	biological regulation	27492	18628	GO:0008150	IEA,ISS ISO IBA,IMP IEA,IEA,IMP,IMP ISS ISO IEA,IMP IGI ISS ISO IEA,IMP ISO IEA,ISO IEA,IDA IMP ISS ISO IEA,ISO IBA IEA,IBA,IMP IBA IEA,IDA IMP IBA IEA,IMP IBA IEA,ISO IBA NAS IEA,ISS ISO,IMP ISO IBA IEA,IBA IEA,IMP IEA,ISS IBA RCA IEA,ISO IEA,IDA IMP ISS	Clcnkb,Limch1,Ablim1,Serpina3n,Upk3a,Wdr48,Lrat,Ift140,Ssb,Loxl2,Masp2,Tmem30c,Syt10,Sstr1,Scn11a,Ica1,Vps4a,Map1b,Zkscan1,Exd1,Tnfrsf10b,Slpi,Grn,Armc9,Ntn4,Angptl7,Chrm3,Folh1,Sfrp1,Fbn2,Pirb,1810037I17Rik,Clcnka,Cdk13,Wdfy1,Bpifb1,Cript,Sparc,Mga,Prkar
query_1	TRUE	0.00216437	1422	347	38	0.10951	0.0267229	GO:0007010	GO:BP	cytoskeleton organization	27492	2935	GO:0006996	ISS ISO IBA IEA,IEA,IMP ISO IBA IEA,ISO,ISS ISO IBA IEA,IMP,IEA,ISO,IEA,IDA IMP IGI IEA,IGI,ISO IEA,ISS ISO IEA,ISS ISO IBA IEA,ISS ISO IEA,ISO IEA,ISO IEA,IMP,IGI ISS ISO IBA IEA,IDA ISS ISO IBA IEA,IBA,IMP ISO IBA IEA,ISO IEA,ISS ISO IEA,ISS ISO IEA,ISO	Limch1,Ablim1,Map1b,Sfrp1,Cript,Prkar1a,Daam1,Nedd1,Sdad1,Eps8,Kras,Ccdc68,Plk1,Rsph1,Lats1,Sdc4,Stau2,Mns1,Vil1,Mical2,Dnah8,Spire1,Ccl24,Atp2c1,Ttc12,Arhgap17,Slc16a1,Crk,Chmp4c,Nudc,Fgf7,Cd47,Cxadr,Ctnna2,Nefh,Aurkc,Spast,Rgcc
query_1	TRUE	0.00216437	5799	347	107	0.308357	0.0184515	GO:0044260	GO:BP	cellular macromolecule metabolic process	27492	12711	c("GO:0043170", "GO:0044237")	ISS ISO,IEA,IMP ISS ISO IBA IEA,ISO IEA,ISS ISO IBA IEA,IMP IBA TAS IEA,ISO,IDA ISO IBA IEA,IEA,IEA,IMP ISS ISO IEA,ISO IEA,IEA,IGI ISO IEA,IGI,ISS ISO IBA IEA,IEA,IMP ISO IBA TAS IEA,IDA IBA,ISS,ISO IEA,IDA IMP IBA,IBA IEA,ISO IEA,ISS ISO IBA IEA,ISO IEA	Limch1,Serpina3n,Wdr48,Ssb,Loxl2,Ccnb1ip1,Vps4a,Glce,Tnfrsf10b,Slpi,Grn,Ercc6l2,Folh1,Sfrp1,Pirb,Cdk13,Extl1,Prkar1a,Tnfrsf14,Fxyd1,Prrx1,Hus1,Recql,Fasl,Klhl25,Xdh,Psmb11,Mcm3,Rnf170,Gcnt1,Ppp2r5a,Golga7,Hdac1,Acer2,Fgf15,Vps37a,Kras,Cnot7,Supt16,Cblb,Ct
query_1	TRUE	0.00293403	362	347	16	0.0461095	0.0441989	GO:0016032	GO:BP	viral process	27492	5644	GO:0008150	ISO IEA,IMP ISO,ISO IEA,IEA,ISO IEA,ISO IEA,ISO,ISS ISO IEA,IEA,ISO IEA,IMP ISO IEA,ISS ISO IEA,IDA IMP IGI,IEA,ISO IEA,IMP	Ssb,Vps4a,Slpi,Tnfrsf14,Hdac1,Cnot7,4930486L24Rik,N4bp1,Cxcr4,Chmp4c,Eif2ak2,Hpn,Zfp809,Pvr,Sp1,Vps18
query_1	TRUE	0.00349039	5525	347	102	0.293948	0.0184615	GO:0019538	GO:BP	protein metabolic process	27492	6775	c("GO:0043170", "GO:0044238", "GO:1901564")	ISS ISO,IEA,IMP ISS ISO IBA IEA,IEA,ISS ISO IBA IEA,IEA,IEA,TAS IEA,ISO,IDA ISO IBA IEA,IEA,IEA,IMP ISS ISO IEA,IDA ISO IEA,IGI ISO IEA,IGI,ISS ISO IBA IEA,IEA,IMP ISO IBA TAS IEA,IDA IBA,ISS,IDA IMP,IDA IMP ISO IBA IEA,ISO IEA,ISS ISO IBA IEA,ISO IEA,ISO	Limch1,Serpina3n,Wdr48,Adamdec1,Loxl2,Gzmk,Masp2,Ccnb1ip1,Vps4a,Glce,Tnfrsf10b,Slpi,Grn,Folh1,Sfrp1,Pirb,Cdk13,Extl1,Prkar1a,Tnfrsf14,Fxyd1,Hus1,Adam19,Fasl,Klhl25,Xdh,Psmb11,Scg5,Rnf170,Gcnt1,Ppp2r5a,Golga7,Hdac1,Acer2,Fgf15,Vps37a,Kras,Cnot7,Cblb,Ctla2b
query_1	TRUE	0.00366909	1583	347	40	0.115274	0.0252685	GO:0006811	GO:BP	ion transport	27492	2769	GO:0006810	ISO IBA IEA,IBA,IDA IBA IEA,IBA,ISO IEA,IDA,IBA IEA,IEA,ISO IBA IEA,IMP ISS ISO IBA IEA,ISO IEA,IEA,IEA,IDA IMP ISS ISO,IDA IBA IEA,IMP,IEA,ISO IEA,IMP ISS ISO IEA,ISS ISO IBA IEA,IBA IEA,IEA,ISO IEA,ISS ISO IBA IEA,IEA,IEA,IMP ISS ISO IBA IEA,IEA,IMP,ISO	Clcnkb,Syt10,Scn11a,Slc16a6,Chrm3,1810037I17Rik,Clcnka,Cox7b2,Gabra2,Fxyd1,Fasl,Slc15a2,Fgf15,Sln,Slc38a1,Pik3cg,Anxa9,Abcc9,Tusc3,Cacng7,Gabrg3,Rem1,Ptgs2,Atp2c1,Mttp,Cxcr4,Slc16a1,Catsper2,Hpn,Cd47,Slc7a15,Adra1a,Slc38a4,Calhm2,Mfsd2a,Slc4a8,Rasgrf1,Sfx
query_1	TRUE	0.00366909	28	347	5	0.0144092	0.178571	GO:0035020	GO:BP	regulation of Rac protein signal transduction	27492	10089	c("GO:0016601", "GO:0046578")	IGI,IMP ISO IEA,IBA,ISO IEA,IDA	Kras,Pik3cg,Arhgap17,Crk,Rasgrf1
query_1	TRUE	0.00366909	1581	347	40	0.115274	0.0253004	GO:0120036	GO:BP	plasma membrane bounded cell projection organization	27492	22797	GO:0030030	IDA ISO IBA,IMP ISS ISO IBA IC IEA,IBA IEA,IMP IGI ISO IBA IEA,IMP ISO,ISS IBA IEA,IDA,IEA,IMP,IMP IBA,IBA,IMP IBA,IMP,ISS ISO IBA IEA,IBA,IDA,IGI,ISO IEA,IGI,IMP IBA,IDA IGI ISO IBA IEA,IEA,ISO IEA,IBA,IMP,IMP,ISO IEA,ISS ISO IEA,IEA,IGI,IMP IBA,IMP ISS	Ablim1,Ift140,Tekt1,Map1b,Grn,Armc9,Sfrp1,Nyap2,Prrx1,Whrn,Eps8,Kif5c,Etv4,Rsph1,Sema3d,Kif27,Sdc4,Stau2,Cdh11,Mns1,Vil1,Itga4,Cacng7,Dnah8,Spire1,Phgdh,Adamts16,Ttc12,Cxcr4,Crk,Akirin1,B9d1,Mfsd2a,Adam10,Rasgrf1,Ctnna2,Nefh,Spast,Lrp8,Rcc2
query_1	TRUE	0.00413428	3820	347	76	0.21902	0.0198953	GO:0048513	GO:BP	animal organ development	27492	14849	c("GO:0048731", "GO:0048856")	IMP,IMP,IMP,IMP ISS ISO IEA,IEA,IMP,IDA IBA,ISS ISO IEA,IDA IMP IGI IEP ISO IEA,IMP IEA,IMP,IMP,ISS ISO IEA,IMP ISO,IMP TAS,IMP IGI,IMP ISS,IMP,IEA,IMP IBA,IMP,IMP,IGI,IGI,IMP IBA,IDA IMP IGI,ISA,IMP,IDA IMP ISS ISO IEA,IBA,IMP,IGI ISS ISO IEA,IGI IEA,IMP	Upk3a,Wdr48,Ift140,Loxl2,Sstr1,Grn,Ntn4,Angptl7,Sfrp1,Fbn2,Pirb,Clcnka,Cdk13,Sparc,Prkar1a,Prrx1,Adam19,Fasl,Frg1,Whrn,Xdh,Psmb11,Gcnt1,Hdac1,Fgf15,Kras,Anxa4,Cx3cr1,Etv4,Sema3d,Kif27,Lats1,Sdc4,Cd3d,Stau2,Apaf1,Tgfb1i1,Mical2,Ets1,Meox1,Fancd2,Ptgs2,Thrb
query_1	TRUE	0.00413428	2004	347	47	0.135447	0.0234531	GO:0009888	GO:BP	tissue development	27492	4210	GO:0048856	ISO IEA,IMP,IMP ISS ISO IEA,IDA IBA,IDA IMP IGI IEP ISO IEA,IMP,IMP,IMP IGI,IMP IBA,IMP ISO IEA,IGI,IDA IMP IGI,IMP,IDA IGI,IEA,IDA IMP ISS ISO IEA,IBA,IGI ISS ISO IEA,IGI IEA,IMP,IMP IGI ISO IEA,ISO IEA,IEA,IEA,ISS,IMP IGI IBA,IMP ISO NAS IEA,IGI ISO,IMP	Upk3a,Ift140,Loxl2,Ntn4,Sfrp1,Fbn2,Prkar1a,Prrx1,Whrn,Xdh,Gcnt1,Hdac1,Fgf15,Kras,Anxa4,Etv4,Sema3d,Lats1,Sdc4,Apaf1,Tgfb1i1,Marveld2,Vil1,Itga4,Mical2,Meox1,Ptgs2,Thrb,Phgdh,Adamts16,Atp2c1,Cxcr4,Gpr161,Fgf7,Hpn,Adra1a,Akirin1,Adamts7,B9d1,Mfsd2a,Cxadr,Cs
query_1	TRUE	0.00413428	70	347	7	0.0201729	0.1	GO:0045143	GO:BP	homologous chromosome segregation	27492	13157	c("GO:0007127", "GO:0045132")	IMP,IC IEA,IMP,IMP IBA,IMP,IMP IGI,IMP	Ccnb1ip1,Syce1,Plk1,Fancd2,Stag3,Spo11,Dmc1
query_1	TRUE	0.00506801	6402	347	113	0.325648	0.0176507	GO:1901564	GO:BP	organonitrogen compound metabolic process	27492	24856	c("GO:0006807", "GO:0071704")	ISS ISO,ISO IEA,IEA,ISS ISO IEA,IMP ISS ISO IBA IEA,IEA,ISS ISO IBA IEA,ISS ISO IBA IEA,IBA IEA,IEA,IEA,TAS IEA,ISO,IDA ISO IBA IEA,IEA,IEA,IMP ISS ISO IEA,IDA ISO IEA,IGI ISO IEA,IGI,ISS ISO IBA IEA,IEA,IMP ISO IBA TAS IEA,IDA IBA,ISS,IDA IMP,IDA IMP ISO	Limch1,Dera,Serpina3n,Blvrb,Wdr48,Adamdec1,Adi1,Loxl2,Allc,Gzmk,Masp2,Ccnb1ip1,Vps4a,Glce,Tnfrsf10b,Slpi,Grn,Folh1,Sfrp1,Pirb,Cdk13,Extl1,Prkar1a,Tnfrsf14,Fxyd1,Hus1,Adam19,Fasl,Klhl25,Xdh,Psmb11,Scg5,Rnf170,Gcnt1,Ppp2r5a,Golga7,Hdac1,Acer2,Fgf15,Vps37a,K
query_1	TRUE	0.00506801	3085	347	64	0.184438	0.0207455	GO:0051173	GO:BP	positive regulation of nitrogen compound metabolic process	27492	15657	c("GO:0006807", "GO:0009893", "GO:0051171")	ISS ISO,IMP,ISS ISO IEA,IEA,IMP ISS ISO IEA,ISO IEA,IGI,IBA,IDA,IDA IBA,IDA,ISO IEA,IDA,IEA,ISO IEA,ISO IEA,ISO IEA,ISO IBA IEA,ISO IEA,ISO IBA IEA,ISO IEA,IDA IMP IGI ISS ISO IBA IEA,ISO IEA,IDA IMP,ISO IEA,IDA IMP ISO,ISS ISO IEA,IDA IPI IMP ISO IEA,ISO	Limch1,Ablim1,Wdr48,Tnfrsf10b,Grn,Sfrp1,Pirb,Cdk13,Mga,Tnfrsf14,Prrx1,Fasl,Onecut3,Hcfc2,Xdh,Ppp2r5a,Zfp292,Hdac1,Acer2,Fgf15,Kras,Cnot7,Guca1a,Cblb,Cx3cr1,Utf1,Plk1,Etv4,Pik3cg,Paip1,Lats1,Sdc4,Apaf1,Egln3,Tgfb1i1,Dgkq,Mical2,Ets1,Dmtf1,Meox1,Ptgs2,Spire
query_1	TRUE	0.00506801	51	347	6	0.0172911	0.117647	GO:0016601	GO:BP	Rac protein signal transduction	27492	5866	GO:0007265	IDA,IGI,IMP ISO IEA,IBA,ISO IEA,IDA	Eps8,Kras,Pik3cg,Arhgap17,Crk,Rasgrf1
query_1	TRUE	0.00506801	1619	347	40	0.115274	0.0247066	GO:0030030	GO:BP	cell projection organization	27492	7682	GO:0016043	IDA ISO IBA,IMP ISS ISO IBA IC IEA,IBA IEA,IMP IGI ISO IBA IEA,IMP ISO,ISS IBA IEA,IDA,IEA,IMP,IMP IBA,IBA,IMP IBA,IMP,ISS ISO IBA IEA,IBA,IDA IEA,IGI,ISO IEA,IGI,IMP IBA,IDA IGI ISO IBA IEA,IEA,ISO IEA,IBA,IMP,IMP,ISO IEA,ISS ISO IEA,IEA,IGI,IMP IBA,IMP	Ablim1,Ift140,Tekt1,Map1b,Grn,Armc9,Sfrp1,Nyap2,Prrx1,Whrn,Eps8,Kif5c,Etv4,Rsph1,Sema3d,Kif27,Sdc4,Stau2,Cdh11,Mns1,Vil1,Itga4,Cacng7,Dnah8,Spire1,Phgdh,Adamts16,Ttc12,Cxcr4,Crk,Akirin1,B9d1,Mfsd2a,Adam10,Rasgrf1,Ctnna2,Nefh,Spast,Lrp8,Rcc2
query_1	TRUE	0.00506801	2962	347	62	0.178674	0.0209318	GO:0033036	GO:BP	macromolecule localization	27492	9213	GO:0051179	IGI,ISO IEA,ISO IEA,IEA,IBA,IEA,ISO IEA,ISO IEA,IMP,ISS ISO IEA,ISO IBA IEA,ISO IEA,IMP ISO IEA,IMP,IDA,ISO IEA,ISS ISO IBA IEA,ISO IBA,IEA,IEA,IEA,IBA IEA,ISO IEA,IMP ISS ISO,IDA ISS ISO IEA,IEA,IMP IGI ISO IEA,IEA,ISS ISO IEA,IGI,IEA,IEA,IDA IMP IEP IBA	Lrat,Ift140,Ssb,Sytl1,Tmem30c,Ica1,Vps4a,Sfrp1,Fbn2,Cript,Nup54,Fasl,Cds2,Whrn,Scg5,Ppp2r5a,Golga7,Nedd1,Sdad1,Aagab,Fgf15,Vps37a,Ccdc68,Kif5c,Plk1,Vps39,Lats1,Atg4d,Ap1s3,Vil1,Hspa4,Itga4,Cacng7,Cox18,Gosr1,Ptgs2,Tnpo2,Spire1,Soat1,Atp2c1,Pabpn1,Mttp,Sta
query_1	TRUE	0.00506801	1236	347	33	0.0951009	0.026699	GO:0048666	GO:BP	neuron development	27492	14981	c("GO:0030182", "GO:0048468")	IDA,IMP,IMP IGI ISO IBA IEA,IMP ISO,IDA,IDA,IEA,IMP,IMP IBA,IMP IBA,IMP,IBA,IGI,ISO IEA,IGI,IEA,ISO IEA,IMP,IMP,IMP,IEA,IGI,IMP IBA IEA,IMP,ISO,IDA,IMP,IMP ISS ISO IEA,IMP,IDA,IMP ISO IEA,IEA,IMP IGI	Ablim1,Ift140,Map1b,Grn,Ntn4,Sfrp1,Nyap2,Prrx1,Whrn,Kif5c,Etv4,Sema3d,Sdc4,Stau2,Cdh11,Itga4,Cacng7,Spire1,Thrb,Phgdh,Cxcr4,Crk,Nrl,Mfsd2a,Adam10,Rasgrf1,Rdh13,Ctnna2,Scyl2,Myt1l,Nefh,Spast,Lrp8
query_1	TRUE	0.00506801	1684	347	41	0.118156	0.0243468	GO:0048870	GO:BP	cell motility	27492	15173	c("GO:0006928", "GO:0040011", "GO:0051674")	ISS ISO,IEA,ISS ISO IEA,IBA IEA,IDA ISO IEA,IBA,ISO IEA,ISO IEA,IMP IBA,IMP,ISS ISO IEA,IMP IBA,IDA IMP,IMP IGI ISO IBA IEA,IBA,IMP ISO IBA IEA,IMP IBA,IMP,ISS ISO IEA,IEA,ISS ISO IEA,ISO IEA,ISS ISO IEA,IMP ISO IBA IEA,ISS ISO IEA,IMP,IEA,IGI ISO IBA IEA	Limch1,Dnah6,Loxl2,Tekt1,Grn,Ntn4,Sfrp1,Sparc,Tnfrsf14,Sox14,Gcnt1,Fgf15,Eps8,Cx3cr1,Sema3d,Pik3cg,Sdc4,Mns1,Vil1,Itga4,Ets1,Ptgs2,Nfatc2,Ccl24,Ttc12,Elp3,Cxcr4,Crk,Fgf7,Catsper2,Cd47,Akirin1,Adam10,Cxadr,Pvr,Ctnna2,Sp1,Lrp8,Rgcc,Fgf18,Rcc2
query_1	TRUE	0.00506801	1684	347	41	0.118156	0.0243468	GO:0051674	GO:BP	localization of cell	27492	16045	c("GO:0009987", "GO:0051179")	ISS ISO,IEA,ISS ISO IEA,IBA IEA,IDA ISO IEA,IBA,ISO IEA,ISO IEA,IMP IBA,IMP,ISS ISO IEA,IMP IBA,IDA IMP,IMP IGI ISO IBA IEA,IBA,IMP ISO IBA IEA,IMP IBA,IMP,ISS ISO IEA,IEA,ISS ISO IEA,ISO IEA,ISS ISO IEA,IMP ISO IBA IEA,ISS ISO IEA,IMP,IEA,IGI ISO IBA IEA	Limch1,Dnah6,Loxl2,Tekt1,Grn,Ntn4,Sfrp1,Sparc,Tnfrsf14,Sox14,Gcnt1,Fgf15,Eps8,Cx3cr1,Sema3d,Pik3cg,Sdc4,Mns1,Vil1,Itga4,Ets1,Ptgs2,Nfatc2,Ccl24,Ttc12,Elp3,Cxcr4,Crk,Fgf7,Catsper2,Cd47,Akirin1,Adam10,Cxadr,Pvr,Ctnna2,Sp1,Lrp8,Rgcc,Fgf18,Rcc2
query_1	TRUE	0.00535767	1079	347	30	0.0864553	0.0278035	GO:0000902	GO:BP	cell morphogenesis	27492	306	GO:0009653	IDA,IMP,IMP IGI ISO IBA IEA,IBA,ISO,ISO IEA,IEA,IMP IBA,IMP,IMP IBA,IMP,IBA,IGI,ISO IEA,IGI IBA,IDA ISS ISO IBA IEA,IEA,IBA,ISO IEA,ISO IEA,IEA,ISS ISO IEA,ISS ISO IBA IEA,IMP,ISO,IMP,IMP,IEA,IMP,IMP	Ablim1,Upk3a,Map1b,Ntn4,Sfrp1,Sparc,Nyap2,Whrn,Eps8,Kif5c,Etv4,Sema3d,Lats1,Stau2,Cdh11,Vil1,Itga4,Cdh18,Cacng7,Ccl24,Cxcr4,Crk,Hpn,Mfsd2a,Adam10,Ctnna2,Nefh,Spast,Lrp8,Rcc2
query_1	TRUE	0.00572719	1877	347	44	0.126801	0.0234417	GO:0040011	GO:BP	locomotion	27492	11470	GO:0008150	ISS ISO,IDA,IEA,ISS ISO IEA,IBA IEA,IDA ISO IEA,IBA,ISO IEA,ISO IEA,IMP IBA,IMP,ISS ISO IEA,IMP IBA,IDA IMP,IMP IGI ISO IBA IEA,IMP IBA,IMP,IBA,IMP ISO IBA IEA,IMP IBA,IMP,ISS ISO IEA,IEA,ISS ISO IEA,ISO IEA,ISS ISO IEA,IDA IMP ISO IBA IEA,ISS ISO IEA,IMP	Limch1,Ablim1,Dnah6,Loxl2,Tekt1,Grn,Ntn4,Sfrp1,Sparc,Tnfrsf14,Sox14,Gcnt1,Fgf15,Eps8,Cx3cr1,Kif5c,Etv4,Sema3d,Pik3cg,Sdc4,Mns1,Vil1,Itga4,Ets1,Ptgs2,Nfatc2,Ccl24,Ttc12,Elp3,Cxcr4,Crk,Fgf7,Catsper2,Cd47,Akirin1,Adam10,Cxadr,Pvr,Ctnna2,Sp1,Lrp8,Rgcc,Fgf18,R
query_1	TRUE	0.00572719	1139	347	31	0.0893372	0.0272169	GO:0035295	GO:BP	tube development	27492	10299	c("GO:0007275", "GO:0048856")	IMP,IMP,ISS ISO IEA,IDA,IGI IEP,ISO IEA,IMP IGI,ISO IEA,ISO IEA,IDA IGI,ISO IEA,IDA IMP,IEA,IGI IEA,IMP,ISS,ISS ISO IEA,ISO IEA,IGI,IMP,IMP,IMP,IEA,IMP,ISO IBA IEA,IDA,IMP IGI,IMP,IGI ISO IEA,ISO IEA,IMP ISO IEA	Wdr48,Ift140,Loxl2,Grn,Sfrp1,Sparc,Prrx1,Fasl,Xdh,Kras,Cx3cr1,Etv4,Pik3cg,Sdc4,Apaf1,Mical2,Ets1,Ptgs2,Thrb,Phgdh,Adamts16,Ccl24,Cxcr4,Gpr161,Fgf7,Wars2,Csmd1,Coq7,Sp1,Rgcc,Fgf18
query_1	TRUE	0.00585553	930	347	27	0.0778098	0.0290323	GO:0030334	GO:BP	regulation of cell migration	27492	7819	c("GO:0016477", "GO:2000145")	ISS ISO,IDA ISO IEA,ISO IEA,ISO IEA,IMP IBA,IMP,IBA,IMP ISO IEA,IBA,IMP ISO IEA,IMP,ISS ISO IEA,IEA,ISS ISO IEA,ISO IEA,IMP ISO IEA,IMP,IEA,IGI ISO IEA,ISO IBA IEA,IMP IBA,ISO IEA,ISS ISO IEA,ISO IEA,ISO IEA,ISO IBA IEA,IMP	Limch1,Grn,Sfrp1,Sparc,Tnfrsf14,Sox14,Fgf15,Cx3cr1,Sema3d,Pik3cg,Sdc4,Vil1,Itga4,Ets1,Ptgs2,Ccl24,Elp3,Cxcr4,Crk,Fgf7,Akirin1,Adam10,Ctnna2,Sp1,Rgcc,Fgf18,Rcc2
query_1	TRUE	0.00658082	5682	347	102	0.293948	0.0179514	GO:0051171	GO:BP	regulation of nitrogen compound metabolic process	27492	15655	c("GO:0006807", "GO:0019222")	ISS ISO,IMP,IEA,IMP ISS ISO IEA,ISS ISO IEA,IBA IEA,IEA,IEA,IMP ISS ISO IEA,IGI ISO IEA,IGI,ISS ISO IBA IEA,IDA IBA IEA,IMP ISO IBA IEA,IDA IBA,ISS,IDA ISO IBA IEA,IMP,ISS IBA IEA,ISS ISO IEA,IDA IBA,ISS ISO IEA,ISS ISO IBA IEA,ISO IEA,IDA ISO IBA IEA,IBA	Limch1,Ablim1,Serpina3n,Wdr48,Loxl2,Zkscan1,Tnfrsf10b,Slpi,Grn,Sfrp1,Pirb,Cdk13,Mga,Prkar1a,Tnfrsf14,Fxyd1,Prrx1,Hus1,Sox14,Fasl,Onecut3,Klhl25,Hcfc2,Xdh,Per3,Zfp69,Ppp2r5a,Zfp292,Zfp704,Hdac1,Glrp1,Acer2,Fgf15,Kras,Cnot7,Anxa4,Guca1a,Cblb,Ctla2b,Cx3cr1,U
query_1	TRUE	0.00695361	4869	347	90	0.259366	0.0184843	GO:0044267	GO:BP	cellular protein metabolic process	27492	12715	c("GO:0019538", "GO:0044260")	ISS ISO,IEA,IMP ISS ISO IBA IEA,ISS ISO IBA IEA,TAS IEA,ISO,IEA,IEA,IMP ISS ISO IEA,IEA,IGI ISO IEA,IGI,ISS ISO IBA IEA,IEA,IMP ISO IBA TAS IEA,IDA IBA,ISS,IDA IMP,ISO IEA,ISS ISO IBA IEA,ISO IEA,IBA IEA,IEA,IEA,ISO IBA IEA,ISS ISO IBA IEA,IDA ISO IBA IEA	Limch1,Serpina3n,Wdr48,Loxl2,Ccnb1ip1,Vps4a,Tnfrsf10b,Slpi,Grn,Folh1,Sfrp1,Pirb,Cdk13,Extl1,Prkar1a,Tnfrsf14,Fxyd1,Hus1,Fasl,Klhl25,Xdh,Psmb11,Rnf170,Gcnt1,Ppp2r5a,Golga7,Hdac1,Acer2,Fgf15,Vps37a,Kras,Cnot7,Cblb,Ctla2b,Cx3cr1,Plk1,Pik3cg,Paip1,Lats1,Sdc4,
query_1	TRUE	0.00695361	56	347	6	0.0172911	0.107143	GO:0007129	GO:BP	homologous chromosome pairing at meiosis	27492	3036	c("GO:0045143", "GO:0070192")	IMP,IC IEA,IMP IBA,IMP,IMP IGI,IMP	Ccnb1ip1,Syce1,Fancd2,Stag3,Spo11,Dmc1
query_1	TRUE	0.00695361	81	347	7	0.0201729	0.0864198	GO:0006919	GO:BP	activation of cysteine-type endopeptidase activity involved in apoptotic process	27492	2859	GO:0043280	IEA,ISO IEA,ISO IEA,ISO IEA,IMP IGI ISO IEA,IEA,IDA ISO IBA	Tnfrsf10b,Fasl,Xdh,Acer2,Apaf1,Egln3,Casp8ap2
query_1	TRUE	0.00728899	13203	347	202	0.582133	0.0152996	GO:0050789	GO:BP	regulation of biological process	27492	15336	c("GO:0008150", "GO:0065007")	IEA,ISS ISO IBA,IMP IEA,IEA,IMP ISS ISO IEA,IGI,IMP ISO IEA,ISO IEA,IDA IMP ISS ISO IEA,ISO IBA IEA,IMP IBA IEA,IDA IMP IBA IEA,IMP IEA,ISO IBA NAS IEA,ISS ISO,IMP ISO IBA IEA,IBA IEA,IMP IEA,ISS IBA RCA IEA,ISO IEA,IDA IMP ISS ISO IBA IEA,IDA,IDA,ISS ISO	Clcnkb,Limch1,Ablim1,Serpina3n,Wdr48,Lrat,Ift140,Ssb,Loxl2,Masp2,Syt10,Sstr1,Scn11a,Ica1,Vps4a,Map1b,Zkscan1,Exd1,Tnfrsf10b,Slpi,Grn,Armc9,Ntn4,Angptl7,Chrm3,Folh1,Sfrp1,Fbn2,Pirb,1810037I17Rik,Clcnka,Cdk13,Wdfy1,Bpifb1,Cript,Sparc,Mga,Prkar1a,Htr5b,Gabra
query_1	TRUE	0.00773794	143	347	9	0.0259366	0.0629371	GO:0007034	GO:BP	vacuolar transport	27492	2954	GO:0046907	ISO,IMP ISS ISO IEA,IBA,ISO IEA,IBA,IBA IEA,ISO IEA,IBA,ISO IBA IEA	Vps4a,Grn,Vps37a,Vps39,Cacng7,Chmp4c,Scyl2,Vti1a,Vps18
query_1	TRUE	0.00773794	954	347	27	0.0778098	0.0283019	GO:0022603	GO:BP	regulation of anatomical structure morphogenesis	27492	7601	c("GO:0009653", "GO:0050793")	ISO IEA,IDA,IDA,IDA IMP IGI,ISO IEA,ISO IEA,IMP,ISO IEA,IBA,ISO IEA,IDA ISS ISO IBA IEA,ISS ISO IEA,ISO IEA,IMP ISO IEA,IMP ISO IEA,IEA,ISS ISO IEA,IDA,ISS ISO IBA IEA,IMP,ISO,IMP ISS ISO IBA IEA,ISO IEA,IMP,ISO IEA,ISO IEA,IMP	Map1b,Grn,Ntn4,Sfrp1,Sparc,Fasl,Eps8,Cx3cr1,Sema3d,Stau2,Vil1,Ets1,Cacng7,Spire1,Ccl24,Cxcr4,Crk,Fgf7,Hpn,Mfsd2a,Adam10,Mief1,Sp1,Lrp8,Rgcc,Fgf18,Rcc2
query_1	TRUE	0.0079992	2469	347	53	0.152738	0.0214662	GO:0071702	GO:BP	organic substance transport	27492	19699	GO:0006810	IMP IBA,IGI,ISO IEA,IEA,IBA,IBA,IEA,ISO IEA,IBA,ISO IEA,IBA IEA,ISO IBA IEA,ISO,ISO IEA,IDA,ISS ISO IBA IEA,IEA,IEA,IEA,ISO IEA,IBA IEA,IMP ISS ISO,IDA ISO IBA IEA,IEA,IEA,ISS ISO IEA,IGI,IEA,IBA,ISS ISO IBA,IEA,ISO IEA,IMP IBA IEA,IEA,ISO IBA IEA,IMP ISS	Upk3a,Lrat,Ssb,Sytl1,Tmem30c,Syt10,Ica1,Vps4a,Slc16a6,Sfrp1,Slc7a14,Nup54,Fxyd1,Fasl,Scg5,Golga7,Sdad1,Aagab,Slc15a2,Fgf15,Vps37a,Kif5c,Slc38a1,Vps39,Atg4d,Ap1s3,Vil1,Hspa4,Cacng7,Cox18,Gosr1,Ptgs2,Tnpo2,Spire1,Soat1,Atp2c1,Pabpn1,Mttp,Slc16a1,Chmp4c,Cd47
query_1	TRUE	0.00837638	558	347	19	0.054755	0.0340502	GO:0030335	GO:BP	positive regulation of cell migration	27492	7820	c("GO:0016477", "GO:0030334", "GO:2000147")	IDA ISO IEA,ISO IEA,IMP IBA,IMP ISO IEA,IBA,IMP ISO IEA,ISS ISO IEA,IEA,ISS ISO IEA,ISO IEA,IMP ISO IEA,IMP,IEA,ISO IEA,ISO IEA,IMP IBA,ISO IEA,ISO IEA,ISO IEA	Grn,Sparc,Tnfrsf14,Cx3cr1,Sema3d,Pik3cg,Vil1,Itga4,Ets1,Ptgs2,Ccl24,Elp3,Cxcr4,Crk,Fgf7,Akirin1,Adam10,Sp1,Fgf18
query_1	TRUE	0.00858392	1235	347	32	0.092219	0.0259109	GO:0060429	GO:BP	epithelium development	27492	17211	GO:0009888	ISO IEA,IMP,IDA,IDA IMP IGI IEP,IMP IBA,IMP ISO IEA,IGI,IDA IGI,IEA,IDA IMP ISS ISO IEA,IGI ISS ISO IEA,IGI IEA,IMP,IMP IGI,ISO IEA,IEA,ISS,IMP IGI IBA,NAS,IGI,IMP,IMP,IEA,IMP,IDA IMP ISO IEA,IEP,IMP,IMP,IMP IGI,IMP,ISS,IMP	Upk3a,Ift140,Ntn4,Sfrp1,Whrn,Xdh,Hdac1,Kras,Anxa4,Etv4,Lats1,Sdc4,Apaf1,Tgfb1i1,Marveld2,Vil1,Mical2,Meox1,Ptgs2,Thrb,Phgdh,Adamts16,Cxcr4,Gpr161,Fgf7,Hpn,B9d1,Mfsd2a,Csmd1,Coq7,Ubiad1,Stat6
query_1	TRUE	0.00860915	3312	347	66	0.190202	0.0199275	GO:0031325	GO:BP	positive regulation of cellular metabolic process	27492	8266	c("GO:0009893", "GO:0031323", "GO:0044237", "GO:0048522")	ISS ISO,IMP,ISS ISO IEA,IEA,IMP ISS ISO IEA,ISO IEA,IGI,IBA,IDA,IDA IBA,IDA,ISO IEA,IDA,IEA,ISO IEA,ISO IEA,ISO IEA,ISO IBA IEA,ISO IEA,ISO IBA IEA,ISO IEA,IDA IMP IGI ISS ISO IBA IEA,ISO IEA,IDA,ISO IEA,IDA IMP ISO,ISS ISO IEA,IDA IPI IMP ISO IEA,ISO IEA	Limch1,Ablim1,Wdr48,Tnfrsf10b,Grn,Sfrp1,Pirb,Cdk13,Mga,Tnfrsf14,Prrx1,Fasl,Onecut3,Hcfc2,Xdh,Ppp2r5a,Zfp292,Hdac1,Acer2,Fgf15,Kras,Cnot7,Guca1a,Cblb,Cx3cr1,Utf1,Plk1,Etv4,Pik3cg,Paip1,Lats1,Sdc4,Apaf1,Egln3,Tgfb1i1,Dgkq,Mical2,Ets1,Dmtf1,Meox1,Ptgs2,Spire
query_1	TRUE	0.00860915	1074	347	29	0.0835735	0.0270019	GO:0051270	GO:BP	regulation of cellular component movement	27492	15734	c("GO:0006928", "GO:0032879", "GO:0050794")	ISS ISO,IDA ISO IEA,ISO IEA,ISO IEA,IMP IBA,ISO,IMP,IBA,IMP ISO IEA,IBA,IMP ISO IEA,IMP,ISS ISO IEA,IEA,ISS ISO IEA,ISO IEA,IMP ISO IEA,IMP,IEA,IGI ISO IEA,ISO IBA IEA,IMP IBA,ISO IEA,ISS ISO IEA,ISO IEA,ISO IEA,ISO IEA,ISO IBA IEA,IMP	Limch1,Grn,Sfrp1,Sparc,Tnfrsf14,Fxyd1,Sox14,Fgf15,Cx3cr1,Sema3d,Pik3cg,Sdc4,Vil1,Itga4,Ets1,Ptgs2,Ccl24,Elp3,Cxcr4,Crk,Fgf7,Akirin1,Adam10,Ctnna2,Sp1,Nefh,Rgcc,Fgf18,Rcc2
query_1	TRUE	0.00860915	1073	347	29	0.0835735	0.027027	GO:0009887	GO:BP	animal organ morphogenesis	27492	4209	c("GO:0009653", "GO:0048513")	IMP,IMP,IDA IBA,IDA IMP IGI,IMP IEA,TAS,IMP IGI,IMP,IMP IBA,IGI,IGI,IBA,IDA IGI,IDA IMP,ISO IEA,ISS,IGI,IMP,IMP,IDA ISO IBA IEA,IMP ISS ISO IEA,IMP IBA IEA,IMP,IMP,IMP,IMP IEA,IGI,IMP,IMP ISO IBA	Wdr48,Ift140,Ntn4,Sfrp1,Fbn2,Prkar1a,Prrx1,Fasl,Whrn,Gcnt1,Hdac1,Fgf15,Kras,Etv4,Stau2,Mical2,Fancd2,Thrb,Adamts16,Fgf7,Hpn,Nrl,Mfsd2a,Csmd1,Rdh13,Ctnna2,Sp1,Stat6,Fgf18
query_1	TRUE	0.00909489	149	347	9	0.0259366	0.0604027	GO:0010634	GO:BP	positive regulation of epithelial cell migration	27492	4781	c("GO:0010631", "GO:0010632", "GO:0030335")	IDA,ISO IEA,IMP ISO IEA,ISS ISO IEA,ISS ISO IEA,ISO IEA,ISO IEA,ISO IEA,ISO IEA	Grn,Sparc,Pik3cg,Vil1,Ets1,Ptgs2,Fgf7,Sp1,Fgf18
query_1	TRUE	0.00909489	427	347	16	0.0461095	0.0374707	GO:0001667	GO:BP	ameboidal-type cell migration	27492	488	GO:0016477	ISS ISO IEA,IDA,ISO IEA,IMP,IBA,IMP ISO IEA,IMP,ISS ISO IEA,IEA,ISS ISO IEA,ISO IEA,ISO IEA,ISO IEA,ISO IEA,ISO IEA,IMP	Loxl2,Grn,Sparc,Fgf15,Sema3d,Pik3cg,Sdc4,Vil1,Itga4,Ets1,Ptgs2,Fgf7,Sp1,Rgcc,Fgf18,Rcc2
query_1	TRUE	0.00912234	714	347	22	0.0634006	0.0308123	GO:0030036	GO:BP	actin cytoskeleton organization	27492	7688	c("GO:0007010", "GO:0030029")	ISS ISO IBA IEA,ISO,IMP,IEA,IEA,IDA IMP IGI IEA,IGI,ISS ISO IEA,ISO IEA,ISO IEA,IGI ISS ISO IBA IEA,IDA ISS ISO IBA IEA,IMP ISO IBA IEA,ISO IEA,ISS ISO IEA,ISO IBA IEA,IGI ISS ISO IEA,ISO IEA,ISO,ISS ISO,ISS ISO IEA,ISO IEA	Limch1,Sfrp1,Prkar1a,Daam1,Sdad1,Eps8,Kras,Lats1,Sdc4,Stau2,Vil1,Mical2,Spire1,Ccl24,Atp2c1,Arhgap17,Crk,Fgf7,Cd47,Cxadr,Ctnna2,Rgcc
query_1	TRUE	0.00936579	4872	347	89	0.256484	0.0182677	GO:0009059	GO:BP	macromolecule biosynthetic process	27492	3664	c("GO:0043170", "GO:1901576")	IMP,ISS ISO IEA,IBA IEA,IBA IEA,IDA ISO IBA IEA,ISO IEA,ISS ISO IBA IEA,IEA,IDA IBA IEA,IDA ISO IBA IEA,IBA IEA,ISS IBA IEA,ISS ISO IEA,IDA IBA,ISS ISO IEA,ISS ISO IBA IEA,IDA ISO IBA IEA,IBA IEA,ISS ISO IEA,IBA IEA,ISS ISO IBA IEA,ISO IBA IEA,IDA IBA,IDA	Ablim1,Loxl2,Pcf11,Zkscan1,Glce,Sfrp1,Cdk13,Extl1,Mga,Prrx1,Recql,Sox14,Fasl,Onecut3,Klhl25,Hcfc2,Per3,Mcm3,Gcnt1,Zfp69,Golga7,Zfp292,Zfp704,Hdac1,Glrp1,Acer2,Kras,Cnot7,Supt16,Anxa4,Cx3cr1,Utf1,Plk1,Etv4,Paip1,Tgfb1i1,Farsa,Dgkq,Crebzf,Tusc3,Mrps15,Mical
query_1	TRUE	0.0112977	2	347	2	0.00576369	1	GO:0098964	GO:BP	anterograde dendritic transport of messenger ribonucleoprotein complex	27492	22211	c("GO:0098937", "GO:0098963")	ISO,ISO IEA	Kif5c,Stau2
query_1	TRUE	0.0112977	989	347	27	0.0778098	0.0273003	GO:2000145	GO:BP	regulation of cell motility	27492	29375	c("GO:0040012", "GO:0048870", "GO:0051270")	ISS ISO,IDA ISO IEA,ISO IEA,ISO IEA,IMP IBA,IMP,IBA,IMP ISO IEA,IBA,IMP ISO IEA,IMP,ISS ISO IEA,IEA,ISS ISO IEA,ISO IEA,IMP ISO IEA,IMP,IEA,IGI ISO IEA,ISO IBA IEA,IMP IBA,ISO IEA,ISS ISO IEA,ISO IEA,ISO IEA,ISO IBA IEA,IMP	Limch1,Grn,Sfrp1,Sparc,Tnfrsf14,Sox14,Fgf15,Cx3cr1,Sema3d,Pik3cg,Sdc4,Vil1,Itga4,Ets1,Ptgs2,Ccl24,Elp3,Cxcr4,Crk,Fgf7,Akirin1,Adam10,Ctnna2,Sp1,Rgcc,Fgf18,Rcc2
query_1	TRUE	0.0119097	1498	347	36	0.103746	0.024032	GO:0016477	GO:BP	cell migration	27492	5822	GO:0048870	ISS ISO,ISS ISO IEA,IDA ISO IEA,IBA,ISO IEA,ISO IEA,IMP IBA,IMP,ISS ISO IEA,IMP IBA,IMP,IMP IGI ISO IBA IEA,IBA,IMP ISO IBA IEA,IMP IBA,ISS ISO IEA,IEA,ISS ISO IEA,ISO IEA,ISS ISO IEA,IMP ISO IBA IEA,IMP,IEA,IGI ISO IBA IEA,ISO IBA IEA,ISO,IMP IBA,ISO IEA	Limch1,Loxl2,Grn,Ntn4,Sfrp1,Sparc,Tnfrsf14,Sox14,Gcnt1,Fgf15,Eps8,Cx3cr1,Sema3d,Pik3cg,Sdc4,Vil1,Itga4,Ets1,Ptgs2,Nfatc2,Ccl24,Elp3,Cxcr4,Crk,Fgf7,Cd47,Akirin1,Adam10,Cxadr,Pvr,Ctnna2,Sp1,Lrp8,Rgcc,Fgf18,Rcc2
query_1	TRUE	0.0128284	586	347	19	0.054755	0.0324232	GO:2000147	GO:BP	positive regulation of cell motility	27492	29377	c("GO:0040017", "GO:0048870", "GO:0051272", "GO:2000145")	IDA ISO IEA,ISO IEA,IMP IBA,IMP ISO IEA,IBA,IMP ISO IEA,ISS ISO IEA,IEA,ISS ISO IEA,ISO IEA,IMP ISO IEA,IMP,IEA,ISO IEA,ISO IEA,IMP IBA,ISO IEA,ISO IEA,ISO IEA	Grn,Sparc,Tnfrsf14,Cx3cr1,Sema3d,Pik3cg,Vil1,Itga4,Ets1,Ptgs2,Ccl24,Elp3,Cxcr4,Crk,Fgf7,Akirin1,Adam10,Sp1,Fgf18
query_1	TRUE	0.0136249	1809	347	41	0.118156	0.0226645	GO:0022008	GO:BP	neurogenesis	27492	7550	c("GO:0007399", "GO:0030154")	IDA,IMP,IMP IGI ISO IBA IEA,IMP ISO,IDA,IDA IGI,IEA,IDA IMP,IMP,IMP IBA,IGI,IMP,IMP ISO IEA,IMP IBA,IMP,IBA,IGI,ISO IEA,IGI,IEA,ISO IEA,IMP,IMP,IMP,IMP,IEA,IGI,IMP IBA IEA,IMP,ISO,IDA,IMP,IMP,IMP ISS ISO IEA,IMP,IDA,IMP ISO IEA,IEA,IEA,IGI,IMP IGI	Ablim1,Ift140,Map1b,Grn,Ntn4,Sfrp1,Nyap2,Prrx1,Sox14,Whrn,Hdac1,Kras,Cx3cr1,Kif5c,Etv4,Sema3d,Sdc4,Stau2,Cdh11,Itga4,Cacng7,Spire1,Thrb,Phgdh,Elp3,Cxcr4,Crk,Nrl,Mfsd2a,Adam10,Rasgrf1,Rdh13,Coq7,Ctnna2,Scyl2,Myt1l,Nefh,Pcsk1,Spast,Abt1,Lrp8
query_1	TRUE	0.0136249	3850	347	73	0.210375	0.018961	GO:0006950	GO:BP	response to stress	27492	2886	GO:0050896	IMP ISS ISO IBA IEA,IDA,ISO IBA IEA,IEA,IEA,ISS,IMP ISO IBA IEA,IDA IMP ISS ISO IBA IEA,ISO IEA,IEA,IGI IEA,ISO IBA IEA,IMP IBA IEA,IEA,IMP ISO IEA,IDA IMP ISO IBA IEA,IBA IEA,IEA,ISO IEA,IBA,ISS ISO IEA,ISO IEA,ISO,ISO IEA,IEA,IMP ISO IC IEA,IMP,ISS ISO	Wdr48,Loxl2,Masp2,Sstr1,Map1b,Tnfrsf10b,Slpi,Grn,Ercc6l2,Upk3bl,Sfrp1,Bpifb1,Tnfrsf14,Fv1,Prrx1,Hus1,Recql,Fasl,Xdh,Mcm3,Acer2,Fgf15,Kras,Cnot7,Supt16,Cx3cr1,Adcy7,Plk1,Pik3cg,Sdc4,Stau2,Apaf1,Egln3,Ube2t,Tgfb1i1,Vil1,Abcc9,Ets1,Fancd2,Ptgs2,Spire1,Nfatc2
query_1	TRUE	0.0136249	897	347	25	0.0720461	0.0278707	GO:0035239	GO:BP	tube morphogenesis	27492	10264	c("GO:0009653", "GO:0035295")	ISS ISO IEA,IDA,IGI,ISO IEA,IMP IGI,ISO IEA,ISO IEA,IDA IGI,ISO IEA,IDA IMP,IEA,IGI,IMP,ISS,ISS ISO IEA,ISO IEA,IMP,IMP,IEA,IDA,IMP,IMP,ISO IEA,ISO IEA,IMP ISO IEA	Loxl2,Grn,Sfrp1,Sparc,Prrx1,Fasl,Xdh,Kras,Cx3cr1,Etv4,Pik3cg,Sdc4,Apaf1,Mical2,Ets1,Ptgs2,Adamts16,Ccl24,Cxcr4,Wars2,Csmd1,Coq7,Sp1,Rgcc,Fgf18
query_1	TRUE	0.0147491	798	347	23	0.0662824	0.0288221	GO:0030029	GO:BP	actin filament-based process	27492	7681	GO:0009987	ISS ISO IBA IEA,ISO,IMP,IEA,ISO,IEA,IDA IMP IGI IEA,IGI,ISS ISO IEA,ISO IEA,ISO IEA,IGI ISS ISO IBA IEA,IDA ISS ISO IBA IEA,IMP ISO IBA IEA,ISO IEA,ISS ISO IEA,ISO IBA IEA,IGI ISS ISO IEA,ISO IEA,ISO,ISS ISO,ISS ISO IEA,ISO IEA	Limch1,Sfrp1,Prkar1a,Daam1,Fxyd1,Sdad1,Eps8,Kras,Lats1,Sdc4,Stau2,Vil1,Mical2,Spire1,Ccl24,Atp2c1,Arhgap17,Crk,Fgf7,Cd47,Cxadr,Ctnna2,Rgcc
query_1	TRUE	0.0147981	12377	347	189	0.544669	0.0152703	GO:0050794	GO:BP	regulation of cellular process	27492	15340	c("GO:0009987", "GO:0050789")	IEA,ISS ISO IBA,IMP IEA,IEA,IMP ISS ISO IEA,IMP ISO IEA,IMP ISS ISO IEA,IMP IBA IEA,IDA IMP IBA IEA,IEA,ISO NAS IEA,ISS ISO,IMP ISO IBA IEA,IBA IEA,ISS IBA RCA IEA,IEA,IDA IMP ISS ISO IEA,IDA,ISS ISO IEA,ISS ISO IBA IEA,ISO,IDA IMP IGI ISO IBA IEA,IMP,IMP	Clcnkb,Limch1,Ablim1,Serpina3n,Wdr48,Ift140,Loxl2,Syt10,Sstr1,Scn11a,Ica1,Vps4a,Map1b,Zkscan1,Tnfrsf10b,Slpi,Grn,Armc9,Angptl7,Chrm3,Folh1,Sfrp1,Fbn2,Pirb,1810037I17Rik,Clcnka,Cdk13,Wdfy1,Bpifb1,Cript,Sparc,Mga,Prkar1a,Htr5b,Gabra2,Tnfrsf14,Nup54,Daam1,Fx
query_1	TRUE	0.0147981	278	347	12	0.0345821	0.0431655	GO:0098813	GO:BP	nuclear chromosome segregation	27492	22129	c("GO:0007059", "GO:0022402")	IMP,ISO,IC IEA,IMP ISS ISO IEA,ISS ISO IEA,IMP IBA,IMP ISS IBA,ISO IEA,ISS ISO IEA,IMP IGI,IMP,ISO IEA	Ccnb1ip1,Vps4a,Syce1,Plk1,Lats1,Fancd2,Stag3,Chmp4c,Nudc,Spo11,Dmc1,Rcc2
query_1	TRUE	0.0148001	2500	347	52	0.149856	0.0208	GO:0008104	GO:BP	protein localization	27492	3531	GO:0033036	ISO IEA,ISO IEA,IEA,IEA,ISO IEA,ISO IEA,IMP,ISS ISO IEA,ISO IBA IEA,IMP,IDA,ISO IEA,ISS ISO IBA IEA,ISO IBA,IEA,IEA,IBA IEA,ISO IEA,ISS ISO,IDA ISS ISO IEA,IEA,IMP IGI ISO IEA,IEA,ISS ISO IEA,IGI,IEA,IEA,IDA IMP IEP IBA,ISS ISO IBA IEA,IEA,ISO IEA,IMP IBA	Ift140,Ssb,Sytl1,Ica1,Vps4a,Sfrp1,Fbn2,Cript,Nup54,Whrn,Scg5,Ppp2r5a,Golga7,Nedd1,Sdad1,Aagab,Vps37a,Ccdc68,Kif5c,Plk1,Vps39,Lats1,Atg4d,Ap1s3,Vil1,Hspa4,Itga4,Cacng7,Cox18,Gosr1,Ptgs2,Tnpo2,Spire1,Atp2c1,Mttp,Stag3,Slc16a1,Chmp4c,Spo11,Fgf7,Nptx2,B9d1,Ra
query_1	TRUE	0.0149614	455	347	16	0.0461095	0.0351648	GO:0050673	GO:BP	epithelial cell proliferation	27492	15273	GO:0008283	IMP,ISS ISO IEA,IDA ISO IEA,ISO IEA,ISO IEA,ISO IEA,IMP,IEA,ISO IEA,IDA ISO IBA IEA,ISS ISO IEA,IC,ISO IEA,IMP,ISO IEA,ISO	Wdr48,Loxl2,Grn,Sfrp1,Sparc,Xdh,Etv4,Itga4,Ccl24,Fgf7,Hpn,Cxadr,Sp1,Stat6,Rgcc,Fgf18
query_1	TRUE	0.0152718	2889	347	58	0.167147	0.0200762	GO:0051641	GO:BP	cellular localization	27492	16015	c("GO:0009987", "GO:0051179")	IMP ISO IBA IC IEA,ISO IEA,IEA,NAS,ISO IBA,IMP,IMP ISS ISO IEA,ISS ISO IEA,ISO IBA IEA,IEA,ISO IEA,IDA,ISO IEA,ISS ISO IBA IEA,IBA,IEA,IBA,ISS ISO IBA,IDA ISS ISO IEA,ISO IEA,ISO IEA,IMP IGI,ISO IEA,ISO IEA,ISS ISO IEA,IDA IMP,IGI,IEA,IEA,IDA IMP IEP IBA,	Ift140,Ssb,Sytl1,Ica1,Vps4a,Map1b,Grn,Cript,Nup54,Tmem87a,Fasl,Scg5,Ppp2r5a,Golga7,Nedd1,Sdad1,Vps37a,Kif5c,Plk1,Vps39,Pik3cg,Lats1,Sdc4,Stau2,Ap1s3,Dgkq,Vil1,Hspa4,Itga4,Cacng7,Cox18,Gosr1,Ptgs2,Tnpo2,Spire1,Atp2c1,Pabpn1,Stag3,Chmp4c,Nudc,Spo11,Fgf7,Adr
query_1	TRUE	0.0156013	5962	347	103	0.29683	0.0172761	GO:0048522	GO:BP	positive regulation of cellular process	27492	14858	c("GO:0009987", "GO:0048518", "GO:0050794")	ISS ISO IBA,IMP IEA,IMP ISS ISO IEA,IMP ISS ISO IEA,IMP,ISO,ISO IEA,IBA IEA,IDA IMP ISS ISO IEA,IDA,ISO,IMP ISO IEA,IMP,IGI,IBA,IMP ISO IEA,ISO IEA,IDA,IDA IMP ISO IBA,IMP ISS ISO,IDA IGI,ISS ISO,ISO IBA IEA,IDA,IEA,ISO IEA,ISO IEA,ISO IEA,IGI ISO IBA IEA	Limch1,Ablim1,Wdr48,Loxl2,Syt10,Vps4a,Map1b,Tnfrsf10b,Grn,Armc9,Folh1,Sfrp1,Fbn2,Pirb,Cdk13,Wdfy1,Sparc,Mga,Tnfrsf14,Fxyd1,Prrx1,Adam19,Fasl,Onecut3,Hcfc2,Xdh,Ppp2r5a,Zfp292,Hdac1,Acer2,Fgf15,Eps8,Kras,Cnot7,Shoc2,Guca1a,Cblb,Cx3cr1,Utf1,Plk1,Etv4,Sgip1,S
query_1	TRUE	0.0156013	603	347	19	0.054755	0.0315091	GO:0051272	GO:BP	positive regulation of cellular component movement	27492	15736	c("GO:0006928", "GO:0048522", "GO:0051270")	IDA ISO IEA,ISO IEA,IMP IBA,IMP ISO IEA,IBA,IMP ISO IEA,ISS ISO IEA,IEA,ISS ISO IEA,ISO IEA,IMP ISO IEA,IMP,IEA,ISO IEA,ISO IEA,IMP IBA,ISO IEA,ISO IEA,ISO IEA	Grn,Sparc,Tnfrsf14,Cx3cr1,Sema3d,Pik3cg,Vil1,Itga4,Ets1,Ptgs2,Ccl24,Elp3,Cxcr4,Crk,Fgf7,Akirin1,Adam10,Sp1,Fgf18
query_1	TRUE	0.0156013	604	347	19	0.054755	0.031457	GO:0040017	GO:BP	positive regulation of locomotion	27492	11476	c("GO:0040011", "GO:0040012", "GO:0048518")	IDA ISO IEA,ISO IEA,IMP IBA,IMP ISO IEA,IBA,IMP ISO IEA,ISS ISO IEA,IEA,ISS ISO IEA,ISO IEA,IMP ISO IEA,IMP,IEA,ISO IEA,ISO IEA,IMP IBA,ISO IEA,ISO IEA,ISO IEA	Grn,Sparc,Tnfrsf14,Cx3cr1,Sema3d,Pik3cg,Vil1,Itga4,Ets1,Ptgs2,Ccl24,Elp3,Cxcr4,Crk,Fgf7,Akirin1,Adam10,Sp1,Fgf18
query_1	TRUE	0.0156013	1831	347	41	0.118156	0.0223921	GO:0033554	GO:BP	cellular response to stress	27492	9528	c("GO:0006950", "GO:0051716")	IMP ISS ISO IBA IEA,IEA,ISS,IMP,ISO IEA,IGI IEA,IMP ISO IEA,IDA IMP ISO IBA IEA,IBA IEA,ISO IEA,IBA,ISS ISO IEA,ISO IEA,ISO,IEA,ISS ISO IEA,IEA,IMP,ISS ISO IBA IEA,IMP IGI IBA IEA,IDA IMP IEA,ISO IEA,ISO IEA,ISS ISO IEA,IBA,ISS ISO IEA,IGI IBA,IDA IMP ISO	Wdr48,Map1b,Tnfrsf10b,Grn,Ercc6l2,Sfrp1,Prrx1,Hus1,Recql,Xdh,Mcm3,Acer2,Fgf15,Kras,Supt16,Plk1,Stau2,Apaf1,Ube2t,Fancd2,Ptgs2,Spire1,Nfatc2,Uba5,Gins4,Thg1l,Spo11,Eif2ak2,Mfsd2a,Rasgrf1,Dmc1,Mief1,Coq7,Ctnna2,Nfkb1,Nefh,Stat6,Rgcc,Ccna2,Aen,Manf
query_1	TRUE	0.0156013	2576	347	53	0.152738	0.0205745	GO:0051246	GO:BP	regulation of protein metabolic process	27492	15716	c("GO:0019538", "GO:0051171", "GO:0060255", "GO:0080090")	ISS ISO,IEA,IMP ISS ISO IEA,IEA,IEA,IMP ISS ISO IEA,IGI ISO IEA,IGI,IMP ISO IBA IEA,IDA IBA,ISS,IMP,ISO IEA,ISS ISO IEA,ISO IEA,ISO IEA,ISO IEA,ISO IEA,ISO IBA IEA,ISO IEA,IMP IGI ISS ISO IBA IEA,IDA IMP IBA,IEA,ISO IEA,ISS ISO IEA,IMP ISO IEA,IBA IEA,ISS	Limch1,Serpina3n,Wdr48,Tnfrsf10b,Slpi,Grn,Sfrp1,Pirb,Prkar1a,Tnfrsf14,Fxyd1,Hus1,Fasl,Klhl25,Xdh,Ppp2r5a,Hdac1,Acer2,Fgf15,Kras,Cnot7,Cblb,Ctla2b,Cx3cr1,Plk1,Pik3cg,Paip1,Lats1,Sdc4,Apaf1,Kirrel2,Egln3,Dgkq,Vil1,Ptgs2,N4bp1,Setd5,Soat1,Sh3bp5l,Gemin5,Eif2
query_1	TRUE	0.0156089	100	347	7	0.0201729	0.07	GO:0045132	GO:BP	meiotic chromosome segregation	27492	13151	c("GO:0098813", "GO:0140013", "GO:1903046")	IMP,IC IEA,IMP,IMP IBA,IMP ISS,IMP IGI,IMP	Ccnb1ip1,Syce1,Plk1,Fancd2,Stag3,Spo11,Dmc1
query_1	TRUE	0.0160116	6041	347	104	0.299712	0.0172157	GO:0031323	GO:BP	regulation of cellular metabolic process	27492	8264	c("GO:0019222", "GO:0044237", "GO:0050794")	ISS ISO,IMP,IEA,IMP ISS ISO IEA,ISS ISO IEA,IBA IEA,IEA,IEA,IMP ISS ISO IEA,IGI ISO IEA,IGI,ISS ISO IBA IEA,IDA IBA IEA,IMP ISO IBA IEA,IDA IBA,ISS,IDA ISO IBA IEA,IMP,ISS IBA IEA,ISS ISO IEA,IDA IBA,ISS ISO IEA,ISS ISO IBA IEA,ISO IEA,IDA ISO IBA IEA,IBA	Limch1,Ablim1,Serpina3n,Wdr48,Loxl2,Zkscan1,Tnfrsf10b,Slpi,Grn,Sfrp1,Pirb,Cdk13,Mga,Prkar1a,Tnfrsf14,Fxyd1,Prrx1,Hus1,Sox14,Fasl,Onecut3,Klhl25,Hcfc2,Xdh,Per3,Zfp69,Ppp2r5a,Zfp292,Zfp704,Hdac1,Glrp1,Acer2,Fgf15,Kras,Cnot7,Anxa4,Guca1a,Cblb,Ctla2b,Cx3cr1,U
query_1	TRUE	0.0172302	2403	347	50	0.144092	0.0208073	GO:0032268	GO:BP	regulation of cellular protein metabolic process	27492	8649	c("GO:0031323", "GO:0044267", "GO:0051246")	ISS ISO,IEA,IMP ISS ISO IEA,IEA,IEA,IMP ISS ISO IEA,IGI ISO IEA,IGI,IMP ISO IBA IEA,IDA IBA,ISS,IMP,ISO IEA,ISS ISO IEA,ISO IEA,ISO IEA,ISO IEA,ISO IBA IEA,ISO IEA,IMP IGI ISS ISO IBA IEA,IDA IBA,IEA,ISO IEA,ISS ISO IEA,IMP ISO IEA,IBA IEA,ISS ISO IEA,ISO	Limch1,Serpina3n,Wdr48,Tnfrsf10b,Slpi,Grn,Sfrp1,Pirb,Prkar1a,Tnfrsf14,Fxyd1,Hus1,Fasl,Klhl25,Xdh,Ppp2r5a,Acer2,Fgf15,Kras,Cnot7,Cblb,Ctla2b,Cx3cr1,Plk1,Pik3cg,Paip1,Lats1,Sdc4,Apaf1,Kirrel2,Egln3,Dgkq,Vil1,Ptgs2,N4bp1,Setd5,Sh3bp5l,Gemin5,Eif2ak2,Fgf7,Hpn
query_1	TRUE	0.0181831	1037	347	27	0.0778098	0.0260366	GO:0040012	GO:BP	regulation of locomotion	27492	11471	c("GO:0040011", "GO:0050789")	ISS ISO,IDA ISO IEA,ISO IEA,ISO IEA,IMP IBA,IMP,IBA,IMP ISO IEA,IBA,IMP ISO IEA,IMP,ISS ISO IEA,IEA,ISS ISO IEA,ISO IEA,IMP ISO IEA,IMP,IEA,IGI ISO IEA,ISO IBA IEA,IMP IBA,ISO IEA,ISS ISO IEA,ISO IEA,ISO IEA,ISO IBA IEA,IMP	Limch1,Grn,Sfrp1,Sparc,Tnfrsf14,Sox14,Fgf15,Cx3cr1,Sema3d,Pik3cg,Sdc4,Vil1,Itga4,Ets1,Ptgs2,Ccl24,Elp3,Cxcr4,Crk,Fgf7,Akirin1,Adam10,Ctnna2,Sp1,Rgcc,Fgf18,Rcc2
query_1	TRUE	0.0185023	1674	347	38	0.10951	0.0227001	GO:0048699	GO:BP	generation of neurons	27492	15013	GO:0022008	IDA,IMP,IMP IGI ISO IBA IEA,IMP ISO,IDA,IDA IGI,IEA,IDA IMP,IMP,IMP IBA,IGI,IMP ISO IEA,IMP IBA,IMP,IBA,IGI,ISO IEA,IGI,IEA,ISO IEA,IMP,IMP,IMP,IMP,IEA,IGI,IMP IBA IEA,IMP,ISO,IDA,IMP,IMP ISS ISO IEA,IMP,IDA,IMP ISO IEA,IEA,IGI,IMP IGI	Ablim1,Ift140,Map1b,Grn,Ntn4,Sfrp1,Nyap2,Prrx1,Sox14,Whrn,Hdac1,Cx3cr1,Kif5c,Etv4,Sema3d,Sdc4,Stau2,Cdh11,Itga4,Cacng7,Spire1,Thrb,Phgdh,Elp3,Cxcr4,Crk,Nrl,Mfsd2a,Adam10,Rasgrf1,Rdh13,Ctnna2,Scyl2,Myt1l,Nefh,Spast,Abt1,Lrp8
query_1	TRUE	0.0189048	3059	347	60	0.172911	0.0196143	GO:0009605	GO:BP	response to external stimulus	27492	3979	GO:0050896	IDA,IEP IEA,ISO IBA IEA,IEA,IEA,IMP ISO IBA IEA,IDA IMP ISS ISO IBA IEA,IEA,ISO IBA IEA,IMP IBA IEA,IDA IEA,IMP,IEA,TAS,IDA,IBA,IEP,ISO IEA,IMP,IMP IGI ISO IBA IC IEA,IMP IBA,IMP,IMP,ISS ISO,IBA,ISO IEA,IEA,ISO IEA,ISO IEA,IEA,ISO IEA,IMP ISO IEA,IMP,IDA	Ablim1,Lrat,Masp2,Sstr1,Map1b,Slpi,Grn,Sfrp1,Bpifb1,Tnfrsf14,Fv1,Sox14,Fasl,Cds2,Whrn,Per3,Fgf15,Cnot7,Guca1a,Cx3cr1,Kif5c,Pcp2,Etv4,Sgip1,Sema3d,Pik3cg,Apaf1,Vil1,Abcc9,Itga4,Crebzf,Ets1,Fancd2,Ptgs2,N4bp1,Ccl24,Pabpn1,Cxcr4,Slc16a1,Crk,Eif2ak2,Fgf7,Amy1
query_1	TRUE	0.0192926	211	347	10	0.0288184	0.0473934	GO:0050679	GO:BP	positive regulation of epithelial cell proliferation	27492	15279	c("GO:0008284", "GO:0050673", "GO:0050678")	IMP,IDA ISO IEA,ISO IEA,IEA,ISO IEA,IDA ISO IBA IEA,ISS ISO IEA,IC,ISO IEA,ISO	Wdr48,Grn,Sfrp1,Itga4,Ccl24,Fgf7,Hpn,Cxadr,Sp1,Fgf18
query_1	TRUE	0.0200945	106	347	7	0.0201729	0.0660377	GO:0010595	GO:BP	positive regulation of endothelial cell migration	27492	4744	c("GO:0010594", "GO:0010634", "GO:0043542")	IDA,ISO IEA,IMP ISO IEA,ISS ISO IEA,ISO IEA,ISO IEA,ISO IEA	Grn,Sparc,Pik3cg,Ets1,Ptgs2,Sp1,Fgf18
query_1	TRUE	0.0200945	1507	347	35	0.100865	0.023225	GO:0030182	GO:BP	neuron differentiation	27492	7736	c("GO:0030154", "GO:0048699")	IDA,IMP,IMP IGI ISO IBA IEA,IMP ISO,IDA,IDA IGI,IEA,IDA IMP,IMP IBA,IGI,IMP IBA,IMP,IBA,IGI,ISO IEA,IGI,IEA,ISO IEA,IMP,IMP,IMP,IEA,IGI,IMP IBA IEA,IMP,ISO,IDA,IMP,IMP ISS ISO IEA,IMP,IDA,IMP ISO IEA,IEA,IGI,IMP IGI	Ablim1,Ift140,Map1b,Grn,Ntn4,Sfrp1,Nyap2,Prrx1,Whrn,Hdac1,Kif5c,Etv4,Sema3d,Sdc4,Stau2,Cdh11,Itga4,Cacng7,Spire1,Thrb,Phgdh,Cxcr4,Crk,Nrl,Mfsd2a,Adam10,Rasgrf1,Rdh13,Ctnna2,Scyl2,Myt1l,Nefh,Spast,Abt1,Lrp8
query_1	TRUE	0.0200945	76	347	6	0.0172911	0.0789474	GO:0070192	GO:BP	chromosome organization involved in meiotic cell cycle	27492	18721	c("GO:0051276", "GO:1903046")	IMP,IC IEA,IMP IBA,IMP ISS,IMP IGI,IMP IBA	Ccnb1ip1,Syce1,Fancd2,Stag3,Spo11,Dmc1
query_1	TRUE	0.0207022	625	347	19	0.054755	0.0304	GO:0007423	GO:BP	sensory organ development	27492	3299	GO:0048513	IMP,IMP,ISS ISO IEA,IEA,IMP IGI,IMP,IMP IBA,IGI,IGI,ISO IEA,IMP,IMP,IMP,IMP IBA IEA,IMP,IMP,IMP,IGI,IEA	Ift140,Grn,Angptl7,Fbn2,Prrx1,Fasl,Whrn,Hdac1,Sdc4,Stau2,Thrb,Hpn,B9d1,Nrl,Mfsd2a,Adam10,Rdh13,Sp1,Ccna2
query_1	TRUE	0.021486	1515	347	35	0.100865	0.0231023	GO:0055085	GO:BP	transmembrane transport	27492	16803	c("GO:0006810", "GO:0009987")	IEA,IBA IEA,IEA,ISO IEA,IDA,IEA,IEA,ISO IBA IEA,IEA,IMP ISS ISO IBA,ISO IEA,IEA,ISO IEA,IDA IMP ISO,ISO IBA IEA,IMP,IEA,ISO IBA IEA,IEA,ISS ISO IBA IEA,IBA IEA,IEA,IBA IEA,IMP ISS ISO IEA,IEA,IMP,IEA,IBA,IEA,IEA,ISO IBA IEA,IGI,ISS ISO IBA IEA,ISO IEA,ISO	Clcnkb,Scn11a,Slc16a6,Chrm3,1810037I17Rik,Clcnka,Cox7b2,Gabra2,Slc7a14,Fxyd1,Fasl,Slc15a2,Fgf15,Sln,Slc38a1,Pik3cg,Anxa9,Abcc9,Tusc3,Cacng7,Gabrg3,Rem1,Atp2c1,Slc16a1,Catsper2,Hpn,Slc7a15,Slc38a4,Calhm2,Mfsd2a,Slc4a8,Rasgrf1,Sfxn2,Slco1c1,Atp4b
query_1	TRUE	0.0217026	387	347	14	0.0403458	0.0361757	GO:0050678	GO:BP	regulation of epithelial cell proliferation	27492	15278	c("GO:0042127", "GO:0050673")	IMP,IDA ISO IEA,ISO IEA,ISO IEA,ISO IEA,IMP,IEA,ISO IEA,IDA ISO IBA IEA,ISS ISO IEA,IC,ISO IEA,ISO IEA,ISO	Wdr48,Grn,Sfrp1,Sparc,Xdh,Etv4,Itga4,Ccl24,Fgf7,Hpn,Cxadr,Sp1,Rgcc,Fgf18
query_1	TRUE	0.0222375	3	347	2	0.00576369	0.666667	GO:0097195	GO:BP	pilomotor reflex	27492	21719	GO:0060004	IMP,IDA	Hpn,Adra1a
query_1	TRUE	0.0222375	3	347	2	0.00576369	0.666667	GO:0060327	GO:BP	cytoplasmic actin-based contraction involved in cell motility	27492	17117	c("GO:0048870", "GO:0070252")	ISO,ISO IEA	Limch1,Vil1
query_1	TRUE	0.0222375	179	347	9	0.0259366	0.0502793	GO:0031503	GO:BP	protein-containing complex localization	27492	8344	GO:0051179	IMP ISO IBA IC IEA,IBA,IEA,ISO IBA,ISO IEA,IDA IMP IEP IBA,ISO,EXP IDA,ISO IEA	Ift140,Exoc3l2,Sdad1,Kif5c,Stau2,Cacng7,Nptx2,Adam10,Rcc2
query_1	TRUE	0.0226007	1006	347	26	0.074928	0.0258449	GO:0051336	GO:BP	regulation of hydrolase activity	27492	15791	GO:0050790	IEA,IEA,IEA,IMP ISS ISO IEA,ISO IEA,ISO IEA,ISO IEA,ISO IEA,IMP,IEA,IEA,IMP IGI ISO IEA,IEA,IEA,IMP,ISO IBA IEA,ISO IBA IEA,IGI ISS ISO IEA,IMP,ISO IEA,IEA,IDA ISO,IEA,IEA,IDA ISO IBA,IMP IGI ISO IEA	Serpina3n,Tnfrsf10b,Slpi,Grn,Fasl,Xdh,Hdac1,Acer2,Cblb,Ctla2b,Rasal2,Apaf1,Egln3,Vil1,Ptgs2,Gchfr,Ccl24,Crk,Hpn,Adra1a,Rab3gap2,Rasgrf1,Trappc6a,Fgd6,Casp8ap2,Rcc2
query_1	TRUE	0.0226651	180	347	9	0.0259366	0.05	GO:0071674	GO:BP	mononuclear cell migration	27492	19676	GO:0050900	IMP IBA,IMP,IMP,IEA,IBA,IGI,ISO,IMP IBA,ISO IEA	Tnfrsf14,Eps8,Cx3cr1,Itga4,Ccl24,Crk,Cd47,Akirin1,Adam10
query_1	TRUE	0.0226651	302	347	12	0.0345821	0.0397351	GO:0090596	GO:BP	sensory organ morphogenesis	27492	21527	c("GO:0007423", "GO:0009887")	IEA,IMP IGI,IMP,IMP IBA,IGI,ISO IEA,IMP,IMP,IMP IBA IEA,IMP,IMP,IGI	Fbn2,Prrx1,Fasl,Whrn,Hdac1,Stau2,Thrb,Hpn,Nrl,Mfsd2a,Rdh13,Sp1
query_1	TRUE	0.0226932	144	347	8	0.0230548	0.0555556	GO:0022612	GO:BP	gland morphogenesis	27492	7610	c("GO:0009887", "GO:0048732")	IDA,IMP,IDA IMP,IDA,ISS ISO IEA,IMP,IMP,ISO	Ntn4,Sfrp1,Etv4,Fgf7,Hpn,Csmd1,Stat6,Fgf18
query_1	TRUE	0.022876	303	347	12	0.0345821	0.039604	GO:1901342	GO:BP	regulation of vasculature development	27492	24651	c("GO:0001944", "GO:2000026")	IDA,ISS ISO IEA,ISO IEA,ISO IEA,ISO IEA,ISS ISO IEA,IMP,IEA,IMP,ISO IEA,ISO IEA,ISO IEA	Grn,Angptl7,Sparc,Fasl,Cx3cr1,Ets1,Ccl24,Cxcr4,Adam10,Sp1,Rgcc,Fgf18
query_1	TRUE	0.0230287	393	347	14	0.0403458	0.0356234	GO:0022411	GO:BP	cellular component disassembly	27492	7592	GO:0016043	ISO,ISO IBA IEA,ISO,IDA IMP IEA,IMP,IMP ISS ISO IEA,IGI,ISS ISO IBA IEA,IDA ISS ISO IEA,ISO,ISS ISO IEA,ISS ISO IEA,ISS ISO IEA,ISS ISO IEA	Vps4a,Map1b,Nedd1,Eps8,Cx3cr1,Plk1,Apaf1,Vil1,Mical2,Ets1,Uba5,Hpn,Noxo1,Spast
query_1	TRUE	0.0245405	5862	347	100	0.288184	0.017059	GO:0080090	GO:BP	regulation of primary metabolic process	27492	20875	c("GO:0019222", "GO:0044238")	ISS ISO,IMP,IEA,IMP ISS ISO IEA,ISS ISO IEA,IBA IEA,IEA,IEA,IMP ISS ISO IEA,IGI ISO IEA,IGI,ISS ISO IBA IEA,IDA IBA IEA,IMP ISO IBA IEA,IDA IBA,ISS,IDA ISO IBA IEA,IMP,ISS IBA IEA,ISS ISO IEA,IDA IBA,ISS ISO IEA,ISS ISO IBA IEA,ISO IEA,IDA ISO IBA IEA,IMP	Limch1,Ablim1,Serpina3n,Wdr48,Loxl2,Zkscan1,Tnfrsf10b,Slpi,Grn,Sfrp1,Pirb,Cdk13,Mga,Prkar1a,Tnfrsf14,Fxyd1,Prrx1,Hus1,Sox14,Fasl,Onecut3,Klhl25,Hcfc2,Xdh,Per3,Zfp69,Ppp2r5a,Zfp292,Zfp704,Hdac1,Glrp1,Acer2,Fgf15,Kras,Cnot7,Anxa4,Guca1a,Cblb,Ctla2b,Cx3cr1,U
query_1	TRUE	0.0245405	1839	347	40	0.115274	0.021751	GO:0006508	GO:BP	proteolysis	27492	2485	GO:0019538	IEA,ISS ISO IBA IEA,IEA,IEA,IEA,ISO,IEA,IEA,IMP ISS ISO IEA,IDA ISO IEA,IEA,IDA IMP ISO IBA IEA,ISO IEA,ISS ISO IBA IEA,ISO IEA,ISO IBA IEA,IDA,ISO IEA,ISO IEA,ISS ISO IBA IEA,IBA IEA,ISS ISO IEA,ISS ISO IEA,ISO IEA,IMP IGI ISO IEA,ISO IBA IEA,IEA,ISO IEA	Serpina3n,Wdr48,Adamdec1,Gzmk,Masp2,Vps4a,Tnfrsf10b,Slpi,Grn,Folh1,Sfrp1,Adam19,Fasl,Klhl25,Xdh,Psmb11,Scg5,Hdac1,Acer2,Vps37a,Ctla2b,Plk1,Lats1,Atg4d,Apaf1,4930486L24Rik,Egln3,Tgfb1i1,Vil1,Ptgs2,Adamts16,Usp37,N4bp1,Chmp4c,Hpn,Adamts7,Adam10,Nrip2,Casp8a
query_1	TRUE	0.0250008	2468	347	50	0.144092	0.0202593	GO:0007399	GO:BP	nervous system development	27492	3278	GO:0048731	ISS IEA,IDA,IMP,IEA,IMP IGI ISO IBA IEA,IMP ISO,IDA,IDA IGI,IDA,IEA,IDA IMP,IMP,IMP IBA,IGI,IMP,IMP ISO IEA,IMP IBA,IMP,IBA IEA,IMP,IGI,ISO IEA,IMP IEA,IGI,IEA,ISO IEA,IGI,IMP,IMP,IMP,IMP,IMP IEA,IEA,IMP,IGI,IMP IBA IEA,IDA IMP ISO IEA,ISO,IDA,IMP,IMP,IMP	Rbm45,Ablim1,Ift140,Sstr1,Map1b,Grn,Ntn4,Sfrp1,Gabra2,Nyap2,Prrx1,Sox14,Whrn,Hdac1,Kras,Cx3cr1,Kif5c,Etv4,Sema3d,Kif27,Sdc4,Stau2,Apaf1,Cdh11,Itga4,Cacng7,Fancd2,Spire1,Thrb,Phgdh,Setd5,Elp3,Cxcr4,Gpr161,Crk,Nrl,Mfsd2a,Adam10,Rasgrf1,Rdh13,Coq7,Ctnna2,Scy
query_1	TRUE	0.0262582	354	347	13	0.037464	0.0367232	GO:0051321	GO:BP	meiotic cell cycle	27492	15776	c("GO:0007049", "GO:0022414")	IMP IBA IEA,IEA,IBA,IC IEA,IMP ISO,IEA,IEA,IMP IBA,IMP ISO IBA IEA,IMP ISS IEA,IMP IGI IBA IEA,IMP ISS ISO IBA IEA,IEA	Ccnb1ip1,Exd1,Hus1,Syce1,Plk1,Rsph1,Mns1,Fancd2,Spire1,Stag3,Spo11,Dmc1,Aurkc
query_1	TRUE	0.0262712	6525	347	109	0.314121	0.016705	GO:0048518	GO:BP	positive regulation of biological process	27492	14854	c("GO:0008150", "GO:0050789")	ISS ISO IBA,IMP IEA,IMP ISS ISO IEA,IGI,IMP ISS ISO IEA,ISO IBA IEA,IMP,ISO,ISO IEA,IBA IEA,IDA IMP ISS ISO IEA,IDA,IDA ISO IEA,ISO,IMP ISO IEA,IMP,IGI,IBA,IMP ISO IEA,ISO IEA,IDA,IDA IMP ISO IBA,IMP ISS ISO,IDA IGI,ISS ISO,ISO IBA IEA,IDA,IDA,IEA,ISO IEA	Limch1,Ablim1,Wdr48,Lrat,Loxl2,Masp2,Syt10,Vps4a,Map1b,Tnfrsf10b,Grn,Armc9,Chrm3,Folh1,Sfrp1,Fbn2,Pirb,Cdk13,Wdfy1,Sparc,Mga,Tnfrsf14,Fxyd1,Prrx1,Adam19,Fasl,Onecut3,Whrn,Hcfc2,Xdh,Ppp2r5a,Zfp292,Hdac1,Acer2,Fgf15,Eps8,Kras,Cnot7,Sln,Shoc2,Guca1a,Cblb,Cx3
query_1	TRUE	0.026716	914	347	24	0.0691643	0.0262582	GO:0007017	GO:BP	microtubule-based process	27492	2940	GO:0009987	IBA IC IEA,IMP ISO IBA IC IEA,IBA IEA,IMP ISO IBA TAS IEA,ISS ISO IBA IEA,ISO,ISO IEA,ISS ISO IBA IEA,ISS ISO IEA,IBA IEA,ISS ISO IBA IEA,IMP IBA IEA,ISO IEA,IMP,IBA IEA,IMP ISO IBA IEA,ISS ISO IEA,ISO IEA,ISO IEA,ISS ISO IEA,IEA,IGI ISO IEA,IBA IEA,IDA I	Dnah6,Ift140,Tekt1,Map1b,Cript,Nedd1,Ccdc68,Kif5c,Plk1,Kif6,Rsph1,Kif27,Stau2,Mns1,Dnah8,Spire1,Ttc12,Slc16a1,Chmp4c,Nudc,Catsper2,Nefh,Aurkc,Spast
query_1	TRUE	0.0267407	3529	347	66	0.190202	0.0187022	GO:0010604	GO:BP	positive regulation of macromolecule metabolic process	27492	4752	c("GO:0009893", "GO:0043170", "GO:0060255")	ISS ISO,IMP,ISS ISO IEA,IEA,IMP ISS ISO IEA,ISO IEA,IGI,IBA,IDA,IDA IMP IBA,IDA,ISS ISO,ISO IEA,IDA,IDA,IEA,ISO IEA,ISO IEA,ISO IEA,ISO IBA IEA,ISO IEA,ISO IBA IEA,IMP ISO IEA,IDA IMP IGI ISS ISO IBA IEA,IDA IMP,ISO IEA,IDA IMP ISO,ISS ISO IEA,IDA IPI IMP	Limch1,Ablim1,Wdr48,Tnfrsf10b,Grn,Sfrp1,Pirb,Cdk13,Mga,Tnfrsf14,Prrx1,Adam19,Fasl,Onecut3,Whrn,Hcfc2,Xdh,Ppp2r5a,Zfp292,Hdac1,Acer2,Fgf15,Kras,Cnot7,Cblb,Cx3cr1,Utf1,Plk1,Etv4,Pik3cg,Paip1,Lats1,Sdc4,Apaf1,Egln3,Tgfb1i1,Dgkq,Mical2,Ets1,Dmtf1,Meox1,Ptgs2,
query_1	TRUE	0.0269691	1731	347	38	0.10951	0.0219526	GO:0007049	GO:BP	cell cycle	27492	2965	GO:0009987	IMP IBA IEA,ISS ISO IEA,IEA,ISO IEA,IEA,IMP ISO IBA IEA,IBA IEA,IC IEA,IEA,IMP,IMP ISS ISO IBA IEA,IEA,ISS ISO IBA IEA,IEA,ISO,IEA,IMP IBA IEA,ISO IEA,IMP ISO IBA IEA,IMP,ISS ISO IBA IEA,IEA,IMP ISS IBA IEA,ISO IEA,ISS ISO IEA,ISS ISO IEA,IMP IGI IBA IEA,	Ccnb1ip1,Vps4a,Exd1,Sfrp1,Cdk13,Hus1,Mcm3,Syce1,Nedd1,Eps8,Plk1,Rsph1,Lats1,Mns1,Ets1,Dmtf1,Fancd2,Ptgs2,Spire1,Phgdh,Usp37,Wtap,Stag3,Slc16a1,Chmp4c,Nudc,Spo11,Dmc1,Uhrf2,Itgb3bp,Casp8ap2,Ccng2,Aurkc,Spast,Rgcc,Gadd45gip1,Rcc2,Ccna2
query_1	TRUE	0.0274128	1493	347	34	0.0979827	0.0227729	GO:0051247	GO:BP	positive regulation of protein metabolic process	27492	15717	c("GO:0010604", "GO:0019538", "GO:0051173", "GO:0051246")	ISS ISO,ISS ISO IEA,IEA,IMP ISS ISO IEA,IGI,IDA IBA,ISO IEA,ISO IEA,ISO IEA,ISO IEA,ISO IBA IEA,ISO IEA,IDA IMP,ISO IEA,ISS ISO IEA,ISO IEA,IEA,ISO IEA,ISO IEA,IMP IGI ISO IEA,IEA,ISO IEA,IMP,ISO IEA,ISO IBA IEA,ISS ISO IEA,IDA,IEA,ISO,IDA ISO IBA,ISO IEA	Limch1,Wdr48,Tnfrsf10b,Grn,Pirb,Tnfrsf14,Fasl,Xdh,Ppp2r5a,Acer2,Fgf15,Kras,Cblb,Cx3cr1,Plk1,Pik3cg,Paip1,Lats1,Sdc4,Apaf1,Egln3,Dgkq,Ptgs2,Soat1,Fgf7,Hpn,Adra1a,Rab3gap2,Mief1,Casp8ap2,Sp1,Lrp8,Rgcc,Fgf18
query_1	TRUE	0.0274128	228	347	10	0.0288184	0.0438596	GO:0010632	GO:BP	regulation of epithelial cell migration	27492	4779	c("GO:0010631", "GO:0030334", "GO:0051239")	IDA,ISO IEA,IMP ISO IEA,ISS ISO IEA,ISS ISO IEA,ISO IEA,ISO IEA,ISO IEA,ISO IEA,ISO IEA	Grn,Sparc,Pik3cg,Vil1,Ets1,Ptgs2,Fgf7,Sp1,Rgcc,Fgf18
query_1	TRUE	0.0287526	867	347	23	0.0662824	0.0265283	GO:0070925	GO:BP	organelle assembly	27492	19155	c("GO:0006996", "GO:0022607")	ISO IBA,IMP ISS ISO IEA,IBA IEA,IMP,ISS IBA IEA,IMP,IMP ISO IEA,IGI,ISO IEA,ISS ISO IBA IEA,IDA,ISO IEA,IMP,IGI,IBA,ISO IEA,ISS ISO IEA,ISO IEA,IMP ISS IBA IEA,IEA,IMP IBA,IEA,IBA	Ablim1,Ift140,Tekt1,Vps4a,Armc9,Prkar1a,Cds2,Cnot7,Plk1,Rsph1,Kif27,Sdc4,Mns1,Vil1,Dnah8,Adamts16,Ttc12,Chmp4c,B9d1,Rab3gap2,Trappc6a,Aurkc,Abt1
query_1	TRUE	0.029044	2366	347	48	0.138329	0.0202874	GO:0051128	GO:BP	regulation of cellular component organization	27492	15613	c("GO:0016043", "GO:0050794")	ISS ISO IBA,ISO IEA,ISO,ISO IBA IEA,IDA IMP ISO IEA,ISS ISO IEA,IDA ISO IEA,ISS ISO IEA,ISO,IMP,ISO IEA,IDA IMP IBA IEA,ISS ISO IEA,IMP,IBA,ISS ISO IEA,ISO IEA,ISO IEA,IMP,IDA,IDA IMP,IDA IGI ISS ISO IBA IEA,IEA,ISO,ISO IEA,IMP ISO IEA,IMP,ISO IEA,ISO IEA	Limch1,Ift140,Ica1,Map1b,Grn,Angptl7,Sfrp1,Cript,Sparc,Prrx1,Fasl,Eps8,Plk1,Sgip1,Sema3d,Lats1,Sdc4,Stau2,Mns1,Stk38l,Dgkq,Vil1,Clasp2,Ets1,Cacng7,Spire1,Nfatc2,Adamts16,Ccl24,Setd5,Cxcr4,Arhgap17,Crk,Chmp4c,Eif2ak2,Hpn,Cd47,Akirin1,Rab3gap2,Mfsd2a,Adam10
query_1	TRUE	0.029715	57	347	5	0.0144092	0.0877193	GO:0007032	GO:BP	endosome organization	27492	2952	c("GO:0010256", "GO:0016050")	IMP,ISO IEA,IBA,ISO,IDA ISO IBA IEA	Vps4a,Fasl,Pi4k2b,Vti1a,Vps18
query_1	TRUE	0.0301899	10292	347	159	0.458213	0.0154489	GO:0050896	GO:BP	response to stimulus	27492	15425	GO:0008150	IEA,IDA,IMP ISS ISO IBA IEA,IEP IEA,IMP,IDA ISS ISO IEA,ISO IBA IEA,IBA,IDA IMP IEP IBA IEA,ISS ISO,IEA,ISS IBA IEA,IMP ISO IBA IEA,IDA IMP ISS ISO IBA IEA,IDA,ISO IEA,IEA,ISS ISO IBA IEA,IDA IMP IGI ISO IBA IEA,IMP,IMP IBA IEA,IMP ISO IEA,ISO IBA IEA,IDA	Gbp2b,Ablim1,Wdr48,Lrat,Ift140,Loxl2,Masp2,Syt10,Sstr1,Vps4a,Map1b,Tnfrsf10b,Slpi,Grn,Armc9,Ercc6l2,Upk3bl,Chrm3,Sfrp1,Fbn2,Pirb,Wdfy1,Bpifb1,Sparc,Mga,Htr5b,Gabra2,Tnfrsf14,Fv1,Daam1,Nyap2,Prrx1,Gpr150,Fcrls,Hus1,Recql,Sox14,Fasl,Cds2,Whrn,Xdh,Per3,Mcm3,
query_1	TRUE	0.0301899	410	347	14	0.0403458	0.0341463	GO:0007018	GO:BP	microtubule-based movement	27492	2941	c("GO:0006928", "GO:0007017")	IBA IC IEA,IMP ISO IBA IC IEA,IBA IEA,IMP,ISS ISO IBA IEA,IBA IEA,IMP IBA IEA,ISO IEA,IMP,IBA IEA,ISS ISO IEA,IEA,ISO IEA,IMP	Dnah6,Ift140,Tekt1,Map1b,Kif5c,Kif6,Kif27,Stau2,Mns1,Dnah8,Ttc12,Catsper2,Nefh,Spast
query_1	TRUE	0.0301899	1749	347	38	0.10951	0.0217267	GO:0042127	GO:BP	regulation of cell population proliferation	27492	11561	c("GO:0008283", "GO:0050794")	IMP,IDA ISO IEA,IMP ISO IEA,IGI ISO IEA,ISO IEA,IDA IBA,IGI,ISO IEA,ISO IEA,IGI ISO IEA,ISO IEA,ISO IBA IEA,IGI ISS ISO IEA,ISS ISO IEA,IMP,ISO IEA,IMP,ISO IEA,IEA,IEA,ISO,IGI ISO IEA,ISO,ISO IEA,ISO IEA,IMP ISS ISO IEA,IDA IGI ISO IBA IEA,ISS ISO IEA,ISO	Wdr48,Grn,Sfrp1,Sparc,Prkar1a,Tnfrsf14,Prrx1,Fasl,Xdh,Hdac1,Acer2,Fgf15,Kras,Cnot7,Cblb,Cx3cr1,Etv4,Sdc4,Egln3,Itga4,Ets1,Ptgs2,Thrb,Nfatc2,Ccl24,Eif2ak2,Fgf7,Hpn,Cd47,Akirin1,Adam10,Cxadr,Rasgrf1,Sp1,Stat6,Rgcc,Fgf18,Ccna2
query_1	TRUE	0.0301899	1040	347	26	0.074928	25	GO:0008284	GO:BP	positive regulation of cell population proliferation	27492	3570	c("GO:0008283", "GO:0042127", "GO:0048522")	IMP,IDA ISO IEA,ISO IEA,IGI,ISO IEA,IGI ISO IEA,ISO IEA,ISO IBA IEA,IGI ISS ISO IEA,ISS ISO IEA,ISO IEA,IEA,ISO,ISO IEA,ISO,ISO IEA,ISO IEA,IDA IGI ISO IBA IEA,ISS ISO IEA,ISO IEA,ISO IEA,IC,ISO,ISO IEA,IMP ISO IBA,ISO IEA	Wdr48,Grn,Sfrp1,Prrx1,Fasl,Hdac1,Acer2,Fgf15,Kras,Cnot7,Cx3cr1,Itga4,Ets1,Ptgs2,Thrb,Nfatc2,Ccl24,Fgf7,Hpn,Cd47,Adam10,Cxadr,Rasgrf1,Sp1,Fgf18,Ccna2
query_1	TRUE	0.0309673	412	347	14	0.0403458	0.0339806	GO:0051656	GO:BP	establishment of organelle localization	27492	16030	c("GO:0051234", "GO:0051640")	ISO,IMP,IEA,IBA,ISO IEA,ISO IEA,IEA,IBA,IMP ISO IBA IEA,ISO IEA,ISS ISO IEA,IMP,ISO IEA,IMP	Vps4a,Map1b,Sdad1,Kif5c,Plk1,Sdc4,Itga4,Gosr1,Spire1,Chmp4c,Nudc,Spo11,Nefh,Spast
query_1	TRUE	0.0310784	3834	347	70	0.201729	0.0182577	GO:0009893	GO:BP	positive regulation of metabolic process	27492	4215	c("GO:0008152", "GO:0019222", "GO:0048518")	ISS ISO,IMP,ISS ISO IEA,IEA,IMP ISS ISO IEA,ISO IEA,IGI,IBA,IDA,IDA IMP IBA,IDA,ISS ISO,ISO IEA,IDA,IDA,IEA,ISO IEA,ISO IEA,ISO IEA,ISO IBA IEA,ISO IEA,ISO IBA IEA,IMP ISO IEA,IDA IMP IGI ISS ISO IBA IEA,IMP,ISO IEA,IDA IMP,ISO IEA,IDA IMP ISO,ISS ISO IEA	Limch1,Ablim1,Wdr48,Tnfrsf10b,Grn,Sfrp1,Pirb,Cdk13,Mga,Tnfrsf14,Prrx1,Adam19,Fasl,Onecut3,Whrn,Hcfc2,Xdh,Ppp2r5a,Zfp292,Hdac1,Acer2,Fgf15,Kras,Cnot7,Sln,Guca1a,Cblb,Cx3cr1,Utf1,Plk1,Etv4,Pik3cg,Paip1,Lats1,Sdc4,Apaf1,Egln3,Tgfb1i1,Dgkq,Mical2,Ets1,Dmtf1,M
query_1	TRUE	0.0310784	3430	347	64	0.184438	0.0186589	GO:0070887	GO:BP	cellular response to chemical stimulus	27492	19132	c("GO:0042221", "GO:0051716")	IEA,IEP,IBA,IEP IBA IEA,IEA,ISO,IEA,ISS ISO IBA IEA,IDA IGI ISO IEA,IMP,IMP IBA,IDA,IEP,IEA,IEA,ISO IEA,ISO IEA,IEA,ISO IBA IEA,TAS,IEP,ISO,ISO IEA,ISS,IMP IGI ISO IBA IEA,IDA ISS ISO IEA,IMP,IDA IMP ISS ISO IEA,IEA,ISO IEA,IEA,ISO IEA,IDA ISS ISO IEA,IEA	Gbp2b,Lrat,Syt10,Sstr1,Map1b,Ercc6l2,Upk3bl,Chrm3,Sfrp1,Fbn2,Pirb,Sparc,Mga,Htr5b,Fasl,Xdh,Hdac1,Acer2,Fgf15,Akr1c12,Eps8,Kras,Cnot7,Guca1a,Cx3cr1,Adcy7,Pik3cg,Lats1,Stau2,Apaf1,Tpmt,Tgfb1i1,Vil1,Itga4,Fancd2,Ptgs2,Thrb,Ccl24,Uba5,Pabpn1,Cxcr4,Slc16a1,Crk
query_1	TRUE	0.0315531	1103	347	27	0.0778098	0.0244787	GO:0034220	GO:BP	ion transmembrane transport	27492	9784	c("GO:0006811", "GO:0055085")	IEA,IBA IEA,ISO IEA,IDA,IEA,IEA,ISO IBA IEA,IMP ISS ISO IBA,ISO IEA,IEA,IDA IMP ISO,IMP,IEA,ISO IEA,IEA,ISS ISO IBA IEA,IBA IEA,IEA,IBA IEA,IMP ISS ISO IEA,IEA,IMP,IEA,ISO IEA,IGI,IBA IEA,ISO IBA	Clcnkb,Scn11a,Chrm3,1810037I17Rik,Clcnka,Cox7b2,Gabra2,Fxyd1,Fasl,Slc15a2,Sln,Pik3cg,Anxa9,Abcc9,Tusc3,Cacng7,Gabrg3,Rem1,Atp2c1,Slc16a1,Catsper2,Hpn,Calhm2,Slc4a8,Rasgrf1,Sfxn2,Atp4b
query_1	TRUE	0.032123	121	347	7	0.0201729	0.0578512	GO:0051261	GO:BP	protein depolymerization	27492	15731	GO:0032984	ISO,ISO IBA IEA,ISO,IDA IMP IEA,ISS ISO IBA IEA,IDA ISS ISO IEA,IEA	Vps4a,Map1b,Nedd1,Eps8,Vil1,Mical2,Spast
query_1	TRUE	0.0325427	1164	347	28	0.0806916	0.024055	GO:0048646	GO:BP	anatomical structure formation involved in morphogenesis	27492	14961	c("GO:0009653", "GO:0032502")	ISS ISO IEA,IMP,IDA,IMP IGI IEP,IMP,ISO IEA,IMP,ISO IEA,IMP,IGI,ISO IEA,IEA,IGI,IGI,IMP,IEA,ISS ISO IEA,IGI,ISO IEA,IMP,IMP,IEA,IMP,IMP,IGI ISO IEA,IGI,ISO IEA,IMP ISO IEA	Loxl2,Ccnb1ip1,Grn,Sfrp1,Fbn2,Sparc,Prkar1a,Fasl,Whrn,Hdac1,Cx3cr1,Pik3cg,Lats1,Sdc4,Apaf1,Itga4,Ets1,Meox1,Ptgs2,Nfatc2,Ccl24,Cxcr4,Rdh13,Coq7,Sp1,Lrp8,Rgcc,Fgf18
query_1	TRUE	0.0328778	4	347	2	0.00576369	0.5	GO:0006432	GO:BP	phenylalanyl-tRNA aminoacylation	27492	2423	GO:0006418	ISS ISO IBA IEA,ISS ISO IBA IEA	Farsa,Fars2
query_1	TRUE	0.0328778	4	347	2	0.00576369	0.5	GO:2000611	GO:BP	positive regulation of thyroid hormone generation	27492	29827	c("GO:0006590", "GO:0031325", "GO:0032352", "GO:0051173", "GO:2000609")	IMP,ISO IEA	Hpn,Slco1c1
query_1	TRUE	0.0328778	4	347	2	0.00576369	0.5	GO:0044878	GO:BP	mitotic cytokinesis checkpoint signaling	27492	13071	c("GO:0007093", "GO:0010972")	ISS ISO,ISS ISO IEA	Vps4a,Chmp4c
query_1	TRUE	0.0331995	1168	347	28	0.0806916	0.0239726	GO:0072359	GO:BP	circulatory system development	27492	20235	GO:0048731	IMP,ISS ISO IEA,IDA,ISS ISO IEA,ISO IEA,IMP,IMP IGI,IMP,ISO IEA,ISO IEA,IMP,ISO IEA,IEA,ISS,ISS ISO IEA,ISO IEA,ISO IEA,IMP,IEA,IGI,IMP,IMP,IMP,IDA,ISO IEA,ISS,ISO IEA,IMP ISO IEA	Ift140,Loxl2,Grn,Angptl7,Sparc,Prkar1a,Prrx1,Adam19,Fasl,Xdh,Fgf15,Cx3cr1,Pik3cg,Mical2,Ets1,Ptgs2,Nfatc2,Ccl24,Cxcr4,Adra1a,B9d1,Adam10,Cxadr,Wars2,Sp1,Ubiad1,Rgcc,Fgf18
query_1	TRUE	0.033627	326	347	12	0.0345821	0.0368098	GO:0022604	GO:BP	regulation of cell morphogenesis	27492	7602	c("GO:0000902", "GO:0022603")	ISO IEA,IMP,ISO IEA,IDA ISS ISO IBA IEA,ISO IEA,ISO IEA,IEA,ISS ISO IEA,ISS ISO IBA IEA,IMP,IMP,IMP	Sparc,Eps8,Stau2,Vil1,Cacng7,Ccl24,Cxcr4,Crk,Hpn,Mfsd2a,Lrp8,Rcc2
query_1	TRUE	0.0344882	283	347	11	0.0317003	0.0388693	GO:0019058	GO:BP	viral life cycle	27492	6424	GO:0016032	IMP ISO,ISO IEA,IEA,ISO IEA,ISO,ISS ISO IEA,ISO IEA,IMP ISO IEA,IDA IMP IGI,IEA,IMP	Vps4a,Slpi,Tnfrsf14,Cnot7,4930486L24Rik,N4bp1,Chmp4c,Eif2ak2,Zfp809,Pvr,Vps18
query_1	TRUE	0.0344882	8900	347	140	0.403458	0.0157303	GO:0032501	GO:BP	multicellular organismal process	27492	8813	GO:0008150	ISS IEA,IDA,IMP,ISO IEA,IMP,IEA,IEA,IMP,IMP,IDA IMP ISS ISO IEA,IDA,IMP,IEA,IMP,IMP IBA,ISS ISO,IMP IGI ISO IBA IEA,IDA IMP ISS ISO IEA,IDA IBA,ISS ISO IEA,IDA IMP ISO IBA IEA,IDA IMP IGI IEP ISO IEA,IMP IEA,IMP IGI,IMP IEA,IMP,ISS ISO IEA,IMP ISO IEA,IMP	Rbm45,Ablim1,Upk3a,Myl1,Wdr48,Lrat,Catsperg2,Ift140,Exoc3l2,Loxl2,Mogat2,Syt10,Sstr1,Ccnb1ip1,Scn11a,Vps4a,Map1b,Grn,Ntn4,Angptl7,Chrm3,Sfrp1,Fbn2,Pirb,Prm1,Clcnka,Cdk13,Sparc,Prkar1a,Gabra2,Tnfrsf14,Fxyd1,Nyap2,Prrx1,Hus1,Adam19,Sox14,Fasl,Frg1,Whrn,Xdh,
query_1	TRUE	0.0345795	124	347	7	0.0201729	0.0564516	GO:0007127	GO:BP	meiosis I	27492	3034	c("GO:0061982", "GO:0140013")	IMP IBA IEA,IC IEA,IMP,IMP IBA,IMP,IMP IGI IBA IEA,IMP ISS ISO IBA IEA	Ccnb1ip1,Syce1,Plk1,Fancd2,Stag3,Spo11,Dmc1
query_1	TRUE	0.0351938	1411	347	32	0.092219	0.022679	GO:0032270	GO:BP	positive regulation of cellular protein metabolic process	27492	8651	c("GO:0031325", "GO:0032268", "GO:0044267", "GO:0051247")	ISS ISO,ISS ISO IEA,IEA,IMP ISS ISO IEA,IGI,IDA IBA,ISO IEA,ISO IEA,ISO IEA,ISO IEA,ISO IBA IEA,ISO IEA,IDA,ISO IEA,ISS ISO IEA,ISO IEA,IEA,ISO IEA,ISO IEA,IMP IGI ISO IEA,IEA,ISO IEA,IMP,ISO IBA IEA,ISS ISO IEA,IDA,IEA,ISO,IDA ISO IBA,IMP IGI,ISO IEA,ISO	Limch1,Wdr48,Tnfrsf10b,Grn,Pirb,Tnfrsf14,Fasl,Xdh,Ppp2r5a,Acer2,Fgf15,Kras,Cblb,Cx3cr1,Plk1,Pik3cg,Paip1,Lats1,Sdc4,Apaf1,Egln3,Dgkq,Ptgs2,Fgf7,Hpn,Adra1a,Rab3gap2,Mief1,Casp8ap2,Lrp8,Rgcc,Fgf18
query_1	TRUE	0.0360793	1534	347	34	0.0979827	0.0221643	GO:0046907	GO:BP	intracellular transport	27492	14456	c("GO:0006810", "GO:0051641", "GO:0051649")	IMP ISO IBA IC IEA,ISO IEA,IEA,ISO IBA,IMP,IMP ISS ISO IEA,ISO IBA IEA,IEA,IDA,IBA,IEA,IBA,ISS ISO IBA,ISO IEA,ISO IEA,ISS ISO IEA,IEA,IBA,ISS ISO IBA,ISO IBA IEA,ISO IEA,IMP IBA IEA,IMP IBA,ISO,IBA IEA,ISO IEA,NAS,IBA,ISS IEA,ISO IEA,ISS ISO IBA IEA,ISO	Ift140,Ssb,Sytl1,Vps4a,Map1b,Grn,Nup54,Tmem87a,Scg5,Golga7,Sdad1,Vps37a,Kif5c,Vps39,Stau2,Ap1s3,Hspa4,Cacng7,Cox18,Gosr1,Ptgs2,Tnpo2,Spire1,Pabpn1,Chmp4c,Nudc,Adam10,Trappc6a,Mief1,Scyl2,Vti1a,Nefh,Spast,Vps18
query_1	TRUE	0.0374154	1538	347	34	0.0979827	0.0221066	GO:0031399	GO:BP	regulation of protein modification process	27492	8306	c("GO:0006464", "GO:0032268")	ISS ISO,IMP ISS ISO IEA,IGI ISO IEA,IGI,IMP ISO IBA IEA,IDA IBA,ISS,IMP,ISO IEA,ISO IEA,ISO IEA,ISO IBA IEA,ISO IEA,ISO IEA,IDA IBA,ISO IEA,ISS ISO IEA,IMP ISO IEA,ISS ISO IEA,ISO IEA,IGI,ISO IEA,IMP,IDA IBA,IMP,IBA,ISO IBA IEA,IDA,IEA,IBA,IMP IGI,ISO IEA	Limch1,Wdr48,Sfrp1,Pirb,Prkar1a,Tnfrsf14,Fxyd1,Hus1,Xdh,Ppp2r5a,Acer2,Fgf15,Kras,Cnot7,Cblb,Cx3cr1,Plk1,Pik3cg,Lats1,Sdc4,Kirrel2,Dgkq,Ptgs2,N4bp1,Setd5,Sh3bp5l,Fgf7,Adra1a,Rab3gap2,Ccng2,Lrp8,Rgcc,Fgf18,Ccna2
query_1	TRUE	0.0385941	127	347	7	0.0201729	0.0551181	GO:0001578	GO:BP	microtubule bundle formation	27492	471	GO:0000226	IMP ISO IEA,ISS ISO IEA,ISS ISO IBA IEA,IMP,IBA,ISS ISO IEA,ISS ISO IEA	Map1b,Plk1,Rsph1,Mns1,Dnah8,Ttc12,Spast
query_1	TRUE	0.0401009	128	347	7	0.0201729	0.0546875	GO:0008585	GO:BP	female gonad development	27492	3621	c("GO:0008406", "GO:0046545")	IGI,IMP,ISO,IMP,IMP,IEA,ISO	Sfrp1,Spo11,Fgf7,Csmd1,Dmc1,Ctnna2,Nefh
query_1	TRUE	0.0410742	64	347	5	0.0144092	0.078125	GO:0042461	GO:BP	photoreceptor cell development	27492	11787	c("GO:0046530", "GO:0048666")	IMP,IMP,IMP IBA IEA,IMP,IMP	Ift140,Thrb,Nrl,Mfsd2a,Rdh13
query_1	TRUE	0.0410742	129	347	7	0.0201729	0.0542636	GO:0061982	GO:BP	meiosis I cell cycle process	27492	18502	GO:1903046	IMP IBA IEA,IC IEA,IMP,IMP IBA,IMP,IMP IGI IBA IEA,IMP ISS ISO IBA IEA	Ccnb1ip1,Syce1,Plk1,Fancd2,Stag3,Spo11,Dmc1
query_1	TRUE	0.0410742	129	347	7	0.0201729	0.0542636	GO:0043280	GO:BP	positive regulation of cysteine-type endopeptidase activity involved in apoptotic process	27492	12232	c("GO:0043281", "GO:2001056")	IEA,ISO IEA,ISO IEA,ISO IEA,IMP IGI ISO IEA,IEA,IDA ISO IBA	Tnfrsf10b,Fasl,Xdh,Acer2,Apaf1,Egln3,Casp8ap2
query_1	TRUE	0.041495	38	347	4	0.0115274	0.105263	GO:0032506	GO:BP	cytokinetic process	27492	8817	c("GO:0000910", "GO:0022402")	ISO,IMP IBA,ISO IEA,ISS ISO IEA	Vps4a,Spire1,Chmp4c,Spast
query_1	TRUE	0.0418251	207	347	9	0.0259366	0.0434783	GO:1903046	GO:BP	meiotic cell cycle process	27492	26162	c("GO:0022402", "GO:0022414", "GO:0051321")	IMP IBA IEA,IBA,IC IEA,IMP ISO,IMP IBA,IMP ISO IBA IEA,IMP ISS,IMP IGI IBA IEA,IMP ISS ISO IBA IEA	Ccnb1ip1,Hus1,Syce1,Plk1,Fancd2,Spire1,Stag3,Spo11,Dmc1
query_1	TRUE	0.0423522	1080	347	26	0.074928	0.0240741	GO:0031175	GO:BP	neuron projection development	27492	8222	c("GO:0048666", "GO:0120036")	IDA,IMP IGI ISO IBA IEA,IMP ISO,IDA,IEA,IMP,IMP IBA,IMP IBA,IMP,IBA,IGI,ISO IEA,IGI,IEA,ISO IEA,IMP,IMP,IEA,IGI,IMP,ISO,IDA,IMP ISS ISO IEA,IMP ISO IEA,IEA,IMP IGI	Ablim1,Map1b,Grn,Sfrp1,Nyap2,Prrx1,Whrn,Kif5c,Etv4,Sema3d,Sdc4,Stau2,Cdh11,Itga4,Cacng7,Spire1,Phgdh,Cxcr4,Crk,Mfsd2a,Adam10,Rasgrf1,Ctnna2,Nefh,Spast,Lrp8
query_1	TRUE	0.0426037	294	347	11	0.0317003	0.037415	GO:0010631	GO:BP	epithelial cell migration	27492	4778	c("GO:0001667", "GO:0090132")	ISS ISO IEA,IDA,ISO IEA,IMP ISO IEA,ISS ISO IEA,ISS ISO IEA,ISO IEA,ISO IEA,ISO IEA,ISO IEA,ISO IEA	Loxl2,Grn,Sparc,Pik3cg,Vil1,Ets1,Ptgs2,Fgf7,Sp1,Rgcc,Fgf18
query_1	TRUE	0.0428081	340	347	12	0.0345821	0.0352941	GO:0007059	GO:BP	chromosome segregation	27492	2974	GO:0009987	IMP,ISO,IC IEA,IMP ISS ISO IEA,ISS ISO IEA,IMP IBA,IMP ISS IBA IEA,ISO IEA,ISS ISO IEA,IMP IGI,IMP,ISO IEA	Ccnb1ip1,Vps4a,Syce1,Plk1,Lats1,Fancd2,Stag3,Chmp4c,Nudc,Spo11,Dmc1,Rcc2
query_1	TRUE	0.0439524	6756	347	110	0.317003	0.0162818	GO:0060255	GO:BP	regulation of macromolecule metabolic process	27492	17047	c("GO:0019222", "GO:0043170")	ISS ISO,IMP,IEA,IMP ISS ISO IEA,ISO IEA,ISS ISO IEA,IBA IEA,IMP IEA,IEA,IEA,IMP ISS ISO IEA,IMP IGI ISO IEA,IGI,ISS ISO IBA IEA,IDA IBA IEA,IMP ISO IBA IEA,IDA IMP IBA,ISS,IDA ISO IBA IEA,IMP,ISS ISO,ISS IBA IEA,ISS ISO IEA,IDA IBA,ISS ISO IEA,IDA,ISS ISO	Limch1,Ablim1,Serpina3n,Wdr48,Ssb,Loxl2,Zkscan1,Exd1,Tnfrsf10b,Slpi,Grn,Sfrp1,Pirb,Cdk13,Mga,Prkar1a,Tnfrsf14,Fxyd1,Prrx1,Hus1,Adam19,Sox14,Fasl,Onecut3,Klhl25,Whrn,Hcfc2,Xdh,Per3,Zfp69,Ppp2r5a,Zfp292,Zfp704,Hdac1,Glrp1,Acer2,Fgf15,Kras,Cnot7,Anxa4,Cblb,C
query_1	TRUE	0.0439524	5	347	2	0.00576369	0.4	GO:1901877	GO:BP	negative regulation of calcium ion binding	27492	25144	c("GO:0051100", "GO:1901876")	IDA,IDA	1810037I17Rik,Sln
query_1	TRUE	0.0439524	541	347	16	0.0461095	0.0295749	GO:0051493	GO:BP	regulation of cytoskeleton organization	27492	15901	c("GO:0007010", "GO:0033043")	ISS ISO IBA,ISO IBA IEA,IDA IMP IEA,ISO IEA,ISS ISO IEA,ISO IEA,ISO IEA,ISS ISO IBA IEA,ISO IEA,IBA,IGI ISS ISO IEA,ISO IEA,ISO,ISS ISO IEA,IEA,ISO IEA	Limch1,Map1b,Eps8,Plk1,Lats1,Sdc4,Stau2,Vil1,Ccl24,Arhgap17,Crk,Chmp4c,Cd47,Ctnna2,Spast,Rgcc
query_1	TRUE	0.0439524	170	347	8	0.0230548	0.0470588	GO:0010594	GO:BP	regulation of endothelial cell migration	27492	4743	c("GO:0010632", "GO:0043542")	IDA,ISO IEA,IMP ISO IEA,ISS ISO IEA,ISO IEA,ISO IEA,ISO IEA,ISO IEA	Grn,Sparc,Pik3cg,Ets1,Ptgs2,Sp1,Rgcc,Fgf18
query_1	TRUE	0.0439524	490	347	15	0.0432277	0.0306122	GO:0048285	GO:BP	organelle fission	27492	14676	GO:0006996	IMP IBA IEA,ISO,IC IEA,IMP,IMP ISS ISO IEA,IMP IBA,IMP ISO IBA IEA,IMP ISS,ISO IEA,ISS ISO IEA,IMP IGI IBA IEA,IMP ISS ISO IBA IEA,IMP ISS ISO IBA IEA,ISS ISO IEA,ISO IEA	Ccnb1ip1,Vps4a,Syce1,Eps8,Plk1,Fancd2,Spire1,Stag3,Chmp4c,Nudc,Spo11,Dmc1,Mief1,Spast,Rgcc
query_1	TRUE	0.0439524	438	347	14	0.0403458	0.0319635	GO:0000280	GO:BP	nuclear division	27492	120	GO:0048285	IMP IBA IEA,ISO,IC IEA,IMP,IMP ISS ISO IEA,IMP IBA,IMP IBA,IMP ISS,ISO IEA,ISS ISO IEA,IMP IGI IBA IEA,IMP ISS ISO IBA IEA,ISS ISO IEA,ISO IEA	Ccnb1ip1,Vps4a,Syce1,Eps8,Plk1,Fancd2,Spire1,Stag3,Chmp4c,Nudc,Spo11,Dmc1,Spast,Rgcc
query_1	TRUE	0.0439524	5	347	2	0.00576369	0.4	GO:0046761	GO:BP	viral budding from plasma membrane	27492	14358	c("GO:0046753", "GO:0046755")	IMP ISO,ISO IEA	Vps4a,Chmp4c
query_1	TRUE	0.0439524	132	347	7	0.0201729	0.0530303	GO:0046545	GO:BP	development of primary female sexual characteristics	27492	14218	c("GO:0045137", "GO:0046660")	IGI,IMP,ISO,IMP,IMP,IEA,ISO	Sfrp1,Spo11,Fgf7,Csmd1,Dmc1,Ctnna2,Nefh
query_1	TRUE	0.0439524	5	347	2	0.00576369	0.4	GO:0002282	GO:BP	microglial cell activation involved in immune response	27492	937	c("GO:0001774", "GO:0002281")	IMP,IMP	Grn,Cx3cr1
query_1	TRUE	0.0439524	5	347	2	0.00576369	0.4	GO:0090611	GO:BP	ubiquitin-independent protein catabolic process via the multivesicular body sorting pathway	27492	21538	GO:0051603	ISO,ISO IEA	Vps4a,Chmp4c
query_1	TRUE	0.0439524	5	347	2	0.00576369	0.4	GO:1901876	GO:BP	regulation of calcium ion binding	27492	25143	GO:0051098	IDA,IDA	1810037I17Rik,Sln
query_1	TRUE	0.0439524	133	347	7	0.0201729	0.0526316	GO:0006997	GO:BP	nucleus organization	27492	2923	GO:0006996	ISO,IMP,IBA,ISS ISO IEA,ISO IEA,ISO IEA,ISS ISO IEA	Vps4a,Prm1,Nup54,Plk1,Ets1,Chmp4c,Spast
query_1	TRUE	0.0439524	297	347	11	0.0317003	0.037037	GO:0090132	GO:BP	epithelium migration	27492	21171	GO:0090130	ISS ISO IEA,IDA,ISO IEA,IMP ISO IEA,ISS ISO IEA,ISS ISO IEA,ISO IEA,ISO IEA,ISO IEA,ISO IEA,ISO IEA	Loxl2,Grn,Sparc,Pik3cg,Vil1,Ets1,Ptgs2,Fgf7,Sp1,Rgcc,Fgf18
query_1	TRUE	0.0445023	542	347	16	0.0461095	0.0295203	GO:0006820	GO:BP	anion transport	27492	2776	GO:0006811	ISO IBA IEA,IBA,IBA IEA,ISO IBA IEA,ISO,IEA,IDA IBA IEA,IBA IEA,IEA,IMP ISS ISO IBA IEA,ISO IEA,IEA,IEA,ISO IBA IEA,IBA,ISO IBA IEA	Clcnkb,Slc16a6,Clcnka,Gabra2,Fxyd1,Fgf15,Slc38a1,Gabrg3,Mttp,Slc16a1,Cd47,Slc7a15,Mfsd2a,Slc4a8,Sfxn2,Slco1c1
query_1	TRUE	0.0460622	1697	347	36	0.103746	0.0212139	GO:0045184	GO:BP	establishment of protein localization	27492	13173	c("GO:0008104", "GO:0051234")	IEA,IEA,ISO IEA,ISO IEA,ISS ISO IEA,ISO IBA IEA,IMP,IDA,ISS ISO IBA IEA,ISO,IEA,IEA,IBA IEA,ISS ISO,ISO IEA,IEA,IEA,ISS ISO IEA,IEA,IBA,ISS ISO IBA IEA,IEA,ISO IEA,IMP IBA IEA,IEA,IMP ISS ISO IEA,IMP ISS ISO IEA,IMP,IEA,IEA,ISS IEA,IEA,ISO IEA,IEA,IEA,IGI	Sytl1,Ica1,Vps4a,Sfrp1,Cript,Nup54,Whrn,Scg5,Golga7,Nedd1,Sdad1,Aagab,Vps37a,Kif5c,Plk1,Vps39,Atg4d,Ap1s3,Hspa4,Cacng7,Cox18,Gosr1,Ptgs2,Tnpo2,Spire1,Atp2c1,Mttp,Slc16a1,Chmp4c,Rab3gap2,Mief1,Vti1a,Pcsk1,Sft2d2,Vps18,Rcc2
query_1	TRUE	0.0460622	597	347	17	0.0489914	0.0284757	GO:0051301	GO:BP	cell division	27492	15759	GO:0009987	ISS ISO IEA,IEA,IEA,ISS ISO IBA IEA,IEA,IMP IBA,IEA,ISS ISO IEA,IEA,IEA,IEA,ISS,IEA,IBA IEA,ISS ISO IEA,IEA,IEA	Vps4a,Syce1,Nedd1,Plk1,Lats1,Spire1,Usp37,Chmp4c,Nudc,Fgf7,Itgb3bp,Hdgf,Ccng2,Aurkc,Spast,Rcc2,Ccna2
query_1	TRUE	0.0460622	68	347	5	0.0144092	0.0735294	GO:0032233	GO:BP	positive regulation of actin filament bundle assembly	27492	8616	c("GO:0032231", "GO:0044089", "GO:0051017", "GO:0051495", "GO:1902905")	ISS ISO IBA,ISO IEA,ISS ISO IEA,ISO,ISO IEA	Limch1,Sdc4,Vil1,Cd47,Rgcc
query_1	TRUE	0.0460622	19	347	3	0.00864553	0.157895	GO:0034471	GO:BP	ncRNA 5'-end processing	27492	9947	c("GO:0000966", "GO:0034470")	ISO IEA,IEA,IBA	Ssb,Thg1l,Abt1
query_1	TRUE	0.0460622	68	347	5	0.0144092	0.0735294	GO:0031102	GO:BP	neuron projection regeneration	27492	8159	c("GO:0031099", "GO:0031175", "GO:0033554")	IEA,IMP,IMP,IEA,ISO	Map1b,Grn,Prrx1,Ctnna2,Nefh
query_1	TRUE	0.0462006	546	347	16	0.0461095	0.029304	GO:0051640	GO:BP	organelle localization	27492	16014	GO:0051641	ISO,IMP,IEA,IBA,ISO IEA,ISO IEA,ISO IEA,IEA,IBA,IMP ISO IBA IEA,ISO IEA,ISS ISO IEA,IMP,ISO IEA,IMP,IBA	Vps4a,Map1b,Sdad1,Kif5c,Plk1,Pik3cg,Sdc4,Itga4,Gosr1,Spire1,Chmp4c,Nudc,Spo11,Nefh,Spast,Vps18
query_1	TRUE	0.0464251	303	347	11	0.0317003	0.0363036	GO:0090130	GO:BP	tissue migration	27492	21169	GO:0032501	ISS ISO IEA,IDA,ISO IEA,IMP ISO IEA,ISS ISO IEA,ISS ISO IEA,ISO IEA,ISO IEA,ISO IEA,ISO IEA,ISO IEA	Loxl2,Grn,Sparc,Pik3cg,Vil1,Ets1,Ptgs2,Fgf7,Sp1,Rgcc,Fgf18
query_1	TRUE	0.0464251	136	347	7	0.0201729	0.0514706	GO:0000086	GO:BP	G2/M transition of mitotic cell cycle	27492	45	c("GO:0044772", "GO:0044839")	ISS ISO,IBA,ISS ISO IEA,ISS ISO IEA,ISS ISO IEA,ISO IEA,ISS ISO IEA	Vps4a,Hus1,Plk1,Lats1,Chmp4c,Rcc2,Ccna2
query_1	TRUE	0.0464251	760	347	20	0.0576369	0.0263158	GO:0001944	GO:BP	vasculature development	27492	671	c("GO:0048731", "GO:0072359")	ISS ISO IEA,IDA,ISS ISO IEA,ISO IEA,IMP IGI,ISO IEA,ISO IEA,ISO IEA,IEA,ISS ISO IEA,ISO IEA,ISO IEA,IMP,IEA,IMP,IMP,IDA,ISO IEA,ISO IEA,IMP ISO IEA	Loxl2,Grn,Angptl7,Sparc,Prrx1,Fasl,Xdh,Cx3cr1,Pik3cg,Ets1,Ptgs2,Nfatc2,Ccl24,Cxcr4,B9d1,Adam10,Wars2,Sp1,Rgcc,Fgf18
query_1	TRUE	0.0477009	2798	347	53	0.152738	0.0189421	GO:0051239	GO:BP	regulation of multicellular organismal process	27492	15712	c("GO:0032501", "GO:0050789")	IDA IMP ISS ISO IEA,IMP,ISO IEA,IDA ISS ISO IEA,IDA,ISS ISO IEA,IDA ISO IBA IEA,IMP ISO IEA,IMP,ISO IEA,IMP IBA,ISO,ISO IEA,IMP ISO IEA,IMP ISS ISO IEA,IGI,IMP,ISO IEA,IMP,IMP IGI ISO IEA,IMP,IMP ISS ISO IEA,ISO,IBA,IMP ISO IEA,IBA,ISO IEA,ISO IEA,IGI ISS	Loxl2,Scn11a,Map1b,Grn,Ntn4,Angptl7,Chrm3,Sfrp1,Fbn2,Sparc,Tnfrsf14,Fxyd1,Fasl,Xdh,Per3,Hdac1,Sln,Anxa4,Cblb,Cx3cr1,Adcy7,Etv4,Sgip1,Sema3d,Pik3cg,Lats1,Stau2,Tgfb1i1,Vil1,Abcc9,Ets1,Fancd2,Ptgs2,Thrb,N4bp1,Ccl24,Cxcr4,Eif2ak2,Fgf7,Hpn,Cd47,Adra1a,Adamts7
query_1	TRUE	0.0493145	102	347	6	0.0172911	0.0588235	GO:0007041	GO:BP	lysosomal transport	27492	2960	GO:0007034	ISO,IMP ISS ISO IEA,ISO IEA,IBA,ISO IEA,ISO IBA IEA	Vps4a,Grn,Vps39,Cacng7,Scyl2,Vps18
query_1	TRUE	0.0493145	711	347	19	0.054755	0.0267229	GO:0043086	GO:BP	negative regulation of catalytic activity	27492	12142	c("GO:0044092", "GO:0050790")	IEA,IEA,IMP,IGI,IMP ISO IBA IEA,IEA,ISO IEA,IBA,IEA,ISO IEA,ISS ISO IEA,IEA,IEA,IMP,ISO IBA IEA,IBA,IMP,ISO IEA,IMP ISO IEA	Serpina3n,Slpi,Grn,Sfrp1,Prkar1a,Scg5,Ppp2r5a,Cblb,Ctla2b,Plk1,Lats1,Anxa9,Vil1,Ptgs2,Gchfr,Sh3bp5l,Hpn,Nfkb1,Rcc2
query_1	TRUE	0.0493145	218	347	9	0.0259366	0.0412844	GO:0043542	GO:BP	endothelial cell migration	27492	12404	GO:0010631	ISS ISO IEA,IDA,ISO IEA,IMP ISO IEA,ISS ISO IEA,ISO IEA,ISO IEA,ISO IEA,ISO IEA	Loxl2,Grn,Sparc,Pik3cg,Ets1,Ptgs2,Sp1,Rgcc,Fgf18
query_1	TRUE	1.11939e-15	11347	355	229	0.64507	0.0201815	GO:0005737	GO:CC	cytoplasm	27279	384	c("GO:0005622", "GO:0110165")	IDA HDA ISO IEA,IEA,ISS ISO IEA,IEA,IEA,ISS ISO IEA,IEA,ISO IEA,ISM IEA,IEA,IDA ISO IEA,IDA IBA IEA,IBA IEA,ISO IEA,ISS ISO IEA,ISS ISO IEA,ISS ISO IEA,ISO IBA IEA,IBA,IDA IBA IEA,ISO IEA,IDA ISS ISO IBA IEA,IDA ISO IEA,IDA ISO IBA IEA,IDA IBA TAS IEA,ISS	Cox7c,Limch1,Rbm45,Dera,Ablim1,Blvrb,Upk3a,Myl1,Dnah6,Wdr48,Lrat,Ift140,Exoc3l2,Ssb,Adi1,Loxl2,Mogat2,Pcf11,Tmem30c,Syt10,Sstr1,Ica1,Vps4a,Map1b,Glce,Exd1,Tnfrsf10b,Slpi,Grn,Armc9,Ercc6l2,Chrm3,Sfrp1,Pirb,Prm1,1810037I17Rik,Clcnka,Cdk13,Wdfy1,Extl1,Cript,
query_1	TRUE	6.31436e-05	22667	355	328	0.923944	0.0144704	GO:0110165	GO:CC	cellular anatomical entity	27279	3854	GO:0005575	IDA HDA ISO IEA,IBA IEA,ISS ISO IBA IEA,ISS ISO IEA,ISO IEA,IDA ISO IBA IEA,IEA,ISS ISO IEA,EXP IDA IBA IEA,ISO IEA,ISM IBA IEA,ISS ISO IEA,IDA ISO IEA,IDA IBA IEA,IDA ISO IBA IEA,IBA IEA,IEA,IDA ISO IEA,ISS ISO IEA,HDA ISS ISO IBA IEA,IEA,IEA,IDA IBA IEA	Cox7c,Clcnkb,Limch1,Rbm45,Dera,Ablim1,Serpina3n,Blvrb,Upk3a,Myl1,Dnah6,Wdr48,Lrat,Catsperg2,Ift140,Exoc3l2,Adamdec1,Ssb,Adi1,Loxl2,Greb1,Sytl1,Tekt1,Mogat2,Masp2,Pcf11,Tmem30c,Tmem222,Syt10,Sstr1,Ccnb1ip1,Mroh7,Abhd1,Scn11a,Ica1,Vps4a,Map1b,Zkscan1,Slc16a
query_1	TRUE	6.65395e-05	17282	355	269	0.757746	0.0155653	GO:0005622	GO:CC	intracellular anatomical structure	27279	283	GO:0110165	IDA HDA ISO IEA,ISS ISO IBA IEA,ISS ISO IEA,ISO IEA,IDA ISO IBA IEA,ISS ISO IEA,IEA,ISO IEA,ISM IBA IEA,ISS ISO IEA,IDA ISO IEA,IDA ISO IBA IEA,IBA IEA,IDA ISO IEA,ISS ISO IEA,ISS ISO IEA,IDA IBA IEA,ISS ISO IEA,ISO IBA IEA,IBA,IDA IBA IEA,ISO IEA,IDA IEA	Cox7c,Limch1,Rbm45,Dera,Ablim1,Blvrb,Upk3a,Myl1,Dnah6,Wdr48,Lrat,Ift140,Exoc3l2,Ssb,Adi1,Loxl2,Tekt1,Mogat2,Pcf11,Tmem30c,Syt10,Sstr1,Ccnb1ip1,Ica1,Vps4a,Map1b,Zkscan1,Glce,Exd1,Tnfrsf10b,Slpi,Grn,Armc9,Ercc6l2,Chrm3,Sfrp1,Pirb,Prm1,1810037I17Rik,Clcnka,C
query_1	TRUE	9.44426e-05	4124	355	89	0.250704	0.021581	GO:0012505	GO:CC	endomembrane system	27279	816	GO:0110165	IEA,IEA,IDA ISO IEA,ISS ISO IEA,ISS ISO IEA,IBA,IDA IBA IEA,IDA ISS ISO IBA IEA,ISO IEA,IDA IBA TAS IEA,ISO,ISO IEA,IDA ISS ISO IEA,IEA,IDA,ISO,ISO IEA,IDA ISO IEA,IBA IEA,ISO IEA,IDA,ISO IEA,IDA,ISO IBA IEA,IEA,IDA IEA,IDA ISO IBA NAS IEA,IDA,ISS IEA,IEA	Upk3a,Wdr48,Lrat,Loxl2,Mogat2,Tmem30c,Syt10,Ica1,Vps4a,Glce,Tnfrsf10b,Slpi,Grn,Chrm3,1810037I17Rik,Clcnka,Cdk13,Wdfy1,Extl1,Sparc,Prkar1a,Gabra2,Fv1,Nup54,Tmem87a,Adam19,Cds2,Xdh,Scg5,Rnf170,Gcnt1,Golga7,Pi4k2b,Acer2,Vps37a,Sln,Anxa4,Vps39,Mamdc2,Sgip1,Sd
query_1	TRUE	0.000181405	15998	355	251	0.707042	0.0156895	GO:0043226	GO:CC	organelle	27279	2123	GO:0110165	IDA HDA ISO IEA,ISS ISO IBA IEA,ISS ISO IEA,ISO IEA,IDA ISO IBA IEA,ISO IEA,IEA,ISO IEA,ISM IBA IEA,ISS ISO IEA,IDA ISO IEA,IDA IBA IEA,IDA ISO IBA IEA,IDA ISO IEA,ISS ISO IEA,ISS ISO IEA,IDA IBA IEA,ISS ISO IEA,ISO IBA IEA,IBA,IDA IBA IEA,IDA IEA,IDA ISS	Cox7c,Limch1,Rbm45,Dera,Ablim1,Blvrb,Upk3a,Myl1,Dnah6,Wdr48,Lrat,Catsperg2,Ift140,Ssb,Adi1,Loxl2,Tekt1,Mogat2,Pcf11,Tmem30c,Syt10,Ccnb1ip1,Ica1,Vps4a,Map1b,Zkscan1,Glce,Exd1,Tnfrsf10b,Slpi,Grn,Armc9,Ercc6l2,Chrm3,Prm1,1810037I17Rik,Clcnka,Cdk13,Wdfy1,Extl
query_1	TRUE	0.00066427	14795	355	233	0.656338	0.0157486	GO:0043227	GO:CC	membrane-bounded organelle	27279	2124	GO:0043226	IDA HDA ISO IEA,ISS ISO IEA,ISO IEA,ISO IEA,IEA,ISM IEA,ISS ISO IEA,IDA ISO IEA,IDA IBA IEA,IDA ISO IBA IEA,IDA ISO IEA,ISS ISO IEA,ISS ISO IEA,IEA,ISS ISO IEA,ISO IBA IEA,IBA,IDA IBA IEA,IDA IEA,IDA ISS ISO IBA IEA,ISO IEA,IDA,IEA,IDA IBA TAS IEA,ISO,ISO	Cox7c,Rbm45,Dera,Blvrb,Upk3a,Dnah6,Wdr48,Lrat,Catsperg2,Ift140,Ssb,Adi1,Loxl2,Tekt1,Mogat2,Pcf11,Tmem30c,Syt10,Ccnb1ip1,Ica1,Vps4a,Map1b,Zkscan1,Glce,Tnfrsf10b,Slpi,Grn,Armc9,Ercc6l2,Chrm3,Prm1,1810037I17Rik,Clcnka,Cdk13,Wdfy1,Extl1,Sparc,Cox7b2,Mga,Prkar
query_1	TRUE	0.00066427	15671	355	244	0.687324	0.0155702	GO:0043229	GO:CC	intracellular organelle	27279	2126	c("GO:0005622", "GO:0043226")	IDA HDA ISO IEA,ISS ISO IBA IEA,ISS ISO IEA,ISO IEA,IDA ISO IBA IEA,ISO IEA,IEA,ISO IEA,ISM IBA IEA,ISS ISO IEA,IDA ISO IEA,IDA ISO IBA IEA,IDA ISO IEA,ISS ISO IEA,ISS ISO IEA,IDA IBA IEA,ISS ISO IEA,ISO IBA IEA,IBA,IDA IBA IEA,IDA IEA,IDA ISS ISO IBA IEA	Cox7c,Limch1,Rbm45,Dera,Ablim1,Blvrb,Upk3a,Myl1,Dnah6,Wdr48,Lrat,Ift140,Ssb,Adi1,Loxl2,Tekt1,Mogat2,Pcf11,Tmem30c,Syt10,Ccnb1ip1,Ica1,Vps4a,Map1b,Zkscan1,Glce,Exd1,Tnfrsf10b,Slpi,Grn,Armc9,Ercc6l2,Chrm3,Prm1,1810037I17Rik,Clcnka,Cdk13,Wdfy1,Extl1,Sparc,Co
query_1	TRUE	0.00175303	1313	355	36	0.101408	0.0274181	GO:0015630	GO:CC	microtubule cytoskeleton	27279	837	GO:0005856	ISM IBA IEA,IDA ISO IBA IEA,IDA IBA IEA,ISO,ISO IBA TAS IEA,ISS ISO IBA IEA,ISO IEA,IDA,ISO IEA,IDA,ISO IEA,ISO IEA,IDA ISO IBA IEA,ISO IEA,ISO IEA,ISS IBA TAS IEA,IDA ISS ISO IBA IEA,IBA IEA,IDA,IBA IEA,ISS ISO IBA IEA,IEA,IBA,IEA,ISM IBA IEA,ISO IEA,ISO	Dnah6,Ift140,Tekt1,Vps4a,Map1b,Armc9,Ercc6l2,Prkar1a,Daam1,Whrn,Mcm3,Ppp2r5a,Nedd1,Vps37a,Ccdc68,Kif5c,Plk1,Kif6,Rsph1,Kif27,Lats1,Stau2,Mical2,Sfi1,Dnah8,Ttc12,Slc16a1,Nudc,B9d1,Tcp11l1,Rmdn1,Aurkc,Spast,Lrp8,Rgcc,Rcc2
query_1	TRUE	0.00341948	994	355	29	0.0816901	0.0291751	GO:0099512	GO:CC	supramolecular fiber	27279	3777	GO:0099081	ISO IEA,IEA,IEA,ISO IBA IEA,IDA ISO TAS IEA,IBA IEA,IDA,IDA ISO IEA,IBA IEA,ISO IEA,IBA IEA,IDA,IBA IEA,ISO IEA,IEA,IDA,IDA,IBA,IEA,IEA,IEA,ISO IEA,ISO IEA,ISO IBA IEA,IDA ISO IEA,IBA,IEA,IDA,IEA	Myl1,Dnah6,Tekt1,Map1b,Fbn2,Frg1,Whrn,Ppp2r5a,Kif5c,Plk1,Kif6,Rsph1,Kif27,Sdc4,Stau2,Mns1,Abcc9,Mical2,Dnah8,Nudc,Lrrc39,Adra1a,Tcp11l1,Rmdn1,Nefh,Aurkc,Spast,Vps18,Rcc2
query_1	TRUE	0.00348316	1001	355	29	0.0816901	0.028971	GO:0099081	GO:CC	supramolecular polymer	27279	3747	GO:0099080	ISO IEA,IEA,IEA,ISO IBA IEA,IDA ISO TAS IEA,IBA IEA,IDA,IDA ISO IEA,IBA IEA,ISO IEA,IBA IEA,IDA,IBA IEA,ISO IEA,IEA,IDA,IDA,IBA,IEA,IEA,IEA,ISO IEA,ISO IEA,ISO IBA IEA,IDA ISO IEA,IBA,IEA,IDA,IEA	Myl1,Dnah6,Tekt1,Map1b,Fbn2,Frg1,Whrn,Ppp2r5a,Kif5c,Plk1,Kif6,Rsph1,Kif27,Sdc4,Stau2,Mns1,Abcc9,Mical2,Dnah8,Nudc,Lrrc39,Adra1a,Tcp11l1,Rmdn1,Nefh,Aurkc,Spast,Vps18,Rcc2
query_1	TRUE	0.00658454	2296	355	51	0.143662	0.0222125	GO:0005856	GO:CC	cytoskeleton	27279	491	GO:0043232	ISS ISO IBA IEA,IDA ISO IBA IEA,IEA,ISM IBA IEA,IDA ISO IBA IEA,IDA IBA IEA,ISO,ISO IBA TAS IEA,ISS ISO IBA IEA,ISO IEA,IDA ISO IEA,IDA ISO IBA IEA,IDA,ISO IEA,ISO IEA,IDA ISO IBA IEA,ISO IEA,ISO IEA,IDA ISS IBA TAS IEA,IDA ISS ISO IBA IEA,IBA IEA,IDA,IBA	Limch1,Ablim1,Myl1,Dnah6,Ift140,Tekt1,Vps4a,Map1b,Armc9,Ercc6l2,Prkar1a,Daam1,Whrn,Mcm3,Ppp2r5a,Nedd1,Vps37a,Ccdc68,Kif5c,Plk1,Kif6,Rsph1,Kif27,Lats1,Stau2,Mns1,Smg7,Tgfb1i1,Stk38l,Dgkq,Vil1,Mical2,Sfi1,Dnah8,Spire1,Ttc12,Slc16a1,Crk,Nudc,B9d1,Tcp11l1,Rmd
query_1	TRUE	0.00658454	1319	355	34	0.0957746	0.0257771	GO:0099080	GO:CC	supramolecular complex	27279	3746	GO:0110165	ISO IEA,IEA,IEA,ISO IBA IEA,ISS,IDA ISO TAS IEA,IBA IEA,IDA,IDA ISO IEA,IDA IBA IEA,IBA IEA,IDA ISS ISO IEA,IBA IEA,IDA,IBA IEA,ISO IEA,ISO IEA,IDA,IEA,IDA,IEA,IBA,IEA,IEA,IEA,ISO IEA,ISO IEA,ISO IBA IEA,IEA,IDA ISO IEA,IBA,IEA,IDA,IEA	Myl1,Dnah6,Tekt1,Map1b,Exd1,Fbn2,Frg1,Whrn,Ppp2r5a,Cnot7,Kif5c,Plk1,Kif6,Rsph1,Kif27,Sdc4,Stau2,Mns1,Gpatch11,Abcc9,Clasp2,Mical2,Dnah8,Nudc,Lrrc39,Adra1a,Tcp11l1,Rmdn1,Itgb3bp,Nefh,Aurkc,Spast,Vps18,Rcc2
query_1	TRUE	0.00687549	1165	355	31	0.0873239	0.0266094	GO:0098796	GO:CC	membrane protein complex	27279	3623	c("GO:0016020", "GO:0032991")	IDA ISO IEA,IEA,IDA IBA IEA,IBA IEA,IEA,IBA,IEA,ISS,IDA,ISS ISO IBA IEA,IDA ISS ISO IEA,IDA,ISO IBA IEA,IDA ISO IBA NAS IEA,IEA,IBA,ISO IEA,IEA,IDA ISS ISO IBA,IBA,ISS ISO IBA IEA,IEA,IBA,IBA,IEA,ISO IEA,IMP ISO IEA,IBA,IBA IEA,ISS ISO IBA,IDA ISO IBA IEA	Cox7c,Clcnkb,Catsperg2,Scn11a,Clcnka,Cox7b2,Gabra2,Fxyd1,Eps8,Vps37a,Vps39,Sgip1,Pik3cg,Cd3d,Ap1s3,Cdh11,Abcc9,Itga4,Tusc3,Cdh18,Cacng7,Gabrg3,Gosr1,Chmp4c,Catsper2,Noxo1,Adam10,Ctnna2,Atp4b,Vti1a,Vps18
query_1	TRUE	0.00687549	3768	355	74	0.208451	0.0196391	GO:0005654	GO:CC	nucleoplasm	27279	311	c("GO:0031981", "GO:0110165")	ISO IEA,ISO IEA,ISO IEA,ISO IEA,ISO IEA,ISO,ISS ISO IBA IEA,ISS ISO IBA IEA,ISO IEA,ISO IEA,ISO IEA,IEA,ISO IBA IEA,TAS,ISS ISO IEA,ISO TAS IEA,ISO IEA,IDA IPI ISO IBA TAS IEA,IEA,ISO IEA,ISO IEA,ISO IEA,IEA,ISO IEA,ISO IEA,ISO IEA,ISO IEA,ISO IEA,ISO IEA	Rbm45,Dera,Blvrb,Loxl2,Pcf11,Prm1,Cdk13,Mga,Slc7a14,Prrx1,Recql,Frg1,Hcfc2,Psmb11,Mcm3,Syce1,Nedd1,Hdac1,Sdad1,Aagab,Vps37a,Cnot7,Supt16,Shoc2,Cblb,Atg4d,Ube2t,Dgkq,Crebzf,Mrps15,Ets1,Dmtf1,Fancd2,Wdr82,Spire1,Thrb,Gchfr,Nfatc2,N4bp1,Snapc3,Gon4l,Setd5,Pa
query_1	TRUE	0.00687549	3123	355	64	0.180282	0.0204931	GO:0031090	GO:CC	organelle membrane	27279	1215	c("GO:0016020", "GO:0043227")	IDA HDA ISO IEA,IEA,IEA,ISS ISO IEA,IEA,IDA ISS ISO IEA,ISO IEA,TAS IEA,ISS ISO IEA,IEA,IDA,IEA,ISO IEA,IEA,ISO IEA,IEA,IEA,IEA,IBA IEA,IEA,IEA,ISS ISO IEA,ISO,ISS ISO IEA,ISS ISO IBA IEA,IDA IEA,ISO IEA,ISS ISO IEA,IDA,ISO IEA,IEA,ISO IEA,IDA ISS ISO IBA	Cox7c,Upk3a,Lrat,Mogat2,Syt10,Ica1,Vps4a,Glce,Grn,Chrm3,1810037I17Rik,Extl1,Sparc,Cox7b2,Gabra2,Slc7a14,Nup54,Tmem87a,Cds2,Rnf170,Gcnt1,Golga7,Decr2,Acer2,Vps37a,Sln,Anxa4,Vps39,Sgip1,Stau2,Ap1s3,Dgkq,Tusc3,Cox18,Gosr1,Sc5d,Ptgs2,Spire1,Gchfr,Soat1,Uba5,A
query_1	TRUE	0.00971581	1261	355	32	0.0901408	0.0253767	GO:0005694	GO:CC	chromosome	27279	347	GO:0043232	ISS ISO IEA,IDA IEA,IEA,IBA IEA,IBA,ISS IEA,IDA ISS IBA IEA,IEA,IDA IPI ISO IEA,IEA,IDA ISS ISO IEA,ISO IEA,IDA IEA,IEA,IEA,IDA IBA,ISS ISO IEA,IDA,ISO,IDA IEA,IDA ISO IBA IEA,ISS IBA IEA,IDA IBA IEA,IBA,IDA IBA IEA,IDA ISO IEA,IEA,IEA,IDA ISO IEA,IDA ISS	Loxl2,Ccnb1ip1,Prm1,Hus1,Recql,Mcm3,Syce1,Ppp2r5a,Hdac1,Supt16,Plk1,Etv4,Rsph1,Gpatch11,Clasp2,Fancd2,Wdr82,Nfatc2,Gon4l,Setd5,Stag3,Gins4,Spo11,Akirin1,Dmc1,Uhrf2,Itgb3bp,Myt1l,Sp1,Aurkc,Stat6,Rcc2
query_1	TRUE	0.00971581	273	355	12	0.0338028	0.043956	GO:0005770	GO:CC	late endosome	27279	414	GO:0005768	IEA,ISO IEA,ISO IEA,ISS ISO IEA,IDA,IEA,ISS ISO IEA,ISO,IEA,IBA IEA,IBA,ISO IEA	Wdr48,Lrat,Vps4a,Grn,Prkar1a,Vps37a,Vps39,4930486L24Rik,Cxcr4,Chmp4c,Vti1a,Vps18
query_1	TRUE	0.0105707	6763	355	117	0.329577	0.0173	GO:0032991	GO:CC	protein-containing complex	27279	1568	GO:0005575	IDA ISO IEA,IEA,ISS ISO,IBA,IEA,ISM IBA IEA,IDA IBA IEA,IDA ISO IBA IEA,IBA IEA,IEA,IBA,IBA IEA,ISO IBA TAS IEA,IDA,IBA,ISO,IEA,IEA,IDA ISO IBA IEA,IBA,IDA ISS ISO IBA IEA,IDA ISO IBA IEA,ISO IBA IEA,ISO IBA IEA,ISS,IBA IEA,IBA,IDA,IDA,ISS ISO IBA IEA,ISO	Cox7c,Clcnkb,Limch1,Rbm45,Myl1,Dnah6,Catsperg2,Ift140,Exoc3l2,Ssb,Pcf11,Scn11a,Map1b,Exd1,Ntn4,Ercc6l2,Prm1,Clcnka,Cdk13,Cox7b2,Mga,Prkar1a,Gabra2,Nup54,Fxyd1,Hus1,Zswim4,Sox14,Onecut3,Klhl25,Frg1,Whrn,Hcfc2,Psmb11,Mcm3,Ppp2r5a,Golga7,Nedd1,Hdac1,Eps8,Vps
query_1	TRUE	0.0114306	10178	355	164	0.461972	0.0161132	GO:0016020	GO:CC	membrane	27279	849	GO:0110165	IDA HDA ISO IEA,IBA IEA,ISO IEA,EXP IDA IBA IEA,IEA,IDA IBA IEA,ISS ISO IEA,IEA,IEA,IEA,ISS ISO IEA,IBA IEA,IEA,IBA IEA,IDA ISO IBA IEA,IEA,IEA,IDA ISO IBA IEA,IDA ISS ISO IEA,ISO IEA,ISO IEA,IBA IEA,TAS IEA,ISO IBA IEA,ISS ISO IEA,TAS,IBA IEA,IEA,ISS ISO	Cox7c,Clcnkb,Blvrb,Upk3a,Lrat,Catsperg2,Adi1,Loxl2,Greb1,Sytl1,Mogat2,Tmem30c,Tmem222,Syt10,Sstr1,Mroh7,Abhd1,Scn11a,Ica1,Vps4a,Map1b,Slc16a6,Glce,Tnfrsf10b,Grn,Ntn4,H2-Bl,Upk3bl,Chrm3,Folh1,Sfrp1,Pirb,BC016579,1810037I17Rik,Clcnka,Extl1,Sparc,Cox7b2,Prka
query_1	TRUE	0.012147	27	355	4	0.0112676	0.148148	GO:0097440	GO:CC	apical dendrite	27279	3347	GO:0030425	ISO IEA,ISO,ISO,ISO	Map1b,Whrn,Rasgrf1,Nefh
query_1	TRUE	0.0122483	1350	355	33	0.0929577	0.0244444	GO:0098590	GO:CC	plasma membrane region	27279	3579	c("GO:0005886", "GO:0016020")	EXP IDA,ISO,ISO IEA,IDA ISO,ISO IEA,IDA ISO IBA IEA,ISS ISO IEA,ISO IEA,IDA,IDA IBA IEA,ISA,IDA ISO IEA,IDA ISO IBA IEA,IEA,ISO IEA,ISO IBA IEA,IDA IBA IEA,ISO IEA,IDA IEA,ISO IBA IEA,IEA,ISO IEA,IEA,ISO IEA,ISO,IDA ISO IBA IEA,IDA ISS ISO IEA,IDA,ISO,IDA	Upk3a,Scn11a,Chrm3,Clcnka,Prkar1a,Gabra2,Fxyd1,Fasl,Whrn,Eps8,Anxa4,Slc38a1,Sgip1,Ap1s3,Marveld2,Cacng7,Gabrg3,Ptgs2,Spire1,Mttp,Gpr161,Slc16a1,Hpn,Adra1a,Nptx2,Adam10,Cxadr,Slc4a8,Rasgrf1,Slco1c1,Ctnna2,Atp4b,Lrp8
query_1	TRUE	0.0145847	294	355	12	0.0338028	0.0408163	GO:0031965	GO:CC	nuclear membrane	27279	1436	c("GO:0005635", "GO:0031090")	IEA,ISO IEA,ISO IEA,IDA ISO IEA,ISO IEA,ISO IEA,ISS ISO IEA,ISS ISO IEA,ISO IEA,ISS ISO IEA,IDA IEA,ISO IEA	Nup54,Anxa4,Stau2,Ptgs2,Gchfr,Wtap,Hpn,Adra1a,Akirin1,Spast,Tmx4,Aen
query_1	TRUE	0.0154996	432	355	15	0.0422535	0.0347222	GO:0005874	GO:CC	microtubule	27279	504	c("GO:0015630", "GO:0099513")	IEA,IEA,ISO IBA IEA,IBA IEA,ISO IEA,IBA IEA,IBA IEA,IEA,IEA,IEA,ISO IEA,ISO IBA IEA,IBA,IEA,IEA	Dnah6,Tekt1,Map1b,Kif5c,Plk1,Kif6,Kif27,Stau2,Dnah8,Nudc,Tcp11l1,Rmdn1,Aurkc,Spast,Rcc2
query_1	TRUE	0.0154996	3997	355	75	0.211268	0.0187641	GO:0005829	GO:CC	cytosol	27279	469	c("GO:0005737", "GO:0110165")	ISS ISO IEA,IDA ISO IEA,ISO,IDA ISO IBA IEA,ISO,ISO IEA,ISO,ISO IEA,ISO IEA,ISO IEA,ISO IEA,IEA,ISO IEA,TAS,TAS,ISO IEA,IDA IMP ISO IEA,TAS,ISO IEA,ISO IBA TAS IEA,ISO IEA,ISO IEA,ISO IBA,TAS,ISO IEA,ISO IEA,ISO IEA,IEA,IBA,ISO TAS IEA,IDA ISO TAS IEA,IEA	Blvrb,Ica1,Vps4a,Map1b,Tnfrsf10b,Sfrp1,Prm1,Cdk13,Wdfy1,Slc7a14,Daam1,Tmem87a,Prrx1,Onecut3,Whrn,Hcfc2,Xdh,Psmb11,Syce1,Ppp2r5a,Hdac1,Aagab,Akr1c12,Eps8,Vps37a,Shoc2,Cblb,Dock3,Rsph1,Pik3cg,Apaf1,Egln3,Anxa9,Smg7,Tgfb1i1,Stk38l,Farsa,Ppip5k1,Dgkq,Hspa4,Ly
query_1	TRUE	0.0155999	14330	355	217	0.611268	0.0151431	GO:0043231	GO:CC	intracellular membrane-bounded organelle	27279	2128	c("GO:0043227", "GO:0043229")	IDA HDA ISO IEA,ISS ISO IEA,ISO IEA,ISO IEA,IEA,ISS ISO IEA,IDA ISO IEA,IDA ISO IEA,ISS ISO IEA,ISS ISO IEA,ISS ISO IEA,ISO IBA IEA,IBA,IDA IBA IEA,IDA IEA,IDA ISS ISO IBA IEA,ISO IEA,IEA,IDA IBA TAS IEA,ISO,ISO IEA,IDA HDA ISS ISO IEA,ISO IEA,IEA,IDA ISO	Cox7c,Rbm45,Dera,Blvrb,Upk3a,Wdr48,Lrat,Ssb,Adi1,Loxl2,Mogat2,Pcf11,Tmem30c,Syt10,Ccnb1ip1,Ica1,Vps4a,Zkscan1,Glce,Tnfrsf10b,Slpi,Grn,Ercc6l2,Chrm3,Prm1,1810037I17Rik,Clcnka,Cdk13,Wdfy1,Extl1,Sparc,Cox7b2,Mga,Prkar1a,Gabra2,Slc7a14,Fv1,Nup54,Tmem87a,Prrx1
query_1	TRUE	0.0190474	2426	355	50	0.140845	0.0206101	GO:0120025	GO:CC	plasma membrane bounded cell projection	27279	3858	GO:0042995	ISO,ISO,ISM IEA,IDA IBA IEA,IDA ISO IBA IEA,IEA,IBA,IDA ISO,ISO,IDA ISO IBA IEA,IDA ISS ISO IBA IEA,ISO IBA IEA,ISS ISO IBA IEA,IDA ISO IEA,IDA ISO IBA IEA,ISO IEA,IDA ISO IBA IEA,IDA IBA,ISO,IDA IBA IEA,ISO IEA,IDA ISO IEA,ISO IEA,IDA ISO IEA,IDA,IDA ISS	Ablim1,Blvrb,Dnah6,Catsperg2,Ift140,Tekt1,Sstr1,Scn11a,Ica1,Map1b,Armc9,Chrm3,Cript,Prkar1a,Gabra2,Daam1,Whrn,Nedd1,Hdac1,Eps8,Ccdc68,Guca1a,Cx3cr1,Kif5c,Slc38a1,Rsph1,Kif27,Stau2,Mns1,Vil1,Itga4,Cacng7,Gabrg3,Dnah8,Ptgs2,Gchfr,Mttp,Gpr161,B9d1,Adam10,Cxa
query_1	TRUE	0.0191228	313	355	12	0.0338028	0.0383387	GO:0098687	GO:CC	chromosomal region	27279	3608	c("GO:0005694", "GO:0110165")	IEA,IDA ISS ISO IEA,IEA,IEA,ISO IEA,IEA,IDA,IDA,ISO IEA,IEA,IDA IEA,ISO IEA	Ppp2r5a,Plk1,Gpatch11,Clasp2,Wdr82,Stag3,Spo11,Dmc1,Uhrf2,Itgb3bp,Aurkc,Rcc2
query_1	TRUE	0.0191228	151	355	8	0.0225352	0.0529801	GO:0005875	GO:CC	microtubule associated complex	27279	505	c("GO:0015630", "GO:0032991")	ISM IBA IEA,ISO IBA TAS IEA,ISS IBA TAS,IBA,IBA,ISM IBA IEA,IBA IEA,IEA	Dnah6,Map1b,Kif5c,Kif6,Kif27,Dnah8,Aurkc,Lrp8
query_1	TRUE	0.0191228	312	355	12	0.0338028	0.0384615	GO:0000228	GO:CC	nuclear chromosome	27279	41	c("GO:0005694", "GO:0031981")	IDA IEA,IBA IEA,ISS,IDA ISS IBA IEA,ISO IEA,IDA,IDA,ISO,IDA,ISS IBA,IBA,IDA IBA	Ccnb1ip1,Hus1,Mcm3,Syce1,Hdac1,Plk1,Rsph1,Gon4l,Stag3,Gins4,Spo11,Dmc1
query_1	TRUE	0.021666	759	355	21	0.0591549	0.027668	GO:0099513	GO:CC	polymeric cytoskeletal fiber	27279	3778	c("GO:0005856", "GO:0099512")	IEA,IEA,ISO IBA IEA,IDA,IBA IEA,ISO IEA,IBA IEA,IDA,IBA IEA,IEA,IDA,IBA,IEA,IEA,ISO IEA,ISO IBA IEA,IDA ISO IEA,IBA,IEA,IDA,IEA	Dnah6,Tekt1,Map1b,Whrn,Kif5c,Plk1,Kif6,Rsph1,Kif27,Stau2,Mns1,Mical2,Dnah8,Nudc,Tcp11l1,Rmdn1,Nefh,Aurkc,Spast,Vps18,Rcc2
query_1	TRUE	0.021666	813	355	22	0.0619718	0.0270603	GO:0005815	GO:CC	microtubule organizing center	27279	456	c("GO:0015630", "GO:0110165")	IDA ISO IBA IEA,ISO,ISS ISO IBA IEA,ISO IEA,IDA,ISO IEA,IDA,ISO IEA,ISO IEA,IDA ISO IBA IEA,ISO IEA,ISO IEA,IDA ISS ISO IBA IEA,IEA,IBA,IEA,ISO IEA,ISO IEA,ISS ISO IEA,IBA,IEA,ISO IEA	Ift140,Vps4a,Armc9,Ercc6l2,Prkar1a,Daam1,Whrn,Mcm3,Ppp2r5a,Nedd1,Vps37a,Ccdc68,Plk1,Lats1,Mical2,Sfi1,Ttc12,Slc16a1,B9d1,Aurkc,Spast,Rgcc
query_1	TRUE	0.0232494	1496	355	34	0.0957746	0.0227273	GO:0005887	GO:CC	integral component of plasma membrane	27279	515	c("GO:0016021", "GO:0031226")	IBA,EXP IDA,IBA,ISO IBA IEA,IBA,ISS ISO IBA IEA,IDA,ISO,ISO IBA,IEA,IDA ISO IBA,ISS,IBA,IBA,IDA,ISO IEA,IBA,IBA,IBA,IBA,ISO IEA,IEA,ISS ISO IBA IEA,IDA IBA,ISS ISO IBA IEA,ISS ISO IEA,IDA IBA IEA,ISO IEA,ISO IBA IEA,IBA,IBA,IMP IBA,IBA,IBA IEA	Clcnkb,Upk3a,Sstr1,Scn11a,Slc16a6,Chrm3,Folh1,Pirb,Clcnka,Htr5b,Gabra2,Fxyd1,Gpr150,Fcrls,Eps8,Cx3cr1,Adcy7,Slc38a1,Sema3d,Kirrel2,Abcc9,Itga4,Cacng7,Gabrg3,Slc16a1,Hpn,Cd47,Noxo1,Adra1a,Slc38a4,Calhm2,Mfsd2a,Slco1c1,Atp4b
query_1	TRUE	0.0253815	775	355	21	0.0591549	0.0270968	GO:0030424	GO:CC	axon	27279	1098	GO:0043005	ISO,IDA ISO,ISO IEA,ISO IEA,IDA,ISO IEA,IEA,IDA IEA,IDA,ISO IEA,IEA,ISO IEA,IEA,IDA,ISO,IDA,IMP IEA,IDA ISO IEA,ISO IEA,IEA,IEA	Blvrb,Scn11a,Map1b,Chrm3,Gabra2,Whrn,Eps8,Kif5c,Slc38a1,Stau2,Itga4,Cacng7,Adam10,Cxadr,Slc4a8,Rasgrf1,Ctnna2,Nefh,Pcsk1,Spast,Lrp8
query_1	TRUE	0.0253815	202	355	9	0.0253521	0.0445545	GO:0000775	GO:CC	chromosome, centromeric region	27279	100	GO:0098687	IEA,IDA ISS ISO IEA,IEA,IEA,IEA,ISO IEA,IEA,IDA IEA,ISO IEA	Ppp2r5a,Plk1,Gpatch11,Clasp2,Stag3,Uhrf2,Itgb3bp,Aurkc,Rcc2
query_1	TRUE	0.0268337	333	355	12	0.0338028	0.036036	GO:0000793	GO:CC	condensed chromosome	27279	110	GO:0005694	IDA IEA,IBA IEA,IDA ISS IBA IEA,IDA ISS ISO IEA,IDA,IEA,IEA,IDA IBA,IDA ISO IBA,IDA IBA,IEA,ISS ISO	Ccnb1ip1,Hus1,Syce1,Plk1,Rsph1,Gpatch11,Clasp2,Fancd2,Stag3,Dmc1,Itgb3bp,Aurkc
query_1	TRUE	0.0305854	251	355	10	0.028169	0.0398406	GO:0016323	GO:CC	basolateral plasma membrane	27279	861	c("GO:0009925", "GO:0098590")	IEA,IDA ISO,IDA,ISO IEA,ISO IBA IEA,ISO IEA,IDA ISO IEA,ISO,IDA ISO IEA,IDA	Chrm3,Clcnka,Slc38a1,Marveld2,Mttp,Slc16a1,Cxadr,Rasgrf1,Slco1c1,Ctnna2
query_1	TRUE	0.0306278	2522	355	50	0.140845	0.0198255	GO:0042995	GO:CC	cell projection	27279	2089	GO:0110165	ISO,ISO,ISM IEA,IDA IBA IEA,IDA ISO IBA IEA,IEA,IBA,IDA ISO,ISO,IDA ISO IBA IEA,IDA ISS ISO IBA IEA,ISO IBA IEA,ISS ISO IBA IEA,IDA ISO IEA,IDA ISO IBA IEA,ISO IEA,IDA ISO IBA IEA,IDA IBA,ISO,IDA IBA IEA,ISO IEA,IDA ISO IEA,ISO IEA,IDA ISO IEA,IDA,IDA ISS	Ablim1,Blvrb,Dnah6,Catsperg2,Ift140,Tekt1,Sstr1,Scn11a,Ica1,Map1b,Armc9,Chrm3,Cript,Prkar1a,Gabra2,Daam1,Whrn,Nedd1,Hdac1,Eps8,Ccdc68,Guca1a,Cx3cr1,Kif5c,Slc38a1,Rsph1,Kif27,Stau2,Mns1,Vil1,Itga4,Cacng7,Gabrg3,Dnah8,Ptgs2,Gchfr,Mttp,Gpr161,B9d1,Adam10,Cxa
query_1	TRUE	0.0329546	2160	355	44	0.123944	0.0203704	GO:0031982	GO:CC	vesicle	27279	1451	GO:0043227	IEA,ISO IEA,IDA IBA IEA,IDA ISS ISO IEA,ISO IEA,IDA ISS ISO IEA,IDA ISO IEA,ISO IEA,IDA,ISO IEA,ISO IEA,ISS IEA,IBA,ISS ISO IBA IEA,ISO IEA,ISS ISO IEA,IDA IBA,IEA,ISO,IBA,ISO IEA,ISO IEA,IEA,ISO,IEA,ISO IEA,IDA IBA IEA,ISO IEA,ISO,ISO IEA,IEA,IDA IBA,IBA	Wdr48,Lrat,Syt10,Ica1,Vps4a,Grn,Wdfy1,Sparc,Prkar1a,Gabra2,Fasl,Scg5,Pi4k2b,Vps37a,Anxa4,Vps39,Sgip1,Ap1s3,4930486L24Rik,Anxa9,Marveld2,Dgkq,Hspa4,Abcc9,Itga4,Cacng7,Spire1,Gchfr,Atp2c1,Mttp,Cxcr4,Gpr161,Chmp4c,Cd47,Adam10,Cxadr,Slc4a8,Ctnna2,Scyl2,Vti1a,
query_1	TRUE	0.0329546	42	355	4	0.0112676	0.0952381	GO:0030119	GO:CC	AP-type membrane coat adaptor complex	27279	1058	c("GO:0030117", "GO:0098796")	IDA,IDA,IEA,IDA	Vps39,Sgip1,Ap1s3,Vps18
query_1	TRUE	0.0329546	698	355	19	0.0535211	0.0272206	GO:0005929	GO:CC	cilium	27279	552	c("GO:0043227", "GO:0120025")	ISM IEA,IDA IBA IEA,IDA ISO IBA IEA,IEA,IDA,IDA ISS ISO IBA IEA,IDA ISO IEA,ISO IEA,IDA ISO IBA,IDA IBA,ISO IEA,IDA ISO IEA,IDA,IDA ISS ISO IBA IEA,IDA IEA,IDA ISS ISO IBA IEA,ISS ISO ISM IBA IEA,IDA IEA,IDA ISS ISO IBA IEA	Dnah6,Catsperg2,Ift140,Tekt1,Map1b,Armc9,Prkar1a,Daam1,Whrn,Nedd1,Ccdc68,Guca1a,Kif5c,Rsph1,Kif27,Mns1,Dnah8,Gpr161,B9d1
query_1	TRUE	0.0329546	1313	355	30	0.084507	0.0228484	GO:0031984	GO:CC	organelle subcompartment	27279	1453	c("GO:0043227", "GO:0043229", "GO:0110165")	IEA,IEA,IEA,ISO,IDA,IEA,IDA,IEA,IEA,IBA IEA,IEA,ISS ISO IEA,ISS ISO IBA IEA,IBA,IDA IEA,IDA ISS ISO IBA IEA,IBA,IBA IEA,IEA,ISO IBA IEA,ISS ISO IEA,IDA ISS ISO IEA,ISS ISO IEA,IEA,ISO,IBA,IEA,IBA,ISO IEA,ISO IEA	Upk3a,Lrat,Mogat2,Ica1,Grn,Chrm3,1810037I17Rik,Extl1,Tmem87a,Cds2,Rnf170,Gcnt1,Golga7,Pi4k2b,Sln,Tusc3,Gosr1,Sc5d,Ptgs2,Soat1,Uba5,Atp2c1,Hpn,Mfsd2a,Adam10,Trappc6a,Ubiad1,Vti1a,Pcsk1,Spast
query_1	TRUE	0.0335984	2107	355	43	0.121127	0.0204082	GO:0030054	GO:CC	cell junction	27279	1025	GO:0110165	IDA,ISO,IEA,ISO,IDA IEA,IDA ISO IBA IEA,IEA,ISO IBA IEA,ISS ISO IEA,ISO,EXP IDA,IDA ISO IBA IEA,ISS ISO,ISO IEA,EXP IDA IEP ISO IEA,ISO,ISO IEA,ISO IEA,IDA IBA,IDA IMP IBA,IEA,IDA IBA IEA,IDA ISO IEA,IDA IMP IEP IEA,IBA,IDA IMP IEP ISO IBA IEA,IDA IMP IBA	Ablim1,Blvrb,Syt10,Scn11a,Ica1,Map1b,Grn,Chrm3,Cript,Sparc,Prkar1a,Gabra2,Fxyd1,Whrn,Eps8,Sgip1,Sdc4,4930486L24Rik,Kirrel2,Cdh11,Anxa9,Tgfb1i1,Marveld2,Dgkq,Cdh18,Cacng7,Gabrg3,Cxcr4,Arhgap17,Slc16a1,Hpn,Adra1a,Nptx2,Adam10,Cxadr,Slc4a8,Pvr,Ctnna2,Vti1a,N
query_1	TRUE	0.0345932	6	355	2	0.0056338	0.333333	GO:0097457	GO:CC	hippocampal mossy fiber	27279	3363	GO:0044302	ISO IEA,ISO	Map1b,Slc4a8
query_1	TRUE	0.0345932	1502	355	33	0.0929577	0.0219707	GO:0005794	GO:CC	Golgi apparatus	27279	437	c("GO:0005737", "GO:0012505", "GO:0043231")	IBA,ISS ISO IBA IEA,IDA IBA TAS IEA,ISO,ISO IEA,IDA ISO IEA,ISO IEA,IBA,IDA,IEA,IDA IEA,ISS ISO IEA,ISS ISO IBA IEA,IBA,ISS ISO IEA,TAS,IEA,ISO,IDA ISO IBA IEA,IDA,IEA,IDA ISS ISO IBA IEA,ISO IBA IEA,ISO IEA,IDA,IEA,ISS ISO IEA,IBA IEA,IEA,ISS ISO IBA IEA	Tmem30c,Ica1,Glce,Tnfrsf10b,Slpi,Grn,Cdk13,Extl1,Fv1,Tmem87a,Adam19,Gcnt1,Golga7,Pi4k2b,Acer2,Sdc4,Ap1s3,4930486L24Rik,Gosr1,Spire1,Uba5,Atp2c1,Mttp,Nudc,Fgf7,St6galnac4,Adam10,Trappc6a,Scyl2,Ubiad1,Vti1a,B3gnt7,Pcsk1
query_1	TRUE	0.0372949	405	355	13	0.0366197	0.0320988	GO:0045121	GO:CC	membrane raft	27279	2433	GO:0098857	ISO,ISO IEA,ISS ISO IEA,ISO IEA,ISO,ISO IBA,ISO IEA,ISO IEA,ISO IEA,IEA,ISS ISO,ISO IEA,ISO IBA IEA	Tnfrsf10b,Prkar1a,Fxyd1,Fasl,Kras,Cblb,Sdc4,Ptgs2,Crk,Adra1a,Cxadr,Stat6,Lrp8
query_1	TRUE	0.0372949	406	355	13	0.0366197	0.0320197	GO:0098857	GO:CC	membrane microdomain	27279	3654	GO:0016020	ISO,ISO IEA,ISS ISO IEA,ISO IEA,ISO,ISO IBA,ISO IEA,ISO IEA,ISO IEA,IEA,ISS ISO,ISO IEA,ISO IBA IEA	Tnfrsf10b,Prkar1a,Fxyd1,Fasl,Kras,Cblb,Sdc4,Ptgs2,Crk,Adra1a,Cxadr,Stat6,Lrp8
query_1	TRUE	0.0378075	717	355	19	0.0535211	0.0264993	GO:0043025	GO:CC	neuronal cell body	27279	2092	c("GO:0036477", "GO:0044297")	IDA ISO IBA IEA,ISS ISO IEA,IDA,ISS ISO,IDA,ISO IEA,IDA,ISO IEA,ISO IEA,IEA,ISO IEA,IDA,ISO,IDA,ISO,ISS ISO,ISO,ISO IEA,IEA	Map1b,Cript,Gabra2,Whrn,Hdac1,Cx3cr1,Kif5c,Slc38a1,Stau2,Itga4,Cacng7,Hpn,Adam10,Slc4a8,Rasgrf1,Vti1a,Nefh,Pcsk1,Lrp8
query_1	TRUE	0.0378075	1580	355	34	0.0957746	0.021519	GO:0031226	GO:CC	intrinsic component of plasma membrane	27279	1237	c("GO:0005886", "GO:0031224")	IBA,EXP IDA,IBA,ISO IBA IEA,IBA,ISS ISO IBA IEA,IDA,ISO,ISO IBA,IEA,IDA ISO IBA,ISS,IBA,IBA,IDA,ISO IEA,IBA,IBA,IBA,IBA,ISO IEA,IEA,ISS ISO IBA IEA,IDA IBA,ISS ISO IBA IEA,ISS ISO IEA,IDA IBA IEA,ISO IEA,ISO IBA IEA,IBA,IBA,IMP IBA,IBA,IBA IEA	Clcnkb,Upk3a,Sstr1,Scn11a,Slc16a6,Chrm3,Folh1,Pirb,Clcnka,Htr5b,Gabra2,Fxyd1,Gpr150,Fcrls,Eps8,Cx3cr1,Adcy7,Slc38a1,Sema3d,Kirrel2,Abcc9,Itga4,Cacng7,Gabrg3,Slc16a1,Hpn,Cd47,Noxo1,Adra1a,Slc38a4,Calhm2,Mfsd2a,Slco1c1,Atp4b
query_1	TRUE	0.0380732	362	355	12	0.0338028	0.0331492	GO:1902495	GO:CC	transmembrane transporter complex	27279	4013	c("GO:0016021", "GO:0098796", "GO:1990351")	IEA,IDA IBA IEA,IBA IEA,IEA,IEA,ISS,IDA,ISO IEA,ISS ISO IBA IEA,IEA,IEA,IBA IEA	Clcnkb,Catsperg2,Scn11a,Clcnka,Gabra2,Fxyd1,Eps8,Abcc9,Cacng7,Gabrg3,Catsper2,Atp4b
query_1	TRUE	0.0422527	7	355	2	0.0056338	0.285714	GO:0044302	GO:CC	dentate gyrus mossy fiber	27279	2307	GO:0030424	ISO IEA,ISO	Map1b,Slc4a8
query_1	TRUE	0.042627	48	355	4	0.0112676	0.0833333	GO:0034707	GO:CC	chloride channel complex	27279	1773	GO:0034702	IEA,IEA,IEA,IEA	Clcnkb,Clcnka,Gabra2,Gabrg3
query_1	TRUE	0.0472245	376	355	12	0.0338028	0.0319149	GO:1990351	GO:CC	transporter complex	27279	4267	GO:0032991	IEA,IDA IBA IEA,IBA IEA,IEA,IEA,ISS,IDA,ISO IEA,ISS ISO IBA IEA,IEA,IEA,IBA IEA	Clcnkb,Catsperg2,Scn11a,Clcnka,Gabra2,Fxyd1,Eps8,Abcc9,Cacng7,Gabrg3,Catsper2,Atp4b
query_1	TRUE	0.0472245	281	355	10	0.028169	0.0355872	GO:0009925	GO:CC	basal plasma membrane	27279	787	c("GO:0045178", "GO:0098590")	ISO IEA,IDA ISO,IDA,ISO IEA,ISO IBA IEA,ISO IEA,IDA ISO IEA,ISO,IDA ISO IEA,IDA	Chrm3,Clcnka,Slc38a1,Marveld2,Mttp,Slc16a1,Cxadr,Rasgrf1,Slco1c1,Ctnna2
query_1	TRUE	0.0472245	1494	355	32	0.0901408	0.021419	GO:0045202	GO:CC	synapse	27279	2443	GO:0030054	IDA,ISO,IEA,ISO,IDA IEA,IDA ISO IBA IEA,IEA,ISO IBA IEA,ISS ISO IEA,ISO,EXP IDA,IDA ISO IBA IEA,ISO IEA,EXP IDA IEP ISO IEA,ISO,IDA IMP,IEA,IDA IMP IEP IEA,IDA IMP IEP ISO IBA IEA,IDA IMP IBA IEA,EXP IDA,ISO IEA,ISO IEA,EXP IDA ISO IBA IEA,ISO,IDA ISO,IDA	Ablim1,Blvrb,Syt10,Scn11a,Ica1,Map1b,Grn,Chrm3,Cript,Sparc,Prkar1a,Gabra2,Whrn,Eps8,Sgip1,Cdh11,Anxa9,Dgkq,Cacng7,Gabrg3,Slc16a1,Adra1a,Nptx2,Adam10,Cxadr,Slc4a8,Ctnna2,Vti1a,Nefh,Pcsk1,Lrp8,Vps18
query_1	TRUE	0.0472668	283	355	10	0.028169	0.0353357	GO:0034702	GO:CC	ion channel complex	27279	1768	GO:1902495	IEA,IDA IBA IEA,IBA IEA,IEA,IEA,IDA,ISO IEA,ISS ISO IBA IEA,IEA,IEA	Clcnkb,Catsperg2,Scn11a,Clcnka,Gabra2,Eps8,Abcc9,Cacng7,Gabrg3,Catsper2
query_1	TRUE	3.15844e-08	10433	345	202	0.585507	0.0193616	GO:0005515	GO:MF	protein binding	25399	1875	GO:0005488	IPI,IPI,ISS ISO IBA IEA,ISO,IDA IPI IBA IEA,IBA,IEA,IBA IEA,IPI,IEA,IBA,IEA,ISO IEA,IBA IEA,IDA IPI IBA,IPI,ISO IEA,IPI,IPI ISO IEA,IPI ISO,IPI ISO IBA TAS IEA,ISS ISO IEA,ISS,ISO RCA IEA,IPI ISO IEA,IPI ISS ISO IEA,IEA,IDA IPI IEA,ISO IBA IEA,ISO,IPI,IPI	Cox7c,Clcnkb,Limch1,Rbm45,Ablim1,Dnah6,Cuedc1,Wdr48,Catsperg2,Ift140,Exoc3l2,Sytl1,Masp2,Pcf11,Syt10,Sstr1,Ccnb1ip1,Scn11a,Ica1,Vps4a,Map1b,Glce,Exd1,Tnfrsf10b,Slpi,Grn,Armc9,Ntn4,Angptl7,Ercc6l2,Chrm3,Sfrp1,Fbn2,Pirb,1810037I17Rik,Clcnka,Cdk13,Wdfy1,Crip
query_1	TRUE	1.19822e-05	16189	345	267	0.773913	0.0164927	GO:0005488	GO:MF	binding	25399	1858	GO:0003674	IEA,IPI,IPI IEA,ISS ISO IBA IEA,IEA,ISS ISO IBA IEA,IDA IPI IBA IEA,IEA,IBA IEA,IEA,ISS ISO IBA IEA,ISO IEA,IPI,IEA,IBA,IEA,IDA ISO IEA,IEA,ISS ISO IEA,IEA,ISO IEA,IEA,IBA IEA,IDA IPI IMP IBA IEA,IPI IBA,ISO IEA,IPI,IPI ISO IEA,IPI ISO IEA,IPI ISO IBA TAS	Gbp2b,Cox7c,Clcnkb,Limch1,Tescl,Rbm45,Ablim1,Myl1,Dnah6,Cuedc1,Wdr48,Lrat,Catsperg2,Ift140,Exoc3l2,Adamdec1,Ssb,Adi1,Loxl2,Sytl1,Masp2,Hddc3,Pcf11,Syt10,Sstr1,Ccnb1ip1,Scn11a,Ica1,Vps4a,Map1b,Zkscan1,Glce,Exd1,Tnfrsf10b,Slpi,Grn,Armc9,Ntn4,Angptl7,Ercc6l2
query_1	TRUE	0.00534423	5699	345	111	0.321739	0.0194771	GO:0003824	GO:MF	catalytic activity	25399	509	GO:0003674	IEA,ISO IBA IEA,ISS ISO IEA,IEA,IDA IMP ISS ISO IEA,IEA,ISS ISO IBA IEA,ISS ISO IBA IEA,IBA IEA,IDA ISO IBA IEA,ISO IEA,ISO IBA IEA,IBA IEA,TAS IEA,IEA,ISO IEA,IDA IMP ISS ISO IBA TAS IEA,IEA,IEA,IEA,IEA,IDA ISO IBA IEA,ISO IEA,ISS ISO IBA IEA,IBA IEA,IEA	Gbp2b,Dera,Blvrb,Dnah6,Lrat,Adamdec1,Adi1,Loxl2,Allc,Mogat2,Gzmk,Masp2,Hddc3,Ccnb1ip1,Abhd1,Vps4a,Glce,Exd1,Slpi,Ercc6l2,Upk3bl,Folh1,Sfrp1,Cdk13,Extl1,Cox7b2,Adam19,Recql,Cds2,Xdh,Psmb11,Mcm3,Rnf170,Gcnt1,Ppp2r5a,Amy2a5,Hdac1,Decr2,Pi4k2b,Acer2,Akr1c12,K
query_1	TRUE	0.00960862	5890	345	112	0.324638	0.0190153	GO:0043167	GO:MF	ion binding	25399	6761	GO:0005488	IEA,IEA,IEA,IEA,IEA,IEA,IEA,ISO IEA,IEA,IEA,ISS ISO IEA,IEA,IEA,IDA IMP IBA IEA,IEA,ISO IEA,IEA,ISS ISO IEA,IEA,ISS ISO IEA,ISO IEA,TAS IEA,IEA,IEA,IEA,IDA ISO IBA IEA,IEA,ISO IBA IEA,IEA,IEA,IEA,ISS ISO IEA,IEA,IEA,IEA,ISS ISO IEA,IEA,IEA,IEA,IEA,IEA,ISO	Gbp2b,Clcnkb,Limch1,Tescl,Ablim1,Myl1,Dnah6,Lrat,Adamdec1,Adi1,Loxl2,Masp2,Hddc3,Syt10,Ccnb1ip1,Vps4a,Zkscan1,Glce,Ercc6l2,Chrm3,Folh1,Fbn2,Clcnka,Cdk13,Wdfy1,Sparc,Mss51,Prkar1a,Zswim4,Adam19,Recql,Xdh,Mcm3,Rnf170,Zfp69,Amy2a5,Zfp292,Zfp704,Hdac1,Pi4k2b,
query_1	TRUE	0.00960862	1922	345	47	0.136232	0.0244537	GO:0098772	GO:MF	molecular function regulator	25399	10400	GO:0003674	IEA,RCA,IDA ISS ISO IBA IEA,IEA,IDA IMP IGI ISO IBA IEA,IMP IBA IEA,IEA,IDA IBA,IBA IEA,IBA IEA,IEA,IEA,IEA,IDA IGI ISO IEA,TAS,IDA IBA IEA,IEA,IEA,IEA,IBA,IDA,IBA,ISO IEA,IMP,ISO,ISS ISO IBA IEA,IBA,ISO IEA,IDA ISO IBA IEA,ISS ISO IBA IEA,ISS ISO IEA,IBA	Serpina3n,Tnfrsf10b,Slpi,Grn,Prkar1a,Fxyd1,Fasl,Scg5,Ppp2r5a,Fgf15,4930449I24Rik,Kras,Sln,Guca1a,Ctla2b,Pcp2,Dock3,4933421I07Rik,Rasal2,Sema3d,Apaf1,Anxa9,Dgkq,Vil1,Abcc9,Cacng7,Rem1,Gchfr,Ccl24,Sh3bp5l,Elp3,Arhgap17,Thg1l,Fgf7,Noxo1,Rab3gap2,Rasgrf1,Fgd6
query_1	TRUE	0.00960862	2254	345	53	0.153623	0.0235138	GO:0019899	GO:MF	enzyme binding	25399	4609	GO:0005515	IEA,IBA IEA,ISO,ISO,ISO IEA,ISO,ISO,IDA,IPI ISO IBA IEA,ISO,IEA,ISO,ISO,IPI,ISO IEA,ISO IEA,IDA,ISS ISO IBA IEA,ISO IBA,ISO IEA,ISO IEA,ISO IEA,ISO IEA,IBA,ISO IEA,ISS ISO,ISO IEA,IPI IBA,ISO,ISS ISO IBA IEA,ISO IBA IEA,ISO IEA,IEA,ISO IEA,ISO IBA IEA,ISO	Sytl1,Pcf11,Vps4a,Tnfrsf10b,Slpi,Ercc6l2,Pirb,Cdk13,Prkar1a,Tnfrsf14,Daam1,Fxyd1,Fcrls,Per3,Ppp2r5a,Hdac1,Eps8,Shoc2,Cblb,Plk1,Lats1,Sdc4,Stau2,Anxa9,Ube2t,Smg7,Dgkq,Mical2,Ets1,Sfi1,Fancd2,Ptgs2,Tnpo2,Thrb,Gchfr,Nfatc2,Usp37,Pabpn1,Cxcr4,Crk,Uhrf1bp1,Nox
query_1	TRUE	0.0150672	2432	345	55	0.15942	0.0226151	GO:0043168	GO:MF	anion binding	25399	6762	GO:0043167	IEA,IEA,ISO IEA,IDA,ISO IEA,IEA,ISO IEA,IEA,ISO IBA IEA,IEA,ISS ISO IEA,IEA,ISS ISO,IEA,ISO,ISO IBA IEA,ISO IEA,IEA,IEA,ISO IEA,IEA,IEA,IEA,ISS ISO IEA,IEA,IBA,IEA,IBA,IEA,ISS ISO IEA,IEA,ISS IEA,IEA,ISS ISO IBA IEA,IEA,IEA,ISS IEA,IEA,IBA IEA,IEA,ISS ISO	Gbp2b,Dnah6,Lrat,Syt10,Vps4a,Ercc6l2,Folh1,Cdk13,Prkar1a,Recql,Xdh,Mcm3,Amy2a5,Pi4k2b,Akr1c12,Kras,Me3,Kif5c,Adcy7,Plk1,Kif6,Kif27,Pik3cg,Lats1,Apaf1,Nags,Egln3,Anxa9,Ube2t,Stk38l,Farsa,Ppip5k1,Dgkq,Vil1,Hspa4,Abcc9,Mical2,Dnah8,Rem1,Uba5,Atp2c1,Thg1l,Spo
query_1	TRUE	0.018658	21	345	4	0.0115942	0.190476	GO:0071837	GO:MF	HMG box domain binding	25399	10005	GO:0019904	IPI,IPI,IPI,ISO IEA	Prrx1,Utf1,Meox1,Sp1
query_1	TRUE	0.0211238	1194	345	32	0.0927536	0.0268007	GO:0030234	GO:MF	enzyme regulator activity	25399	4764	GO:0098772	IEA,RCA,IDA ISS ISO IBA IEA,IDA IMP IGI ISO IBA IEA,IDA IBA,IBA IEA,IEA,IEA,IDA IGI ISO IEA,TAS,IDA IBA IEA,IEA,IEA,IEA,IDA,IBA,ISO IEA,IMP,ISO IEA,ISS ISO IBA IEA,ISS ISO IEA,IBA IEA,ISO IEA,IDA IBA,IEA,ISO IEA,IEA,IDA,IBA,ISO IBA IEA,IEA,ISS ISO IBA IEA	Serpina3n,Tnfrsf10b,Slpi,Prkar1a,Scg5,Ppp2r5a,4930449I24Rik,Sln,Guca1a,Ctla2b,Pcp2,Dock3,4933421I07Rik,Rasal2,Apaf1,Anxa9,Dgkq,Vil1,Gchfr,Sh3bp5l,Elp3,Arhgap17,Thg1l,Noxo1,Rab3gap2,Rasgrf1,Fgd6,Casp8ap2,Ccng2,Rgcc,Rcc2,Ccna2
query_1	TRUE	0.0237089	1000	345	28	0.0811594	28	GO:0008092	GO:MF	cytoskeletal protein binding	25399	1955	GO:0005515	ISS ISO IBA IEA,IDA IBA IEA,ISO IBA TAS IEA,ISS ISO IBA IEA,IEA,ISO,IBA IEA,IDA IBA IEA,ISO IBA IEA,ISS ISO IEA,IBA IEA,IDA IPI ISO,IBA IEA,ISO IEA,IEA,ISS ISO IBA IEA,IDA ISS ISO IEA,IEA,IEA,ISO IEA,ISO IBA IEA,ISS ISO IBA IEA,ISO,ISO IEA,ISS ISO IEA,IEA	Limch1,Ablim1,Map1b,Cript,Daam1,Fxyd1,Frg1,Eps8,Kif5c,Plk1,Kif6,Sgip1,Kif27,Stau2,Stk38l,Vil1,Mical2,Spire1,Cxcr4,Crk,Rmdn1,Ctnna2,Hdgf,Nfkb1,Spast,Lrp8,Vps18,Rcc2
query_1	TRUE	0.0247011	2288	345	51	0.147826	0.0222902	GO:0042802	GO:MF	identical protein binding	25399	6676	GO:0005515	ISO,ISO,IDA IPI,ISO IEA,ISS ISO IEA,ISS,ISO,ISO IEA,ISO IEA,IDA ISO,ISO,ISO IEA,ISO IEA,IPI,ISO IEA,ISO,ISO IEA,ISO IEA,ISO IEA,ISO IEA,ISO IEA,IPI ISO IEA,IDA,ISO IEA,ISS ISO IEA,ISO,ISO IEA,ISO IEA,IPI,ISO,ISO,ISS ISO IEA,ISO IEA,ISO IEA,ISO IEA,ISO IEA	Rbm45,Masp2,Syt10,Ccnb1ip1,Glce,Exd1,Tnfrsf10b,Angptl7,Sfrp1,Pirb,Clcnka,Nup54,Daam1,Whrn,Xdh,Kras,Anxa4,Plk1,Pik3cg,Sdc4,Cd3d,Apaf1,Kirrel2,Mns1,Vil1,Abcc9,Crebzf,Ets1,Ptgs2,Thrb,Soat1,Uba5,Wtap,Slc16a1,Thg1l,Chmp4c,Eif2ak2,Uhrf1bp1,Aox1,Efr3a,Adam10,Cxa
query_1	TRUE	0.026345	1557	345	38	0.110145	0.0244059	GO:0032559	GO:MF	adenyl ribonucleotide binding	25399	5402	c("GO:0030554", "GO:0032555")	IEA,ISO IEA,IEA,IEA,ISO IBA IEA,IEA,IEA,IEA,IEA,IEA,ISO IEA,IEA,IEA,IEA,ISS ISO IEA,IEA,IEA,ISS ISO IEA,IEA,ISS IEA,IEA,IEA,IEA,IEA,ISO IBA IEA,IEA,ISS ISO IEA,ISO IEA,IEA,IEA,IEA,IEA,IEA,ISS IEA,ISO IEA,IEA,IEA,IEA	Dnah6,Vps4a,Ercc6l2,Cdk13,Prkar1a,Recql,Mcm3,Pi4k2b,Kif5c,Adcy7,Plk1,Kif6,Kif27,Pik3cg,Lats1,Apaf1,Ube2t,Stk38l,Farsa,Ppip5k1,Dgkq,Hspa4,Abcc9,Dnah8,Soat1,Uba5,Atp2c1,Thg1l,Spo11,Eif2ak2,Fars2,Wars2,Pik3c2a,Dmc1,Mief1,Scyl2,Aurkc,Spast
query_1	TRUE	0.027699	1571	345	38	0.110145	0.0241884	GO:0030554	GO:MF	adenyl nucleotide binding	25399	4874	GO:0017076	IEA,ISO IEA,IEA,IEA,ISO IBA IEA,IEA,IEA,IEA,IEA,IEA,ISO IEA,IEA,IEA,IEA,ISS ISO IEA,IEA,IEA,ISS ISO IEA,IEA,ISS IEA,IEA,IEA,IEA,IEA,ISO IBA IEA,IEA,ISS ISO IEA,ISO IEA,IEA,IEA,IEA,IEA,IEA,ISS IEA,ISO IEA,IEA,IEA,IEA	Dnah6,Vps4a,Ercc6l2,Cdk13,Prkar1a,Recql,Mcm3,Pi4k2b,Kif5c,Adcy7,Plk1,Kif6,Kif27,Pik3cg,Lats1,Apaf1,Ube2t,Stk38l,Farsa,Ppip5k1,Dgkq,Hspa4,Abcc9,Dnah8,Soat1,Uba5,Atp2c1,Thg1l,Spo11,Eif2ak2,Fars2,Wars2,Pik3c2a,Dmc1,Mief1,Scyl2,Aurkc,Spast
query_1	TRUE	0.027699	166	345	9	0.026087	0.0542169	GO:0005342	GO:MF	organic acid transmembrane transporter activity	25399	1788	GO:0022857	IBA,IBA,IDA ISO IBA IEA,IMP ISO IBA IEA,IDA IBA,ISO IBA IEA,IDA ISO IEA,IBA,ISO IBA	Slc16a6,Slc7a14,Slc38a1,Slc16a1,Slc7a15,Slc38a4,Mfsd2a,Sfxn2,Slco1c1
query_1	TRUE	0.027699	165	345	9	0.026087	0.0545455	GO:0046943	GO:MF	carboxylic acid transmembrane transporter activity	25399	7341	GO:0005342	IBA,IBA,IDA ISO IBA IEA,IMP ISO IBA IEA,IDA IBA,ISO IBA IEA,IDA ISO IEA,IBA,ISO IBA	Slc16a6,Slc7a14,Slc38a1,Slc16a1,Slc7a15,Slc38a4,Mfsd2a,Sfxn2,Slco1c1
query_1	TRUE	0.0279142	12	345	3	0.00869565	0.25	GO:0008656	GO:MF	cysteine-type endopeptidase activator activity involved in apoptotic process	25399	2288	c("GO:0016505", "GO:0043028")	RCA,IDA,IDA	Tnfrsf10b,Apaf1,Casp8ap2
query_1	TRUE	0.0288564	547	345	18	0.0521739	0.0329068	GO:0140657	GO:MF	ATP-dependent activity	25399	11910	GO:0003674	IBA IC IEA,ISO IEA,IEA,ISO IBA IEA,IBA IEA,ISO IBA TAS IEA,IBA IEA,IBA IEA,IEA,ISO IBA IEA,ISS IBA IEA,ISS ISO IBA TAS IEA,IEA,IDA,ISO IEA,ISO IBA IEA,ISO,ISS ISO IEA	Dnah6,Vps4a,Ercc6l2,Recql,Mcm3,Kif5c,Kif6,Kif27,Hspa4,Abcc9,Dnah8,Atp2c1,Spo11,Mfsd2a,Slc4a8,Dmc1,Atp4b,Spast
query_1	TRUE	0.031324	2189	345	48	0.13913	0.0219278	GO:0000166	GO:MF	nucleotide binding	25399	35	c("GO:0036094", "GO:1901265")	IEA,IEA,ISO IEA,IEA,IEA,ISO IBA IEA,IEA,ISS ISO IEA,IEA,IEA,ISO IBA IEA,ISO IEA,IEA,IEA,ISO IEA,IEA,IEA,IEA,ISS ISO IEA,IEA,IEA,ISS ISO IEA,IEA,ISS IEA,IEA,IEA,IEA,ISS IEA,IEA,IBA IEA,IEA,ISO IBA IEA,IEA,ISS ISO IEA,ISO IEA,IEA,IEA,IEA,IEA,IEA,IEA,IEA,ISS	Gbp2b,Dnah6,Vps4a,Ercc6l2,Cdk13,Prkar1a,Recql,Xdh,Mcm3,Pi4k2b,Kras,Me3,Kif5c,Adcy7,Plk1,Kif6,Kif27,Pik3cg,Lats1,Apaf1,Ube2t,Stk38l,Farsa,Ppip5k1,Dgkq,Hspa4,Abcc9,Mical2,Dnah8,Rem1,Phgdh,Soat1,Uba5,Atp2c1,Thg1l,Spo11,Eif2ak2,Fars2,Aox1,Wars2,Pik3c2a,Mocs1,
query_1	TRUE	0.031324	2189	345	48	0.13913	0.0219278	GO:1901265	GO:MF	nucleoside phosphate binding	25399	11971	c("GO:0097159", "GO:1901363")	IEA,IEA,ISO IEA,IEA,IEA,ISO IBA IEA,IEA,ISS ISO IEA,IEA,IEA,ISO IBA IEA,ISO IEA,IEA,IEA,ISO IEA,IEA,IEA,IEA,ISS ISO IEA,IEA,IEA,ISS ISO IEA,IEA,ISS IEA,IEA,IEA,IEA,ISS IEA,IEA,IBA IEA,IEA,ISO IBA IEA,IEA,ISS ISO IEA,ISO IEA,IEA,IEA,IEA,IEA,IEA,IEA,IEA,ISS	Gbp2b,Dnah6,Vps4a,Ercc6l2,Cdk13,Prkar1a,Recql,Xdh,Mcm3,Pi4k2b,Kras,Me3,Kif5c,Adcy7,Plk1,Kif6,Kif27,Pik3cg,Lats1,Apaf1,Ube2t,Stk38l,Farsa,Ppip5k1,Dgkq,Hspa4,Abcc9,Mical2,Dnah8,Rem1,Phgdh,Soat1,Uba5,Atp2c1,Thg1l,Spo11,Eif2ak2,Fars2,Aox1,Wars2,Pik3c2a,Mocs1,
query_1	TRUE	0.0344859	14	345	3	0.00869565	0.214286	GO:0016505	GO:MF	peptidase activator activity involved in apoptotic process	25399	3563	GO:0016504	RCA,IDA,IDA	Tnfrsf10b,Apaf1,Casp8ap2
query_1	TRUE	0.0344859	812	345	23	0.0666667	0.0283251	GO:0019904	GO:MF	protein domain specific binding	25399	4614	GO:0005515	ISO IEA,ISO,ISO,ISS ISO IBA IEA,ISO IEA,IPI,IMP IEA,ISO,IPI,ISO,IBA,IPI,ISO IEA,IPI,IEA,ISO IEA,ISO IEA,NAS IEA,ISS ISO,ISO IEA,ISO IEA,ISO IEA,ISO IEA	Ica1,Vps4a,Pirb,Cript,Prkar1a,Prrx1,Adam19,Whrn,Hdac1,Kras,Cblb,Utf1,Sgip1,Meox1,Arhgap17,Crk,Nrl,Adam10,Cxadr,Srrm2,Sp1,Rcc2,Ccna2
query_1	TRUE	0.0350003	2275	345	49	0.142029	0.0215385	GO:0097367	GO:MF	carbohydrate derivative binding	25399	10312	GO:0005488	IEA,IEA,ISO IEA,IEA,ISO IEA,IEA,ISO IBA IEA,IEA,IEA,IEA,ISO IBA IEA,IEA,IEA,ISO IEA,IEA,IEA,IEA,ISS ISO IEA,IEA,ISO,IEA,ISS ISO IEA,IEA,ISS IEA,IEA,ISS ISO IEA,IEA,IEA,IEA,IBA IEA,ISO IBA IEA,IEA,ISS ISO IEA,ISO IEA,IEA,IEA,ISO IEA,IEA,IEA,IDA,IEA,IEA,ISS	Gbp2b,Dnah6,Vps4a,Ercc6l2,Sfrp1,Cdk13,Prkar1a,Recql,Mcm3,Pi4k2b,Kras,Kif5c,Adcy7,Plk1,Kif6,Kif27,Pik3cg,Lats1,Apaf1,4930486L24Rik,Ube2t,Stk38l,Farsa,Ppip5k1,Dgkq,Vil1,Hspa4,Abcc9,Dnah8,Rem1,Soat1,Uba5,Atp2c1,Thg1l,Spo11,Eif2ak2,Fgf7,Fars2,Wars2,Ccdc80,Pik
query_1	TRUE	0.0352101	220	345	10	0.0289855	0.0454545	GO:0005085	GO:MF	guanyl-nucleotide exchange factor activity	25399	1595	GO:0030695	IEA,IDA IBA IEA,IEA,IEA,ISS ISO IEA,ISO IEA,IEA,ISO IEA,IEA,IEA	4930449I24Rik,Pcp2,Dock3,4933421I07Rik,Sh3bp5l,Thg1l,Rab3gap2,Rasgrf1,Fgd6,Rcc2
query_1	TRUE	0.0359352	4	345	2	0.0057971	0.5	GO:0004826	GO:MF	phenylalanine-tRNA ligase activity	25399	1381	GO:0004812	ISS ISO IBA IEA,ISS ISO IBA IEA	Farsa,Fars2
query_1	TRUE	0.0359352	4	345	2	0.0057971	0.5	GO:1902945	GO:MF	metalloendopeptidase activity involved in amyloid precursor protein catabolic process	25399	12030	GO:0004222	ISO,ISO IBA IEA	Adam19,Adam10
query_1	TRUE	0.0359352	4166	345	79	0.228986	0.018963	GO:0043169	GO:MF	cation binding	25399	6763	GO:0043167	IEA,IEA,IEA,IEA,IEA,IEA,IEA,ISS ISO IEA,IEA,IEA,IMP IBA IEA,IEA,IEA,ISS ISO IEA,ISS ISO IEA,IEA,TAS IEA,IEA,IEA,IDA ISO IBA IEA,IEA,IEA,IEA,IEA,IEA,IEA,ISS ISO IEA,IEA,IEA,IEA,IEA,IEA,IEA,ISO IBA IEA,ISS IEA,IEA,IEA,ISO IEA,IEA,ISS ISO IEA,IBA,IBA IEA,IEA	Clcnkb,Limch1,Tescl,Ablim1,Myl1,Adamdec1,Adi1,Loxl2,Masp2,Hddc3,Syt10,Ccnb1ip1,Zkscan1,Glce,Chrm3,Folh1,Fbn2,Clcnka,Wdfy1,Sparc,Mss51,Zswim4,Adam19,Xdh,Rnf170,Zfp69,Amy2a5,Zfp292,Zfp704,Hdac1,Acer2,Cnot7,Me3,Anxa4,Guca1a,Cblb,Adcy7,Plk1,Adarb2,Lats1,Nags,
query_1	TRUE	0.0359352	4	345	2	0.0057971	0.5	GO:0070053	GO:MF	thrombospondin receptor activity	25399	9804	GO:0038023	ISO IEA,ISO IBA IEA	Sdc4,Cd47
query_1	TRUE	0.0365427	1487	345	35	0.101449	0.0235373	GO:0005524	GO:MF	ATP binding	25399	1884	c("GO:0032559", "GO:0035639")	IEA,ISO IEA,IEA,IEA,IEA,IEA,IEA,IEA,IEA,ISO IEA,IEA,IEA,IEA,ISS ISO IEA,IEA,IEA,ISS ISO IEA,IEA,ISS IEA,IEA,IEA,IEA,IEA,IEA,ISS ISO IEA,ISO IEA,IEA,IEA,IEA,IEA,IEA,ISS IEA,IEA,IEA,IEA	Dnah6,Vps4a,Ercc6l2,Cdk13,Recql,Mcm3,Pi4k2b,Kif5c,Adcy7,Plk1,Kif6,Kif27,Pik3cg,Lats1,Apaf1,Ube2t,Stk38l,Farsa,Ppip5k1,Dgkq,Hspa4,Abcc9,Dnah8,Uba5,Atp2c1,Thg1l,Spo11,Eif2ak2,Fars2,Wars2,Pik3c2a,Dmc1,Scyl2,Aurkc,Spast
query_1	TRUE	0.0378447	119	345	7	0.0202899	0.0588235	GO:0001221	GO:MF	transcription coregulator binding	25399	234	GO:0008134	IBA,IEA,IEA,ISO IEA,ISO IEA,ISO IEA,ISO	Per3,Hdac1,Ets1,Thrb,Hdgf,Sp1,Nfkb1
query_1	TRUE	0.0459162	1920	345	42	0.121739	0.021875	GO:0032555	GO:MF	purine ribonucleotide binding	25399	5398	c("GO:0017076", "GO:0032553")	IEA,IEA,ISO IEA,IEA,IEA,ISO IBA IEA,IEA,IEA,IEA,ISO IBA IEA,IEA,IEA,ISO IEA,IEA,IEA,IEA,ISS ISO IEA,IEA,IEA,ISS ISO IEA,IEA,ISS IEA,IEA,IEA,IEA,IEA,IBA IEA,ISO IBA IEA,IEA,ISS ISO IEA,ISO IEA,IEA,IEA,IEA,IEA,IEA,IEA,ISS IEA,ISO IEA,IEA,IEA,IEA	Gbp2b,Dnah6,Vps4a,Ercc6l2,Cdk13,Prkar1a,Recql,Mcm3,Pi4k2b,Kras,Kif5c,Adcy7,Plk1,Kif6,Kif27,Pik3cg,Lats1,Apaf1,Ube2t,Stk38l,Farsa,Ppip5k1,Dgkq,Hspa4,Abcc9,Dnah8,Rem1,Soat1,Uba5,Atp2c1,Thg1l,Spo11,Eif2ak2,Fars2,Wars2,Pik3c2a,Mocs1,Dmc1,Mief1,Scyl2,Aurkc,Spa
query_1	TRUE	0.0485359	1935	345	42	0.121739	0.0217054	GO:0017076	GO:MF	purine nucleotide binding	25399	3952	GO:0000166	IEA,IEA,ISO IEA,IEA,IEA,ISO IBA IEA,IEA,IEA,IEA,ISO IBA IEA,IEA,IEA,ISO IEA,IEA,IEA,IEA,ISS ISO IEA,IEA,IEA,ISS ISO IEA,IEA,ISS IEA,IEA,IEA,IEA,IEA,IBA IEA,ISO IBA IEA,IEA,ISS ISO IEA,ISO IEA,IEA,IEA,IEA,IEA,IEA,IEA,ISS IEA,ISO IEA,IEA,IEA,IEA	Gbp2b,Dnah6,Vps4a,Ercc6l2,Cdk13,Prkar1a,Recql,Mcm3,Pi4k2b,Kras,Kif5c,Adcy7,Plk1,Kif6,Kif27,Pik3cg,Lats1,Apaf1,Ube2t,Stk38l,Farsa,Ppip5k1,Dgkq,Hspa4,Abcc9,Dnah8,Rem1,Soat1,Uba5,Atp2c1,Thg1l,Spo11,Eif2ak2,Fars2,Wars2,Pik3c2a,Mocs1,Dmc1,Mief1,Scyl2,Aurkc,Spa
query_1	TRUE	0.0485359	5	345	2	0.0057971	0.4	GO:0019960	GO:MF	C-X3-C chemokine binding	25399	4626	GO:0019956	IPI ISO IEA,IEA	Cx3cr1,Itga4
query_1	TRUE	0.0485359	5	345	2	0.0057971	0.4	GO:0005111	GO:MF	type 2 fibroblast growth factor receptor binding	25399	1609	GO:0005104	ISO IBA,ISO IBA IEA	Fgf7,Fgf18
query_1	TRUE	0.0485359	1939	345	42	0.121739	0.0216606	GO:0032553	GO:MF	ribonucleotide binding	25399	5396	c("GO:0000166", "GO:0097367")	IEA,IEA,ISO IEA,IEA,IEA,ISO IBA IEA,IEA,IEA,IEA,ISO IBA IEA,IEA,IEA,ISO IEA,IEA,IEA,IEA,ISS ISO IEA,IEA,IEA,ISS ISO IEA,IEA,ISS IEA,IEA,IEA,IEA,IEA,IBA IEA,ISO IBA IEA,IEA,ISS ISO IEA,ISO IEA,IEA,IEA,IEA,IEA,IEA,IEA,ISS IEA,ISO IEA,IEA,IEA,IEA	Gbp2b,Dnah6,Vps4a,Ercc6l2,Cdk13,Prkar1a,Recql,Mcm3,Pi4k2b,Kras,Kif5c,Adcy7,Plk1,Kif6,Kif27,Pik3cg,Lats1,Apaf1,Ube2t,Stk38l,Farsa,Ppip5k1,Dgkq,Hspa4,Abcc9,Dnah8,Rem1,Soat1,Uba5,Atp2c1,Thg1l,Spo11,Eif2ak2,Fars2,Wars2,Pik3c2a,Mocs1,Dmc1,Mief1,Scyl2,Aurkc,Spa
query_1	TRUE	0.0485359	65	345	5	0.0144928	0.0769231	GO:0003777	GO:MF	microtubule motor activity	25399	463	c("GO:0003774", "GO:0140657")	IBA IC IEA,IBA TAS IEA,IBA IEA,IBA IEA,ISS IBA IEA	Dnah6,Kif5c,Kif6,Kif27,Dnah8
query_1	TRUE	0.0485359	4066	345	76	0.22029	0.0186916	GO:0046872	GO:MF	metal ion binding	25399	7316	GO:0043169	IEA,IEA,IEA,IEA,IEA,IEA,IEA,ISS ISO IEA,IEA,IEA,IMP IBA IEA,IEA,IEA,ISS ISO IEA,IEA,TAS IEA,IEA,IEA,IDA ISO IBA IEA,IEA,IEA,IEA,IEA,IEA,IEA,ISS ISO IEA,IEA,IEA,IEA,IEA,IEA,IEA,ISO IBA IEA,ISS IEA,IEA,IEA,ISO IEA,IEA,ISS ISO IEA,IBA IEA,IEA,IBA IEA,IEA,ISS	Clcnkb,Limch1,Tescl,Ablim1,Myl1,Adamdec1,Adi1,Loxl2,Masp2,Hddc3,Syt10,Ccnb1ip1,Zkscan1,Glce,Folh1,Fbn2,Clcnka,Wdfy1,Sparc,Mss51,Zswim4,Adam19,Xdh,Rnf170,Zfp69,Amy2a5,Zfp292,Zfp704,Hdac1,Acer2,Cnot7,Me3,Anxa4,Guca1a,Cblb,Adcy7,Plk1,Adarb2,Lats1,Cdh11,Egln3
query_1	TRUE	1.14877e-06	14505	360	292	0.811111	0.020131	TF:M00333	TF	Factor: ZF5; motif: NRNGNGCGCGCWN	21833	3826	TF:M00000	TF,TF,TF,TF,TF,TF,TF,TF,TF,TF,TF,TF,TF,TF,TF,TF,TF,TF,TF,TF,TF,TF,TF,TF,TF,TF,TF,TF,TF,TF,TF,TF,TF,TF,TF,TF,TF,TF,TF,TF,TF,TF,TF,TF,TF,TF,TF,TF,TF,TF,TF,TF,TF,TF,TF,TF,TF,TF,TF,TF,TF,TF,TF,TF,TF,TF,TF,TF,TF,TF,TF,TF,TF,TF,TF,TF,TF,TF,TF,TF,TF,TF,TF,TF,TF,	Cox7c,Clcnkb,Limch1,Tescl,Rbm45,Dera,Ablim1,Serpina3n,Blvrb,Upk3a,Myl1,Cuedc1,Wdr48,Lrat,Catsperg2,Ift140,Ssb,Adi1,Loxl2,Greb1,Sytl1,Tekt1,Mogat2,Hddc3,Pcf11,Tmem222,Syt10,Sstr1,Ccnb1ip1,Scn11a,Ica1,Vps4a,Map1b,Zkscan1,Slc16a6,Glce,Exd1,Tnfrsf10b,Grn,Armc
query_1	TRUE	1.19171e-05	12809	360	263	0.730556	0.0205324	TF:M04662_1	TF	Factor: FOXN4; motif: NNWANNCGWMCGCGTCNNNNMT; match class: 1	21833	1157	TF:M04662	TF,TF,TF,TF,TF,TF,TF,TF,TF,TF,TF,TF,TF,TF,TF,TF,TF,TF,TF,TF,TF,TF,TF,TF,TF,TF,TF,TF,TF,TF,TF,TF,TF,TF,TF,TF,TF,TF,TF,TF,TF,TF,TF,TF,TF,TF,TF,TF,TF,TF,TF,TF,TF,TF,TF,TF,TF,TF,TF,TF,TF,TF,TF,TF,TF,TF,TF,TF,TF,TF,TF,TF,TF,TF,TF,TF,TF,TF,TF,TF,TF,TF,TF,TF,TF,	Limch1,Tescl,Rbm45,Ablim1,Blvrb,Upk3a,Dnah6,Cuedc1,Wdr48,Lrat,Catsperg2,Ift140,Ssb,Adi1,Loxl2,Greb1,Pcf11,Tmem222,Syt10,Sstr1,Ccnb1ip1,Ica1,Vps4a,Map1b,Zkscan1,Slc16a6,Glce,Tnfrsf10b,Grn,Armc9,Ntn4,Ercc6l2,Chrm3,Sfrp1,Fbn2,BC016579,1810037I17Rik,Clcnka,Cd
query_1	TRUE	5.70941e-05	14354	360	283	0.786111	0.0197158	TF:M08995	TF	Factor: CTCF; motif: NAGGGGGCGCNNKNNNN	21833	612	TF:M00000	TF,TF,TF,TF,TF,TF,TF,TF,TF,TF,TF,TF,TF,TF,TF,TF,TF,TF,TF,TF,TF,TF,TF,TF,TF,TF,TF,TF,TF,TF,TF,TF,TF,TF,TF,TF,TF,TF,TF,TF,TF,TF,TF,TF,TF,TF,TF,TF,TF,TF,TF,TF,TF,TF,TF,TF,TF,TF,TF,TF,TF,TF,TF,TF,TF,TF,TF,TF,TF,TF,TF,TF,TF,TF,TF,TF,TF,TF,TF,TF,TF,TF,TF,TF,TF,	Gbp2b,Cox7c,Limch1,Tescl,BC049715,Rbm45,Ablim1,Serpina3n,Blvrb,Upk3a,Cuedc1,Wdr48,Lrat,Exoc3l2,Ssb,Adi1,Loxl2,Greb1,Sytl1,Allc,Mogat2,Masp2,Hddc3,Pcf11,Tmem222,Sstr1,Ccnb1ip1,Mroh7,Ica1,Vps4a,Map1b,Zkscan1,Slc16a6,Glce,Exd1,Tnfrsf10b,Grn,Armc9,Ntn4,Ercc6l
query_1	TRUE	6.18291e-05	14278	360	281	0.780556	0.0196806	TF:M10209	TF	Factor: E2F-1; motif: GNGGGCGGGRMN	21833	728	TF:M00000	TF,TF,TF,TF,TF,TF,TF,TF,TF,TF,TF,TF,TF,TF,TF,TF,TF,TF,TF,TF,TF,TF,TF,TF,TF,TF,TF,TF,TF,TF,TF,TF,TF,TF,TF,TF,TF,TF,TF,TF,TF,TF,TF,TF,TF,TF,TF,TF,TF,TF,TF,TF,TF,TF,TF,TF,TF,TF,TF,TF,TF,TF,TF,TF,TF,TF,TF,TF,TF,TF,TF,TF,TF,TF,TF,TF,TF,TF,TF,TF,TF,TF,TF,TF,TF,	Gbp2b,Limch1,Tescl,Rbm45,Dera,Ablim1,Blvrb,Upk3a,Cuedc1,Wdr48,Lrat,Catsperg2,Ift140,Exoc3l2,Ssb,Adi1,Loxl2,Greb1,Sytl1,Allc,Mogat2,Pcf11,Syt10,Sstr1,Ccnb1ip1,Mroh7,Scn11a,Ica1,Vps4a,Map1b,Zkscan1,Slc16a6,Glce,Grn,Armc9,Ntn4,Ercc6l2,Chrm3,Sfrp1,Fbn2,Prm1,1
query_1	TRUE	6.18291e-05	14878	360	290	0.805556	0.0194919	TF:M00716	TF	Factor: ZF5; motif: GSGCGCGR	21833	3824	TF:M00000	TF,TF,TF,TF,TF,TF,TF,TF,TF,TF,TF,TF,TF,TF,TF,TF,TF,TF,TF,TF,TF,TF,TF,TF,TF,TF,TF,TF,TF,TF,TF,TF,TF,TF,TF,TF,TF,TF,TF,TF,TF,TF,TF,TF,TF,TF,TF,TF,TF,TF,TF,TF,TF,TF,TF,TF,TF,TF,TF,TF,TF,TF,TF,TF,TF,TF,TF,TF,TF,TF,TF,TF,TF,TF,TF,TF,TF,TF,TF,TF,TF,TF,TF,TF,TF,	Gbp2b,Cox7c,Clcnkb,Limch1,Tescl,Rbm45,Dera,Ablim1,Blvrb,Upk3a,Dnah6,Cuedc1,Wdr48,Lrat,Ift140,Exoc3l2,Ssb,Adi1,Loxl2,Greb1,Mogat2,Masp2,Hddc3,Pcf11,Tmem222,Syt10,Sstr1,Scn11a,Ica1,Vps4a,Map1b,Slc16a6,Glce,Exd1,Tnfrsf10b,Armc9,Ntn4,Angptl7,Ercc6l2,Folh1,Sfr
query_1	TRUE	0.000175912	19940	360	352	0.977778	0.017653	TF:M01822_1	TF	Factor: CPBP; motif: SNCCCNN; match class: 1	21833	543	TF:M01822	TF,TF,TF,TF,TF,TF,TF,TF,TF,TF,TF,TF,TF,TF,TF,TF,TF,TF,TF,TF,TF,TF,TF,TF,TF,TF,TF,TF,TF,TF,TF,TF,TF,TF,TF,TF,TF,TF,TF,TF,TF,TF,TF,TF,TF,TF,TF,TF,TF,TF,TF,TF,TF,TF,TF,TF,TF,TF,TF,TF,TF,TF,TF,TF,TF,TF,TF,TF,TF,TF,TF,TF,TF,TF,TF,TF,TF,TF,TF,TF,TF,TF,TF,TF,TF,	Gbp2b,Cox7c,Clcnkb,Limch1,Tescl,BC049715,Rbm45,Dera,Ablim1,Serpina3n,Blvrb,Upk3a,Myl1,Cuedc1,Wdr48,Lrat,Catsperg2,Ift140,Exoc3l2,Adamdec1,Ssb,Adi1,Loxl2,Greb1,Sytl1,Allc,Tekt1,Mogat2,Gzmk,Masp2,Hddc3,Pcf11,Tmem222,Syt10,Sstr1,Ccnb1ip1,Mroh7,Scn11a,Ica1,Vp
query_1	TRUE	0.000254369	9056	360	195	0.541667	0.0215327	TF:M07250	TF	Factor: E2F-1; motif: NNNSSCGCSAANN	21833	736	TF:M00000	TF,TF,TF,TF,TF,TF,TF,TF,TF,TF,TF,TF,TF,TF,TF,TF,TF,TF,TF,TF,TF,TF,TF,TF,TF,TF,TF,TF,TF,TF,TF,TF,TF,TF,TF,TF,TF,TF,TF,TF,TF,TF,TF,TF,TF,TF,TF,TF,TF,TF,TF,TF,TF,TF,TF,TF,TF,TF,TF,TF,TF,TF,TF,TF,TF,TF,TF,TF,TF,TF,TF,TF,TF,TF,TF,TF,TF,TF,TF,TF,TF,TF,TF,TF,TF,	Cox7c,Clcnkb,Limch1,Tescl,Rbm45,Myl1,Cuedc1,Wdr48,Lrat,Ift140,Ssb,Adi1,Loxl2,Greb1,Tekt1,Mogat2,Hddc3,Pcf11,Tmem222,Syt10,Sstr1,Ccnb1ip1,Ica1,Slc16a6,Glce,Ntn4,Ercc6l2,Sfrp1,Fbn2,1810037I17Rik,Cdk13,Cript,Mga,Prkar1a,Htr5b,Gabra2,Slc7a14,Nup54,Prrx1,Gpr15
query_1	TRUE	0.000254369	5217	360	127	0.352778	0.0243435	TF:M00919	TF	Factor: E2F; motif: NCSCGCSAAAN	21833	778	TF:M00000	TF,TF,TF,TF,TF,TF,TF,TF,TF,TF,TF,TF,TF,TF,TF,TF,TF,TF,TF,TF,TF,TF,TF,TF,TF,TF,TF,TF,TF,TF,TF,TF,TF,TF,TF,TF,TF,TF,TF,TF,TF,TF,TF,TF,TF,TF,TF,TF,TF,TF,TF,TF,TF,TF,TF,TF,TF,TF,TF,TF,TF,TF,TF,TF,TF,TF,TF,TF,TF,TF,TF,TF,TF,TF,TF,TF,TF,TF,TF,TF,TF,TF,TF,TF,TF,	Cox7c,Rbm45,Myl1,Wdr48,Lrat,Ift140,Loxl2,Greb1,Tekt1,Masp2,Syt10,Sstr1,Ccnb1ip1,Ica1,Slc16a6,Armc9,Ntn4,Sfrp1,Fbn2,1810037I17Rik,Prkar1a,Htr5b,Prrx1,Gpr150,Hus1,Zswim4,Adam19,Sox14,Cds2,Onecut3,Klhl25,Kbtbd11,Whrn,Hcfc2,Per3,Mcm3,Rnf170,Gcnt1,Zfp69,Ppp2r5
query_1	TRUE	0.000254369	5474	360	132	0.366667	0.024114	TF:M00939	TF	Factor: E2F; motif: TTTSGCGSG	21833	780	TF:M00000	TF,TF,TF,TF,TF,TF,TF,TF,TF,TF,TF,TF,TF,TF,TF,TF,TF,TF,TF,TF,TF,TF,TF,TF,TF,TF,TF,TF,TF,TF,TF,TF,TF,TF,TF,TF,TF,TF,TF,TF,TF,TF,TF,TF,TF,TF,TF,TF,TF,TF,TF,TF,TF,TF,TF,TF,TF,TF,TF,TF,TF,TF,TF,TF,TF,TF,TF,TF,TF,TF,TF,TF,TF,TF,TF,TF,TF,TF,TF,TF,TF,TF,TF,TF,TF,	Cox7c,Rbm45,Myl1,Wdr48,Lrat,Ift140,Loxl2,Greb1,Tekt1,Masp2,Tmem222,Syt10,Sstr1,Ccnb1ip1,Ica1,Slc16a6,Armc9,Ntn4,Sfrp1,Fbn2,1810037I17Rik,Prkar1a,Htr5b,Prrx1,Gpr150,Hus1,Zswim4,Adam19,Sox14,Cds2,Onecut3,Klhl25,Kbtbd11,Whrn,Hcfc2,Per3,Mcm3,Rnf170,Gcnt1,Zfp6
query_1	TRUE	0.000436376	16026	360	302	0.838889	0.0188444	TF:M04662	TF	Factor: FOXN4; motif: NNWANNCGWMCGCGTCNNNNMT	21833	1156	TF:M00000	TF,TF,TF,TF,TF,TF,TF,TF,TF,TF,TF,TF,TF,TF,TF,TF,TF,TF,TF,TF,TF,TF,TF,TF,TF,TF,TF,TF,TF,TF,TF,TF,TF,TF,TF,TF,TF,TF,TF,TF,TF,TF,TF,TF,TF,TF,TF,TF,TF,TF,TF,TF,TF,TF,TF,TF,TF,TF,TF,TF,TF,TF,TF,TF,TF,TF,TF,TF,TF,TF,TF,TF,TF,TF,TF,TF,TF,TF,TF,TF,TF,TF,TF,TF,TF,	Clcnkb,Limch1,Tescl,Rbm45,Dera,Ablim1,Blvrb,Upk3a,Myl1,Dnah6,Cuedc1,Wdr48,Lrat,Catsperg2,Ift140,Ssb,Adi1,Loxl2,Greb1,Tekt1,Hddc3,Pcf11,Tmem222,Syt10,Sstr1,Ccnb1ip1,Ica1,Vps4a,Map1b,Zkscan1,Slc16a6,Glce,Tnfrsf10b,Grn,Armc9,Ntn4,Angptl7,Ercc6l2,Upk3bl,Chrm3
query_1	TRUE	0.000488209	6561	360	150	0.416667	0.0228624	TF:M05407	TF	Factor: Klf17; motif: NGGGCGG	21833	1830	TF:M00000	TF,TF,TF,TF,TF,TF,TF,TF,TF,TF,TF,TF,TF,TF,TF,TF,TF,TF,TF,TF,TF,TF,TF,TF,TF,TF,TF,TF,TF,TF,TF,TF,TF,TF,TF,TF,TF,TF,TF,TF,TF,TF,TF,TF,TF,TF,TF,TF,TF,TF,TF,TF,TF,TF,TF,TF,TF,TF,TF,TF,TF,TF,TF,TF,TF,TF,TF,TF,TF,TF,TF,TF,TF,TF,TF,TF,TF,TF,TF,TF,TF,TF,TF,TF,TF,	Cox7c,Limch1,Rbm45,Dera,Ablim1,Blvrb,Upk3a,Wdr48,Exoc3l2,Adi1,Loxl2,Sytl1,Mogat2,Gzmk,Masp2,Pcf11,Syt10,Mroh7,Vps4a,Map1b,Tnfrsf10b,Slpi,Grn,Ntn4,Sfrp1,Fbn2,Prm1,Clcnka,Cript,Mga,Prkar1a,Htr5b,Gabra2,Nup54,Tmem87a,Gpr150,Hus1,Recql,Fasl,Cds2,Onecut3,Kbtbd
query_1	TRUE	0.000534197	11302	360	230	0.638889	0.0203504	TF:M02089	TF	Factor: E2F-3; motif: GGCGGGN	21833	752	TF:M00000	TF,TF,TF,TF,TF,TF,TF,TF,TF,TF,TF,TF,TF,TF,TF,TF,TF,TF,TF,TF,TF,TF,TF,TF,TF,TF,TF,TF,TF,TF,TF,TF,TF,TF,TF,TF,TF,TF,TF,TF,TF,TF,TF,TF,TF,TF,TF,TF,TF,TF,TF,TF,TF,TF,TF,TF,TF,TF,TF,TF,TF,TF,TF,TF,TF,TF,TF,TF,TF,TF,TF,TF,TF,TF,TF,TF,TF,TF,TF,TF,TF,TF,TF,TF,TF,	Limch1,Dera,Ablim1,Blvrb,Upk3a,Cuedc1,Wdr48,Catsperg2,Ift140,Exoc3l2,Adi1,Loxl2,Greb1,Sytl1,Allc,Mogat2,Pcf11,Syt10,Sstr1,Mroh7,Scn11a,Ica1,Vps4a,Map1b,Slc16a6,Glce,Grn,Armc9,Ntn4,Ercc6l2,Chrm3,Sfrp1,Fbn2,Prm1,1810037I17Rik,Cdk13,Wdfy1,Extl1,Bpifb1,Cript,
query_1	TRUE	0.000926322	8950	360	190	0.527778	0.0212291	TF:M01865	TF	Factor: BTEB3; motif: BNRNGGGAGGNGT	21833	336	TF:M00000	TF,TF,TF,TF,TF,TF,TF,TF,TF,TF,TF,TF,TF,TF,TF,TF,TF,TF,TF,TF,TF,TF,TF,TF,TF,TF,TF,TF,TF,TF,TF,TF,TF,TF,TF,TF,TF,TF,TF,TF,TF,TF,TF,TF,TF,TF,TF,TF,TF,TF,TF,TF,TF,TF,TF,TF,TF,TF,TF,TF,TF,TF,TF,TF,TF,TF,TF,TF,TF,TF,TF,TF,TF,TF,TF,TF,TF,TF,TF,TF,TF,TF,TF,TF,TF,	Gbp2b,Limch1,Tescl,Ablim1,Serpina3n,Blvrb,Upk3a,Myl1,Cuedc1,Ift140,Exoc3l2,Loxl2,Greb1,Sytl1,Allc,Hddc3,Pcf11,Tmem30c,Ccnb1ip1,Ica1,Vps4a,Map1b,Slc16a6,Glce,Grn,Ntn4,Ercc6l2,Chrm3,Fbn2,Pirb,Clcnka,Cdk13,Extl1,Bpifb1,Cript,Sparc,Mga,Mss51,Slc7a14,Daam1,Fxy
query_1	TRUE	0.00115896	4873	360	117	325	0.0240099	TF:M00920	TF	Factor: E2F; motif: NKCGCGCSAAAN	21833	784	TF:M00000	TF,TF,TF,TF,TF,TF,TF,TF,TF,TF,TF,TF,TF,TF,TF,TF,TF,TF,TF,TF,TF,TF,TF,TF,TF,TF,TF,TF,TF,TF,TF,TF,TF,TF,TF,TF,TF,TF,TF,TF,TF,TF,TF,TF,TF,TF,TF,TF,TF,TF,TF,TF,TF,TF,TF,TF,TF,TF,TF,TF,TF,TF,TF,TF,TF,TF,TF,TF,TF,TF,TF,TF,TF,TF,TF,TF,TF,TF,TF,TF,TF,TF,TF,TF,TF,	Cox7c,Rbm45,Myl1,Wdr48,Lrat,Ift140,Loxl2,Greb1,Tekt1,Masp2,Tmem222,Syt10,Sstr1,Ccnb1ip1,Ica1,Slc16a6,Armc9,Ntn4,Sfrp1,Fbn2,1810037I17Rik,Prkar1a,Htr5b,Prrx1,Gpr150,Hus1,Zswim4,Adam19,Sox14,Onecut3,Klhl25,Kbtbd11,Whrn,Hcfc2,Mcm3,Gcnt1,Zfp69,Ppp2r5a,Decr2,P
query_1	TRUE	0.00135339	16268	360	303	0.841667	0.0186255	TF:M01240	TF	Factor: BEN; motif: CAGCGRNV	21833	278	TF:M00000	TF,TF,TF,TF,TF,TF,TF,TF,TF,TF,TF,TF,TF,TF,TF,TF,TF,TF,TF,TF,TF,TF,TF,TF,TF,TF,TF,TF,TF,TF,TF,TF,TF,TF,TF,TF,TF,TF,TF,TF,TF,TF,TF,TF,TF,TF,TF,TF,TF,TF,TF,TF,TF,TF,TF,TF,TF,TF,TF,TF,TF,TF,TF,TF,TF,TF,TF,TF,TF,TF,TF,TF,TF,TF,TF,TF,TF,TF,TF,TF,TF,TF,TF,TF,TF,	Gbp2b,Cox7c,Limch1,Tescl,Rbm45,Dera,Ablim1,Blvrb,Upk3a,Dnah6,Cuedc1,Wdr48,Lrat,Catsperg2,Ift140,Adamdec1,Adi1,Loxl2,Greb1,Sytl1,Allc,Tekt1,Mogat2,Masp2,Hddc3,Pcf11,Tmem30c,Tmem222,Syt10,Sstr1,Mroh7,Scn11a,Ica1,Vps4a,Map1b,Glce,Tnfrsf10b,Slpi,Grn,Armc9,Ntn
query_1	TRUE	0.00154487	15521	360	292	0.811111	0.0188132	TF:M07991	TF	Factor: Hes1; motif: NNCACGYGNN	21833	1436	TF:M00000	TF,TF,TF,TF,TF,TF,TF,TF,TF,TF,TF,TF,TF,TF,TF,TF,TF,TF,TF,TF,TF,TF,TF,TF,TF,TF,TF,TF,TF,TF,TF,TF,TF,TF,TF,TF,TF,TF,TF,TF,TF,TF,TF,TF,TF,TF,TF,TF,TF,TF,TF,TF,TF,TF,TF,TF,TF,TF,TF,TF,TF,TF,TF,TF,TF,TF,TF,TF,TF,TF,TF,TF,TF,TF,TF,TF,TF,TF,TF,TF,TF,TF,TF,TF,TF,	Gbp2b,Clcnkb,Limch1,Tescl,Rbm45,Dera,Ablim1,Serpina3n,Blvrb,Myl1,Cuedc1,Wdr48,Lrat,Catsperg2,Ift140,Exoc3l2,Ssb,Adi1,Greb1,Sytl1,Tekt1,Mogat2,Masp2,Hddc3,Pcf11,Tmem222,Syt10,Ccnb1ip1,Scn11a,Ica1,Vps4a,Map1b,Zkscan1,Slc16a6,Glce,Exd1,Tnfrsf10b,Slpi,Grn,Arm
query_1	TRUE	0.00159029	4820	360	115	0.319444	0.0238589	TF:M00918	TF	Factor: E2F; motif: TTTSGCGSG	21833	776	TF:M00000	TF,TF,TF,TF,TF,TF,TF,TF,TF,TF,TF,TF,TF,TF,TF,TF,TF,TF,TF,TF,TF,TF,TF,TF,TF,TF,TF,TF,TF,TF,TF,TF,TF,TF,TF,TF,TF,TF,TF,TF,TF,TF,TF,TF,TF,TF,TF,TF,TF,TF,TF,TF,TF,TF,TF,TF,TF,TF,TF,TF,TF,TF,TF,TF,TF,TF,TF,TF,TF,TF,TF,TF,TF,TF,TF,TF,TF,TF,TF,TF,TF,TF,TF,TF,TF,	Rbm45,Blvrb,Myl1,Wdr48,Lrat,Ift140,Loxl2,Greb1,Tekt1,Masp2,Syt10,Sstr1,Ccnb1ip1,Ica1,Slc16a6,Armc9,Ntn4,Sfrp1,Fbn2,1810037I17Rik,Htr5b,Fv1,Prrx1,Hus1,Zswim4,Adam19,Sox14,Cds2,Onecut3,Klhl25,Kbtbd11,Whrn,Mcm3,Rnf170,Gcnt1,Zfp69,Ppp2r5a,Golga7,Decr2,Pi4k2b,
query_1	TRUE	0.00159029	6018	360	137	0.380556	0.022765	TF:M00516	TF	Factor: E2F-1; motif: TTTSGCGCGMNR	21833	772	TF:M00000	TF,TF,TF,TF,TF,TF,TF,TF,TF,TF,TF,TF,TF,TF,TF,TF,TF,TF,TF,TF,TF,TF,TF,TF,TF,TF,TF,TF,TF,TF,TF,TF,TF,TF,TF,TF,TF,TF,TF,TF,TF,TF,TF,TF,TF,TF,TF,TF,TF,TF,TF,TF,TF,TF,TF,TF,TF,TF,TF,TF,TF,TF,TF,TF,TF,TF,TF,TF,TF,TF,TF,TF,TF,TF,TF,TF,TF,TF,TF,TF,TF,TF,TF,TF,TF,	Cox7c,Limch1,Rbm45,Blvrb,Myl1,Wdr48,Lrat,Ift140,Loxl2,Greb1,Allc,Tekt1,Mogat2,Masp2,Tmem222,Syt10,Sstr1,Ica1,Slc16a6,Tnfrsf10b,Armc9,Ntn4,Sfrp1,Fbn2,1810037I17Rik,Htr5b,Prrx1,Gpr150,Hus1,Zswim4,Adam19,Sox14,Cds2,Onecut3,Kbtbd11,Whrn,Hcfc2,Mcm3,Rnf170,Gcnt
query_1	TRUE	0.0016173	13536	360	262	0.727778	0.0193558	TF:M10276	TF	Factor: Kaiso; motif: SARNYCTCGCGAGAN	21833	3790	TF:M00000	TF,TF,TF,TF,TF,TF,TF,TF,TF,TF,TF,TF,TF,TF,TF,TF,TF,TF,TF,TF,TF,TF,TF,TF,TF,TF,TF,TF,TF,TF,TF,TF,TF,TF,TF,TF,TF,TF,TF,TF,TF,TF,TF,TF,TF,TF,TF,TF,TF,TF,TF,TF,TF,TF,TF,TF,TF,TF,TF,TF,TF,TF,TF,TF,TF,TF,TF,TF,TF,TF,TF,TF,TF,TF,TF,TF,TF,TF,TF,TF,TF,TF,TF,TF,TF,	Tescl,Rbm45,Ablim1,Blvrb,Upk3a,Cuedc1,Wdr48,Lrat,Ift140,Ssb,Adi1,Loxl2,Greb1,Allc,Tekt1,Hddc3,Pcf11,Tmem222,Syt10,Sstr1,Ccnb1ip1,Mroh7,Ica1,Vps4a,Map1b,Slc16a6,Glce,Tnfrsf10b,Slpi,Armc9,Ntn4,Ercc6l2,Sfrp1,Fbn2,BC016579,1810037I17Rik,Clcnka,Cdk13,Wdfy1,Cri
query_1	TRUE	0.00185845	5881	360	134	0.372222	0.0227852	TF:M08874	TF	Factor: E2F1; motif: NNNNNGCGSSAAAN	21833	738	TF:M00000	TF,TF,TF,TF,TF,TF,TF,TF,TF,TF,TF,TF,TF,TF,TF,TF,TF,TF,TF,TF,TF,TF,TF,TF,TF,TF,TF,TF,TF,TF,TF,TF,TF,TF,TF,TF,TF,TF,TF,TF,TF,TF,TF,TF,TF,TF,TF,TF,TF,TF,TF,TF,TF,TF,TF,TF,TF,TF,TF,TF,TF,TF,TF,TF,TF,TF,TF,TF,TF,TF,TF,TF,TF,TF,TF,TF,TF,TF,TF,TF,TF,TF,TF,TF,TF,	Gbp2b,Cox7c,Tescl,Rbm45,Myl1,Dnah6,Cuedc1,Lrat,Catsperg2,Exoc3l2,Loxl2,Greb1,Hddc3,Tmem222,Syt10,Vps4a,Map1b,Slc16a6,Sfrp1,Fbn2,1810037I17Rik,Clcnka,Cript,Htr5b,Tnfrsf14,Fv1,Nup54,Fxyd1,Gpr150,Hus1,Adam19,Sox14,Cds2,Klhl25,Whrn,Mcm3,Gcnt1,Ppp2r5a,Zfp704,P
query_1	TRUE	0.00211487	7539	360	163	0.452778	0.0216209	TF:M02036	TF	Factor: WT1; motif: CGCCCCCNCN	21833	3742	TF:M00000	TF,TF,TF,TF,TF,TF,TF,TF,TF,TF,TF,TF,TF,TF,TF,TF,TF,TF,TF,TF,TF,TF,TF,TF,TF,TF,TF,TF,TF,TF,TF,TF,TF,TF,TF,TF,TF,TF,TF,TF,TF,TF,TF,TF,TF,TF,TF,TF,TF,TF,TF,TF,TF,TF,TF,TF,TF,TF,TF,TF,TF,TF,TF,TF,TF,TF,TF,TF,TF,TF,TF,TF,TF,TF,TF,TF,TF,TF,TF,TF,TF,TF,TF,TF,TF,	Limch1,Rbm45,Ablim1,Blvrb,Wdr48,Lrat,Ssb,Loxl2,Greb1,Pcf11,Tmem222,Ica1,Vps4a,Map1b,Slc16a6,Glce,Ntn4,Ercc6l2,Fbn2,Prm1,1810037I17Rik,Cdk13,Cript,Cox7b2,Mga,Prkar1a,Gabra2,Slc7a14,Fv1,Nup54,Fxyd1,Zswim4,Adam19,Recql,Sox14,Cds2,Onecut3,Klhl25,Kbtbd11,Frg1,
query_1	TRUE	0.00211487	13716	360	264	0.733333	0.0192476	TF:M02844	TF	Factor: BCL6B; motif: NNNNCCGCCCCWNNNN	21833	262	TF:M00000	TF,TF,TF,TF,TF,TF,TF,TF,TF,TF,TF,TF,TF,TF,TF,TF,TF,TF,TF,TF,TF,TF,TF,TF,TF,TF,TF,TF,TF,TF,TF,TF,TF,TF,TF,TF,TF,TF,TF,TF,TF,TF,TF,TF,TF,TF,TF,TF,TF,TF,TF,TF,TF,TF,TF,TF,TF,TF,TF,TF,TF,TF,TF,TF,TF,TF,TF,TF,TF,TF,TF,TF,TF,TF,TF,TF,TF,TF,TF,TF,TF,TF,TF,TF,TF,	Gbp2b,Cox7c,Clcnkb,Limch1,Tescl,Rbm45,Ablim1,Blvrb,Upk3a,Cuedc1,Wdr48,Catsperg2,Ift140,Exoc3l2,Adamdec1,Adi1,Loxl2,Greb1,Sytl1,Allc,Masp2,Hddc3,Pcf11,Tmem222,Syt10,Ccnb1ip1,Mroh7,Ica1,Vps4a,Map1b,Zkscan1,Slc16a6,Glce,Exd1,Tnfrsf10b,Grn,Armc9,Ntn4,Angptl7,
query_1	TRUE	0.00223158	9545	360	197	0.547222	0.0206391	TF:M02835	TF	Factor: Zic1; motif: NNCCCCCGGGGGGG	21833	4122	TF:M00000	TF,TF,TF,TF,TF,TF,TF,TF,TF,TF,TF,TF,TF,TF,TF,TF,TF,TF,TF,TF,TF,TF,TF,TF,TF,TF,TF,TF,TF,TF,TF,TF,TF,TF,TF,TF,TF,TF,TF,TF,TF,TF,TF,TF,TF,TF,TF,TF,TF,TF,TF,TF,TF,TF,TF,TF,TF,TF,TF,TF,TF,TF,TF,TF,TF,TF,TF,TF,TF,TF,TF,TF,TF,TF,TF,TF,TF,TF,TF,TF,TF,TF,TF,TF,TF,	Cox7c,Clcnkb,Rbm45,Dera,Ablim1,Serpina3n,Blvrb,Cuedc1,Wdr48,Exoc3l2,Adamdec1,Ssb,Adi1,Greb1,Sytl1,Mogat2,Pcf11,Tmem222,Ica1,Vps4a,Map1b,Zkscan1,Slc16a6,Glce,Tnfrsf10b,Grn,Armc9,Ntn4,Ercc6l2,Folh1,Sfrp1,Clcnka,Cdk13,Wdfy1,Extl1,Cript,Cox7b2,Prkar1a,Htr5b,S
query_1	TRUE	0.0026874	11224	360	224	0.622222	0.0199572	TF:M00333_1	TF	Factor: ZF5; motif: NRNGNGCGCGCWN; match class: 1	21833	3827	TF:M00333	TF,TF,TF,TF,TF,TF,TF,TF,TF,TF,TF,TF,TF,TF,TF,TF,TF,TF,TF,TF,TF,TF,TF,TF,TF,TF,TF,TF,TF,TF,TF,TF,TF,TF,TF,TF,TF,TF,TF,TF,TF,TF,TF,TF,TF,TF,TF,TF,TF,TF,TF,TF,TF,TF,TF,TF,TF,TF,TF,TF,TF,TF,TF,TF,TF,TF,TF,TF,TF,TF,TF,TF,TF,TF,TF,TF,TF,TF,TF,TF,TF,TF,TF,TF,TF,	Cox7c,Limch1,Tescl,Dera,Ablim1,Blvrb,Upk3a,Cuedc1,Wdr48,Lrat,Catsperg2,Ift140,Ssb,Adi1,Loxl2,Greb1,Hddc3,Pcf11,Tmem222,Syt10,Sstr1,Scn11a,Ica1,Vps4a,Map1b,Slc16a6,Glce,Exd1,Tnfrsf10b,Armc9,Ntn4,Ercc6l2,Sfrp1,Fbn2,1810037I17Rik,Cdk13,Wdfy1,Cript,Mga,Prkar1
query_1	TRUE	0.0026874	3799	360	94	0.261111	0.0247434	TF:M02836	TF	Factor: Zic2; motif: NMCCCCCGGGGGGGN	21833	4124	TF:M00000	TF,TF,TF,TF,TF,TF,TF,TF,TF,TF,TF,TF,TF,TF,TF,TF,TF,TF,TF,TF,TF,TF,TF,TF,TF,TF,TF,TF,TF,TF,TF,TF,TF,TF,TF,TF,TF,TF,TF,TF,TF,TF,TF,TF,TF,TF,TF,TF,TF,TF,TF,TF,TF,TF,TF,TF,TF,TF,TF,TF,TF,TF,TF,TF,TF,TF,TF,TF,TF,TF,TF,TF,TF,TF,TF,TF,TF,TF,TF,TF,TF,TF,TF,TF,TF,	Cox7c,Wdr48,Exoc3l2,Greb1,Sytl1,Mogat2,Pcf11,Tmem222,Ica1,Map1b,Zkscan1,Slc16a6,Ntn4,Ercc6l2,Wdfy1,Prkar1a,Nup54,Nyap2,Fcrls,Zswim4,Adam19,Sox14,Kbtbd11,Frg1,Whrn,Rnf170,Nedd1,Hdac1,Ahdc1,Acer2,Eps8,Vps37a,Kras,Cnot7,Supt16,Shoc2,Rasal2,Etv4,Slc38a1,Mamdc
query_1	TRUE	0.00313073	10451	360	211	0.586111	0.0201895	TF:M00803	TF	Factor: E2F; motif: GGCGSG	21833	774	TF:M00000	TF,TF,TF,TF,TF,TF,TF,TF,TF,TF,TF,TF,TF,TF,TF,TF,TF,TF,TF,TF,TF,TF,TF,TF,TF,TF,TF,TF,TF,TF,TF,TF,TF,TF,TF,TF,TF,TF,TF,TF,TF,TF,TF,TF,TF,TF,TF,TF,TF,TF,TF,TF,TF,TF,TF,TF,TF,TF,TF,TF,TF,TF,TF,TF,TF,TF,TF,TF,TF,TF,TF,TF,TF,TF,TF,TF,TF,TF,TF,TF,TF,TF,TF,TF,TF,	Limch1,Tescl,Ablim1,Blvrb,Dnah6,Cuedc1,Wdr48,Lrat,Ift140,Ssb,Adi1,Loxl2,Greb1,Hddc3,Tmem222,Syt10,Ica1,Vps4a,Map1b,Slc16a6,Glce,Tnfrsf10b,Ntn4,Ercc6l2,Sfrp1,Fbn2,BC016579,1810037I17Rik,Cdk13,Wdfy1,Cript,Mga,Prkar1a,Htr5b,Gabra2,Slc7a14,Nup54,Gpr150,Tmem17
query_1	TRUE	0.00426061	7940	360	168	0.466667	0.0211587	TF:M00428	TF	Factor: E2F-1; motif: NKTSSCGC	21833	730	TF:M00000	TF,TF,TF,TF,TF,TF,TF,TF,TF,TF,TF,TF,TF,TF,TF,TF,TF,TF,TF,TF,TF,TF,TF,TF,TF,TF,TF,TF,TF,TF,TF,TF,TF,TF,TF,TF,TF,TF,TF,TF,TF,TF,TF,TF,TF,TF,TF,TF,TF,TF,TF,TF,TF,TF,TF,TF,TF,TF,TF,TF,TF,TF,TF,TF,TF,TF,TF,TF,TF,TF,TF,TF,TF,TF,TF,TF,TF,TF,TF,TF,TF,TF,TF,TF,TF,	Cox7c,Limch1,Rbm45,Myl1,Cuedc1,Wdr48,Lrat,Ift140,Adi1,Loxl2,Greb1,Tekt1,Hddc3,Tmem222,Syt10,Sstr1,Ica1,Vps4a,Map1b,Slc16a6,Exd1,Tnfrsf10b,Armc9,Ntn4,Sfrp1,Fbn2,1810037I17Rik,Cdk13,Cript,Htr5b,Slc7a14,Nup54,Prrx1,Gpr150,Hus1,Zswim4,Adam19,Sox14,Cds2,Onecut
query_1	TRUE	0.0051388	5984	360	133	0.369444	0.0222259	TF:M12438	TF	Factor: Wt1; motif: NNCCTCCCCCACNN	21833	3736	TF:M00000	TF,TF,TF,TF,TF,TF,TF,TF,TF,TF,TF,TF,TF,TF,TF,TF,TF,TF,TF,TF,TF,TF,TF,TF,TF,TF,TF,TF,TF,TF,TF,TF,TF,TF,TF,TF,TF,TF,TF,TF,TF,TF,TF,TF,TF,TF,TF,TF,TF,TF,TF,TF,TF,TF,TF,TF,TF,TF,TF,TF,TF,TF,TF,TF,TF,TF,TF,TF,TF,TF,TF,TF,TF,TF,TF,TF,TF,TF,TF,TF,TF,TF,TF,TF,TF,	Limch1,Ablim1,Serpina3n,Upk3a,Cuedc1,Lrat,Ift140,Ssb,Greb1,Sytl1,Hddc3,Mroh7,Ica1,Map1b,Zkscan1,Tnfrsf10b,Grn,Armc9,Sfrp1,Fbn2,Pirb,Clcnka,Wdfy1,Bpifb1,Cript,Sparc,Mss51,Prkar1a,Fv1,Daam1,Nyap2,Prrx1,Gpr150,Tmem171,Cds2,Whrn,Hcfc2,Per3,Scg5,Zfp69,Syce1,Zf
query_1	TRUE	0.0051388	10590	360	212	0.588889	0.0200189	TF:M07380	TF	Factor: E2F-4; motif: NTTTCSCGCC	21833	760	TF:M00000	TF,TF,TF,TF,TF,TF,TF,TF,TF,TF,TF,TF,TF,TF,TF,TF,TF,TF,TF,TF,TF,TF,TF,TF,TF,TF,TF,TF,TF,TF,TF,TF,TF,TF,TF,TF,TF,TF,TF,TF,TF,TF,TF,TF,TF,TF,TF,TF,TF,TF,TF,TF,TF,TF,TF,TF,TF,TF,TF,TF,TF,TF,TF,TF,TF,TF,TF,TF,TF,TF,TF,TF,TF,TF,TF,TF,TF,TF,TF,TF,TF,TF,TF,TF,TF,	Gbp2b,Cox7c,Clcnkb,Limch1,Rbm45,Ablim1,Blvrb,Upk3a,Myl1,Cuedc1,Wdr48,Lrat,Catsperg2,Ift140,Ssb,Adi1,Loxl2,Greb1,Allc,Mogat2,Hddc3,Ccnb1ip1,Mroh7,Scn11a,Ica1,Map1b,Slc16a6,Glce,Tnfrsf10b,Grn,Ntn4,Ercc6l2,Folh1,Sfrp1,Fbn2,BC016579,1810037I17Rik,Cdk13,Bpifb1
query_1	TRUE	0.0068065	7322	360	156	0.433333	0.0213057	TF:M03944	TF	Factor: Zfp740; motif: NCCCCCCCAC	21833	4050	TF:M00000	TF,TF,TF,TF,TF,TF,TF,TF,TF,TF,TF,TF,TF,TF,TF,TF,TF,TF,TF,TF,TF,TF,TF,TF,TF,TF,TF,TF,TF,TF,TF,TF,TF,TF,TF,TF,TF,TF,TF,TF,TF,TF,TF,TF,TF,TF,TF,TF,TF,TF,TF,TF,TF,TF,TF,TF,TF,TF,TF,TF,TF,TF,TF,TF,TF,TF,TF,TF,TF,TF,TF,TF,TF,TF,TF,TF,TF,TF,TF,TF,TF,TF,TF,TF,TF,	Gbp2b,Cox7c,Clcnkb,Serpina3n,Catsperg2,Exoc3l2,Adi1,Loxl2,Greb1,Allc,Mogat2,Pcf11,Syt10,Sstr1,Ccnb1ip1,Mroh7,Ica1,Map1b,Zkscan1,Slc16a6,Tnfrsf10b,Slpi,Grn,Ntn4,Ercc6l2,Fbn2,BC016579,Extl1,Sparc,Prkar1a,Tnfrsf14,Slc7a14,Nup54,Daam1,Fxyd1,Gpr150,Tmem171,Zsw
query_1	TRUE	0.00753964	12585	360	243	675	0.0193087	TF:M00646	TF	Factor: LF-A1; motif: GGGSTCWR	21833	1882	TF:M00000	TF,TF,TF,TF,TF,TF,TF,TF,TF,TF,TF,TF,TF,TF,TF,TF,TF,TF,TF,TF,TF,TF,TF,TF,TF,TF,TF,TF,TF,TF,TF,TF,TF,TF,TF,TF,TF,TF,TF,TF,TF,TF,TF,TF,TF,TF,TF,TF,TF,TF,TF,TF,TF,TF,TF,TF,TF,TF,TF,TF,TF,TF,TF,TF,TF,TF,TF,TF,TF,TF,TF,TF,TF,TF,TF,TF,TF,TF,TF,TF,TF,TF,TF,TF,TF,	Gbp2b,Cox7c,Clcnkb,Limch1,BC049715,Dera,Ablim1,Serpina3n,Blvrb,Upk3a,Dnah6,Cuedc1,Wdr48,Lrat,Catsperg2,Ift140,Exoc3l2,Ssb,Adi1,Greb1,Allc,Tekt1,Gzmk,Masp2,Syt10,Sstr1,Mroh7,Scn11a,Vps4a,Map1b,Zkscan1,Slc16a6,Glce,Slpi,Grn,Armc9,Ntn4,Angptl7,Ercc6l2,Upk3bl
query_1	TRUE	0.00924276	5183	360	117	325	0.0225738	TF:M08875	TF	Factor: E2F; motif: NNTTTCGCGCN	21833	782	TF:M00000	TF,TF,TF,TF,TF,TF,TF,TF,TF,TF,TF,TF,TF,TF,TF,TF,TF,TF,TF,TF,TF,TF,TF,TF,TF,TF,TF,TF,TF,TF,TF,TF,TF,TF,TF,TF,TF,TF,TF,TF,TF,TF,TF,TF,TF,TF,TF,TF,TF,TF,TF,TF,TF,TF,TF,TF,TF,TF,TF,TF,TF,TF,TF,TF,TF,TF,TF,TF,TF,TF,TF,TF,TF,TF,TF,TF,TF,TF,TF,TF,TF,TF,TF,TF,TF,	Cox7c,Tescl,Rbm45,Ablim1,Myl1,Lrat,Exoc3l2,Loxl2,Greb1,Tekt1,Hddc3,Tmem222,Syt10,Vps4a,Map1b,Slc16a6,Tnfrsf10b,Ntn4,Sfrp1,Fbn2,1810037I17Rik,Htr5b,Gpr150,Hus1,Recql,Sox14,Klhl25,Whrn,Psmb11,Mcm3,Rnf170,Gcnt1,Ppp2r5a,Golga7,Zfp704,Pi4k2b,Aagab,Fgf15,Kras,S
query_1	TRUE	0.0122862	12918	360	247	0.686111	0.0191206	TF:M00360	TF	Factor: Pax-3; motif: TCGTCACRCTTHM	21833	2610	TF:M00000	TF,TF,TF,TF,TF,TF,TF,TF,TF,TF,TF,TF,TF,TF,TF,TF,TF,TF,TF,TF,TF,TF,TF,TF,TF,TF,TF,TF,TF,TF,TF,TF,TF,TF,TF,TF,TF,TF,TF,TF,TF,TF,TF,TF,TF,TF,TF,TF,TF,TF,TF,TF,TF,TF,TF,TF,TF,TF,TF,TF,TF,TF,TF,TF,TF,TF,TF,TF,TF,TF,TF,TF,TF,TF,TF,TF,TF,TF,TF,TF,TF,TF,TF,TF,TF,	Gbp2b,Tescl,BC049715,Rbm45,Dera,Ablim1,Dnah6,Cuedc1,Wdr48,Catsperg2,Ift140,Exoc3l2,Adi1,Greb1,Mogat2,Gzmk,Masp2,Hddc3,Pcf11,Tmem222,Syt10,Sstr1,Ccnb1ip1,Mroh7,Scn11a,Ica1,Vps4a,Map1b,Zkscan1,Glce,Exd1,Tnfrsf10b,Grn,Armc9,Ntn4,Angptl7,Ercc6l2,Chrm3,Sfrp1,F
query_1	TRUE	0.0160725	5092	360	114	0.316667	0.0223881	TF:M01100	TF	Factor: LRF; motif: GGGGKYNNB	21833	1926	TF:M00000	TF,TF,TF,TF,TF,TF,TF,TF,TF,TF,TF,TF,TF,TF,TF,TF,TF,TF,TF,TF,TF,TF,TF,TF,TF,TF,TF,TF,TF,TF,TF,TF,TF,TF,TF,TF,TF,TF,TF,TF,TF,TF,TF,TF,TF,TF,TF,TF,TF,TF,TF,TF,TF,TF,TF,TF,TF,TF,TF,TF,TF,TF,TF,TF,TF,TF,TF,TF,TF,TF,TF,TF,TF,TF,TF,TF,TF,TF,TF,TF,TF,TF,TF,TF,TF,	Clcnkb,Rbm45,Wdr48,Ift140,Pcf11,Mroh7,Ica1,Map1b,Slpi,Armc9,Ntn4,Ercc6l2,Chrm3,Fbn2,Cdk13,Wdfy1,Zswim4,Sox14,Cds2,Onecut3,Kbtbd11,Whrn,Xdh,Per3,Lsm12,Rnf170,Zfp704,Hdac1,Ahdc1,Fgf15,4930449I24Rik,Akr1c12,Eps8,Vps37a,Kras,Cnot7,Ccdc68,Shoc2,Me3,Cblb,Kif5c,
query_1	TRUE	0.0170467	10366	360	205	0.569444	0.0197762	TF:M02090	TF	Factor: E2F-4; motif: GCGGGAAANA	21833	762	TF:M00000	TF,TF,TF,TF,TF,TF,TF,TF,TF,TF,TF,TF,TF,TF,TF,TF,TF,TF,TF,TF,TF,TF,TF,TF,TF,TF,TF,TF,TF,TF,TF,TF,TF,TF,TF,TF,TF,TF,TF,TF,TF,TF,TF,TF,TF,TF,TF,TF,TF,TF,TF,TF,TF,TF,TF,TF,TF,TF,TF,TF,TF,TF,TF,TF,TF,TF,TF,TF,TF,TF,TF,TF,TF,TF,TF,TF,TF,TF,TF,TF,TF,TF,TF,TF,TF,	Gbp2b,Limch1,Rbm45,Cuedc1,Wdr48,Lrat,Catsperg2,Adamdec1,Ssb,Adi1,Loxl2,Sytl1,Allc,Mogat2,Hddc3,Pcf11,Tmem30c,Sstr1,Ccnb1ip1,Scn11a,Ica1,Vps4a,Map1b,Slc16a6,Glce,Grn,Armc9,Ntn4,Ercc6l2,Upk3bl,Folh1,Sfrp1,Fbn2,1810037I17Rik,Cdk13,Extl1,Cript,Cox7b2,Prkar1a,
query_1	TRUE	0.0175472	10740	360	211	0.586111	0.0196462	TF:M00257	TF	Factor: RREB-1; motif: CCCCAAACMMCCCC	21833	2934	TF:M00000	TF,TF,TF,TF,TF,TF,TF,TF,TF,TF,TF,TF,TF,TF,TF,TF,TF,TF,TF,TF,TF,TF,TF,TF,TF,TF,TF,TF,TF,TF,TF,TF,TF,TF,TF,TF,TF,TF,TF,TF,TF,TF,TF,TF,TF,TF,TF,TF,TF,TF,TF,TF,TF,TF,TF,TF,TF,TF,TF,TF,TF,TF,TF,TF,TF,TF,TF,TF,TF,TF,TF,TF,TF,TF,TF,TF,TF,TF,TF,TF,TF,TF,TF,TF,TF,	Gbp2b,Cox7c,Clcnkb,Limch1,BC049715,Rbm45,Serpina3n,Blvrb,Dnah6,Wdr48,Lrat,Catsperg2,Exoc3l2,Ssb,Adi1,Loxl2,Greb1,Sytl1,Allc,Mogat2,Hddc3,Pcf11,Tmem30c,Tmem222,Syt10,Ccnb1ip1,Mroh7,Vps4a,Zkscan1,Slc16a6,Glce,Tnfrsf10b,Slpi,Grn,Ntn4,Angptl7,Ercc6l2,Upk3bl,C
query_1	TRUE	0.0181825	1291	360	39	0.108333	0.0302091	TF:M00939_1	TF	Factor: E2F; motif: TTTSGCGSG; match class: 1	21833	781	TF:M00939	TF,TF,TF,TF,TF,TF,TF,TF,TF,TF,TF,TF,TF,TF,TF,TF,TF,TF,TF,TF,TF,TF,TF,TF,TF,TF,TF,TF,TF,TF,TF,TF,TF,TF,TF,TF,TF,TF,TF	Rbm45,Loxl2,Tekt1,Syt10,Sstr1,Sfrp1,1810037I17Rik,Htr5b,Prrx1,Hus1,Whrn,Mcm3,Ahdc1,Supt16,Etv4,Sema3d,Ube2t,Mns1,Smg7,Stk38l,Hspa4,Crebzf,Phgdh,Usp37,Gemin5,Stag3,Slc16a1,Fars2,Catsper2,Aox1,Nptx2,Cxadr,Rasgrf1,Pik3c2a,Dmc1,Coq7,Fgd6,Casp8ap2,Manf
query_1	TRUE	0.0210439	9148	360	184	0.511111	0.0201137	TF:M07395	TF	Factor: Sp1; motif: NGGGGCGGGGN	21833	3230	TF:M00000	TF,TF,TF,TF,TF,TF,TF,TF,TF,TF,TF,TF,TF,TF,TF,TF,TF,TF,TF,TF,TF,TF,TF,TF,TF,TF,TF,TF,TF,TF,TF,TF,TF,TF,TF,TF,TF,TF,TF,TF,TF,TF,TF,TF,TF,TF,TF,TF,TF,TF,TF,TF,TF,TF,TF,TF,TF,TF,TF,TF,TF,TF,TF,TF,TF,TF,TF,TF,TF,TF,TF,TF,TF,TF,TF,TF,TF,TF,TF,TF,TF,TF,TF,TF,TF,	Gbp2b,Limch1,Rbm45,Ablim1,Blvrb,Upk3a,Cuedc1,Wdr48,Catsperg2,Ift140,Loxl2,Greb1,Allc,Mogat2,Pcf11,Mroh7,Ica1,Vps4a,Map1b,Slc16a6,Armc9,Ntn4,Sfrp1,Fbn2,Prm1,1810037I17Rik,Cript,Mga,Slc7a14,Fv1,Nup54,Fxyd1,Prrx1,Gpr150,Tmem171,Hus1,Zswim4,Adam19,Sox14,Cds2,
query_1	TRUE	0.0217551	8683	360	176	0.488889	0.0202695	TF:M04157	TF	Factor: Tfap2a; motif: TGCCCYNRGGGCA	21833	3624	TF:M00000	TF,TF,TF,TF,TF,TF,TF,TF,TF,TF,TF,TF,TF,TF,TF,TF,TF,TF,TF,TF,TF,TF,TF,TF,TF,TF,TF,TF,TF,TF,TF,TF,TF,TF,TF,TF,TF,TF,TF,TF,TF,TF,TF,TF,TF,TF,TF,TF,TF,TF,TF,TF,TF,TF,TF,TF,TF,TF,TF,TF,TF,TF,TF,TF,TF,TF,TF,TF,TF,TF,TF,TF,TF,TF,TF,TF,TF,TF,TF,TF,TF,TF,TF,TF,TF,	Clcnkb,Rbm45,Dera,Ablim1,Blvrb,Upk3a,Cuedc1,Exoc3l2,Ssb,Loxl2,Greb1,Mogat2,Hddc3,Pcf11,Syt10,Sstr1,Ccnb1ip1,Ica1,Map1b,Zkscan1,Slc16a6,Glce,Exd1,Slpi,Grn,Ntn4,Angptl7,Ercc6l2,Chrm3,Sfrp1,Fbn2,Cdk13,Wdfy1,Extl1,Cript,Mga,Mss51,Prkar1a,Gabra2,Tnfrsf14,Nup54
query_1	TRUE	0.0217583	1680	360	47	0.130556	0.0279762	TF:M00516_1	TF	Factor: E2F-1; motif: TTTSGCGCGMNR; match class: 1	21833	773	TF:M00516	TF,TF,TF,TF,TF,TF,TF,TF,TF,TF,TF,TF,TF,TF,TF,TF,TF,TF,TF,TF,TF,TF,TF,TF,TF,TF,TF,TF,TF,TF,TF,TF,TF,TF,TF,TF,TF,TF,TF,TF,TF,TF,TF,TF,TF,TF,TF	Rbm45,Loxl2,Tekt1,Sfrp1,Fbn2,1810037I17Rik,Htr5b,Prrx1,Hus1,Zswim4,Sox14,Whrn,Mcm3,Ppp2r5a,Pi4k2b,Ahdc1,Supt16,Etv4,Sema3d,Nags,Ube2t,Mns1,Gpatch11,Farsa,Hspa4,Crebzf,Mrps15,Phgdh,Nfatc2,Adamts16,Usp37,Stag3,Fars2,Pced1a,Aox1,Adamts7,Nptx2,Mfsd2a,Rasgrf1,
query_1	TRUE	0.0248593	8123	360	166	0.461111	0.0204358	TF:M01118	TF	Factor: WT1; motif: SMCNCCNSC	21833	3740	TF:M00000	TF,TF,TF,TF,TF,TF,TF,TF,TF,TF,TF,TF,TF,TF,TF,TF,TF,TF,TF,TF,TF,TF,TF,TF,TF,TF,TF,TF,TF,TF,TF,TF,TF,TF,TF,TF,TF,TF,TF,TF,TF,TF,TF,TF,TF,TF,TF,TF,TF,TF,TF,TF,TF,TF,TF,TF,TF,TF,TF,TF,TF,TF,TF,TF,TF,TF,TF,TF,TF,TF,TF,TF,TF,TF,TF,TF,TF,TF,TF,TF,TF,TF,TF,TF,TF,	Clcnkb,Limch1,Serpina3n,Upk3a,Cuedc1,Catsperg2,Exoc3l2,Ssb,Adi1,Loxl2,Greb1,Sytl1,Mogat2,Hddc3,Sstr1,Ica1,Map1b,Zkscan1,Slc16a6,Tnfrsf10b,Grn,Ntn4,Sfrp1,Fbn2,Pirb,BC016579,Clcnka,Cdk13,Extl1,Bpifb1,Cript,Sparc,Mga,Mss51,Prkar1a,Tnfrsf14,Slc7a14,Nup54,Daam
query_1	TRUE	0.0257014	12008	360	230	0.638889	0.0191539	TF:M00144	TF	Factor: Pax-5; motif: RRMSWGANWYCTNRAGCGKRACSRYNSM	21833	2624	TF:M00000	TF,TF,TF,TF,TF,TF,TF,TF,TF,TF,TF,TF,TF,TF,TF,TF,TF,TF,TF,TF,TF,TF,TF,TF,TF,TF,TF,TF,TF,TF,TF,TF,TF,TF,TF,TF,TF,TF,TF,TF,TF,TF,TF,TF,TF,TF,TF,TF,TF,TF,TF,TF,TF,TF,TF,TF,TF,TF,TF,TF,TF,TF,TF,TF,TF,TF,TF,TF,TF,TF,TF,TF,TF,TF,TF,TF,TF,TF,TF,TF,TF,TF,TF,TF,TF,	Cox7c,Limch1,Tescl,BC049715,Rbm45,Serpina3n,Blvrb,Upk3a,Cuedc1,Wdr48,Lrat,Catsperg2,Ift140,Exoc3l2,Ssb,Adi1,Allc,Pcf11,Tmem222,Syt10,Sstr1,Ccnb1ip1,Mroh7,Scn11a,Ica1,Vps4a,Map1b,Slc16a6,Glce,Tnfrsf10b,Ntn4,Angptl7,Upk3bl,Chrm3,Sfrp1,Fbn2,BC016579,Cdk13,Wd
query_1	TRUE	0.0257014	9999	360	197	0.547222	0.019702	TF:M10276_1	TF	Factor: Kaiso; motif: SARNYCTCGCGAGAN; match class: 1	21833	3791	TF:M10276	TF,TF,TF,TF,TF,TF,TF,TF,TF,TF,TF,TF,TF,TF,TF,TF,TF,TF,TF,TF,TF,TF,TF,TF,TF,TF,TF,TF,TF,TF,TF,TF,TF,TF,TF,TF,TF,TF,TF,TF,TF,TF,TF,TF,TF,TF,TF,TF,TF,TF,TF,TF,TF,TF,TF,TF,TF,TF,TF,TF,TF,TF,TF,TF,TF,TF,TF,TF,TF,TF,TF,TF,TF,TF,TF,TF,TF,TF,TF,TF,TF,TF,TF,TF,TF,	Rbm45,Ablim1,Cuedc1,Wdr48,Lrat,Ift140,Ssb,Adi1,Loxl2,Greb1,Hddc3,Tmem222,Syt10,Ccnb1ip1,Vps4a,Slc16a6,Glce,Tnfrsf10b,Armc9,Ntn4,Ercc6l2,Sfrp1,Fbn2,Clcnka,Cdk13,Wdfy1,Cript,Mga,Prkar1a,Htr5b,Gabra2,Slc7a14,Fv1,Nup54,Gpr150,Tmem171,Hus1,Zswim4,Adam19,Recql,
query_1	TRUE	0.0257014	5850	360	126	0.35	0.0215385	TF:M02933_1	TF	Factor: ZF5; motif: GYCGCGCARNGCNN; match class: 1	21833	3839	TF:M02933	TF,TF,TF,TF,TF,TF,TF,TF,TF,TF,TF,TF,TF,TF,TF,TF,TF,TF,TF,TF,TF,TF,TF,TF,TF,TF,TF,TF,TF,TF,TF,TF,TF,TF,TF,TF,TF,TF,TF,TF,TF,TF,TF,TF,TF,TF,TF,TF,TF,TF,TF,TF,TF,TF,TF,TF,TF,TF,TF,TF,TF,TF,TF,TF,TF,TF,TF,TF,TF,TF,TF,TF,TF,TF,TF,TF,TF,TF,TF,TF,TF,TF,TF,TF,TF,	Rbm45,Cuedc1,Ift140,Adi1,Syt10,Sstr1,Ica1,Slc16a6,Glce,Tnfrsf10b,Ntn4,Ercc6l2,Sfrp1,Fbn2,Cdk13,Prkar1a,Htr5b,Slc7a14,Nup54,Tmem171,Recql,Cds2,Onecut3,Klhl25,Kbtbd11,Whrn,Hcfc2,Per3,Lsm12,Rnf170,Ppp2r5a,Zfp292,Zfp704,Pi4k2b,Aagab,Ahdc1,Fgf15,Vps37a,Kras,Cn
query_1	TRUE	0.0257014	8681	360	175	0.486111	0.020159	TF:M00931	TF	Factor: Sp1; motif: GGGGCGGGGC	21833	3236	TF:M00000	TF,TF,TF,TF,TF,TF,TF,TF,TF,TF,TF,TF,TF,TF,TF,TF,TF,TF,TF,TF,TF,TF,TF,TF,TF,TF,TF,TF,TF,TF,TF,TF,TF,TF,TF,TF,TF,TF,TF,TF,TF,TF,TF,TF,TF,TF,TF,TF,TF,TF,TF,TF,TF,TF,TF,TF,TF,TF,TF,TF,TF,TF,TF,TF,TF,TF,TF,TF,TF,TF,TF,TF,TF,TF,TF,TF,TF,TF,TF,TF,TF,TF,TF,TF,TF,	Limch1,Dera,Ablim1,Blvrb,Upk3a,Cuedc1,Wdr48,Catsperg2,Exoc3l2,Adi1,Loxl2,Greb1,Allc,Mogat2,Pcf11,Mroh7,Ica1,Vps4a,Map1b,Slc16a6,Armc9,Sfrp1,Fbn2,Prm1,1810037I17Rik,Wdfy1,Cript,Mga,Slc7a14,Fv1,Nup54,Prrx1,Gpr150,Tmem171,Hus1,Zswim4,Adam19,Sox14,Cds2,Onecut
query_1	TRUE	0.0257014	3311	360	79	0.219444	0.0238599	TF:M02837	TF	Factor: Zic3; motif: NMCCCCCGGGGGGGN	21833	4128	TF:M00000	TF,TF,TF,TF,TF,TF,TF,TF,TF,TF,TF,TF,TF,TF,TF,TF,TF,TF,TF,TF,TF,TF,TF,TF,TF,TF,TF,TF,TF,TF,TF,TF,TF,TF,TF,TF,TF,TF,TF,TF,TF,TF,TF,TF,TF,TF,TF,TF,TF,TF,TF,TF,TF,TF,TF,TF,TF,TF,TF,TF,TF,TF,TF,TF,TF,TF,TF,TF,TF,TF,TF,TF,TF,TF,TF,TF,TF,TF,TF	Cox7c,Wdr48,Exoc3l2,Greb1,Sytl1,Mogat2,Pcf11,Tmem222,Ica1,Map1b,Zkscan1,Slc16a6,Ntn4,Wdfy1,Prkar1a,Nup54,Nyap2,Zswim4,Adam19,Sox14,Kbtbd11,Frg1,Whrn,Nedd1,Hdac1,Ahdc1,Acer2,Eps8,Vps37a,Kras,Cnot7,Supt16,Shoc2,Rasal2,Etv4,Mamdc2,Paip1,Sdc4,Stau2,Nags,Kirre
query_1	TRUE	0.0257014	8503	360	172	0.477778	0.0202282	TF:M01855	TF	Factor: AHR; motif: CACGCN	21833	16	TF:M00000	TF,TF,TF,TF,TF,TF,TF,TF,TF,TF,TF,TF,TF,TF,TF,TF,TF,TF,TF,TF,TF,TF,TF,TF,TF,TF,TF,TF,TF,TF,TF,TF,TF,TF,TF,TF,TF,TF,TF,TF,TF,TF,TF,TF,TF,TF,TF,TF,TF,TF,TF,TF,TF,TF,TF,TF,TF,TF,TF,TF,TF,TF,TF,TF,TF,TF,TF,TF,TF,TF,TF,TF,TF,TF,TF,TF,TF,TF,TF,TF,TF,TF,TF,TF,TF,	Cox7c,Clcnkb,Rbm45,Blvrb,Lrat,Catsperg2,Ift140,Ssb,Allc,Hddc3,Pcf11,Tmem222,Syt10,Sstr1,Ccnb1ip1,Mroh7,Scn11a,Ica1,Slc16a6,Glce,Exd1,Tnfrsf10b,Slpi,Armc9,Ntn4,Angptl7,Ercc6l2,Upk3bl,Sfrp1,Fbn2,Pirb,BC016579,1810037I17Rik,Clcnka,Cdk13,Extl1,Bpifb1,Cript,Mg
query_1	TRUE	0.0257014	6363	360	135	375	0.0212164	TF:M08005	TF	Factor: Tcfl5; motif: NNCNCGNGNN	21833	3590	TF:M00000	TF,TF,TF,TF,TF,TF,TF,TF,TF,TF,TF,TF,TF,TF,TF,TF,TF,TF,TF,TF,TF,TF,TF,TF,TF,TF,TF,TF,TF,TF,TF,TF,TF,TF,TF,TF,TF,TF,TF,TF,TF,TF,TF,TF,TF,TF,TF,TF,TF,TF,TF,TF,TF,TF,TF,TF,TF,TF,TF,TF,TF,TF,TF,TF,TF,TF,TF,TF,TF,TF,TF,TF,TF,TF,TF,TF,TF,TF,TF,TF,TF,TF,TF,TF,TF,	Ablim1,Cuedc1,Wdr48,Lrat,Ift140,Exoc3l2,Ssb,Adi1,Loxl2,Greb1,Sytl1,Masp2,Hddc3,Tmem222,Syt10,Scn11a,Ica1,Slc16a6,Exd1,Tnfrsf10b,Armc9,Ercc6l2,Sfrp1,Clcnka,Cdk13,Mga,Htr5b,Fv1,Gpr150,Recql,Cds2,Kbtbd11,Hcfc2,Rnf170,Ppp2r5a,Golga7,Zfp292,Zfp704,Nedd1,Sdad1,
query_1	TRUE	0.0257014	12021	360	230	0.638889	0.0191332	TF:M01240_1	TF	Factor: BEN; motif: CAGCGRNV; match class: 1	21833	279	TF:M01240	TF,TF,TF,TF,TF,TF,TF,TF,TF,TF,TF,TF,TF,TF,TF,TF,TF,TF,TF,TF,TF,TF,TF,TF,TF,TF,TF,TF,TF,TF,TF,TF,TF,TF,TF,TF,TF,TF,TF,TF,TF,TF,TF,TF,TF,TF,TF,TF,TF,TF,TF,TF,TF,TF,TF,TF,TF,TF,TF,TF,TF,TF,TF,TF,TF,TF,TF,TF,TF,TF,TF,TF,TF,TF,TF,TF,TF,TF,TF,TF,TF,TF,TF,TF,TF,	Cox7c,Limch1,Tescl,Rbm45,Dera,Ablim1,Blvrb,Cuedc1,Wdr48,Lrat,Ift140,Loxl2,Greb1,Tekt1,Mogat2,Masp2,Hddc3,Pcf11,Syt10,Sstr1,Scn11a,Ica1,Vps4a,Map1b,Slpi,Grn,Armc9,Ntn4,Angptl7,Ercc6l2,Chrm3,Sfrp1,Fbn2,BC016579,1810037I17Rik,Cdk13,Wdfy1,Extl1,Cript,Sparc,Pr
query_1	TRUE	0.0257014	6363	360	135	375	0.0212164	TF:M08005_1	TF	Factor: Tcfl5; motif: NNCNCGNGNN; match class: 1	21833	3591	TF:M08005	TF,TF,TF,TF,TF,TF,TF,TF,TF,TF,TF,TF,TF,TF,TF,TF,TF,TF,TF,TF,TF,TF,TF,TF,TF,TF,TF,TF,TF,TF,TF,TF,TF,TF,TF,TF,TF,TF,TF,TF,TF,TF,TF,TF,TF,TF,TF,TF,TF,TF,TF,TF,TF,TF,TF,TF,TF,TF,TF,TF,TF,TF,TF,TF,TF,TF,TF,TF,TF,TF,TF,TF,TF,TF,TF,TF,TF,TF,TF,TF,TF,TF,TF,TF,TF,	Ablim1,Cuedc1,Wdr48,Lrat,Ift140,Exoc3l2,Ssb,Adi1,Loxl2,Greb1,Sytl1,Masp2,Hddc3,Tmem222,Syt10,Scn11a,Ica1,Slc16a6,Exd1,Tnfrsf10b,Armc9,Ercc6l2,Sfrp1,Clcnka,Cdk13,Mga,Htr5b,Fv1,Gpr150,Recql,Cds2,Kbtbd11,Hcfc2,Rnf170,Ppp2r5a,Golga7,Zfp292,Zfp704,Nedd1,Sdad1,
query_1	TRUE	0.028308	5997	360	128	0.355556	0.021344	TF:M00431	TF	Factor: E2F-1; motif: TTTSGCGS	21833	740	TF:M00000	TF,TF,TF,TF,TF,TF,TF,TF,TF,TF,TF,TF,TF,TF,TF,TF,TF,TF,TF,TF,TF,TF,TF,TF,TF,TF,TF,TF,TF,TF,TF,TF,TF,TF,TF,TF,TF,TF,TF,TF,TF,TF,TF,TF,TF,TF,TF,TF,TF,TF,TF,TF,TF,TF,TF,TF,TF,TF,TF,TF,TF,TF,TF,TF,TF,TF,TF,TF,TF,TF,TF,TF,TF,TF,TF,TF,TF,TF,TF,TF,TF,TF,TF,TF,TF,	Cox7c,Limch1,Rbm45,Myl1,Wdr48,Lrat,Loxl2,Greb1,Tekt1,Mogat2,Hddc3,Tmem222,Syt10,Sstr1,Ica1,Vps4a,Slc16a6,Ntn4,Sfrp1,Fbn2,1810037I17Rik,Prkar1a,Htr5b,Prrx1,Gpr150,Tmem171,Hus1,Zswim4,Sox14,Cds2,Onecut3,Kbtbd11,Frg1,Whrn,Mcm3,Rnf170,Gcnt1,Zfp69,Ppp2r5a,Aaga
query_1	TRUE	0.028308	4940	360	109	0.302778	0.0220648	TF:M02914	TF	Factor: SP4; motif: NNWAGGCGTGNCNNN	21833	3250	TF:M00000	TF,TF,TF,TF,TF,TF,TF,TF,TF,TF,TF,TF,TF,TF,TF,TF,TF,TF,TF,TF,TF,TF,TF,TF,TF,TF,TF,TF,TF,TF,TF,TF,TF,TF,TF,TF,TF,TF,TF,TF,TF,TF,TF,TF,TF,TF,TF,TF,TF,TF,TF,TF,TF,TF,TF,TF,TF,TF,TF,TF,TF,TF,TF,TF,TF,TF,TF,TF,TF,TF,TF,TF,TF,TF,TF,TF,TF,TF,TF,TF,TF,TF,TF,TF,TF,	Tescl,Rbm45,Dera,Ablim1,Blvrb,Upk3a,Wdr48,Lrat,Catsperg2,Ssb,Adi1,Greb1,Tekt1,Vps4a,Map1b,Exd1,Tnfrsf10b,Slpi,Fbn2,BC016579,Cript,Cox7b2,Mga,Gabra2,Fv1,Sox14,Hcfc2,Xdh,Per3,Lsm12,Rnf170,Gcnt1,Ppp2r5a,Zfp292,Nedd1,Decr2,Pi4k2b,Acer2,Vps37a,Cnot7,Guca1a,Cbl
query_1	TRUE	0.0287932	7717	360	158	0.438889	0.0204743	TF:M01177	TF	Factor: SREBP-2; motif: NNGYCACNNSMN	21833	3306	TF:M00000	TF,TF,TF,TF,TF,TF,TF,TF,TF,TF,TF,TF,TF,TF,TF,TF,TF,TF,TF,TF,TF,TF,TF,TF,TF,TF,TF,TF,TF,TF,TF,TF,TF,TF,TF,TF,TF,TF,TF,TF,TF,TF,TF,TF,TF,TF,TF,TF,TF,TF,TF,TF,TF,TF,TF,TF,TF,TF,TF,TF,TF,TF,TF,TF,TF,TF,TF,TF,TF,TF,TF,TF,TF,TF,TF,TF,TF,TF,TF,TF,TF,TF,TF,TF,TF,	Gbp2b,Limch1,Serpina3n,Myl1,Cuedc1,Wdr48,Lrat,Adi1,Greb1,Allc,Mogat2,Hddc3,Tmem222,Ccnb1ip1,Vps4a,Map1b,Slc16a6,Glce,Grn,Ercc6l2,Sfrp1,Fbn2,BC016579,1810037I17Rik,Cdk13,Extl1,Bpifb1,Cript,Sparc,Cox7b2,Htr5b,Gabra2,Slc7a14,Nup54,Fxyd1,Gpr150,Tmem171,Zswim4
query_1	TRUE	0.029383	9372	360	186	0.516667	0.0198464	TF:M08995_1	TF	Factor: CTCF; motif: NAGGGGGCGCNNKNNNN; match class: 1	21833	613	TF:M08995	TF,TF,TF,TF,TF,TF,TF,TF,TF,TF,TF,TF,TF,TF,TF,TF,TF,TF,TF,TF,TF,TF,TF,TF,TF,TF,TF,TF,TF,TF,TF,TF,TF,TF,TF,TF,TF,TF,TF,TF,TF,TF,TF,TF,TF,TF,TF,TF,TF,TF,TF,TF,TF,TF,TF,TF,TF,TF,TF,TF,TF,TF,TF,TF,TF,TF,TF,TF,TF,TF,TF,TF,TF,TF,TF,TF,TF,TF,TF,TF,TF,TF,TF,TF,TF,	Tescl,Rbm45,Serpina3n,Blvrb,Cuedc1,Wdr48,Lrat,Exoc3l2,Ssb,Loxl2,Greb1,Mogat2,Hddc3,Sstr1,Ica1,Vps4a,Map1b,Zkscan1,Slc16a6,Glce,Exd1,Tnfrsf10b,Grn,Ntn4,Folh1,Fbn2,1810037I17Rik,Cdk13,Wdfy1,Extl1,Bpifb1,Cript,Sparc,Prkar1a,Htr5b,Gabra2,Slc7a14,Daam1,Fxyd1,P
query_1	TRUE	0.0303791	4142	360	94	0.261111	0.0226944	TF:M07250_1	TF	Factor: E2F-1; motif: NNNSSCGCSAANN; match class: 1	21833	737	TF:M07250	TF,TF,TF,TF,TF,TF,TF,TF,TF,TF,TF,TF,TF,TF,TF,TF,TF,TF,TF,TF,TF,TF,TF,TF,TF,TF,TF,TF,TF,TF,TF,TF,TF,TF,TF,TF,TF,TF,TF,TF,TF,TF,TF,TF,TF,TF,TF,TF,TF,TF,TF,TF,TF,TF,TF,TF,TF,TF,TF,TF,TF,TF,TF,TF,TF,TF,TF,TF,TF,TF,TF,TF,TF,TF,TF,TF,TF,TF,TF,TF,TF,TF,TF,TF,TF,	Cuedc1,Wdr48,Lrat,Adi1,Loxl2,Greb1,Tekt1,Syt10,Sstr1,Slc16a6,Ercc6l2,Sfrp1,1810037I17Rik,Cript,Htr5b,Prrx1,Gpr150,Hus1,Sox14,Cds2,Klhl25,Kbtbd11,Whrn,Hcfc2,Per3,Mcm3,Rnf170,Ppp2r5a,Golga7,Zfp704,Aagab,Ahdc1,Vps37a,Cnot7,Supt16,Shoc2,Kif5c,Dock3,Rasal2,Etv
query_1	TRUE	0.0329485	10541	360	205	0.569444	0.0194479	TF:M01770	TF	Factor: XBP-1; motif: WNNGMCACGTC	21833	3746	TF:M00000	TF,TF,TF,TF,TF,TF,TF,TF,TF,TF,TF,TF,TF,TF,TF,TF,TF,TF,TF,TF,TF,TF,TF,TF,TF,TF,TF,TF,TF,TF,TF,TF,TF,TF,TF,TF,TF,TF,TF,TF,TF,TF,TF,TF,TF,TF,TF,TF,TF,TF,TF,TF,TF,TF,TF,TF,TF,TF,TF,TF,TF,TF,TF,TF,TF,TF,TF,TF,TF,TF,TF,TF,TF,TF,TF,TF,TF,TF,TF,TF,TF,TF,TF,TF,TF,	Cox7c,Tescl,BC049715,Rbm45,Dera,Ablim1,Serpina3n,Blvrb,Dnah6,Cuedc1,Wdr48,Lrat,Ift140,Ssb,Adi1,Greb1,Sytl1,Allc,Gzmk,Masp2,Hddc3,Tmem222,Syt10,Ica1,Vps4a,Map1b,Glce,Grn,Armc9,Ercc6l2,Folh1,Sfrp1,Cdk13,Wdfy1,Cript,Mga,Prkar1a,Htr5b,Gabra2,Tnfrsf14,Slc7a14,
query_1	TRUE	0.0334402	2483	360	62	0.172222	0.0249698	TF:M02836_1	TF	Factor: Zic2; motif: NMCCCCCGGGGGGGN; match class: 1	21833	4125	TF:M02836	TF,TF,TF,TF,TF,TF,TF,TF,TF,TF,TF,TF,TF,TF,TF,TF,TF,TF,TF,TF,TF,TF,TF,TF,TF,TF,TF,TF,TF,TF,TF,TF,TF,TF,TF,TF,TF,TF,TF,TF,TF,TF,TF,TF,TF,TF,TF,TF,TF,TF,TF,TF,TF,TF,TF,TF,TF,TF,TF,TF,TF,TF	Cox7c,Exoc3l2,Greb1,Sytl1,Mogat2,Tmem222,Ica1,Map1b,Zkscan1,Slc16a6,Ntn4,Ercc6l2,Wdfy1,Prkar1a,Nup54,Nyap2,Zswim4,Adam19,Sox14,Kbtbd11,Nedd1,Hdac1,Ahdc1,Acer2,Eps8,Vps37a,Kras,Cnot7,Supt16,Shoc2,Etv4,Mamdc2,Paip1,Stau2,Kirrel2,Cdh11,Egln3,Anxa9,Tpmt,Itga4
query_1	TRUE	0.0338164	12090	360	230	0.638889	0.019024	TF:M00716_1	TF	Factor: ZF5; motif: GSGCGCGR; match class: 1	21833	3825	TF:M00716	TF,TF,TF,TF,TF,TF,TF,TF,TF,TF,TF,TF,TF,TF,TF,TF,TF,TF,TF,TF,TF,TF,TF,TF,TF,TF,TF,TF,TF,TF,TF,TF,TF,TF,TF,TF,TF,TF,TF,TF,TF,TF,TF,TF,TF,TF,TF,TF,TF,TF,TF,TF,TF,TF,TF,TF,TF,TF,TF,TF,TF,TF,TF,TF,TF,TF,TF,TF,TF,TF,TF,TF,TF,TF,TF,TF,TF,TF,TF,TF,TF,TF,TF,TF,TF,	Cox7c,Limch1,Tescl,Rbm45,Ablim1,Blvrb,Cuedc1,Wdr48,Lrat,Ift140,Ssb,Adi1,Loxl2,Greb1,Mogat2,Pcf11,Tmem222,Syt10,Sstr1,Ica1,Vps4a,Map1b,Slc16a6,Glce,Armc9,Ntn4,Ercc6l2,Sfrp1,Fbn2,BC016579,1810037I17Rik,Cdk13,Wdfy1,Extl1,Cript,Mga,Prkar1a,Htr5b,Gabra2,Slc7a1
query_1	TRUE	0.0346625	5205	360	113	0.313889	0.0217099	TF:M02834	TF	Factor: Zfp740; motif: NNNCCCCCCCCMNNNN	21833	4046	TF:M00000	TF,TF,TF,TF,TF,TF,TF,TF,TF,TF,TF,TF,TF,TF,TF,TF,TF,TF,TF,TF,TF,TF,TF,TF,TF,TF,TF,TF,TF,TF,TF,TF,TF,TF,TF,TF,TF,TF,TF,TF,TF,TF,TF,TF,TF,TF,TF,TF,TF,TF,TF,TF,TF,TF,TF,TF,TF,TF,TF,TF,TF,TF,TF,TF,TF,TF,TF,TF,TF,TF,TF,TF,TF,TF,TF,TF,TF,TF,TF,TF,TF,TF,TF,TF,TF,	Cox7c,Clcnkb,Serpina3n,Catsperg2,Exoc3l2,Adi1,Greb1,Allc,Mogat2,Sstr1,Mroh7,Ica1,Map1b,Zkscan1,Slc16a6,Tnfrsf10b,Grn,Ntn4,Ercc6l2,Fbn2,Extl1,Sparc,Tnfrsf14,Slc7a14,Nup54,Daam1,Fxyd1,Gpr150,Zswim4,Klhl25,Kbtbd11,Frg1,Whrn,Hcfc2,Per3,Lsm12,Golga7,Zfp292,Hda
query_1	TRUE	0.0360793	14719	360	271	0.752778	0.0184116	TF:M01981	TF	Factor: ELK-1; motif: ACCGGAWRTN	21833	910	TF:M00000	TF,TF,TF,TF,TF,TF,TF,TF,TF,TF,TF,TF,TF,TF,TF,TF,TF,TF,TF,TF,TF,TF,TF,TF,TF,TF,TF,TF,TF,TF,TF,TF,TF,TF,TF,TF,TF,TF,TF,TF,TF,TF,TF,TF,TF,TF,TF,TF,TF,TF,TF,TF,TF,TF,TF,TF,TF,TF,TF,TF,TF,TF,TF,TF,TF,TF,TF,TF,TF,TF,TF,TF,TF,TF,TF,TF,TF,TF,TF,TF,TF,TF,TF,TF,TF,	Cox7c,Limch1,Tescl,BC049715,Rbm45,Dera,Ablim1,Serpina3n,Blvrb,Dnah6,Wdr48,Catsperg2,Ift140,Exoc3l2,Ssb,Greb1,Tekt1,Gzmk,Hddc3,Pcf11,Tmem222,Mroh7,Scn11a,Ica1,Vps4a,Map1b,Zkscan1,Slc16a6,Glce,Grn,Armc9,Ntn4,Ercc6l2,Upk3bl,Chrm3,Folh1,BC016579,1810037I17Rik
query_1	TRUE	0.0368052	7264	360	149	0.413889	0.0205121	TF:M05455	TF	Factor: SP6; motif: WGGGCGG	21833	3264	TF:M00000	TF,TF,TF,TF,TF,TF,TF,TF,TF,TF,TF,TF,TF,TF,TF,TF,TF,TF,TF,TF,TF,TF,TF,TF,TF,TF,TF,TF,TF,TF,TF,TF,TF,TF,TF,TF,TF,TF,TF,TF,TF,TF,TF,TF,TF,TF,TF,TF,TF,TF,TF,TF,TF,TF,TF,TF,TF,TF,TF,TF,TF,TF,TF,TF,TF,TF,TF,TF,TF,TF,TF,TF,TF,TF,TF,TF,TF,TF,TF,TF,TF,TF,TF,TF,TF,	Dera,Blvrb,Cuedc1,Wdr48,Lrat,Exoc3l2,Ssb,Adi1,Loxl2,Mogat2,Hddc3,Syt10,Ica1,Vps4a,Map1b,Slc16a6,Glce,Ntn4,Ercc6l2,Cdk13,Cript,Cox7b2,Prkar1a,Htr5b,Gabra2,Slc7a14,Nup54,Tmem171,Hus1,Zswim4,Cds2,Per3,Lsm12,Mcm3,Ppp2r5a,Golga7,Sdad1,Decr2,Pi4k2b,Ahdc1,Fgf15,
query_1	TRUE	0.0368052	7264	360	149	0.413889	0.0205121	TF:M05391	TF	Factor: LKLF; motif: NGGGCGG	21833	1916	TF:M00000	TF,TF,TF,TF,TF,TF,TF,TF,TF,TF,TF,TF,TF,TF,TF,TF,TF,TF,TF,TF,TF,TF,TF,TF,TF,TF,TF,TF,TF,TF,TF,TF,TF,TF,TF,TF,TF,TF,TF,TF,TF,TF,TF,TF,TF,TF,TF,TF,TF,TF,TF,TF,TF,TF,TF,TF,TF,TF,TF,TF,TF,TF,TF,TF,TF,TF,TF,TF,TF,TF,TF,TF,TF,TF,TF,TF,TF,TF,TF,TF,TF,TF,TF,TF,TF,	Dera,Blvrb,Cuedc1,Wdr48,Lrat,Exoc3l2,Ssb,Adi1,Loxl2,Mogat2,Hddc3,Syt10,Ica1,Vps4a,Map1b,Slc16a6,Glce,Ntn4,Ercc6l2,Cdk13,Cript,Cox7b2,Prkar1a,Htr5b,Gabra2,Slc7a14,Nup54,Tmem171,Hus1,Zswim4,Cds2,Per3,Lsm12,Mcm3,Ppp2r5a,Golga7,Sdad1,Decr2,Pi4k2b,Ahdc1,Fgf15,
query_1	TRUE	0.0368052	7264	360	149	0.413889	0.0205121	TF:M05301	TF	Factor: CPBP; motif: NGGGCGG	21833	540	TF:M00000	TF,TF,TF,TF,TF,TF,TF,TF,TF,TF,TF,TF,TF,TF,TF,TF,TF,TF,TF,TF,TF,TF,TF,TF,TF,TF,TF,TF,TF,TF,TF,TF,TF,TF,TF,TF,TF,TF,TF,TF,TF,TF,TF,TF,TF,TF,TF,TF,TF,TF,TF,TF,TF,TF,TF,TF,TF,TF,TF,TF,TF,TF,TF,TF,TF,TF,TF,TF,TF,TF,TF,TF,TF,TF,TF,TF,TF,TF,TF,TF,TF,TF,TF,TF,TF,	Dera,Blvrb,Cuedc1,Wdr48,Lrat,Exoc3l2,Ssb,Adi1,Loxl2,Mogat2,Hddc3,Syt10,Ica1,Vps4a,Map1b,Slc16a6,Glce,Ntn4,Ercc6l2,Cdk13,Cript,Cox7b2,Prkar1a,Htr5b,Gabra2,Slc7a14,Nup54,Tmem171,Hus1,Zswim4,Cds2,Per3,Lsm12,Mcm3,Ppp2r5a,Golga7,Sdad1,Decr2,Pi4k2b,Ahdc1,Fgf15,
query_1	TRUE	0.0368052	5329	360	115	0.319444	0.02158	TF:M03839	TF	Factor: Pax-2; motif: CAYSCCTSAGT	21833	2608	TF:M00000	TF,TF,TF,TF,TF,TF,TF,TF,TF,TF,TF,TF,TF,TF,TF,TF,TF,TF,TF,TF,TF,TF,TF,TF,TF,TF,TF,TF,TF,TF,TF,TF,TF,TF,TF,TF,TF,TF,TF,TF,TF,TF,TF,TF,TF,TF,TF,TF,TF,TF,TF,TF,TF,TF,TF,TF,TF,TF,TF,TF,TF,TF,TF,TF,TF,TF,TF,TF,TF,TF,TF,TF,TF,TF,TF,TF,TF,TF,TF,TF,TF,TF,TF,TF,TF,	Dera,Wdr48,Catsperg2,Adi1,Loxl2,Pcf11,Tmem30c,Ica1,Vps4a,Map1b,Grn,Ntn4,Angptl7,Chrm3,Fbn2,BC016579,Cdk13,Wdfy1,Cox7b2,Prkar1a,Fv1,Daam1,Fxyd1,Nyap2,Fasl,Cds2,Hcfc2,Psmb11,Per3,Lsm12,Mcm3,Scg5,Rnf170,Zfp69,Sdad1,Pi4k2b,Aagab,Acer2,Akr1c12,Eps8,Vps37a,Cnot
query_1	TRUE	0.0368052	7264	360	149	0.413889	0.0205121	TF:M05665	TF	Factor: Sp3; motif: AGGGCGG	21833	3244	TF:M00000	TF,TF,TF,TF,TF,TF,TF,TF,TF,TF,TF,TF,TF,TF,TF,TF,TF,TF,TF,TF,TF,TF,TF,TF,TF,TF,TF,TF,TF,TF,TF,TF,TF,TF,TF,TF,TF,TF,TF,TF,TF,TF,TF,TF,TF,TF,TF,TF,TF,TF,TF,TF,TF,TF,TF,TF,TF,TF,TF,TF,TF,TF,TF,TF,TF,TF,TF,TF,TF,TF,TF,TF,TF,TF,TF,TF,TF,TF,TF,TF,TF,TF,TF,TF,TF,	Dera,Blvrb,Cuedc1,Wdr48,Lrat,Exoc3l2,Ssb,Adi1,Loxl2,Mogat2,Hddc3,Syt10,Ica1,Vps4a,Map1b,Slc16a6,Glce,Ntn4,Ercc6l2,Cdk13,Cript,Cox7b2,Prkar1a,Htr5b,Gabra2,Slc7a14,Nup54,Tmem171,Hus1,Zswim4,Cds2,Per3,Lsm12,Mcm3,Ppp2r5a,Golga7,Sdad1,Decr2,Pi4k2b,Ahdc1,Fgf15,
query_1	TRUE	0.0394004	4742	360	104	0.288889	0.0219317	TF:M10318	TF	Factor: CSX; motif: NSTNRAGTGS	21833	2374	TF:M00000	TF,TF,TF,TF,TF,TF,TF,TF,TF,TF,TF,TF,TF,TF,TF,TF,TF,TF,TF,TF,TF,TF,TF,TF,TF,TF,TF,TF,TF,TF,TF,TF,TF,TF,TF,TF,TF,TF,TF,TF,TF,TF,TF,TF,TF,TF,TF,TF,TF,TF,TF,TF,TF,TF,TF,TF,TF,TF,TF,TF,TF,TF,TF,TF,TF,TF,TF,TF,TF,TF,TF,TF,TF,TF,TF,TF,TF,TF,TF,TF,TF,TF,TF,TF,TF,	Clcnkb,BC049715,Dera,Ablim1,Upk3a,Ssb,Sytl1,Hddc3,Syt10,Sstr1,Ccnb1ip1,Glce,Armc9,Ntn4,Clcnka,Cdk13,Wdfy1,Extl1,Sparc,Prkar1a,Gabra2,Daam1,Fcrls,Zswim4,Cds2,Frg1,Per3,Mcm3,Ppp2r5a,Amy2a5,Hdac1,Decr2,Pi4k2b,Me3,Anxa4,Guca1a,Cblb,Cx3cr1,Utf1,Kif5c,Vps39,Rsp
query_1	TRUE	0.0394004	18733	360	329	0.913889	0.0175626	TF:M00378	TF	Factor: Pax-4; motif: NNNNNYCACCCB	21833	2614	TF:M00000	TF,TF,TF,TF,TF,TF,TF,TF,TF,TF,TF,TF,TF,TF,TF,TF,TF,TF,TF,TF,TF,TF,TF,TF,TF,TF,TF,TF,TF,TF,TF,TF,TF,TF,TF,TF,TF,TF,TF,TF,TF,TF,TF,TF,TF,TF,TF,TF,TF,TF,TF,TF,TF,TF,TF,TF,TF,TF,TF,TF,TF,TF,TF,TF,TF,TF,TF,TF,TF,TF,TF,TF,TF,TF,TF,TF,TF,TF,TF,TF,TF,TF,TF,TF,TF,	Gbp2b,Clcnkb,Limch1,Tescl,BC049715,Rbm45,Dera,Ablim1,Serpina3n,Blvrb,Upk3a,Myl1,Cuedc1,Wdr48,Lrat,Catsperg2,Ift140,Exoc3l2,Ssb,Adi1,Loxl2,Greb1,Sytl1,Allc,Mogat2,Gzmk,Masp2,Hddc3,Pcf11,Tmem30c,Tmem222,Sstr1,Ccnb1ip1,Mroh7,Scn11a,Ica1,Vps4a,Map1b,Zkscan1,S
query_1	TRUE	0.0394004	7511	360	153	425	0.0203701	TF:M02080	TF	Factor: Isl2; motif: YTAAGTG	21833	1798	TF:M00000	TF,TF,TF,TF,TF,TF,TF,TF,TF,TF,TF,TF,TF,TF,TF,TF,TF,TF,TF,TF,TF,TF,TF,TF,TF,TF,TF,TF,TF,TF,TF,TF,TF,TF,TF,TF,TF,TF,TF,TF,TF,TF,TF,TF,TF,TF,TF,TF,TF,TF,TF,TF,TF,TF,TF,TF,TF,TF,TF,TF,TF,TF,TF,TF,TF,TF,TF,TF,TF,TF,TF,TF,TF,TF,TF,TF,TF,TF,TF,TF,TF,TF,TF,TF,TF,	Cox7c,BC049715,Dera,Blvrb,Dnah6,Wdr48,Ssb,Greb1,Allc,Pcf11,Sstr1,Ccnb1ip1,Scn11a,Slc16a6,Glce,Exd1,Tnfrsf10b,Armc9,Ntn4,Ercc6l2,Chrm3,Prm1,BC016579,1810037I17Rik,Extl1,Bpifb1,Mss51,Prkar1a,Tnfrsf14,Slc7a14,Fv1,Nup54,Nyap2,Prrx1,Adam19,Sox14,Fasl,Cds2,Kbtb
query_1	TRUE	0.0401766	6657	360	138	0.383333	0.0207301	TF:M10203	TF	Factor: ctcf; motif: YGGCCASCAGRGGGCGCYNN	21833	616	TF:M00000	TF,TF,TF,TF,TF,TF,TF,TF,TF,TF,TF,TF,TF,TF,TF,TF,TF,TF,TF,TF,TF,TF,TF,TF,TF,TF,TF,TF,TF,TF,TF,TF,TF,TF,TF,TF,TF,TF,TF,TF,TF,TF,TF,TF,TF,TF,TF,TF,TF,TF,TF,TF,TF,TF,TF,TF,TF,TF,TF,TF,TF,TF,TF,TF,TF,TF,TF,TF,TF,TF,TF,TF,TF,TF,TF,TF,TF,TF,TF,TF,TF,TF,TF,TF,TF,	Limch1,Rbm45,Wdr48,Lrat,Catsperg2,Ift140,Ssb,Adi1,Sytl1,Hddc3,Tmem30c,Sstr1,Vps4a,Slc16a6,Glce,Exd1,Grn,Ntn4,Ercc6l2,Upk3bl,Chrm3,Fbn2,Cdk13,Htr5b,Slc7a14,Fv1,Tmem87a,Gpr150,Sox14,Cds2,Onecut3,Klhl25,Frg1,Hcfc2,Xdh,Per3,Lsm12,Zfp69,Ppp2r5a,Zfp292,Zfp704,N
query_1	TRUE	0.0401766	9523	360	187	0.519444	0.0196367	TF:M02933	TF	Factor: ZF5; motif: GYCGCGCARNGCNN	21833	3838	TF:M00000	TF,TF,TF,TF,TF,TF,TF,TF,TF,TF,TF,TF,TF,TF,TF,TF,TF,TF,TF,TF,TF,TF,TF,TF,TF,TF,TF,TF,TF,TF,TF,TF,TF,TF,TF,TF,TF,TF,TF,TF,TF,TF,TF,TF,TF,TF,TF,TF,TF,TF,TF,TF,TF,TF,TF,TF,TF,TF,TF,TF,TF,TF,TF,TF,TF,TF,TF,TF,TF,TF,TF,TF,TF,TF,TF,TF,TF,TF,TF,TF,TF,TF,TF,TF,TF,	Cox7c,Limch1,Rbm45,Ablim1,Cuedc1,Catsperg2,Ift140,Adi1,Tmem222,Syt10,Sstr1,Ica1,Map1b,Slc16a6,Glce,Tnfrsf10b,Armc9,Ntn4,Ercc6l2,Sfrp1,Fbn2,Prm1,BC016579,1810037I17Rik,Clcnka,Cdk13,Prkar1a,Htr5b,Gabra2,Slc7a14,Nup54,Daam1,Tmem171,Recql,Sox14,Cds2,Onecut3,K
query_1	TRUE	0.0421504	7357	360	150	0.416667	0.0203887	TF:M00322	TF	Factor: c-Myc:Max; motif: GCCAYGYGSN	21833	2180	TF:M00000	TF,TF,TF,TF,TF,TF,TF,TF,TF,TF,TF,TF,TF,TF,TF,TF,TF,TF,TF,TF,TF,TF,TF,TF,TF,TF,TF,TF,TF,TF,TF,TF,TF,TF,TF,TF,TF,TF,TF,TF,TF,TF,TF,TF,TF,TF,TF,TF,TF,TF,TF,TF,TF,TF,TF,TF,TF,TF,TF,TF,TF,TF,TF,TF,TF,TF,TF,TF,TF,TF,TF,TF,TF,TF,TF,TF,TF,TF,TF,TF,TF,TF,TF,TF,TF,	Limch1,Rbm45,Ablim1,Myl1,Cuedc1,Wdr48,Lrat,Ift140,Ssb,Adi1,Greb1,Sytl1,Tekt1,Masp2,Hddc3,Tmem222,Ccnb1ip1,Mroh7,Ica1,Slc16a6,Exd1,Slpi,Ercc6l2,Fbn2,Cdk13,Prkar1a,Htr5b,Slc7a14,Fv1,Nup54,Fxyd1,Gpr150,Adam19,Recql,Onecut3,Kbtbd11,Whrn,Hcfc2,Per3,Lsm12,Gcnt1
query_1	TRUE	0.0421504	13421	360	250	0.694444	0.0186275	TF:M02874	TF	Factor: IRF6; motif: NNNACTCYCGGKNNN	21833	1766	TF:M00000	TF,TF,TF,TF,TF,TF,TF,TF,TF,TF,TF,TF,TF,TF,TF,TF,TF,TF,TF,TF,TF,TF,TF,TF,TF,TF,TF,TF,TF,TF,TF,TF,TF,TF,TF,TF,TF,TF,TF,TF,TF,TF,TF,TF,TF,TF,TF,TF,TF,TF,TF,TF,TF,TF,TF,TF,TF,TF,TF,TF,TF,TF,TF,TF,TF,TF,TF,TF,TF,TF,TF,TF,TF,TF,TF,TF,TF,TF,TF,TF,TF,TF,TF,TF,TF,	Limch1,Rbm45,Serpina3n,Upk3a,Dnah6,Cuedc1,Wdr48,Lrat,Ift140,Exoc3l2,Ssb,Loxl2,Greb1,Allc,Tekt1,Mogat2,Gzmk,Masp2,Hddc3,Pcf11,Tmem222,Syt10,Mroh7,Vps4a,Zkscan1,Slc16a6,Glce,Slpi,Armc9,Ntn4,Angptl7,Ercc6l2,Sfrp1,Pirb,BC016579,1810037I17Rik,Clcnka,Cdk13,Wdfy
query_1	TRUE	0.0431725	7829	360	158	0.438889	0.0201814	TF:M00341	TF	Factor: GABP; motif: VCCGGAAGNGCR	21833	1236	TF:M00000	TF,TF,TF,TF,TF,TF,TF,TF,TF,TF,TF,TF,TF,TF,TF,TF,TF,TF,TF,TF,TF,TF,TF,TF,TF,TF,TF,TF,TF,TF,TF,TF,TF,TF,TF,TF,TF,TF,TF,TF,TF,TF,TF,TF,TF,TF,TF,TF,TF,TF,TF,TF,TF,TF,TF,TF,TF,TF,TF,TF,TF,TF,TF,TF,TF,TF,TF,TF,TF,TF,TF,TF,TF,TF,TF,TF,TF,TF,TF,TF,TF,TF,TF,TF,TF,	Clcnkb,Limch1,Tescl,Rbm45,Dera,Myl1,Wdr48,Catsperg2,Ift140,Adamdec1,Ssb,Loxl2,Allc,Tekt1,Mogat2,Gzmk,Pcf11,Tmem30c,Tmem222,Syt10,Ccnb1ip1,Mroh7,Scn11a,Ica1,Slc16a6,Glce,Exd1,Grn,Armc9,Ntn4,Ercc6l2,Upk3bl,Chrm3,Folh1,Sfrp1,Fbn2,Pirb,Prm1,BC016579,Cdk13,Ext
query_1	TRUE	0.0435984	6279	360	131	0.363889	0.0208632	TF:M01861	TF	Factor: ATF-1; motif: TNACGTCAN	21833	198	TF:M00000	TF,TF,TF,TF,TF,TF,TF,TF,TF,TF,TF,TF,TF,TF,TF,TF,TF,TF,TF,TF,TF,TF,TF,TF,TF,TF,TF,TF,TF,TF,TF,TF,TF,TF,TF,TF,TF,TF,TF,TF,TF,TF,TF,TF,TF,TF,TF,TF,TF,TF,TF,TF,TF,TF,TF,TF,TF,TF,TF,TF,TF,TF,TF,TF,TF,TF,TF,TF,TF,TF,TF,TF,TF,TF,TF,TF,TF,TF,TF,TF,TF,TF,TF,TF,TF,	Serpina3n,Dnah6,Wdr48,Ift140,Allc,Tekt1,Tmem222,Syt10,Sstr1,Ica1,Vps4a,Glce,Slpi,Sfrp1,Cdk13,Bpifb1,Cript,Mga,Prkar1a,Tnfrsf14,Slc7a14,Daam1,Prrx1,Recql,Sox14,Cds2,Onecut3,Klhl25,Frg1,Whrn,Psmb11,Per3,Lsm12,Scg5,Rnf170,Amy2a5,Golga7,Nedd1,Pi4k2b,Slc15a2,F
query_1	TRUE	0.0443196	1497	360	41	0.113889	0.0273881	TF:M00938_1	TF	Factor: E2F-1; motif: TTGGCGCGRAANNGNM; match class: 1	21833	733	TF:M00938	TF,TF,TF,TF,TF,TF,TF,TF,TF,TF,TF,TF,TF,TF,TF,TF,TF,TF,TF,TF,TF,TF,TF,TF,TF,TF,TF,TF,TF,TF,TF,TF,TF,TF,TF,TF,TF,TF,TF,TF,TF	Ift140,Loxl2,Tmem222,Slc16a6,Glce,Tnfrsf10b,BC016579,1810037I17Rik,Cdk13,Htr5b,Gpr150,Sox14,Zfp704,Aagab,Kras,Supt16,Me3,Cblb,Kif5c,Kif27,Stau2,Ube2t,Smg7,Hspa4,Tusc3,Ets1,Cox18,Dap3,Prr15,Slc16a1,Spo11,Catsper2,Nptx2,1600014C10Rik,Csmd1,Sfxn2,Casp8ap2,Sp
query_1	TRUE	0.045437	8963	360	177	0.491667	0.0197479	TF:M00932	TF	Factor: Sp1; motif: NNGGGGCGGGGNN	21833	3232	TF:M00000	TF,TF,TF,TF,TF,TF,TF,TF,TF,TF,TF,TF,TF,TF,TF,TF,TF,TF,TF,TF,TF,TF,TF,TF,TF,TF,TF,TF,TF,TF,TF,TF,TF,TF,TF,TF,TF,TF,TF,TF,TF,TF,TF,TF,TF,TF,TF,TF,TF,TF,TF,TF,TF,TF,TF,TF,TF,TF,TF,TF,TF,TF,TF,TF,TF,TF,TF,TF,TF,TF,TF,TF,TF,TF,TF,TF,TF,TF,TF,TF,TF,TF,TF,TF,TF,	Limch1,Dera,Ablim1,Blvrb,Upk3a,Cuedc1,Wdr48,Catsperg2,Exoc3l2,Adi1,Loxl2,Greb1,Allc,Mogat2,Pcf11,Mroh7,Ica1,Vps4a,Map1b,Slc16a6,Armc9,Sfrp1,Fbn2,Prm1,1810037I17Rik,Cript,Mga,Slc7a14,Fv1,Nup54,Daam1,Prrx1,Gpr150,Tmem171,Hus1,Zswim4,Adam19,Sox14,Cds2,Onecut
query_1	TRUE	0.045437	14471	360	266	0.738889	0.0183816	TF:M00378_1	TF	Factor: Pax-4; motif: NNNNNYCACCCB; match class: 1	21833	2615	TF:M00378	TF,TF,TF,TF,TF,TF,TF,TF,TF,TF,TF,TF,TF,TF,TF,TF,TF,TF,TF,TF,TF,TF,TF,TF,TF,TF,TF,TF,TF,TF,TF,TF,TF,TF,TF,TF,TF,TF,TF,TF,TF,TF,TF,TF,TF,TF,TF,TF,TF,TF,TF,TF,TF,TF,TF,TF,TF,TF,TF,TF,TF,TF,TF,TF,TF,TF,TF,TF,TF,TF,TF,TF,TF,TF,TF,TF,TF,TF,TF,TF,TF,TF,TF,TF,TF,	Gbp2b,Limch1,Tescl,Ablim1,Serpina3n,Blvrb,Upk3a,Cuedc1,Wdr48,Ift140,Exoc3l2,Ssb,Adi1,Loxl2,Greb1,Allc,Mogat2,Gzmk,Masp2,Hddc3,Pcf11,Sstr1,Ccnb1ip1,Mroh7,Scn11a,Ica1,Vps4a,Map1b,Zkscan1,Slc16a6,Glce,Tnfrsf10b,Slpi,Grn,Armc9,Ntn4,Angptl7,Upk3bl,Folh1,Sfrp1,
query_1	TRUE	0.0463192	4184	360	93	0.258333	0.0222275	TF:M03796	TF	Factor: MafA; motif: GGTCAGCAGH	21833	1960	TF:M00000	TF,TF,TF,TF,TF,TF,TF,TF,TF,TF,TF,TF,TF,TF,TF,TF,TF,TF,TF,TF,TF,TF,TF,TF,TF,TF,TF,TF,TF,TF,TF,TF,TF,TF,TF,TF,TF,TF,TF,TF,TF,TF,TF,TF,TF,TF,TF,TF,TF,TF,TF,TF,TF,TF,TF,TF,TF,TF,TF,TF,TF,TF,TF,TF,TF,TF,TF,TF,TF,TF,TF,TF,TF,TF,TF,TF,TF,TF,TF,TF,TF,TF,TF,TF,TF,	Clcnkb,Tescl,Rbm45,Myl1,Ift140,Exoc3l2,Ssb,Adi1,Mogat2,Masp2,Pcf11,Tmem222,Ccnb1ip1,Scn11a,Vps4a,Zkscan1,Glce,Grn,Armc9,Ntn4,Angptl7,Ercc6l2,Folh1,Wdfy1,Bpifb1,Gabra2,Tnfrsf14,Sox14,Onecut3,Klhl25,Whrn,Rnf170,Zfp69,Syce1,Nedd1,Aagab,Ahdc1,Fgf15,Utf1,Kif5c
query_1	TRUE	0.047416	326	360	14	0.0388889	0.0429448	TF:M00765_1	TF	Factor: COUP; motif: TGACCTTTGACCC; match class: 1	21833	521	TF:M00765	TF,TF,TF,TF,TF,TF,TF,TF,TF,TF,TF,TF,TF,TF	Upk3a,Ercc6l2,Fxyd1,Xdh,Anxa4,Guca1a,Dock3,Sult6b1,Mical2,Syngr4,Slc16a1,Cd47,Slc4a8,Vti1a
query_1	TRUE	0.0482065	5237	360	112	0.311111	0.0213863	TF:M00938	TF	Factor: E2F-1; motif: TTGGCGCGRAANNGNM	21833	732	TF:M00000	TF,TF,TF,TF,TF,TF,TF,TF,TF,TF,TF,TF,TF,TF,TF,TF,TF,TF,TF,TF,TF,TF,TF,TF,TF,TF,TF,TF,TF,TF,TF,TF,TF,TF,TF,TF,TF,TF,TF,TF,TF,TF,TF,TF,TF,TF,TF,TF,TF,TF,TF,TF,TF,TF,TF,TF,TF,TF,TF,TF,TF,TF,TF,TF,TF,TF,TF,TF,TF,TF,TF,TF,TF,TF,TF,TF,TF,TF,TF,TF,TF,TF,TF,TF,TF,	Cox7c,Rbm45,Lrat,Ift140,Ssb,Loxl2,Tmem222,Syt10,Sstr1,Ica1,Vps4a,Slc16a6,Glce,Tnfrsf10b,Ntn4,Ercc6l2,Fbn2,BC016579,1810037I17Rik,Cdk13,Bpifb1,Cript,Prkar1a,Htr5b,Gpr150,Sox14,Psmb11,Mcm3,Ppp2r5a,Amy2a5,Zfp704,Aagab,Kras,Supt16,Me3,Cblb,Utf1,Kif5c,Dock3,Ki
query_1	TRUE	0.0496639	7403	360	150	0.416667	0.0202621	TF:M07611	TF	Factor: p54NRB; motif: GRNNNMGGATGRMNNCGGA	21833	2592	TF:M00000	TF,TF,TF,TF,TF,TF,TF,TF,TF,TF,TF,TF,TF,TF,TF,TF,TF,TF,TF,TF,TF,TF,TF,TF,TF,TF,TF,TF,TF,TF,TF,TF,TF,TF,TF,TF,TF,TF,TF,TF,TF,TF,TF,TF,TF,TF,TF,TF,TF,TF,TF,TF,TF,TF,TF,TF,TF,TF,TF,TF,TF,TF,TF,TF,TF,TF,TF,TF,TF,TF,TF,TF,TF,TF,TF,TF,TF,TF,TF,TF,TF,TF,TF,TF,TF,	Clcnkb,Limch1,Tescl,BC049715,Rbm45,Ablim1,Serpina3n,Blvrb,Upk3a,Wdr48,Ift140,Exoc3l2,Greb1,Tekt1,Mogat2,Hddc3,Pcf11,Tmem30c,Tmem222,Syt10,Sstr1,Tnfrsf10b,Ntn4,Upk3bl,Sfrp1,Extl1,Bpifb1,Sparc,Mga,Prkar1a,Htr5b,Gabra2,Fv1,Nup54,Daam1,Zswim4,Adam19,Sox14,Fas
query_1	TRUE	0.0186432	150	76	10	0.131579	0.0666667	WP:WP523	WP	Regulation of actin cytoskeleton	4505	114	WP:000000	WP,WP,WP,WP,WP,WP,WP,WP,WP,WP	Myl1,Chrm3,Fgf15,Kras,Pik3cg,Vil1,Crk,Fgf7,Pik3c2a,Fgf18

## Sheet: gProfiler Targets miRNA DW
query	significant	adj_pvalue	term_size	query_size	intersection_size	precision	recall	term_id	source	term_name	effective_domain_size	source_order	parents	evidence_codes	intersection
query_1	TRUE	3.63505e-80	5962	454	289	0.636564	0.0484737	GO:0048522	GO:BP	positive regulation of cellular process	27492	14858	c("GO:0009987", "GO:0048518", "GO:0050794")	ISO,ISO IEA,IMP ISO IEA,IMP IGI ISO,ISS ISO IEA,IDA IMP IGI ISO TAS IEA,IGI,ISS ISO IEA,IEA,IMP,IDA ISO IEA,IMP,ISS ISO IEA,ISO IEA,IDA IMP IGI ISO IEA,IDA ISO,IDA IMP IGI ISO IBA IEA,IDA IMP IGI ISO IBA IEA,ISS ISO,IMP ISS,IDA IMP IGI ISS ISO IBA IEA,IMP	ACSL6,ACTA2,AGO2,ALDH1A3,ANLN,APP,ARID4B,ARL2,ASXL2,ATAT1,ATF6,ATG9A,ATOH8,BAMBI,BCL2,BCL2L1,BCL2L11,BDNF,BIRC5,BMI1,BMP2,BMPR2,BNIP2,BRCA1,CACNA2D1,CADM1,CAMP,CAMTA1,CAPRIN1,CASP1,CASP3,CASR,CAT,CCL2,CCL20,CCN1,CCNA2,CCND1,CCND2,CCND3,CCNE1,CCR3,CD40,CD4
query_1	TRUE	3.63505e-80	6525	454	301	0.662996	0.0461303	GO:0048518	GO:BP	positive regulation of biological process	27492	14854	c("GO:0008150", "GO:0050789")	ISO,ISS ISO IEA,IMP ISO IEA,IMP IGI ISO,ISS ISO IEA,IDA IMP IGI ISO TAS IEA,IGI,ISS ISO IEA,IEA,IMP,IDA ISO IEA,IMP,ISS ISO IEA,ISO IEA,IDA IMP IGI ISO IEA,IDA ISO,IDA IMP IGI ISO IBA IEA,IDA IMP IGI ISO IBA IEA,ISS ISO,IMP ISO IEA,IMP ISS,IDA IMP IGI ISS	ACSL6,ACTA2,AGO2,ALDH1A3,ANLN,APP,ARID4B,ARL2,ASXL2,ATAT1,ATF6,ATG9A,ATOH8,BAMBI,BCL2,BCL2L1,BCL2L11,BDNF,BIRC5,BLNK,BMI1,BMP2,BMPR2,BNIP2,BRCA1,CACNA2D1,CADM1,CAMP,CAMTA1,CAPRIN1,CASP1,CASP3,CASR,CAT,CCL2,CCL20,CCN1,CCNA2,CCND1,CCND2,CCND3,CCNE1,CCR3,CD4
query_1	TRUE	3.04088e-67	3834	454	220	0.484581	0.0573813	GO:0009893	GO:BP	positive regulation of metabolic process	27492	4215	c("GO:0008152", "GO:0019222", "GO:0048518")	ISS,IMP ISO IEA,IDA IGI ISO IEA,IGI,IEA,IDA ISO IEA,ISS ISO IEA,ISO IEA,IGI,ISO,IMP ISO,IDA IMP ISO IBA,IMP,ISS,IDA IMP IGI ISS ISO IBA IEA,IMP ISO IEA,IMP ISS ISO IBA IEA,ISO IEA,ISO IEA,IDA ISO IEA,IDA IMP ISO,ISS ISO IEA,IDA,IMP ISO IEA,ISO,IDA IGI ISO	ACTA2,AGO2,APP,ARID4B,ASXL2,ATF6,ATOH8,BAMBI,BCL2,BCL2L1,BCL2L11,BDNF,BLNK,BMI1,BMP2,BMPR2,BRCA1,CADM1,CAMP,CAMTA1,CASP1,CASP3,CASR,CCL2,CCL20,CCN1,CCNA2,CCND1,CCND2,CCND3,CD40,CD44,CDC14B,CDK5RAP1,CDK6,CDK7,CDKN1A,CDKN2A,CEBPB,CENPJ,CHUK,COL1A1,CREB1,DAZ
query_1	TRUE	8.32352e-66	2798	454	188	0.414097	0.0671909	GO:0051239	GO:BP	regulation of multicellular organismal process	27492	15712	c("GO:0032501", "GO:0050789")	ISO IEA,IMP ISO IEA,IMP,ISS ISO IEA,ISO IEA,IMP,IMP,IDA IMP ISO IBA IEA,IGI,IDA IMP IGI ISO IEA,IMP ISS ISO IEA,ISO IEA,ISS ISO IEA,ISO IEA,ISO IEA,IMP,IDA IMP ISO,ISO IEA,IMP ISO IEA,ISO,IMP ISO IEA,IGI,IMP ISO IEA,IDA ISO IBA IEA,ISO IEA,ISS ISO IEA,IMP	AGO2,APP,ATG9A,ATOH8,BAMBI,BCL2,BCL2L11,BDNF,BMI1,BMP2,BMPR2,BRCA1,CACNA2D1,CADM1,CAMP,CAPRIN1,CASP1,CASR,CCL2,CCL20,CCN1,CCND1,CCR3,CD40,CD47,CDK6,CDKN2A,CEBPB,CHUK,COL1A1,COL4A2,CREB1,CRHBP,CXCL12,CXCL5,CXCR4,DAAM2,E2F1,E2F2,EGFR,EGR2,EIF2B2,EIF4G2,ERBB
query_1	TRUE	1.15742e-64	3529	454	208	0.45815	0.0589402	GO:0010604	GO:BP	positive regulation of macromolecule metabolic process	27492	4752	c("GO:0009893", "GO:0043170", "GO:0060255")	ISS,IMP ISO IEA,IDA IGI ISO IEA,IGI,IEA,IDA ISO IEA,ISS ISO IEA,ISO IEA,IGI,IMP ISO,IDA IMP ISO IBA,IMP,ISS,IDA IMP IGI ISS ISO IBA IEA,IMP ISO IEA,IMP ISS ISO IBA IEA,ISO IEA,ISO IEA,IDA ISO IEA,IDA IMP ISO,ISS ISO IEA,IDA,IMP ISO IEA,ISO,IGI ISO IEA,IMP	ACTA2,AGO2,APP,ARID4B,ASXL2,ATF6,ATOH8,BAMBI,BCL2,BCL2L11,BDNF,BLNK,BMI1,BMP2,BMPR2,BRCA1,CADM1,CAMP,CAMTA1,CASP1,CASP3,CASR,CCL2,CCL20,CCN1,CCNA2,CCND1,CCND2,CCND3,CD40,CD44,CDC14B,CDK5RAP1,CDK6,CDK7,CDKN1A,CDKN2A,CEBPB,CENPJ,CHUK,COL1A1,CREB1,DAZAP2,DLX
query_1	TRUE	8.126e-64	5090	454	247	0.544053	0.0485265	GO:0048731	GO:BP	system development	27492	15045	c("GO:0007275", "GO:0048856")	IMP,IDA ISO,ISS IEA,IMP,ISO IEA,IMP IGI,IGI,IDA IMP IGI ISO IEA,IGI,IMP IEA,ISS ISO IEA,IMP,IBA IEA,ISO IEA,IDA IMP IGI IEA,IMP IGI ISO IEA,IMP IGI,IGI IEA,IDA IMP IGI ISO IBA IEA,IMP IGI,IDA IMP IGI ISS ISO IEA,IMP ISS ISO IBA IEA,IMP,ISO IEA,IDA IMP ISO	ACP2,ACSL6,ACTA2,ADAMTS2,AGO2,ALDH1A3,ANLN,APP,ARID4B,ATAT1,ATF6,ATG9A,ATOH8,BAMBI,BCL2,BCL2L1,BCL2L11,BCL2L2,BDNF,BMI1,BMP2,BMPR2,BNIP2,BRCA1,CADM1,CAMP,CAPRIN1,CASP3,CASR,CAT,CCL2,CCN1,CCNA2,CCND1,CCNF,CCR3,CD40,CD44,CDK6,CDKN1A,CDKN2A,CEBPB,CFH,CFL2,CO
query_1	TRUE	9.83686e-63	1580	454	142	0.312775	0.0898734	GO:0051240	GO:BP	positive regulation of multicellular organismal process	27492	15713	c("GO:0032501", "GO:0048518", "GO:0051239")	ISO IEA,ISO IEA,ISO IEA,IMP,IDA IMP ISO IBA IEA,IDA IMP IGI ISO IEA,IMP ISS ISO IEA,ISO IEA,ISO IEA,ISO IEA,IMP,IDA IMP ISO,ISO IEA,ISO IEA,ISO,IMP ISO IEA,IGI,IMP ISO IEA,IDA ISO IBA IEA,IDA IMP ISO IEA,IEA,ISO IEA,IDA IMP ISO,ISO IEA,IEA,ISO IEA,IEA,IMP	AGO2,APP,BAMBI,BCL2,BDNF,BMP2,BMPR2,BRCA1,CADM1,CAMP,CAPRIN1,CASP1,CASR,CCL2,CCL20,CCN1,CCND1,CCR3,CD40,CEBPB,CHUK,COL1A1,CREB1,CXCL12,CXCR4,E2F1,EGFR,EGR2,EIF2B2,EIF4G2,ERBB4,ETS1,F2,FADD,FGF10,FGF2,FGFR1,FGR,FN1,FOXP3,GPAM,GRB10,GRN,HES1,HIF1A,HK2,HMOX1
query_1	TRUE	3.72891e-60	5441	454	250	0.550661	0.0459474	GO:0007275	GO:BP	multicellular organism development	27492	3168	c("GO:0032501", "GO:0048856")	IMP,IDA ISO,ISS IEA,IMP,IMP ISO IEA,IMP IGI,IGI,IDA IMP IGI ISO IEA,IGI,IMP IEA,ISS ISO IEA,IMP,IMP ISS ISO IBA IEA,ISO IEA,IDA IMP IGI IEA,IMP IGI ISO IEA,IMP IGI,IGI IEA,IDA IMP IGI ISO IBA IEA,IMP IGI,IDA IMP IGI ISS ISO IEA,IMP IGI ISS ISO IBA IEA,IMP	ACP2,ACSL6,ACTA2,ADAMTS2,AGO2,ALDH1A3,ANLN,APP,ARID4B,ATAT1,ATF6,ATG9A,ATOH8,BAMBI,BCL2,BCL2L1,BCL2L11,BCL2L2,BDNF,BMI1,BMP2,BMPR2,BNIP2,BRCA1,CADM1,CAMP,CAPRIN1,CASP3,CASR,CAT,CCL2,CCN1,CCNA2,CCND1,CCNF,CCR3,CD40,CD44,CDK6,CDKN1A,CDKN2A,CEBPB,CFH,CFL2,CH
query_1	TRUE	9.62977e-60	3850	454	210	0.462555	0.0545455	GO:0006950	GO:BP	response to stress	27492	2886	GO:0050896	ISO IEA,IGI ISO IEA,ISO IBA IEA,IMP,IDA IMP IGI ISS ISO IBA IEA,IMP ISS ISO IBA IEA,IDA IGI ISO IEA,IBA IEA,IMP,IMP IEP ISO IEA,IEA,IMP ISO IBA IEA,IDA ISO IBA IEA,IDA IMP ISO IBA IEA,IMP ISS ISO IBA,IDA ISO NAS IEA,ISO IEA,IDA IMP ISO IBA IEA,IDA ISO IBA	ACTA2,APP,ATF6,ATG9A,BCL2,BCL2L1,BCL2L11,BCL2L2,BDNF,BMP2,BMPR2,BRCA1,CADM1,CAMP,CASP1,CASP3,CASR,CAT,CCL2,CCL20,CCN1,CCNA2,CCND1,CCR3,CD40,CD44,CD47,CDC14B,CDK6,CDK7,CDKN1A,CDKN2A,CDKN3,CEBPB,CEP63,CFH,CHEK1,CHORDC1,CHUK,COL1A1,COL5A1,CRHBP,CXCL12,CXCL3,
query_1	TRUE	1.16782e-59	3312	454	195	0.429515	0.0588768	GO:0031325	GO:BP	positive regulation of cellular metabolic process	27492	8266	c("GO:0009893", "GO:0031323", "GO:0044237", "GO:0048522")	IMP ISO IEA,IDA IGI ISO IEA,IGI,IEA,IDA ISO IEA,ISS ISO IEA,ISO IEA,IGI,ISO,IMP ISO,IDA IMP ISO IBA,ISS,IDA IMP IGI ISS ISO IBA IEA,IMP ISO IEA,IMP ISS ISO IBA IEA,ISO IEA,IDA ISO IEA,ISO,ISS ISO IEA,IDA IGI ISO IEA,IMP IGI,ISS ISO IEA,ISO,ISO IEA,IDA ISO	AGO2,APP,ARID4B,ASXL2,ATF6,ATOH8,BAMBI,BCL2,BCL2L1,BCL2L11,BDNF,BMI1,BMP2,BMPR2,BRCA1,CAMP,CAMTA1,CASP1,CASP3,CCN1,CCNA2,CCND1,CCND2,CCND3,CD40,CD44,CDC14B,CDK5RAP1,CDK7,CDKN1A,CDKN2A,CEBPB,CENPJ,CHUK,COL1A1,CREB1,DAZAP2,DLX3,DMTF1,E2F1,E2F2,E2F3,EGFR,EGR
query_1	TRUE	1.35579e-59	6768	454	278	0.612335	0.0410757	GO:0032502	GO:BP	developmental process	27492	8814	GO:0008150	IMP,IDA ISO,ISS IEA,IMP,IMP,IMP ISO IEA,IMP IGI,IGI,IDA IMP IGI ISO IEA,ISO,IGI,IEA,IMP IEA,ISS ISO IEA,IMP,IMP ISS ISO IBA IEA,ISO IEA,IDA IMP IGI IEA,IMP IGI ISO IEA,IMP IGI,IGI IEA,IDA IMP IGI ISO IBA IEA,IMP IGI,IDA IMP IGI ISS ISO IEA,IDA IMP IGI ISS	ACP2,ACSL6,ACTA2,ADAMTS15,ADAMTS2,AGO2,ALDH1A3,ANLN,APP,ARHGDIA,ARID4B,ASXL2,ATAT1,ATF6,ATG9A,ATOH8,BAMBI,BCL2,BCL2L1,BCL2L11,BCL2L2,BDNF,BMI1,BMP2,BMPR2,BNIP2,BRCA1,CADM1,CAMP,CAPRIN1,CASP1,CASP3,CASR,CAT,CCL2,CCN1,CCNA2,CCND1,CCNE1,CCNF,CCR3,CD40,CD44,C
query_1	TRUE	6.8977e-59	6113	454	263	0.579295	0.0430231	GO:0048856	GO:BP	anatomical structure development	27492	15160	GO:0032502	IMP,IDA ISO,ISS IEA,IMP,IMP,IMP ISO IEA,IMP IGI,IGI,IDA IMP IGI ISO IEA,ISO,IGI,IMP IEA,ISS ISO IEA,IMP,IMP ISS ISO IBA IEA,ISO IEA,IDA IMP IGI IEA,IMP IGI ISO IEA,IMP IGI,IGI IEA,IDA IMP IGI ISO IBA IEA,IMP IGI,IDA IMP IGI ISS ISO IEA,IDA IMP IGI ISS ISO	ACP2,ACSL6,ACTA2,ADAMTS15,ADAMTS2,AGO2,ALDH1A3,ANLN,APP,ARHGDIA,ARID4B,ATAT1,ATF6,ATG9A,ATOH8,BAMBI,BCL2,BCL2L1,BCL2L11,BCL2L2,BDNF,BMI1,BMP2,BMPR2,BNIP2,BRCA1,CADM1,CAMP,CAPRIN1,CASP1,CASP3,CASR,CAT,CCL2,CCN1,CCNA2,CCND1,CCNF,CCR3,CD40,CD44,CDK6,CDKN1A,C
query_1	TRUE	1.16692e-58	3085	454	187	0.411894	0.0606159	GO:0051173	GO:BP	positive regulation of nitrogen compound metabolic process	27492	15657	c("GO:0006807", "GO:0009893", "GO:0051171")	IMP ISO IEA,IDA IGI ISO IEA,IGI,IEA,IDA ISO IEA,ISS ISO IEA,ISO IEA,IGI,ISO,IMP ISO,IDA IMP ISO IBA,ISS,IDA IMP IGI ISS ISO IBA IEA,IMP ISO IEA,IMP ISS ISO IBA IEA,ISO IEA,IDA ISO IEA,ISO,ISS ISO IEA,IDA IGI ISO IEA,IMP IGI,ISS ISO IEA,ISO,ISO IEA,IDA ISO	AGO2,APP,ARID4B,ASXL2,ATF6,ATOH8,BAMBI,BCL2,BCL2L1,BCL2L11,BDNF,BMI1,BMP2,BMPR2,BRCA1,CAMP,CAMTA1,CASP1,CASP3,CCN1,CCNA2,CCND1,CCND2,CCND3,CD40,CD44,CDC14B,CDK5RAP1,CDK7,CDKN1A,CDKN2A,CEBPB,CENPJ,CHUK,COL1A1,CREB1,DAZAP2,DLX3,DMTF1,E2F1,E2F2,E2F3,EGFR,EGL
query_1	TRUE	6.34442e-58	2011	454	152	0.334802	0.0755843	GO:0012501	GO:BP	programmed cell death	27492	5118	GO:0008219	ISO,IMP IGI,IGI ISO IEA,ISO IEA,IDA IMP IGI ISS ISO IBA IEA,IDA IMP IGI ISS ISO IBA IEA,IDA IMP IGI ISO IBA IEA,IDA ISO IBA IEA,IDA IMP IGI IBA,IMP ISS ISO IBA RCA IEA,IGI,ISO IEA,ISO IEA,ISO IBA IEA,ISO IEA,IEA,IDA IMP ISS ISO IEA,IDA IMP IGI ISO IBA NAS	ACP2,ALDH1A3,APP,ATF6,BCL2,BCL2L1,BCL2L11,BCL2L2,BDNF,BIRC5,BMI1,BMP2,BMPR2,BNIP2,BRCA1,CADM1,CASP1,CASP3,CASR,CAT,CCL2,CCN1,CCND2,CD40,CD44,CDKN1A,CDKN2A,CEBPB,CEP63,CHEK1,CREB1,CXCL12,CXCR4,DNMT3A,E2F1,E2F2,E2F3,EGFR,EGLN2,ERBB4,ESR1,ETS1,FADD,FBXO32,FG
query_1	TRUE	2.86687e-57	2182	454	157	0.345815	0.0719523	GO:0008219	GO:BP	cell death	27492	3562	GO:0009987	ISO,IMP IGI,IGI ISO IEA,ISO IEA,IMP,IDA IMP IGI ISS ISO IBA IEA,IDA IMP IGI ISS ISO IBA IEA,IDA IMP IGI ISO IBA IEA,IDA ISO IBA IEA,IDA IMP IGI ISO IBA,IMP ISS ISO IBA RCA IEA,IGI,ISO IEA,ISO IEA,ISO IBA IEA,ISO IEA,IEA,IDA IMP ISS ISO IEA,IDA IMP IGI ISO	ACP2,ALDH1A3,APP,ATF6,ATG9A,BCL2,BCL2L1,BCL2L11,BCL2L2,BDNF,BIRC5,BMI1,BMP2,BMPR2,BNIP2,BRCA1,CADM1,CASP1,CASP3,CASR,CAT,CCL2,CCN1,CCND2,CD40,CD44,CDKN1A,CDKN2A,CEBPB,CEP63,CHEK1,CREB1,CXCL12,CXCR4,DNMT3A,E2F1,E2F2,E2F3,EGFR,EGLN2,ERBB4,ESR1,ETS1,FADD,FBX
query_1	TRUE	4.16469e-57	2754	454	175	0.385463	0.0635439	GO:0009653	GO:BP	anatomical structure morphogenesis	27492	4023	c("GO:0032502", "GO:0048856")	ISS,IMP,ISO IEA,IMP IGI,IMP IGI,ISO,IMP,IMP ISS ISO IEA,ISO IEA,IDA IMP IGI,IGI,IMP IGI,IDA IMP IGI ISO IBA IEA,IGI,IDA IMP IGI ISO IEA,IMP ISS,ISO IEA,IMP,ISO IEA,IMP,ISO,IMP,ISO IEA,IMP ISO TAS,IMP ISO IEA,IMP ISO IEA,ISO IBA IEA,IEA,IMP ISO,IDA ISO IEA	ACTA2,ADAMTS15,AGO2,ALDH1A3,APP,ARHGDIA,ATG9A,ATOH8,BAMBI,BCL2,BCL2L1,BCL2L11,BDNF,BMI1,BMP2,BMPR2,BRCA1,CADM1,CAMP,CAPRIN1,CASP1,CASP3,CASR,CCL2,CCN1,CCR3,CD40,CD44,CDKN2A,CEBPB,CFH,CFL2,COL13A1,COL1A1,COL1A2,COL4A1,COL4A2,COL5A1,COL5A2,COL8A1,CREB1,CXCL
query_1	TRUE	9.5591e-56	1749	454	140	0.30837	0.0800457	GO:0042127	GO:BP	regulation of cell population proliferation	27492	11561	c("GO:0008283", "GO:0050794")	ISO IEA,ISS ISO IEA,ISO IEA,IDA IMP ISO IEA,IDA,IDA,IMP,IMP,IMP IGI ISO IEA,IMP ISO IEA,ISO IEA,IMP,ISO IEA,ISO IEA,ISO IEA,ISO IEA,IGI ISO IEA,ISO,IMP ISO,ISO IEA,IMP,IDA IGI IBA,ISO IEA,ISO,ISO IEA,IMP IGI ISO IEA,IMP ISO IEA,IDA,IMP,ISO,IGI ISO IEA,IMP	APP,ATOH8,BAMBI,BCL2,BCL2L1,BDNF,BIRC5,BMI1,BMP2,BMPR2,CAMP,CASP3,CASR,CCL2,CCN1,CCNA2,CCND1,CCND2,CCND3,CCNE1,CCR3,CD40,CD47,CDC25A,CDK6,CDKN1A,CDKN2A,CEBPB,CHEK1,CREB1,CXCL12,E2F1,E2F3,EGFR,ERBB4,ESR1,ETS1,F2,FADD,FGF10,FGF2,FGF7,FGFR1,FN1,FOXP3,GPAM,GR
query_1	TRUE	1.48885e-55	1953	454	147	0.323789	0.0752688	GO:0006915	GO:BP	apoptotic process	27492	2857	GO:0012501	IMP IGI,IGI ISO IEA,ISO IEA,IDA IMP IGI ISS ISO IBA IEA,IDA IMP IGI ISS ISO IBA IEA,IDA IMP IGI ISO IBA IEA,IDA ISO IBA IEA,IDA IMP IGI IBA,IMP ISS ISO IBA RCA IEA,IGI,ISO IEA,ISO IEA,ISO IBA IEA,ISO IEA,IEA,ISO IEA,IDA IMP IGI ISO IBA NAS IEA,IEA,ISO IEA	ALDH1A3,APP,ATF6,BCL2,BCL2L1,BCL2L11,BCL2L2,BDNF,BIRC5,BMI1,BMP2,BMPR2,BNIP2,BRCA1,CADM1,CASP1,CASP3,CASR,CAT,CCL2,CCN1,CCND2,CD40,CD44,CDKN1A,CDKN2A,CEBPB,CEP63,CHEK1,CREB1,CXCL12,DNMT3A,E2F1,E2F2,E2F3,EGFR,EGLN2,ERBB4,ESR1,ETS1,FADD,FBXO32,FGF10,FGFR1,F
query_1	TRUE	2.96309e-55	2081	454	151	0.332599	0.0725613	GO:0008283	GO:BP	cell population proliferation	27492	3569	GO:0009987	IDA,ISO IEA,IDA ISS ISO IEA,ISO IEA,IDA IMP IGI ISO IEA,IDA,IGI,IDA,IMP,IMP,IMP IGI ISO IEA,IMP ISO IEA,ISO IEA,IMP,ISO IEA,ISO IEA,ISO IEA,ISO IEA,IGI ISO IEA,ISO,IMP ISO,ISO IEA,IMP,IDA IGI IBA,ISO IEA,ISO,ISO IEA,IMP IGI ISO IEA,IMP ISO IEA,IDA IMP ISO	ACSL6,APP,ATOH8,BAMBI,BCL2,BCL2L1,BCL2L2,BDNF,BIRC5,BMI1,BMP2,BMPR2,CAMP,CASP3,CASR,CCL2,CCN1,CCNA2,CCND1,CCND2,CCND3,CCNE1,CCR3,CD40,CD47,CDC25A,CDK6,CDKN1A,CDKN2A,CEBPB,CHEK1,COL8A1,CREB1,CXCL12,E2F1,E2F3,EGFR,ERBB4,ESR1,ETS1,F2,FADD,FGF10,FGF2,FGF7,FGF
query_1	TRUE	1.30757e-54	2635	454	168	0.370044	0.0637571	GO:0050793	GO:BP	regulation of developmental process	27492	15339	c("GO:0032502", "GO:0050789")	ISO IEA,IDA IMP IGI ISO,ISO,IEA,IMP,ISS ISO IEA,ISO IEA,IMP,IMP,IDA IMP IGI ISO IBA IEA,IDA IMP IGI ISO IEA,IDA IMP ISS ISO IEA,IMP,ISO IEA,ISO IEA,IMP,IMP ISO,IDA IMP ISO IEA,IGI,ISO,IMP ISO IEA,IDA ISO IBA IEA,IEA,IMP ISS ISO IEA,IMP,IMP ISO,IDA IMP IGI	AGO2,APP,ARHGDIA,ASXL2,ATAT1,ATOH8,BAMBI,BCL2,BCL2L11,BDNF,BMP2,BMPR2,BNIP2,BRCA1,CAMP,CAPRIN1,CCL2,CCN1,CCND1,CCNE1,CCR3,CD40,CD44,CDK6,CDKN1A,CDKN2A,CEBPB,COL1A1,COL4A2,COL5A1,COL5A2,CREB1,CRIM1,CXCL12,CXCR4,DAAM2,E2F1,E2F2,EGFR,EGR2,EIF2B2,EIF4E,EIF4G2
query_1	TRUE	3.8657e-54	3820	454	201	0.442731	0.0526178	GO:0048513	GO:BP	animal organ development	27492	14849	c("GO:0048731", "GO:0048856")	ISS IEA,IMP,IMP IGI,IGI,IMP IGI ISO IEA,IGI,IMP,ISS ISO IEA,IMP,ISO IEA,IDA IMP IGI IEA,IMP IGI ISO IEA,IMP IGI,IGI IEA,IDA IMP ISO,IMP IGI,IDA IMP IGI ISS ISO IEA,IMP ISS ISO IEA,IMP ISO IEA,IMP IGI ISO IBA IEA,IEA,ISO IEA,IEA,IDA IMP ISO IEA,IEA,IDA IMP	ACTA2,ADAMTS2,ALDH1A3,ANLN,APP,ARID4B,ATAT1,ATF6,ATG9A,BAMBI,BCL2,BCL2L1,BCL2L11,BCL2L2,BDNF,BMI1,BMP2,BMPR2,CADM1,CASP3,CASR,CAT,CCL2,CCN1,CCNA2,CCND1,CCNF,CD44,CDK6,CDKN1A,CDKN2A,CEBPB,CFH,CFL2,COL13A1,COL1A1,COL1A2,COL4A1,COL5A1,COL5A2,COL8A1,CREB1,CXC
query_1	TRUE	9.7381e-53	6041	454	252	0.555066	0.0417149	GO:0031323	GO:BP	regulation of cellular metabolic process	27492	8264	c("GO:0019222", "GO:0044237", "GO:0050794")	IMP ISS ISO IEA,IDA IGI ISO IEA,IGI IBA IEA,ISS ISO,IEA,IDA ISO IBA IEA,IDA ISS ISO IBA IEA,ISO IEA,IMP IGI ISS IEA,ISO IEA,IMP ISO,IDA IMP ISO IBA,ISS ISO IEA,IDA IMP IGI ISS IBA,IDA IMP IGI ISS ISO IBA IEA,IMP ISO IEA,IMP ISS ISO IBA IEA,ISO IEA,IDA ISO	AGO2,APP,ARID4B,ARL2,ASXL2,ATF6,ATOH8,BAMBI,BCL2,BCL2L1,BCL2L11,BDNF,BIRC5,BMI1,BMP2,BMPR2,BRCA1,CAMP,CAMTA1,CAPRIN1,CASP1,CASP3,CAT,CCN1,CCNA2,CCND1,CCND2,CCND3,CCNE1,CCNF,CD40,CD44,CD47,CDC14B,CDK5RAP1,CDK6,CDK7,CDKN1A,CDKN2A,CEBPB,CENPJ,CHEK1,CHORDC1,C
query_1	TRUE	1.0074e-52	1770	454	137	0.301762	0.0774011	GO:0010941	GO:BP	regulation of cell death	27492	5064	c("GO:0008219", "GO:0050794")	IMP IGI,ISO,ISO IEA,IMP,IDA IMP IGI ISS ISO IBA IEA,IDA IMP IGI ISS ISO IBA IEA,IDA IMP IGI ISO IBA IEA,ISO IBA IEA,IDA IMP IGI ISO IBA,IMP ISS ISO IBA RCA,IGI,ISO IEA,ISO IEA,ISO IEA,IDA ISO IBA IEA,ISO IEA,ISO,IMP IGI IBA,ISO,ISO IBA IEA,IEA,IMP ISO,IMP	ALDH1A3,APP,ATF6,ATG9A,BCL2,BCL2L1,BCL2L11,BCL2L2,BDNF,BIRC5,BMI1,BMP2,BRCA1,CASP1,CASP3,CAT,CCL2,CCN1,CCND2,CD40,CD44,CDKN1A,CDKN2A,CEBPB,CEP63,CREB1,CXCL12,CXCR4,DNMT3A,E2F1,E2F3,EGFR,EGLN2,ERBB4,ESR1,ETS1,FADD,FBXO32,FGF10,FGF2,FGFR1,FMN2,FN1,FYN,GPAM,
query_1	TRUE	1.25656e-52	1609	454	131	0.288546	0.081417	GO:0043067	GO:BP	regulation of programmed cell death	27492	12136	c("GO:0010941", "GO:0012501")	IMP IGI,ISO,ISO IEA,IDA IMP IGI ISS ISO IBA IEA,IDA IMP IGI ISS ISO IBA IEA,IDA IMP IGI ISO IBA IEA,ISO IBA IEA,IDA IMP IGI IBA,IMP ISS ISO IBA RCA,IGI,ISO IEA,ISO IEA,ISO IEA,IDA ISO IBA IEA,ISO IEA,ISO,IMP IGI,ISO,ISO IBA IEA,IEA,IMP ISO,IMP IGI ISS ISO	ALDH1A3,APP,ATF6,BCL2,BCL2L1,BCL2L11,BCL2L2,BDNF,BIRC5,BMI1,BMP2,BRCA1,CASP1,CASP3,CAT,CCL2,CCN1,CCND2,CD40,CD44,CDKN1A,CDKN2A,CEBPB,CEP63,CREB1,CXCL12,CXCR4,E2F1,E2F3,EGFR,EGLN2,ERBB4,ESR1,ETS1,FADD,FBXO32,FGF10,FGF2,FGFR1,FMN2,FN1,FYN,GPAM,GRN,HCK,HIF1A
query_1	TRUE	3.92139e-52	7237	454	276	0.60793	0.0381373	GO:0019222	GO:BP	regulation of metabolic process	27492	6480	c("GO:0008152", "GO:0050789")	ISS,IDA IMP ISS ISO IEA,IDA IGI ISO IEA,IGI IBA IEA,ISS ISO,IEA,IDA ISO IBA IEA,IMP,IDA ISS ISO IBA IEA,ISO IEA,IMP IGI ISS IEA,ISO IEA,IMP ISO,IDA IMP ISO IBA,ISS ISO IEA,IMP,IDA IMP IGI ISS IBA,IDA IMP IGI ISS ISO IBA IEA,IMP ISO IEA,IDA IMP ISS ISO IBA	ACTA2,AGO2,APP,ARID4B,ARL2,ASXL2,ATF6,ATG9A,ATOH8,BAMBI,BCL2,BCL2L1,BCL2L11,BDNF,BIRC5,BLNK,BMI1,BMP2,BMPR2,BRCA1,CADM1,CAMP,CAMTA1,CAPRIN1,CASP1,CASP3,CASR,CAT,CCL2,CCL20,CCN1,CCNA2,CCND1,CCND2,CCND3,CCNE1,CCNF,CD40,CD44,CD47,CDC14B,CDK5RAP1,CDK6,CDK7,CD
query_1	TRUE	2.51063e-50	3430	454	185	0.407489	0.0539359	GO:0070887	GO:BP	cellular response to chemical stimulus	27492	19132	c("GO:0042221", "GO:0051716")	ISO IEA,ISO IBA IEA,ISO ISA IBA IEA,IDA IMP,IDA IMP,IEA,ISO IBA,IMP,IEA,IDA IMP IGI ISO IBA TAS IEA,IDA IMP ISO IBA IEA,ISO IEA,ISO IEA,IEA,ISO,IDA ISO IEA,IEA,IEA,IDA ISS ISO IBA IEA,ISS ISO IBA IEA,ISO IEA,IEA,IDA,IGI,ISO IBA IEA,IBA,IEA,ISO IEA,IDA,IDA	APP,ATF6,BAMBI,BCL2,BCL2L1,BCL2L2,BDNF,BIRC5,BMI1,BMP2,BMPR2,BRCA1,CACNA2D1,CAMP,CASP1,CASP3,CASR,CAT,CCL2,CCL20,CCN1,CCNA2,CCND1,CCND3,CCR3,CD40,CD44,CD47,CDKN2A,CEBPB,CHEK1,CHUK,COL1A1,COL1A2,COL4A1,COL4A2,COL5A2,CREB1,CRHBP,CRIM1,CXCL12,CXCL3,CXCL5,CXC
query_1	TRUE	2.62607e-50	1577	454	127	0.279736	0.0805327	GO:0042981	GO:BP	regulation of apoptotic process	27492	12076	c("GO:0006915", "GO:0043067")	IMP IGI,ISO,ISO IEA,IDA IMP IGI ISS ISO IBA IEA,IDA IMP IGI ISS ISO IBA IEA,IDA IMP IGI ISO IBA IEA,ISO IBA IEA,IDA IMP IGI IBA,IMP ISS ISO IBA RCA,IGI,ISO IEA,ISO IEA,ISO IEA,IDA ISO IBA IEA,ISO IEA,ISO,IMP IGI,ISO,ISO IBA IEA,IEA,ISO,IMP IGI ISS ISO,IDA	ALDH1A3,APP,ATF6,BCL2,BCL2L1,BCL2L11,BCL2L2,BDNF,BIRC5,BMI1,BMP2,BRCA1,CASP1,CASP3,CAT,CCL2,CCN1,CCND2,CD40,CD44,CDKN1A,CDKN2A,CEBPB,CEP63,CREB1,CXCL12,E2F1,E2F3,EGFR,EGLN2,ERBB4,ESR1,ETS1,FADD,FBXO32,FGF10,FGFR1,FMN2,FN1,FYN,GPAM,GRN,HCK,HIF1A,HIPK3,HMOX
query_1	TRUE	5.76759e-50	1429	454	121	0.26652	0.0846746	GO:0051094	GO:BP	positive regulation of developmental process	27492	15586	c("GO:0032502", "GO:0048518", "GO:0050793")	ISO IEA,ISO,IEA,ISS ISO IEA,ISO IEA,IMP,IDA IMP ISO IBA IEA,IDA IMP IGI ISO IEA,IMP ISS ISO IEA,IMP,ISO IEA,ISO IEA,IMP,IDA IMP ISO IEA,IGI,ISO,IMP ISO IEA,IDA ISO IBA IEA,IMP ISO,IDA IMP ISO IEA,ISO IEA,IDA IMP IGI,IMP ISO IEA,IEA,ISO IEA,IEA,IMP,ISO,IEA	AGO2,APP,ASXL2,ATOH8,BAMBI,BCL2,BDNF,BMP2,BMPR2,BNIP2,BRCA1,CAMP,CAPRIN1,CCN1,CCND1,CCNE1,CCR3,CD40,CDKN2A,CEBPB,COL1A1,CREB1,CXCL12,CXCR4,E2F1,EGFR,EGR2,EIF2B2,EIF4G2,ERBB4,ETS1,FADD,FGF10,FGF2,FGFR1,FN1,FOXP3,GPAM,GRN,HES1,HIF1A,HIF1AN,HK2,HMOX1,HOXA11,
query_1	TRUE	6.40562e-50	1457	454	122	0.268722	0.0837337	GO:2000026	GO:BP	regulation of multicellular organismal development	27492	29257	c("GO:0007275", "GO:0050793", "GO:0051239")	ISO IEA,ISS ISO IEA,IDA IMP ISO IBA IEA,IDA IGI ISO IEA,IMP ISS ISO IEA,ISO IEA,ISO IEA,IMP,IMP,IMP ISO IEA,IGI,IMP ISO IEA,ISO IBA IEA,ISS ISO IEA,IMP,IDA IGI ISS ISO IEA,ISS ISO IEA,IDA,ISO IEA,IEA,IDA IBA,ISO IEA,ISO IEA,IEA,IMP,ISO,IEA,IMP,ISS ISO IEA	AGO2,ATOH8,BDNF,BMP2,BMPR2,BRCA1,CAMP,CAPRIN1,CCL2,CCN1,CCND1,CCR3,CD40,CDK6,CDKN2A,CEBPB,COL4A2,CREB1,CXCL12,CXCR4,DAAM2,E2F1,E2F2,EGFR,EGR2,EIF2B2,EIF4G2,ERBB4,ETS1,F2,FADD,FGF2,FGFR1,FN1,FOXP3,GRN,HES1,HIF1A,HK2,HMOX1,HOXA11,IFNG,IFRD1,IGF1,IL10,IL1B,I
query_1	TRUE	1.50471e-49	5682	454	239	0.526432	0.0420627	GO:0051171	GO:BP	regulation of nitrogen compound metabolic process	27492	15655	c("GO:0006807", "GO:0019222")	IMP ISS ISO IEA,IDA IGI ISO IEA,IGI IBA IEA,ISS ISO,IEA,IDA ISO IBA IEA,IDA ISS ISO IBA IEA,ISO IEA,IMP IGI,ISO IEA,IMP ISO,IDA IMP ISO IBA,ISS ISO IEA,IDA IMP IGI ISS IBA,IDA IMP IGI ISS ISO IBA IEA,IMP ISO IEA,IMP ISS ISO IBA IEA,ISO IEA,IDA ISO IBA IEA	AGO2,APP,ARID4B,ARL2,ASXL2,ATF6,ATOH8,BAMBI,BCL2,BCL2L1,BCL2L11,BDNF,BIRC5,BMI1,BMP2,BMPR2,BRCA1,CAMP,CAMTA1,CAPRIN1,CASP1,CASP3,CAT,CCN1,CCNA2,CCND1,CCND2,CCND3,CCNE1,CCNF,CD40,CD44,CD47,CDC14B,CDK5RAP1,CDK6,CDK7,CDKN1A,CDKN2A,CEBPB,CENPJ,CHEK1,CHORDC1,C
query_1	TRUE	1.54437e-49	6756	454	262	0.577093	0.0387803	GO:0060255	GO:BP	regulation of macromolecule metabolic process	27492	17047	c("GO:0019222", "GO:0043170")	ISS,IDA IMP ISS ISO IEA,IDA IGI ISO IEA,IGI IBA IEA,IEA,IDA ISO IBA IEA,IMP,IDA ISS ISO IBA IEA,ISO IEA,IMP IGI,IEA,IMP ISO,IDA IMP ISO IBA,ISS ISO IEA,IMP,IDA IMP IGI ISS IBA,IDA IMP IGI ISS ISO IBA IEA,IMP ISO IEA,IDA IMP ISS ISO IBA IEA,ISO IEA,ISO IEA	ACTA2,AGO2,APP,ARID4B,ASXL2,ATF6,ATG9A,ATOH8,BAMBI,BCL2,BCL2L1,BCL2L11,BDNF,BIRC5,BLNK,BMI1,BMP2,BMPR2,BRCA1,CADM1,CAMP,CAMTA1,CAPRIN1,CASP1,CASP3,CASR,CAT,CCL2,CCL20,CCN1,CCNA2,CCND1,CCND2,CCND3,CCNE1,CCNF,CD40,CD44,CD47,CDC14B,CDK5RAP1,CDK6,CDK7,CDKN1A,
query_1	TRUE	1.54437e-49	2769	454	165	0.363436	0.0595883	GO:0071310	GO:BP	cellular response to organic substance	27492	19359	c("GO:0010033", "GO:0070887")	ISO IEA,ISO IBA IEA,ISO ISA IBA IEA,IDA,IDA IMP,IEA,ISO IBA,IMP,IEA,IDA IMP IGI ISO IBA TAS IEA,IDA IMP ISO IBA IEA,ISO IEA,ISO IEA,IEA,ISO,IDA ISO IEA,IEA,IEA,IDA ISO IBA IEA,IBA,ISO IEA,IEA,IDA,IGI,IEA,IBA,IEA,ISO IEA,IDA ISO IEA,IEA,IEA,IDA IEA,IDA ISO	APP,ATF6,BAMBI,BCL2,BCL2L1,BCL2L2,BDNF,BIRC5,BMI1,BMP2,BMPR2,BRCA1,CACNA2D1,CAMP,CASP1,CASP3,CASR,CAT,CCL2,CCL20,CCN1,CCNA2,CCND1,CCND3,CCR3,CD40,CD44,CD47,CEBPB,CHEK1,CHUK,COL1A1,COL1A2,COL4A1,COL4A2,COL5A2,CREB1,CRHBP,CRIM1,CXCL12,CXCL3,CXCL5,CXCR4,DNMT
query_1	TRUE	3.7255e-49	3722	454	191	0.420705	0.0513165	GO:0010033	GO:BP	response to organic substance	27492	4309	GO:0042221	ISO,IEA,ISO IEA,ISO IBA IEA,ISO ISA IBA IEA,IDA IMP ISO IEA,IDA IMP ISO IEA,IEA,ISO IBA,IMP,IEA,IDA IMP IGI ISO IBA TAS IEA,IDA IMP ISO IBA IEA,ISO IEA,ISO IEA,IEA,IDA IMP ISO,IDA ISO IEA,IEA,IEA,IDA ISO IBA IEA,IBA,ISO IEA,IEA,IDA ISO IEA,IGI ISO,IEA,IBA	ACP2,ADSS2,APP,ATF6,BAMBI,BCL2,BCL2L1,BCL2L2,BDNF,BIRC5,BMI1,BMP2,BMPR2,BRCA1,CACNA2D1,CAMP,CASP1,CASP3,CASR,CAT,CCL2,CCL20,CCN1,CCNA2,CCND1,CCND3,CCR3,CD40,CD44,CD47,CDKN2A,CEBPB,CFH,CHEK1,CHUK,COL1A1,COL1A2,COL4A1,COL4A2,COL5A2,CREB1,CRHBP,CRIM1,CXCL12,
query_1	TRUE	2.47254e-48	5862	454	241	0.530837	0.0411122	GO:0080090	GO:BP	regulation of primary metabolic process	27492	20875	c("GO:0019222", "GO:0044238")	IMP ISS ISO IEA,IDA IGI ISO IEA,IGI IBA IEA,ISS ISO,IEA,IDA ISO IBA IEA,IDA ISS ISO IBA IEA,ISO IEA,IMP IGI,ISO IEA,IMP ISO,IDA IMP ISO IBA,ISS ISO IEA,IDA IMP IGI ISS IBA,IDA IMP IGI ISS ISO IBA IEA,IMP ISO IEA,IMP ISS ISO IBA IEA,ISO IEA,IDA ISO IBA IEA	AGO2,APP,ARID4B,ARL2,ASXL2,ATF6,ATOH8,BAMBI,BCL2,BCL2L1,BCL2L11,BDNF,BIRC5,BMI1,BMP2,BMPR2,BRCA1,CAMP,CAMTA1,CAPRIN1,CASP1,CASP3,CAT,CCN1,CCNA2,CCND1,CCND2,CCND3,CCNE1,CCNF,CD40,CD44,CDC14B,CDK5RAP1,CDK6,CDK7,CDKN1A,CDKN2A,CEBPB,CENPJ,CHEK1,CHORDC1,CHUK,C
query_1	TRUE	5.88705e-48	5799	454	239	0.526432	0.041214	GO:0044260	GO:BP	cellular macromolecule metabolic process	27492	12711	c("GO:0043170", "GO:0044237")	IDA ISO IBA IEA,IEA,IMP ISS ISO IEA,ISS ISO IBA IEA,IDA IMP IGI ISO IEA,IGI,IMP ISS ISO IBA IEA,IDA IMP IGI ISO IEA,IEA,IMP ISO,IDA IMP ISO IBA,ISS ISO IEA,IDA IMP IGI ISS IBA,IGI ISS ISO IBA IEA,ISS ISO IBA IEA,IMP ISS ISO IBA IEA,ISO IEA,ISO IEA,ISS ISO	ABHD10,ACP2,AGO2,ANAPC16,APP,ARID4B,ATAT1,BCL2,BCL2L1,BCL2L11,BDNF,BIRC5,BMI1,BMP2,BMPR2,BRCA1,CAMP,CAMTA1,CAPRIN1,CASP1,CASP3,CAT,CCN1,CCNA2,CCND1,CCND2,CCND3,CCNE1,CCNF,CD40,CD44,CDC14B,CDC25A,CDK5RAP1,CDK6,CDK7,CDKN1A,CDKN2A,CDKN3,CEP63,CFH,CHEK1,CHORD
query_1	TRUE	8.80366e-48	1168	454	108	0.237885	0.0924658	GO:0072359	GO:BP	circulatory system development	27492	20235	GO:0048731	IEA,ISO IEA,IMP IGI ISS ISO IEA,IMP IBA,ISO IEA,ISO IEA,IGI,IMP TAS,IMP,IMP ISO IEA,ISO IBA IEA,IMP,IMP,IMP ISO IBA IEA,ISO IEA,ISO IEA,ISS ISO IEA,IMP IGI,IEA,IMP,IMP,IEA,IMP,ISO IEA,ISO IEA,IEA,IMP,ISS ISO IEA,TAS,IMP IEA,IDA IGI ISS ISO TAS IEA,IMP IGI	ACTA2,AGO2,BMP2,BMPR2,BRCA1,CAMP,CASP3,CCL2,CCN1,CCR3,CD40,CDKN1A,CFH,COL1A1,COL1A2,COL4A1,COL4A2,COL5A1,COL8A1,CREB1,CXCL12,CXCR4,DLX3,E2F2,EGFR,EIF4G2,ERBB4,ETS1,FADD,FGF10,FGF2,FGFR1,FHOD3,FMNL3,FN1,GRN,HES1,HEY1,HIF1A,HK2,HMOX1,IFNG,IGF1,IGF1R,IL10,IL
query_1	TRUE	8.97431e-48	2519	454	155	0.34141	0.0615324	GO:0035556	GO:BP	intracellular signal transduction	27492	10475	GO:0007165	ISO IEA,ISO IEA,IDA ISO IBA IEA,IMP IGI ISS ISO IBA IEA,IMP ISS ISO IBA IEA,IGI ISO IEA,IBA,ISS ISO,ISO IBA IEA,ISS ISO IEA,IMP IGI,IMP ISO IEA,ISO IEA,IDA ISO,IDA ISO NAS IEA,ISO IEA,IDA,ISO IBA,ISS ISO IBA IEA,ISO IEA,IEA,ISS ISO IEA,ISO IBA,IDA ISO IBA	ACTA2,APP,ARHGDIA,BCL2,BCL2L1,BCL2L11,BCL2L2,BIRC5,BLNK,BMP2,BNIP2,BRCA1,CAMTA1,CASP1,CASP3,CASR,CAT,CCL2,CCL20,CCN1,CCNA2,CCND1,CCR3,CD40,CD44,CDC14B,CDKN1A,CDKN2A,CEBPB,CEP63,CHEK1,CHUK,COL1A2,CXCL12,CXCR4,E2F1,E2F2,EGFR,ERBB4,ESR1,F2,FADD,FGF10,FGF2,FG
query_1	TRUE	3.32687e-47	5102	454	222	0.488987	0.0435123	GO:0048523	GO:BP	negative regulation of cellular process	27492	14859	c("GO:0009987", "GO:0048519", "GO:0050794")	IMP ISS ISO IEA,IDA IGI ISO IEA,ISO,IDA ISS ISO IEA,ISO IEA,IDA IMP IGI ISS ISO IBA IEA,IDA IMP IGI ISS ISO IBA IEA,ISO IBA IEA,IDA IMP IGI ISO IBA,IMP ISS ISO IBA RCA IEA,IDA IMP IGI IBA,IDA IMP IGI ISO IBA IEA,IDA IMP ISO IEA,IMP ISS ISO IBA IEA,ISS ISO	AGO2,APP,ARHGDIA,ATOH8,BAMBI,BCL2,BCL2L1,BCL2L2,BDNF,BIRC5,BMI1,BMP2,BMPR2,BRCA1,CAPRIN1,CASP3,CAT,CCL2,CCN1,CCND1,CCND2,CCND3,CCNE1,CCNF,CD44,CD47,CDC14B,CDK5RAP1,CDK6,CDKN1A,CDKN2A,CEBPB,CEP63,CHEK1,CHORDC1,COL1A1,COL5A1,COL5A2,CREB1,CRHBP,CRIM1,CRTAP,C
query_1	TRUE	1.20169e-46	4715	454	212	0.46696	0.0449629	GO:0048869	GO:BP	cellular developmental process	27492	15172	c("GO:0009987", "GO:0032502")	IDA ISO,IEA,IMP,IEA,IGI,IDA IMP IGI ISO IEA,IGI,IEA,IMP IEA,ISS ISO IBA IEA,ISO IEA,IDA IMP IGI,IMP IGI,IDA IMP IGI ISO IBA IEA,IMP,IDA IMP IGI ISS ISO IEA,IDA IMP ISO IEA,IMP IGI,IEA,IMP IEA,ISO,IMP ISO IBA IEA,ISS ISO IEA,IDA IGI ISO IEA,IDA IGI ISO IEA	ACSL6,ACTA2,ADAMTS15,AGO2,ANLN,APP,ARID4B,ASXL2,ATAT1,ATOH8,BAMBI,BCL2,BCL2L1,BDNF,BMI1,BMP2,BMPR2,BNIP2,CADM1,CAPRIN1,CASP1,CASP3,CCL2,CCN1,CCND1,CCNE1,CD44,CDK6,CDKN1A,CDKN2A,CEBPB,CEP63,CFH,CFL2,COL13A1,COL1A1,COL4A1,COL4A2,COL5A1,COL5A2,COL8A1,CREB1,C
query_1	TRUE	1.24172e-46	3870	454	191	0.420705	0.049354	GO:0048583	GO:BP	regulation of response to stimulus	27492	14909	c("GO:0050789", "GO:0050896")	ISO IEA,ISO,IGI ISO IEA,ISO IEA,IEA,ISO IEA,ISO IEA,IDA ISO IBA IEA,ISS ISO IBA IEA,ISO,ISO IBA IEA,IGI ISO,ISO IEA,IGI,IDA ISS ISO IBA IEA,IMP ISO IEA,IMP IGI,ISO IEA,IDA ISO IBA IEA,ISO IEA,IDA IMP ISS ISO IBA,ISO IEA,IDA,IDA ISO IBA IEA,IBA,ISO IEA,IGI	ACTA2,ALDH1A3,APP,ARHGDIA,ASXL2,ATF6,BAMBI,BCL2,BCL2L1,BCL2L11,BCL2L2,BDNF,BLNK,BMI1,BMP2,BMPR2,BNIP2,BRCA1,CADM1,CAMTA1,CASP1,CASR,CAT,CCL2,CCL20,CCN1,CCND3,CD40,CD44,CD47,CDK6,CDKN2A,CEBPB,CENPJ,CEP63,CFH,CHEK1,CHORDC1,CHUK,COL1A1,CRHBP,CRIM1,CXCL12,CXC
query_1	TRUE	1.46574e-46	2004	454	137	0.301762	0.0683633	GO:0009888	GO:BP	tissue development	27492	4210	GO:0048856	ISS IEA,IGI,IGI,ISS ISO IEA,ISO IEA,IDA IMP IGI,IDA ISO,IMP,IDA IMP IGI ISS ISO IEA,IMP ISS ISO IEA,IMP IBA,ISO IEA,ISO IEA,IDA IMP ISO IEA,IGI,IEA,ISO IEA,IMP,IMP ISS ISO IEA,IBA,IMP,IMP,IMP ISO IEA,IMP,ISO IEA,IEA,IMP IGI ISO IEA,ISO IEA,IEA,IMP,IMP,IEA	ACTA2,ALDH1A3,ARID4B,ATOH8,BAMBI,BCL2,BDNF,BMI1,BMP2,BMPR2,CASP3,CASR,CAT,CCN1,CCND1,CD44,CDK6,CDKN2A,CEBPB,CEP63,CFH,CFL2,COL1A1,COL1A2,COL4A1,COL4A2,COL5A1,COL5A2,COL8A1,CREB1,CXCL12,CXCR4,DLX3,EGFR,EGR2,ERBB4,ESR1,FADD,FGF10,FGF2,FGF7,FGFR1,FGR,FHOD3,F
query_1	TRUE	1.87038e-46	12377	454	356	0.784141	0.028763	GO:0050794	GO:BP	regulation of cellular process	27492	15340	c("GO:0009987", "GO:0050789")	ISO,ISO IEA,IEA,IMP ISS ISO IEA,IMP IGI ISO,ISS ISO IEA,IDA IMP IGI ISO TAS IEA,IDA IMP ISO IBA IEA,IGI IBA IEA,ISS ISO IEA,IEA,IMP IEA,IDA ISO IBA IEA,IMP,IDA ISS ISO IBA IEA,ISO ISA IBA IEA,IDA IMP IGI ISS ISO IBA IEA,IDA IMP IGI ISS ISO IBA IEA,IDA IMP	ACSL6,ACTA2,ADAMTS14,AGO2,ALDH1A3,ANLN,APP,ARHGDIA,ARID4B,ARL2,ASXL2,ATAT1,ATF6,ATG9A,ATOH8,BAMBI,BCL2,BCL2L1,BCL2L11,BCL2L2,BDNF,BIRC5,BLNK,BMI1,BMP2,BMPR2,BNIP2,BRCA1,CACNA2D1,CADM1,CAMP,CAMTA1,CAPRIN1,CASP1,CASP3,CASR,CAT,CCL2,CCL20,CCN1,CCNA2,CCND1,CC
query_1	TRUE	2.90676e-46	1139	454	105	0.231278	0.0921861	GO:0035295	GO:BP	tube development	27492	10299	c("GO:0007275", "GO:0048856")	IMP,ISO IEA,ISS ISO IEA,IDA IMP IGI,IMP,IDA,IMP,IMP IGI,IMP,ISO IEA,ISO IEA,IMP,ISO IEA,ISO IEA,IMP TAS,IMP,IMP ISO IEA,ISO IBA IEA,IMP,ISO IEA,ISS ISO IEA,IEA,IMP,IMP,IEA,ISO IEA,IMP IEA,IEA,IMP,ISS ISO IEA,IDA IMP IGI ISO IBA TAS IEA,IDA IGI ISS ISO IBA	ADAMTS2,AGO2,ATOH8,BCL2,BCL2L11,BDNF,BMI1,BMP2,BMPR2,BRCA1,CAMP,CASP3,CASR,CAT,CCL2,CCN1,CCR3,CD40,CFH,COL4A1,COL4A2,COL8A1,CREB1,CXCL12,CXCR4,E2F2,EGFR,EIF4E,ESR1,ETS1,FGF10,FGF2,FGF7,FGFR1,FMN1,FMNL3,FN1,GRN,HES1,HEY1,HIF1A,HK2,HMOX1,HOXA11,IGF1,IL10,IL
query_1	TRUE	3.50388e-46	3977	454	193	0.42511	0.048529	GO:0065008	GO:BP	regulation of biological quality	27492	18629	GO:0065007	IMP IBA,IMP,IDA IMP IGI ISO IEA,IMP IGI ISO TAS IEA,ISO,IEA,ISO IEA,IDA IMP IGI ISO IEA,ISO IEA,IMP IGI,ISO IEA,IDA IMP IGI ISO IBA IEA,IMP,ISO,IDA IGI ISO IEA,IMP ISO IEA,ISS ISO IEA,IMP,IMP,IMP ISS ISO IBA IEA,ISS ISO IBA IEA,ISO TAS IEA,IMP IGI,IBA,IMP	ACTA2,AGO2,ALDH1A3,APP,ARHGDIA,ATG9A,BAMBI,BCL2,BCL2L1,BCL2L11,BCL2L2,BDNF,BIRC5,BMI1,BMP2,BMPR2,CACNA2D1,CAPRIN1,CASP1,CASP3,CASR,CCL2,CCND1,CCR3,CD40,CDK5RAP1,CDK6,CDK7,CDKN2A,CEBPB,CFH,CFL2,COL1A2,CREB1,CRHBP,CRTAP,CXCL12,CXCL3,CXCL5,DTD1,E2F1,EGFR,EGL
query_1	TRUE	4.48005e-46	1758	454	128	0.281938	0.07281	GO:0009719	GO:BP	response to endogenous stimulus	27492	4069	GO:0050896	ISO IEA,ISO ISA IBA IEA,IDA IMP,IDA IMP,IEA,ISO IBA,IEA,IDA IMP IGI ISO IBA TAS IEA,IDA IMP ISO IBA IEA,ISO IEA,ISO IEA,IEA,ISO IEA,IEA,IEA,ISO IEA,ISO IEA,IEA,ISO IEA,IGI ISO,IEA,IDA,IEA,IDA IEA,IDA ISO IEA,IDA,IEP,IDA,IMP ISO,IDA ISS ISO IBA IEA,ISO IEA	APP,BAMBI,BCL2,BCL2L1,BCL2L2,BDNF,BMI1,BMP2,BMPR2,BRCA1,CACNA2D1,CAMP,CASP3,CASR,CAT,CCL2,CCN1,CCNA2,CCND1,CCND3,CD44,CEBPB,CHEK1,COL1A1,COL1A2,COL4A1,COL4A2,COL5A2,CREB1,CRHBP,CRIM1,CXCL12,DNMT3A,E2F1,EGFR,EGR2,EIF2B2,EIF4E,ERBB4,ESR1,FBXO32,FGF10,FGF2,F
query_1	TRUE	5.93531e-46	4598	454	208	0.45815	0.0452371	GO:0030154	GO:BP	cell differentiation	27492	7722	GO:0048869	IDA ISO,IEA,IMP,IEA,IGI,IDA IMP IGI ISO IEA,IGI,IEA,IMP IEA,ISS ISO IBA IEA,ISO IEA,IDA IMP IGI,IMP IGI,IDA IMP IGI ISO IBA IEA,IMP,IDA IMP IGI ISS ISO IEA,IDA IMP ISO IEA,IMP IGI,IEA,IMP IEA,ISO,IMP ISO IBA IEA,ISS ISO IEA,IDA IGI ISO IEA,IDA IGI ISO IEA	ACSL6,ACTA2,ADAMTS15,AGO2,ANLN,APP,ARID4B,ASXL2,ATAT1,ATOH8,BAMBI,BCL2,BCL2L1,BDNF,BMI1,BMP2,BMPR2,BNIP2,CADM1,CAPRIN1,CASP1,CASP3,CCL2,CCN1,CCND1,CCNE1,CDK6,CDKN2A,CEBPB,CEP63,CFH,CFL2,COL13A1,COL1A1,COL4A1,COL4A2,COL5A1,COL5A2,COL8A1,CREB1,CRIM1,CXCL12,
query_1	TRUE	9.71656e-46	5340	454	225	0.495595	0.0421348	GO:0010468	GO:BP	regulation of gene expression	27492	4651	c("GO:0010467", "GO:0060255")	ISS,IDA IMP ISS ISO IEA,IDA IGI ISO IEA,IGI IBA IEA,IEA,IDA ISO IBA IEA,IMP,IDA ISS ISO IBA IEA,ISO IEA,IMP,ISO,ISS ISO,IMP,IDA IMP IGI ISS IBA,IDA IMP IGI ISO IBA IEA,IMP ISO IEA,IDA IMP ISS ISO IBA IEA,ISO IEA,ISO,IDA IBA IEA,ISS ISO IEA,IDA IMP ISO,IDA	ACTA2,AGO2,APP,ARID4B,ASXL2,ATF6,ATG9A,ATOH8,BAMBI,BCL2,BDNF,BIRC5,BLNK,BMI1,BMP2,BMPR2,BRCA1,CADM1,CAMP,CAMTA1,CAPRIN1,CASP1,CASR,CAT,CCL2,CCL20,CCN1,CCNA2,CCND1,CCND3,CCNE1,CD40,CD47,CDK5RAP1,CDK6,CDK7,CDKN1A,CDKN2A,CEBPB,CENPJ,CHEK1,CHUK,COL1A1,CREB1,C
query_1	TRUE	1.51572e-45	1040	454	100	0.220264	0.0961538	GO:0008284	GO:BP	positive regulation of cell population proliferation	27492	3570	c("GO:0008283", "GO:0042127", "GO:0048522")	ISO IEA,IDA IMP ISO IEA,IDA,IMP,IMP ISO IEA,ISO IEA,ISO IEA,ISO IEA,ISO IEA,ISO IEA,ISO IEA,IGI ISO IEA,ISO,ISO,ISO IEA,IMP,IDA IGI IBA,ISO IEA,ISO,ISO IEA,IGI ISO IEA,ISO IEA,ISO IEA,IDA,IDA IMP IGI ISO IBA IEA,IMP ISS ISO IEA,IMP ISO,ISO,IGI,IMP,IDA IMP	BAMBI,BCL2,BCL2L1,BMI1,BMP2,BMPR2,CAMP,CASR,CCL2,CCN1,CCNA2,CCND1,CCND2,CCND3,CCNE1,CCR3,CD40,CD47,CDC25A,CDK6,CDKN1A,CXCL12,E2F1,E2F3,EGFR,ERBB4,ESR1,ETS1,F2,FADD,FGF10,FGF2,FGF7,FGFR1,FN1,FOXP3,GPAM,GRN,HCK,HES1,HIF1A,HMOX1,IFNG,IGF1,IGF1R,IL10,IL1B,IL2
query_1	TRUE	3.98622e-45	4203	454	197	0.433921	0.0468713	GO:0009889	GO:BP	regulation of biosynthetic process	27492	4211	c("GO:0009058", "GO:0019222")	IMP ISS ISO IEA,IDA IGI ISO IEA,IGI IBA IEA,IEA,IDA ISO IBA IEA,IDA ISS ISO IBA IEA,ISO IEA,IMP,ISO,ISO,ISS ISO,IDA IMP IGI IBA,IDA IMP IGI ISO IBA IEA,IMP ISO IEA,IMP ISS ISO IBA IEA,IDA IBA IEA,ISS ISO IEA,IDA,IMP ISO IEA,ISO,IDA ISO IEA,IMP IGI ISS ISO	AGO2,APP,ARID4B,ASXL2,ATF6,ATOH8,BAMBI,BCL2,BCL2L1,BDNF,BIRC5,BMI1,BMP2,BMPR2,BRCA1,CAMTA1,CAPRIN1,CAT,CCL2,CCL20,CCN1,CCNA2,CCND1,CCND3,CCNE1,CD40,CD47,CDK5RAP1,CDK6,CDK7,CDKN1A,CDKN2A,CEBPB,CENPJ,CHEK1,CHUK,COL1A1,CREB1,CREBL2,DLX3,DMTF1,DNMT3A,E2F1,E2F
query_1	TRUE	7.33372e-45	5946	454	237	0.522026	0.0398587	GO:0048519	GO:BP	negative regulation of biological process	27492	14855	c("GO:0008150", "GO:0050789")	IDA IMP ISS ISO IEA,IDA IGI ISO IEA,ISO,ISS ISO,IMP,IDA ISS ISO IEA,ISO IEA,IDA IMP IGI ISS ISO IBA IEA,IDA IMP IGI ISS ISO IBA IEA,ISO IBA IEA,IDA IMP IGI ISO IBA,IMP ISS ISO IBA RCA IEA,IDA IMP IGI ISS IBA,IDA IMP IGI ISO IBA IEA,IDA IMP ISO IEA,IMP ISS	AGO2,APP,ARHGDIA,ARL2,ATG9A,ATOH8,BAMBI,BCL2,BCL2L1,BCL2L2,BDNF,BIRC5,BMI1,BMP2,BMPR2,BRCA1,CAPRIN1,CASP3,CAT,CCL2,CCN1,CCND1,CCND2,CCND3,CCNE1,CCNF,CD44,CD47,CDC14B,CDK5RAP1,CDK6,CDKN1A,CDKN2A,CEBPB,CEP63,CHEK1,CHORDC1,COL1A1,COL4A2,COL5A1,COL5A2,CREB1,C
query_1	TRUE	7.4335e-45	2763	454	158	0.348018	0.0571842	GO:0007166	GO:BP	cell surface receptor signaling pathway	27492	3068	GO:0007165	IEA,IMP ISO IEA,IMP,ISS ISO IEA,ISO ISA IBA IEA,IGI ISO IBA IEA,IMP ISO IBA IEA,IMP IGI,IDA IBA,IMP ISO IBA,ISO IBA IEA,IDA IMP IGI ISS ISO IBA TAS IEA,IDA IMP ISO IBA IEA,ISO IEA,ISO,ISO IEA,ISO IBA IEA,IBA,ISO IEA,IDA,IGI,IDA,IEA,IDA IGI ISO IBA IEA,IEA	ADAMTS14,APP,ARHGDIA,ATOH8,BAMBI,BCL2,BCL2L1,BCL2L11,BCL2L2,BDNF,BLNK,BMP2,BMPR2,BRCA1,CASP1,CASP3,CCL2,CCL20,CCN1,CCND1,CCND3,CCNE1,CCR3,CD40,CD44,CD47,CDK6,CENPJ,COL1A1,COL1A2,COL4A1,COL4A2,COL4A5,CREB1,CRIM1,CXCL12,CXCL3,CXCL5,CXCR4,DAAM2,EGFR,EIF2B2,E
query_1	TRUE	2.04161e-44	6402	454	246	0.54185	0.0384255	GO:1901564	GO:BP	organonitrogen compound metabolic process	27492	24856	c("GO:0006807", "GO:0071704")	IDA ISO IBA IEA,IEA,ISO IBA,IEA,IEA,IMP IEA,IDA IMP ISO IBA TAS IEA,IMP ISS ISO IEA,ISS ISO IBA IEA,IDA IMP IGI ISO IEA,IGI,ISS ISO,IMP ISS ISO IBA IEA,IDA IMP IGI ISO IEA,ISO IEA,IMP ISO,IDA IMP ISO IBA,ISS ISO IEA,IBA IEA,IDA IGI ISS IBA,IGI ISS ISO IBA	ABHD10,ACP2,ACSL6,ADAMTS14,ADAMTS15,ADAMTS2,ADSS2,AGO2,ANAPC16,APP,ARID4B,ARL2,ATAT1,BCL2,BCL2L1,BCL2L11,BDNF,BIRC5,BLMH,BMI1,BMP2,BMPR2,BRCA1,CAMP,CAMTA1,CAPRIN1,CASP1,CASP3,CAT,CCN1,CCNA2,CCND1,CCND2,CCND3,CCNE1,CCNF,CD40,CD44,CDC14B,CDC25A,CDK5RAP1,CDK
query_1	TRUE	6.65712e-44	4121	454	193	0.42511	0.0468333	GO:0031326	GO:BP	regulation of cellular biosynthetic process	27492	8267	c("GO:0009889", "GO:0031323", "GO:0044249")	IMP ISS ISO IEA,IDA IGI ISO IEA,IGI IBA IEA,IEA,IDA ISO IBA IEA,IDA ISS ISO IBA IEA,ISO IEA,IMP,ISO,ISO,ISS ISO,IDA IMP IGI IBA,IDA IMP IGI ISO IBA IEA,IMP ISO IEA,IMP ISS ISO IBA IEA,IDA IBA IEA,ISS ISO IEA,IDA,IDA ISO IEA,IMP IGI ISS ISO IEA,IGI ISS ISO	AGO2,APP,ARID4B,ASXL2,ATF6,ATOH8,BAMBI,BCL2,BCL2L1,BDNF,BIRC5,BMI1,BMP2,BMPR2,BRCA1,CAMTA1,CAPRIN1,CAT,CCN1,CCNA2,CCND1,CCND3,CCNE1,CD40,CD47,CDK5RAP1,CDK6,CDK7,CDKN1A,CDKN2A,CEBPB,CENPJ,CHEK1,CHUK,COL1A1,CREB1,CREBL2,DLX3,DMTF1,DNMT3A,E2F1,E2F2,E2F3,E2F6
query_1	TRUE	2.10123e-43	2202	454	139	0.306167	0.0631244	GO:0048584	GO:BP	positive regulation of response to stimulus	27492	14910	c("GO:0048518", "GO:0048583", "GO:0050896")	ISO IEA,ISO,ISO IEA,IEA,ISO IEA,ISO IEA,ISO IEA,ISO,ISO,ISO IEA,IDA ISS ISO IBA IEA,IMP ISO IEA,IMP IGI,ISO IEA,IDA ISO IBA IEA,ISO IEA,IDA ISO,ISO IEA,IDA,IDA ISO IBA IEA,IBA,ISO IEA,IDA ISO IBA IEA,IEA,IMP ISO IBA IEA,ISO IC,IGI,ISO IEA,IDA IMP ISO IEA,	ACTA2,ALDH1A3,APP,ASXL2,ATF6,BAMBI,BCL2,BCL2L11,BDNF,BLNK,BMP2,BMPR2,BNIP2,BRCA1,CADM1,CAMTA1,CASP1,CASR,CAT,CCL2,CCL20,CCN1,CD40,CD44,CD47,CDKN2A,CEBPB,CENPJ,CFH,CHUK,COL1A1,CXCL12,CXCL5,CXCR4,DAAM2,EGFR,EIF2B2,ERBB4,ESR1,ETS1,F2,FADD,FGF10,FGF2,FGFR1,FG
query_1	TRUE	2.18457e-43	2979	454	162	0.356828	0.0543807	GO:0065009	GO:BP	regulation of molecular function	27492	18630	GO:0065007	IMP IGI ISO IEA,IEA,ISS ISO,ISO IEA,IMP ISO IEA,IEA,IMP ISO,ISO IEA,ISS ISO IEA,ISS,ISO IEA,IEA,ISS ISO,IEA,ISO,IMP,IDA IMP,IDA,ISO IBA IEA,IBA,IDA IGI ISO IEA,IBA,ISS ISO IBA IEA,ISO IBA,ISO IBA IEA,IBA,IBA,ISO IBA IEA,IEA,ISS,ISS ISO IBA IEA,IDA IMP ISO	APP,ARHGDIA,ARL2,BAMBI,BCL2,BCL2L1,BCL2L11,BDNF,BIRC5,BMI1,BMP2,BMPR2,CACNA2D1,CALU,CASP1,CASP3,CASR,CAT,CCL2,CCL20,CCN1,CCNA2,CCND1,CCND2,CCND3,CCNE1,CCNF,CD40,CD44,CDC14B,CDK5RAP1,CDKN1A,CDKN2A,CHORDC1,CHUK,CRHBP,CRIM1,DAZAP2,E2F1,EGFR,EIF2B2,ERBB4,ESR1
query_1	TRUE	2.5714e-43	8900	454	293	0.645374	0.0329213	GO:0032501	GO:BP	multicellular organismal process	27492	8813	GO:0008150	IMP,IDA ISO,IMP ISS ISO IBA IEA,IMP,IMP ISO IEA,IMP IGI,IGI ISS ISO IEA,IDA IMP IGI ISO TAS IEA,IGI,IMP IEA,ISS ISO IEA,IMP,IMP ISS ISO IBA IEA,ISO IEA,IDA IMP IGI IEA,IMP IGI ISO IEA,IMP IGI,IGI IEA,IDA IMP IGI ISO IBA IEA,IMP IGI,IDA IMP IGI ISS ISO IEA	ACP2,ACSL6,ACTA2,ADAMTS2,AGO2,ALDH1A3,ANLN,APP,ARID4B,ATAT1,ATF6,ATG9A,ATOH8,BAMBI,BCL2,BCL2L1,BCL2L11,BCL2L2,BDNF,BMI1,BMP2,BMPR2,BNIP2,BRCA1,CACNA2D1,CADM1,CAMP,CAMTA1,CAPRIN1,CASP1,CASP3,CASR,CAT,CCL2,CCL20,CCN1,CCNA2,CCND1,CCND2,CCNF,CCR3,CD40,CD44,CD
query_1	TRUE	2.92045e-43	4869	454	210	0.462555	0.04313	GO:0044267	GO:BP	cellular protein metabolic process	27492	12715	c("GO:0019538", "GO:0044260")	IDA ISO IBA IEA,IEA,IMP ISS ISO IEA,ISS ISO IBA IEA,IDA IMP IGI ISO IEA,IGI,IMP ISS ISO IBA IEA,IDA IGI ISO IEA,IEA,IMP ISO,IDA IMP ISO IBA,ISS ISO IEA,IDA IGI ISS IBA,ISS ISO IBA IEA,ISO IBA IEA,IMP ISS ISO IBA IEA,ISO IEA,ISO IEA,ISS ISO IEA,ISO,IMP,IGI	ABHD10,ACP2,AGO2,ANAPC16,APP,ARID4B,ATAT1,BCL2,BCL2L1,BCL2L11,BDNF,BIRC5,BMI1,BMP2,BMPR2,BRCA1,CAMP,CAMTA1,CAPRIN1,CASP1,CASP3,CCN1,CCNA2,CCND1,CCND2,CCND3,CCNE1,CCNF,CD40,CD44,CDC14B,CDC25A,CDK5RAP1,CDK6,CDK7,CDKN1A,CDKN2A,CDKN3,CHEK1,CHORDC1,CHUK,CREB1,
query_1	TRUE	2.92045e-43	5525	454	225	0.495595	0.040724	GO:0019538	GO:BP	protein metabolic process	27492	6775	c("GO:0043170", "GO:0044238", "GO:1901564")	IDA ISO IBA IEA,IEA,IEA,IEA,IMP IEA,IMP ISS ISO IEA,ISS ISO IBA IEA,IDA IMP IGI ISO IEA,IGI,IMP ISS ISO IBA IEA,IDA IMP IGI ISO IEA,IEA,IMP ISO,IDA IMP ISO IBA,ISS ISO IEA,IEA,IDA IGI ISS IBA,IGI ISS ISO IBA IEA,ISS ISO IBA IEA,IMP ISS ISO IBA IEA,ISO IEA	ABHD10,ACP2,ADAMTS14,ADAMTS15,ADAMTS2,AGO2,ANAPC16,APP,ARID4B,ATAT1,BCL2,BCL2L1,BCL2L11,BDNF,BIRC5,BLMH,BMI1,BMP2,BMPR2,BRCA1,CAMP,CAMTA1,CAPRIN1,CASP1,CASP3,CAT,CCN1,CCNA2,CCND1,CCND2,CCND3,CCNE1,CCNF,CD40,CD44,CDC14B,CDC25A,CDK5RAP1,CDK6,CDK7,CDKN1A,CDK
query_1	TRUE	2.94856e-43	3059	454	164	0.361233	0.0536123	GO:0009605	GO:BP	response to external stimulus	27492	3979	GO:0050896	IEA,IMP,IMP ISO IEA,ISO,IMP,IDA ISO IEA,IDA ISO IEA,IMP,IEP,IMP IEA,IEA,IDA ISO IBA IEA,IDA IMP ISO IBA IEA,IDA IMP ISS ISO IBA,IEA,ISO IEA,IEA,IDA IEP ISS ISO IBA IEA,IDA ISS ISO IBA IEA,ISO IEA,IEA,IDA ISO IBA IEA,IDA IBA IEA,IMP ISO IBA IEA,IEA,IMP ISO	ACTA2,ALDH1A3,APP,ARHGDIA,ATG9A,BCL2,BCL2L1,BDNF,BMP2,BMPR2,BNIP2,CADM1,CAMP,CASP1,CASP3,CASR,CAT,CCL2,CCL20,CCN1,CCND1,CCR3,CD40,CD47,CDK6,CDKN1A,CEBPB,CFH,CHEK1,CHUK,COL1A1,CREB1,CXCL12,CXCL3,CXCL5,CXCR4,DNMT3A,EGFR,EGR2,ESR1,ETS1,F2,FADD,FGF10,FGF2,FGF
query_1	TRUE	3.49779e-43	1903	454	129	0.284141	0.0677877	GO:0016310	GO:BP	phosphorylation	27492	5782	GO:0006796	IMP IGI ISO IEA,ISS ISO,IDA IGI,IDA IMP ISO IBA,ISS ISO,ISS ISO IBA IEA,ISO IBA IEA,ISO IEA,IMP,ISO IEA,ISO IBA IEA,IDA ISS ISO IBA IEA,ISO IBA,ISO IBA IEA,IDA ISS IBA IEA,IBA,ISO IBA IEA,IEA,ISS ISO IBA IEA,ISO IBA IEA,ISO IBA IEA,IDA IMP ISO IEA,IDA ISO	APP,ARL2,BCL2,BDNF,BIRC5,BMP2,BMPR2,CAMP,CASP3,CCN1,CCNA2,CCND1,CCND2,CCND3,CCNE1,CCNF,CD40,CD44,CDK5RAP1,CDK6,CDK7,CDKN1A,CDKN2A,CHEK1,CHORDC1,CHUK,CREB1,DAZAP2,EGFR,ERBB4,F2,FGF10,FGF2,FGF7,FGFR1,FGR,FLT3,FN1,FYN,GRB10,HCK,HES1,HIF1A,HIPK3,HK2,IFNG,IGF1
query_1	TRUE	5.24564e-43	3942	454	187	0.411894	0.0474378	GO:0010556	GO:BP	regulation of macromolecule biosynthetic process	27492	4709	c("GO:0009059", "GO:0009889", "GO:0060255")	IMP ISS ISO IEA,IDA IGI ISO IEA,IGI IBA IEA,IEA,IDA ISO IBA IEA,IDA ISS ISO IBA IEA,ISO IEA,IMP,ISO,ISS ISO,IDA IMP IGI IBA,IDA IMP IGI ISO IBA IEA,IMP ISO IEA,IMP ISS ISO IBA IEA,IDA IBA IEA,ISS ISO IEA,IDA,IMP,ISO,IDA ISO IEA,IMP IGI ISS ISO IEA,IGI ISS	AGO2,APP,ARID4B,ASXL2,ATF6,ATOH8,BAMBI,BCL2,BDNF,BIRC5,BMI1,BMP2,BMPR2,BRCA1,CAMTA1,CAPRIN1,CAT,CCL2,CCL20,CCN1,CCNA2,CCND1,CCND3,CCNE1,CD40,CDK5RAP1,CDK6,CDK7,CDKN1A,CDKN2A,CEBPB,CENPJ,CHEK1,CHUK,COL1A1,CREB1,CREBL2,DLX3,DMTF1,DNMT3A,E2F1,E2F2,E2F3,E2F6,
query_1	TRUE	5.47454e-43	2003	454	132	0.290749	0.0659011	GO:1901700	GO:BP	response to oxygen-containing compound	27492	24969	GO:0042221	ISO IEA,IMP ISO,IDA IMP,IEA,ISO,IMP,IEA,ISO IEA,ISO IEA,IEA,IDA IMP ISO,ISO IEA,IEA,ISO IBA IEA,IDA ISO IEA,IEA,IEA,IGI ISO,IDA,IDA IMP ISO IEA,IEA,IDA IEA,IDA,IDA,IDA,IMP,IDA ISS ISO IEA,IEA,IBA,IMP IBA IEA,IDA IEA,IEA,IDA ISS ISO IEA,ISO IEA,ISO,IDA,IDA	APP,BCL2,BCL2L1,BCL2L2,BDNF,BIRC5,BMI1,BRCA1,CACNA2D1,CAMP,CASP1,CASP3,CASR,CAT,CCL2,CCNA2,CCND1,CCND3,CDKN2A,CEBPB,CHUK,COL1A1,COL1A2,COL4A1,COL5A2,CREB1,CRHBP,CXCL12,CXCL3,CXCL5,DNMT3A,E2F1,EGFR,EGR2,EIF2B2,EIF4E,ESR1,FADD,FBXO32,FGF10,FOXP3,FYN,GPAM,GR
query_1	TRUE	8.02453e-43	3415	454	173	0.381057	0.0506589	GO:0010646	GO:BP	regulation of cell communication	27492	4793	c("GO:0007154", "GO:0050794")	ISO IEA,ISO,IGI ISO TAS IEA,ISO IEA,IEA,ISO IEA,ISO IEA,IDA ISO IBA IEA,ISS ISO IBA IEA,ISO,ISO IBA IEA,IDA IGI ISO IBA,IMP,IGI,IDA ISS ISO IBA IEA,ISO IEA,IMP IGI,ISO IEA,ISO IEA,IDA ISO,ISO IEA,IDA,IDA ISO IBA IEA,IBA,ISO IEA,IGI,ISO IBA IEA,IEA,ISO,ISO	ACTA2,ALDH1A3,APP,ARHGDIA,ASXL2,ATF6,BAMBI,BCL2,BCL2L1,BCL2L11,BCL2L2,BDNF,BIRC5,BMI1,BMP2,BMPR2,BNIP2,BRCA1,CAMTA1,CASP1,CASR,CAT,CCL2,CCL20,CCN1,CCND3,CD40,CD44,CD47,CDKN2A,CENPJ,CEP63,CHUK,COL1A1,CREB1,CRHBP,CRIM1,CXCL12,CXCL5,CXCR4,DAAM2,EGFR,EGR2,EIF
query_1	TRUE	1.13492e-42	3424	454	173	0.381057	0.0505257	GO:0023051	GO:BP	regulation of signaling	27492	7653	c("GO:0023052", "GO:0050789")	ISO IEA,ISO,IGI ISO TAS IEA,ISO IEA,IEA,ISO IEA,ISO IEA,IDA ISO IBA IEA,ISS ISO IBA IEA,ISO,ISO IBA IEA,IDA IGI ISO IBA,IMP,IGI,IDA ISS ISO IBA IEA,ISO IEA,IMP IGI,ISO IEA,ISO IEA,IDA ISO,ISO IEA,IDA,IDA ISO IBA IEA,IBA,ISO IEA,IGI,ISO IBA IEA,IEA,ISO,ISO	ACTA2,ALDH1A3,APP,ARHGDIA,ASXL2,ATF6,BAMBI,BCL2,BCL2L1,BCL2L11,BCL2L2,BDNF,BIRC5,BMI1,BMP2,BMPR2,BNIP2,BRCA1,CAMTA1,CASP1,CASR,CAT,CCL2,CCL20,CCN1,CCND3,CD40,CD44,CD47,CDKN2A,CENPJ,CEP63,CHUK,COL1A1,CREB1,CRHBP,CRIM1,CXCL12,CXCL5,CXCR4,DAAM2,EGFR,EGR2,EIF
query_1	TRUE	1.68676e-42	2576	454	149	0.328194	0.0578416	GO:0051246	GO:BP	regulation of protein metabolic process	27492	15716	c("GO:0019538", "GO:0051171", "GO:0060255", "GO:0080090")	IMP ISS ISO IEA,IDA IGI ISO IEA,IMP IGI,IEA,IMP ISO,IDA IMP ISO IBA,ISS ISO IEA,ISS,ISS ISO IBA IEA,ISO IEA,IMP ISO IBA IEA,ISO IEA,ISO IEA,ISS ISO IEA,ISO,IMP ISS ISO IEA,IGI ISO IEA,IBA,ISS ISO IBA IEA,ISO IBA,ISO IBA IEA,IBA,IBA,ISO IBA IEA,IEA,ISS,IMP	AGO2,APP,BCL2,BCL2L1,BCL2L11,BDNF,BIRC5,BMI1,BMP2,BMPR2,BRCA1,CAMP,CAMTA1,CAPRIN1,CASP1,CASP3,CCN1,CCNA2,CCND1,CCND2,CCND3,CCNE1,CCNF,CD40,CD44,CDC14B,CDK5RAP1,CDKN1A,CDKN2A,CHEK1,CHORDC1,CRIM1,CRTAP,DAZAP2,EGFR,EGLN2,EIF4E,EIF4G2,ERBB4,F2,FADD,FGF10,FGF2
query_1	TRUE	1.72201e-42	2056	454	133	0.292952	0.0646887	GO:0009891	GO:BP	positive regulation of biosynthetic process	27492	4213	c("GO:0009058", "GO:0009889", "GO:0009893")	ISO IEA,IDA IGI ISO IEA,IGI,IEA,IDA ISO IEA,ISS ISO IEA,ISO IEA,ISO,IDA IMP IGI ISO IEA,IMP ISO IEA,IMP ISS ISO IBA IEA,IDA,IMP ISO IEA,ISO,IDA ISO IEA,IMP IGI,ISO IBA IEA,IMP IGI,IBA,IMP ISO,IDA IMP IGI ISO IEA,IEA,IEA,ISO IEA,IDA IMP IGI ISO IEA,IEA,IDA	AGO2,APP,ARID4B,ASXL2,ATF6,ATOH8,BAMBI,BCL2L1,BMP2,BMPR2,BRCA1,CAMTA1,CCL2,CCL20,CCN1,CCNA2,CD40,CDK5RAP1,CDK7,CDKN2A,CEBPB,CENPJ,CHUK,COL1A1,CREB1,DLX3,DMTF1,E2F1,E2F2,E2F3,EGFR,EGR2,EIF4G2,ERBB4,ESR1,ETS1,F2,FADD,FGF10,FGF2,FGF7,FGFR1,FOXP3,GPAM,GTF2H1,
query_1	TRUE	2.90408e-42	2865	454	157	0.345815	0.0547993	GO:0009966	GO:BP	regulation of signal transduction	27492	4268	c("GO:0007165", "GO:0010646", "GO:0023051", "GO:0048583")	ISO IEA,ISO,IGI ISO IEA,ISO IEA,IEA,ISO IEA,ISO IEA,IDA ISO IBA IEA,ISS ISO IBA IEA,ISO,ISO IBA IEA,IGI ISO,IGI,IDA ISS ISO IBA IEA,ISO IEA,IMP IGI,ISO IEA,ISO IEA,IDA ISO,ISO IEA,IDA,ISO IBA IEA,IBA,ISO IEA,IGI,ISO IBA IEA,IEA,ISO,ISO IC,ISO IEA,IGI,IEA,	ACTA2,ALDH1A3,APP,ARHGDIA,ASXL2,ATF6,BAMBI,BCL2,BCL2L1,BCL2L11,BCL2L2,BDNF,BMI1,BMP2,BMPR2,BNIP2,BRCA1,CAMTA1,CASP1,CASR,CAT,CCL2,CCL20,CCN1,CCND3,CD40,CD44,CD47,CDKN2A,CENPJ,CEP63,CHUK,COL1A1,CRHBP,CRIM1,CXCL12,CXCL5,CXCR4,DAAM2,EGFR,ERBB4,ESR1,F2,FADD,F
query_1	TRUE	2.92237e-42	897	454	90	0.198238	0.100334	GO:0035239	GO:BP	tube morphogenesis	27492	10264	c("GO:0009653", "GO:0035295")	ISO IEA,ISS ISO IEA,IDA IMP IGI,IMP,IGI,IMP,ISO IEA,ISO IEA,IMP,ISO IEA,IMP TAS,IMP,IMP ISO IEA,ISO IBA IEA,IMP,ISO IEA,ISS ISO IEA,IEA,IMP,IEA,ISO IEA,IMP,IMP,ISS ISO IEA,IDA IMP IGI ISO TAS IEA,IDA IGI ISS ISO IEA,IMP IGI TAS,IMP,IEA,IEA,IDA,IMP IEP,IEA	AGO2,ATOH8,BCL2,BCL2L11,BMP2,BMPR2,BRCA1,CAMP,CASP3,CASR,CCL2,CCN1,CCR3,CD40,CFH,COL4A1,COL4A2,COL8A1,CXCL12,CXCR4,E2F2,EGFR,ESR1,ETS1,FGF10,FGF2,FGFR1,FMN1,FMNL3,FN1,GRN,HES1,HEY1,HIF1A,HK2,HMOX1,HOXA11,IGF1,IL10,IL1B,ITGA5,ITGB8,JAK1,JUN,LOXL2,LUZP1,MAP
query_1	TRUE	2.92237e-42	1704	454	121	0.26652	0.0710094	GO:0045595	GO:BP	regulation of cell differentiation	27492	13339	c("GO:0030154", "GO:0050793", "GO:0050794")	IDA IGI ISO,IEA,IMP,ISS ISO IEA,ISO IEA,IMP,IDA IMP ISO IBA IEA,IDA IMP IGI ISO IEA,IDA IMP ISO IEA,IMP,IMP,IDA ISO IEA,IGI,ISO,IMP ISS ISO IEA,IMP,IDA IMP IGI ISS ISO IBA IEA,ISO IEA,ISO IEA,ISO IEA,IDA IGI,ISO IEA,ISO IEA,IEA,IDA IBA,IDA ISO IEA,ISO IEA	APP,ASXL2,ATAT1,ATOH8,BAMBI,BCL2,BDNF,BMP2,BMPR2,BNIP2,CAPRIN1,CCN1,CCND1,CCNE1,CDK6,CDKN2A,CEBPB,COL1A1,COL5A1,COL5A2,CREB1,CRIM1,CXCL12,CXCR4,DAAM2,E2F1,EGFR,EGR2,EIF2B2,EIF4E,EIF4G2,ETS1,F2,FADD,FGF10,FGF2,FGFR1,FN1,FOXP3,GRN,HES1,HIF1A,HIF1AN,HOXA11,I
query_1	TRUE	5.3695e-42	1893	454	127	0.279736	0.0670893	GO:0010557	GO:BP	positive regulation of macromolecule biosynthetic process	27492	4710	c("GO:0009059", "GO:0009891", "GO:0010556", "GO:0010604")	ISO IEA,IDA IGI ISO IEA,IGI,IEA,IDA ISO IEA,ISS ISO IEA,ISO IEA,IDA IMP IGI ISO IEA,IMP ISO IEA,IMP ISS ISO IBA IEA,IDA,IMP,ISO,ISO IEA,IMP IGI,ISO IBA IEA,IMP IGI,IBA,IMP ISO,IDA IMP IGI ISO IEA,IEA,IEA,ISO IEA,IDA IMP IGI ISO IEA,IEA,IDA,IDA IGI ISS ISO	AGO2,APP,ARID4B,ASXL2,ATF6,ATOH8,BAMBI,BMP2,BMPR2,BRCA1,CAMTA1,CCL2,CCL20,CCN1,CCNA2,CD40,CDK5RAP1,CDK7,CDKN2A,CEBPB,CENPJ,CHUK,COL1A1,CREB1,DLX3,DMTF1,E2F1,E2F2,E2F3,EGFR,EGR2,EIF4G2,ERBB4,ESR1,ETS1,FADD,FGF10,FGF2,FGF7,FGFR1,FOXP3,GTF2H1,HES1,HIF1A,HOXA
query_1	TRUE	5.93311e-42	2403	454	143	0.314978	0.0595089	GO:0032268	GO:BP	regulation of cellular protein metabolic process	27492	8649	c("GO:0031323", "GO:0044267", "GO:0051246")	IMP ISS ISO IEA,IDA IGI ISO IEA,IGI,IEA,IMP ISO,IDA IMP ISO IBA,ISS ISO IEA,ISS,ISS ISO IBA IEA,ISO IEA,IMP ISO IBA IEA,ISO IEA,ISO IEA,ISS ISO IEA,ISO,IMP,IGI ISO IEA,IBA,ISS ISO IBA IEA,ISO IBA,ISO IBA IEA,IBA,IBA,ISO IBA IEA,IEA,ISS,IMP IGI ISS ISO IBA	AGO2,APP,BCL2,BCL2L1,BCL2L11,BDNF,BIRC5,BMI1,BMP2,BMPR2,BRCA1,CAMP,CAMTA1,CAPRIN1,CASP1,CASP3,CCN1,CCNA2,CCND1,CCND2,CCND3,CCNE1,CCNF,CD40,CD44,CDC14B,CDK5RAP1,CDKN1A,CDKN2A,CHEK1,CHORDC1,CRIM1,CRTAP,DAZAP2,EGFR,EIF4E,EIF4G2,ERBB4,F2,FADD,FGF10,FGF2,FGF7,
query_1	TRUE	1.48732e-41	2763	454	153	0.337004	0.0553746	GO:0006793	GO:BP	phosphorus metabolic process	27492	2751	GO:0044237	IBA IEA,ISO IBA,IDA IMP ISO IBA TAS IEA,IMP IGI ISO IEA,ISS ISO,IDA IGI,ISO,IDA IMP ISO IBA,ISS ISO,ISS ISO IBA IEA,ISO IBA IEA,ISO IEA,ISO IEA,IMP,ISO IEA,ISO IBA IEA,IDA ISS ISO IBA IEA,ISO IBA,ISO IBA IEA,IDA ISS IBA IEA,IBA,ISO IBA IEA,IEA,ISS IEA,IEA	ACP2,ACSL6,ADSS2,APP,ARL2,BCL2,BCL2L1,BDNF,BIRC5,BMP2,BMPR2,CAMP,CAMTA1,CASP3,CCN1,CCNA2,CCND1,CCND2,CCND3,CCNE1,CCNF,CD40,CD44,CDC14B,CDC25A,CDK5RAP1,CDK6,CDK7,CDKN1A,CDKN2A,CDKN3,CHEK1,CHORDC1,CHUK,CREB1,DAZAP2,EGFR,ERBB4,F2,FGF10,FGF2,FGF7,FGFR1,FGR,FL
query_1	TRUE	2.03963e-41	2010	454	130	0.286344	0.0646766	GO:0031328	GO:BP	positive regulation of cellular biosynthetic process	27492	8269	c("GO:0009891", "GO:0031325", "GO:0031326", "GO:0044249")	ISO IEA,IDA IGI ISO IEA,IGI,IEA,IDA ISO IEA,ISS ISO IEA,ISO IEA,ISO,IDA IMP IGI ISO IEA,IMP ISO IEA,IMP ISS ISO IBA IEA,IDA,IDA ISO IEA,IMP IGI,ISO IBA IEA,IMP IGI,IBA,IMP ISO,IDA IMP IGI ISO IEA,IEA,IEA,ISO IEA,IDA IMP IGI ISO IEA,IEA,IDA,IDA IGI ISS ISO	AGO2,APP,ARID4B,ASXL2,ATF6,ATOH8,BAMBI,BCL2L1,BMP2,BMPR2,BRCA1,CAMTA1,CCN1,CCNA2,CD40,CDK5RAP1,CDK7,CDKN2A,CEBPB,CENPJ,CHUK,COL1A1,CREB1,DLX3,DMTF1,E2F1,E2F2,E2F3,EGFR,EGR2,EIF4G2,ERBB4,ESR1,ETS1,FADD,FGF10,FGF2,FGF7,FGFR1,FOXP3,GPAM,GTF2H1,HES1,HIF1A,HOX
query_1	TRUE	2.07629e-41	1508	454	113	0.248899	0.0749337	GO:0009967	GO:BP	positive regulation of signal transduction	27492	4269	c("GO:0007165", "GO:0009966", "GO:0010647", "GO:0023056", "GO:0048584")	ISO IEA,ISO,ISO IEA,IEA,ISO IEA,ISO IEA,ISO,ISO,IDA ISS ISO IBA IEA,ISO IEA,IMP IGI,ISO IEA,IDA ISO,ISO IEA,IDA,IBA,IBA,ISO IEA,ISO IBA IEA,IEA,ISO IC,ISO IEA,IEA,ISO IEA,IGI,ISO,IEA,IDA IBA,ISS ISO IEA,IMP IGI ISS ISO IEA,ISO,IGI ISO IEA,IGI ISO IBA IEA,	ACTA2,ALDH1A3,APP,ASXL2,ATF6,BAMBI,BCL2L11,BDNF,BMP2,BMPR2,BNIP2,CAMTA1,CASP1,CASR,CAT,CCL2,CCL20,CCN1,CD40,CD44,CDKN2A,CENPJ,CHUK,COL1A1,CXCL12,CXCL5,CXCR4,DAAM2,EGFR,ERBB4,ESR1,F2,FADD,FGF10,FGF2,FGFR1,FGR,FN1,FYN,GRB10,HES1,HIF1A,IGF1,IGF1R,IL10,IL1B,I
query_1	TRUE	3.04101e-41	2745	454	152	0.334802	0.0553734	GO:0006796	GO:BP	phosphate-containing compound metabolic process	27492	2754	GO:0006793	IBA IEA,ISO IBA,IDA IMP ISO IBA TAS IEA,IMP IGI ISO IEA,ISS ISO,IDA IGI,ISO,IDA IMP ISO IBA,ISS ISO,ISS ISO IBA IEA,ISO IBA IEA,ISO IEA,ISO IEA,IMP,ISO IEA,ISO IBA IEA,IDA ISS ISO IBA IEA,ISO IBA,ISO IBA IEA,IDA ISS IBA IEA,IBA,ISO IBA IEA,IEA,ISS IEA,IEA	ACP2,ACSL6,ADSS2,APP,ARL2,BCL2,BCL2L1,BDNF,BIRC5,BMP2,BMPR2,CAMP,CAMTA1,CASP3,CCN1,CCNA2,CCND1,CCND2,CCND3,CCNE1,CCNF,CD40,CD44,CDC14B,CDC25A,CDK5RAP1,CDK6,CDK7,CDKN1A,CDKN2A,CDKN3,CHEK1,CHORDC1,CHUK,CREB1,DAZAP2,EGFR,ERBB4,F2,FGF10,FGF2,FGF7,FGFR1,FGR,FL
query_1	TRUE	3.19097e-41	1957	454	128	0.281938	0.0654062	GO:0045935	GO:BP	positive regulation of nucleobase-containing compound metabolic process	27492	13657	c("GO:0006139", "GO:0019219", "GO:0031325", "GO:0051173")	IMP ISO IEA,IDA IGI ISO IEA,IGI,IEA,IDA ISO IEA,ISS ISO IEA,ISO IEA,ISO,IDA IMP IGI ISO IEA,IMP ISO IEA,IMP ISS ISO IBA IEA,IDA,ISO IEA,IMP IGI,IDA ISO IBA IEA,IBA,IMP ISO,IDA IMP IGI ISO IEA,IEA,IEA,ISO IEA,IDA IMP IGI ISO IEA,IEA,IDA,IDA IGI ISS ISO IEA	AGO2,APP,ARID4B,ASXL2,ATF6,ATOH8,BAMBI,BCL2L1,BMP2,BMPR2,BRCA1,CAMTA1,CCN1,CCNA2,CD40,CDK7,CDKN2A,CEBPB,CENPJ,CHUK,COL1A1,CREB1,DLX3,DMTF1,E2F1,E2F2,E2F3,EGFR,EGR2,ERBB4,ESR1,ETS1,FADD,FGF10,FGF2,FGF7,FGFR1,FMN2,FOXP3,GTF2H1,HES1,HIF1A,HOXA11,IFNG,IFRD1,I
query_1	TRUE	4.73496e-41	5931	454	230	0.506608	0.0387793	GO:0009058	GO:BP	biosynthetic process	27492	3663	GO:0008152	ISO IBA,IDA IMP ISO IBA TAS IEA,IMP ISS ISO IEA,IDA IMP ISO IEA,IDA IGI ISO IEA,IGI IBA IEA,IEA,IDA ISO IBA IEA,IDA ISS ISO IBA IEA,ISO IEA,IMP,ISO,ISO,ISS ISO,IDA IMP IGI IBA,IDA IMP IGI ISO IBA IEA,IMP ISS ISO IEA,IMP ISS ISO IBA IEA,IDA IBA IEA,ISS ISO	ACSL6,ADSS2,AGO2,ALDH1A3,APP,ARID4B,ASXL2,ATF6,ATOH8,BAMBI,BCL2,BCL2L1,BDNF,BIRC5,BMI1,BMP2,BMPR2,BRCA1,CAMTA1,CAPRIN1,CAT,CCL2,CCL20,CCN1,CCNA2,CCND1,CCND3,CCNE1,CD40,CD47,CDK5RAP1,CDK6,CDK7,CDKN1A,CDKN2A,CEBPB,CENPJ,CHEK1,CHUK,COL1A1,COL4A2,COL5A1,CREB1
query_1	TRUE	6.57998e-41	4872	454	206	0.453744	0.0422824	GO:0009059	GO:BP	macromolecule biosynthetic process	27492	3664	c("GO:0043170", "GO:1901576")	IMP ISS ISO IEA,IDA IGI ISO IEA,IGI IBA IEA,IEA,IDA ISO IBA IEA,IDA ISS ISO IBA IEA,ISO IEA,IMP,ISO,ISS ISO,IDA IMP IGI IBA,IDA IMP IGI ISO IBA IEA,IMP ISS ISO IEA,IMP ISS ISO IBA IEA,IDA IBA IEA,ISS ISO IEA,IDA,IMP,ISO,IDA ISO IEA,IMP IGI ISS ISO IEA,IGI	AGO2,APP,ARID4B,ASXL2,ATF6,ATOH8,BAMBI,BCL2,BDNF,BIRC5,BMI1,BMP2,BMPR2,BRCA1,CAMTA1,CAPRIN1,CAT,CCL2,CCL20,CCN1,CCNA2,CCND1,CCND3,CCNE1,CD40,CDK5RAP1,CDK6,CDK7,CDKN1A,CDKN2A,CEBPB,CENPJ,CHEK1,CHUK,COL1A1,COL4A2,COL5A1,CREB1,CREBL2,DLX3,DMTF1,DNMT3A,DTD1,E
query_1	TRUE	7.53222e-41	1205	454	101	0.222467	0.0838174	GO:0010628	GO:BP	positive regulation of gene expression	27492	4775	c("GO:0010467", "GO:0010468", "GO:0010604")	ISS,IMP ISO IEA,ISO IEA,IMP,IDA IMP ISO IEA,ISO IEA,ISO IEA,ISO,IDA IMP ISO,IDA,IMP ISO IEA,ISO,IDA IBA,IMP IGI,IDA,ISO,IDA ISO IEA,IEA,ISO,ISO IEA,ISO IEA,IEA,ISO IEA,ISO IEA,IMP ISO IEA,IBA,IDA IBA,IBA,IDA,ISO IEA,IDA IMP,ISO IEA,ISO IEA,ISS ISO IEA,IDA	ACTA2,AGO2,APP,BLNK,BMP2,BRCA1,CADM1,CAMP,CASP1,CASR,CCL2,CCL20,CD40,CDK5RAP1,CDK6,CDKN2A,CEBPB,CHUK,CREB1,E2F1,EGFR,EIF4G2,ESR1,ETS1,FADD,FGF10,FGF2,FGF7,FGR,FN1,FOXP3,FUBP1,HES1,HIF1A,IFNG,IGF1,IL10,IL12RB2,IL1B,IL1R1,IL1RAP,IL1RL2,IL2,IL36B,IL6,IRAK1,I
query_1	TRUE	7.96849e-41	13203	454	359	0.790749	0.0271908	GO:0050789	GO:BP	regulation of biological process	27492	15336	c("GO:0008150", "GO:0065007")	ISO,ISS ISO IEA,IEA,IDA IMP ISS ISO IEA,IMP IGI ISO,ISS ISO IEA,IDA IMP IGI ISO TAS IEA,IDA IMP ISO IBA IEA,IGI IBA IEA,ISS ISO IEA,IEA,IMP IEA,IDA ISO IBA IEA,IMP,IDA ISS ISO IBA IEA,ISO ISA IBA IEA,IDA IMP IGI ISS ISO IBA IEA,IDA IMP IGI ISS ISO IBA IEA	ACSL6,ACTA2,ADAMTS14,AGO2,ALDH1A3,ANLN,APP,ARHGDIA,ARID4B,ARL2,ASXL2,ATAT1,ATF6,ATG9A,ATOH8,BAMBI,BCL2,BCL2L1,BCL2L11,BCL2L2,BDNF,BIRC5,BLNK,BMI1,BMP2,BMPR2,BNIP2,BRCA1,CACNA2D1,CADM1,CAMP,CAMTA1,CAPRIN1,CASP1,CASP3,CASR,CAT,CCL2,CCL20,CCN1,CCNA2,CCND1,CC
query_1	TRUE	1.46689e-40	1163	454	99	0.218062	0.0851247	GO:0060548	GO:BP	negative regulation of cell death	27492	17329	c("GO:0008219", "GO:0010941", "GO:0048523")	ISO,IDA IMP IGI ISS ISO IBA IEA,IDA IMP IGI ISS ISO IBA IEA,ISO IBA IEA,IDA IMP IGI ISO IBA,IMP ISS ISO IBA RCA,IGI,ISO IEA,ISO IEA,ISO IEA,ISO,IMP IBA,ISO,IEA,ISO,IDA,IGI,ISO,ISO IEA,ISO IBA IEA,ISS ISO,ISO,IMP IGI,IMP,ISS ISO IEA,ISS ISO IEA,ISO,ISO,IMP	APP,BCL2,BCL2L1,BCL2L2,BDNF,BIRC5,BMI1,BRCA1,CASP3,CAT,CCL2,CCN1,CCND2,CD44,CDKN1A,CEBPB,CEP63,CREB1,CXCL12,EGFR,ERBB4,ESR1,FADD,FGF10,FGF2,FMN2,FN1,FYN,GPAM,GRN,HCK,HIF1A,HIPK3,HMOX1,HSP90B1,IGF1,IGF1R,IL10,IL1B,IL2,IL6,ITCH,ITGA5,ITGA6,JUN,KIT,KITLG,LAM
query_1	TRUE	1.48769e-40	943	454	90	0.198238	0.0954401	GO:0045597	GO:BP	positive regulation of cell differentiation	27492	13341	c("GO:0030154", "GO:0045595", "GO:0048522", "GO:0051094")	ISO,IEA,ISS ISO IEA,ISO IEA,IMP,IDA IMP ISO IBA IEA,IDA IMP IGI ISO IEA,IMP ISO IEA,IMP,IMP,IDA ISO IEA,ISO,IDA IMP,ISO IEA,IDA IGI,ISO IEA,IEA,ISO IEA,IEA,IMP,ISO,IEA,ISS ISO IEA,ISO IEA,IDA IGI ISS ISO IEA,ISS ISO IBA IEA,IDA,IDA IMP TAS IEA,IDA ISO IEA	APP,ASXL2,ATOH8,BAMBI,BCL2,BDNF,BMP2,BMPR2,BNIP2,CAPRIN1,CCN1,CCNE1,CEBPB,COL1A1,CREB1,CXCL12,CXCR4,E2F1,EGFR,EGR2,EIF2B2,EIF4G2,ETS1,FADD,FGF2,FGFR1,FN1,FOXP3,HES1,HIF1A,HIF1AN,HOXA11,IFNG,IGF1,IL10,IL1B,IL1RL2,IL2,IL36B,IL6,JUN,KIT,KITLG,LCK,LOXL2,LTF,L
query_1	TRUE	1.56693e-40	1865	454	124	0.273128	0.0664879	GO:0010647	GO:BP	positive regulation of cell communication	27492	4794	c("GO:0007154", "GO:0010646", "GO:0048522")	ISO IEA,ISO,ISO TAS IEA,IEA,ISO IEA,ISO IEA,ISO,ISO,ISO,IDA ISS ISO IBA IEA,ISO IEA,IMP IGI,ISO IEA,IDA ISO,ISO IEA,IDA,IDA ISO IBA IEA,IBA,ISO IEA,ISO IBA IEA,IEA,ISO IC,ISO IEA,IEA,ISO IEA,IMP ISO,IGI,ISO,IEA,IDA IBA,ISS ISO IEA,IMP IGI ISS ISO IEA,ISO,	ACTA2,ALDH1A3,APP,ASXL2,ATF6,BAMBI,BCL2L1,BCL2L11,BDNF,BMP2,BMPR2,BNIP2,CAMTA1,CASP1,CASR,CAT,CCL2,CCL20,CCN1,CD40,CD44,CDKN2A,CENPJ,CHUK,COL1A1,CREB1,CXCL12,CXCL5,CXCR4,DAAM2,EGFR,ERBB4,ESR1,F2,FADD,FGF10,FGF2,FGFR1,FGR,FN1,FYN,GRB10,HES1,HIF1A,IFNG,IGF1
query_1	TRUE	1.56693e-40	1268	454	103	0.226872	0.0812303	GO:0009628	GO:BP	response to abiotic stimulus	27492	3998	GO:0050896	IEA,IMP IEA,ISO,IDA IMP,IMP,IMP,IEA,ISO IEA,IMP ISO,IDA IGI IEA,IEA,ISO IEA,ISO IEA,IEA,ISS ISO IEA,IMP,IEA,ISS ISO IEA,IDA IMP ISO IEA,IMP IEA,IDA,IEP IBA IEA,ISO,ISO IEA,IEA,IEA,IEA,ISO IEA,ISS ISO IBA IEA,ISO,IEA,ISO,ISS ISO IEA,IEA,IMP,ISO IEA,ISO IEA	ADSS2,APP,ARHGDIA,BCL2,BCL2L1,BMP2,BNIP2,BRCA1,CASP1,CASP3,CASR,CAT,CCL2,CCNA2,CCND1,CCND2,CD40,CDC25A,CDKN1A,CHEK1,CHORDC1,COL1A1,CREB1,CXCL12,CXCR4,DNMT3A,E2F1,EGFR,EGLN2,EIF2B2,FADD,FBXO32,FMN2,FOXP3,FYN,GRB2,H2AX,HIF1A,HIF1AN,HK2,HMOX1,HSP90B1,HYAL3,I
query_1	TRUE	2.16481e-40	1871	454	124	0.273128	0.0662747	GO:0023056	GO:BP	positive regulation of signaling	27492	7658	c("GO:0023051", "GO:0023052", "GO:0048518")	ISO IEA,ISO,ISO TAS IEA,IEA,ISO IEA,ISO IEA,ISO,ISO,ISO,IDA ISS ISO IBA IEA,ISO IEA,IMP IGI,ISO IEA,IDA ISO,ISO IEA,IDA,IDA ISO IBA IEA,IBA,ISO IEA,ISO IBA IEA,IEA,ISO IC,ISO IEA,IEA,ISO IEA,IMP ISO,IGI,ISO,IEA,IDA IBA,ISS ISO IEA,IMP IGI ISS ISO IEA,ISO,	ACTA2,ALDH1A3,APP,ASXL2,ATF6,BAMBI,BCL2L1,BCL2L11,BDNF,BMP2,BMPR2,BNIP2,CAMTA1,CASP1,CASR,CAT,CCL2,CCL20,CCN1,CD40,CD44,CDKN2A,CENPJ,CHUK,COL1A1,CREB1,CXCL12,CXCL5,CXCR4,DAAM2,EGFR,ERBB4,ESR1,F2,FADD,FGF10,FGF2,FGFR1,FGR,FN1,FYN,GRB10,HES1,HIF1A,IFNG,IGF1
query_1	TRUE	2.60312e-40	5763	454	225	0.495595	0.0390422	GO:0044249	GO:BP	cellular biosynthetic process	27492	12704	c("GO:0009058", "GO:0044237")	ISO IBA,IDA IMP ISO IBA TAS IEA,IMP ISS ISO IEA,IDA IMP ISO IEA,IDA IGI ISO IEA,IGI IBA IEA,IEA,IDA ISO IBA IEA,IDA ISS ISO IBA IEA,ISO IEA,IMP,ISO,ISO,ISS ISO,IDA IMP IGI IBA,IDA IMP IGI ISO IBA IEA,IMP ISS ISO IEA,IMP ISS ISO IBA IEA,IDA IBA IEA,ISS ISO	ACSL6,ADSS2,AGO2,ALDH1A3,APP,ARID4B,ASXL2,ATF6,ATOH8,BAMBI,BCL2,BCL2L1,BDNF,BIRC5,BMI1,BMP2,BMPR2,BRCA1,CAMTA1,CAPRIN1,CAT,CCN1,CCNA2,CCND1,CCND3,CCNE1,CD40,CD47,CDK5RAP1,CDK6,CDK7,CDKN1A,CDKN2A,CEBPB,CENPJ,CHEK1,CHUK,COL1A1,COL4A2,CREB1,CREBL2,DLX3,DMTF1
query_1	TRUE	2.91942e-40	1786	454	121	0.26652	0.0677492	GO:0051254	GO:BP	positive regulation of RNA metabolic process	27492	15724	c("GO:0010604", "GO:0016070", "GO:0045935", "GO:0051252")	IMP ISO IEA,IDA IGI ISO IEA,IGI,IEA,IDA ISO IEA,ISS ISO IEA,ISO IEA,IDA IMP IGI ISO IEA,IMP ISO IEA,IMP ISS ISO IBA IEA,IDA,ISO IEA,IMP IGI,ISO IBA IEA,IBA,IMP ISO,IDA IMP IGI ISO IEA,IEA,IEA,ISO IEA,IDA IMP IGI ISO IEA,IEA,IDA,IDA IGI ISS ISO IEA,ISO IEA	AGO2,APP,ARID4B,ASXL2,ATF6,ATOH8,BAMBI,BMP2,BMPR2,BRCA1,CAMTA1,CCN1,CCNA2,CD40,CDK7,CDKN2A,CEBPB,CENPJ,CHUK,COL1A1,CREB1,DLX3,DMTF1,E2F1,E2F2,E2F3,EGFR,EGR2,ERBB4,ESR1,ETS1,FADD,FGF10,FGF2,FGF7,FGFR1,FOXP3,GTF2H1,HES1,HIF1A,HOXA11,IFNG,IFRD1,IGF1,IKZF4,IL
query_1	TRUE	4.02049e-40	4718	454	201	0.442731	0.0426028	GO:0044271	GO:BP	cellular nitrogen compound biosynthetic process	27492	12718	c("GO:0034641", "GO:0044249")	ISO IBA,IDA IMP ISO IBA TAS IEA,IMP ISS ISO IEA,IDA IGI ISO IEA,IGI IBA IEA,IEA,IDA ISO IBA IEA,IDA ISS ISO IBA IEA,ISO IEA,ISO,ISO,ISS ISO,IDA IMP IGI IBA,IDA IMP IGI ISO IBA IEA,IMP ISO IEA,IMP ISS ISO IBA IEA,IDA IBA IEA,ISS ISO IEA,IDA,IDA ISO IEA,IMP	ACSL6,ADSS2,AGO2,APP,ARID4B,ASXL2,ATF6,ATOH8,BAMBI,BCL2L1,BDNF,BIRC5,BMI1,BMP2,BMPR2,BRCA1,CAMTA1,CAPRIN1,CAT,CCN1,CCNA2,CCND1,CCND3,CCNE1,CD40,CD47,CDK5RAP1,CDK6,CDK7,CDKN1A,CDKN2A,CEBPB,CENPJ,CHEK1,CHUK,COL1A1,COL4A2,CREB1,CREBL2,DLX3,DMTF1,DNMT3A,E2F1,
query_1	TRUE	4.14393e-40	5826	454	226	0.497797	0.0387916	GO:1901576	GO:BP	organic substance biosynthetic process	27492	24867	c("GO:0009058", "GO:0071704")	ISO IBA,IDA IMP ISO IBA TAS IEA,IMP ISS ISO IEA,IDA IMP ISO IEA,IDA IGI ISO IEA,IGI IBA IEA,IEA,IDA ISO IBA IEA,IDA ISS ISO IBA IEA,ISO IEA,IMP,ISO,ISO,ISS ISO,IDA IMP IGI IBA,IDA IMP IGI ISO IBA IEA,IMP ISS ISO IEA,IMP ISS ISO IBA IEA,IDA IBA IEA,ISS ISO	ACSL6,ADSS2,AGO2,ALDH1A3,APP,ARID4B,ASXL2,ATF6,ATOH8,BAMBI,BCL2,BCL2L1,BDNF,BIRC5,BMI1,BMP2,BMPR2,BRCA1,CAMTA1,CAPRIN1,CAT,CCL2,CCL20,CCN1,CCNA2,CCND1,CCND3,CCNE1,CD40,CDK5RAP1,CDK6,CDK7,CDKN1A,CDKN2A,CEBPB,CENPJ,CHEK1,CHUK,COL1A1,COL4A2,COL5A1,CREB1,CREB
query_1	TRUE	7.12764e-40	1654	454	116	0.255507	0.070133	GO:1903508	GO:BP	positive regulation of nucleic acid-templated transcription	27492	26566	c("GO:0097659", "GO:1902680", "GO:1903506")	ISO IEA,IDA IGI ISO IEA,IGI,IEA,IDA ISO IEA,ISS ISO IEA,ISO IEA,IDA IMP IGI ISO IEA,IMP ISO IEA,IMP ISS ISO IBA IEA,IDA,ISO IEA,IMP IGI,ISO IBA IEA,IBA,IMP ISO,IDA IMP IGI ISO IEA,IEA,IEA,ISO IEA,IDA IMP IGI ISO IEA,IEA,IDA,IDA IGI ISS ISO IEA,ISO IEA,IDA	AGO2,APP,ARID4B,ASXL2,ATF6,ATOH8,BAMBI,BMP2,BMPR2,BRCA1,CAMTA1,CCN1,CCNA2,CD40,CDK7,CDKN2A,CEBPB,CENPJ,CHUK,COL1A1,CREB1,DLX3,DMTF1,E2F1,E2F2,E2F3,EGFR,EGR2,ERBB4,ESR1,ETS1,FADD,FGF10,FGF2,FGF7,FGFR1,FOXP3,GTF2H1,HES1,HIF1A,HOXA11,IFNG,IFRD1,IGF1,IKZF4,IL
query_1	TRUE	7.12764e-40	1654	454	116	0.255507	0.070133	GO:0045893	GO:BP	positive regulation of transcription, DNA-templated	27492	13617	c("GO:0006351", "GO:0006355", "GO:1903508")	ISO IEA,IDA IGI ISO IEA,IGI,IEA,IDA ISO IEA,ISS ISO IEA,ISO IEA,IDA IMP IGI ISO IEA,IMP ISO IEA,IMP ISS ISO IBA IEA,IDA,ISO IEA,IMP IGI,ISO IBA IEA,IBA,IMP ISO,IDA IMP IGI ISO IEA,IEA,IEA,ISO IEA,IDA IMP IGI ISO IEA,IEA,IDA,IDA IGI ISS ISO IEA,ISO IEA,IDA	AGO2,APP,ARID4B,ASXL2,ATF6,ATOH8,BAMBI,BMP2,BMPR2,BRCA1,CAMTA1,CCN1,CCNA2,CD40,CDK7,CDKN2A,CEBPB,CENPJ,CHUK,COL1A1,CREB1,DLX3,DMTF1,E2F1,E2F2,E2F3,EGFR,EGR2,ERBB4,ESR1,ETS1,FADD,FGF10,FGF2,FGF7,FGFR1,FOXP3,GTF2H1,HES1,HIF1A,HOXA11,IFNG,IFRD1,IGF1,IKZF4,IL
query_1	TRUE	7.94303e-40	1656	454	116	0.255507	0.0700483	GO:1902680	GO:BP	positive regulation of RNA biosynthetic process	27492	25833	c("GO:0010557", "GO:0031328", "GO:0032774", "GO:0051254", "GO:2001141")	ISO IEA,IDA IGI ISO IEA,IGI,IEA,IDA ISO IEA,ISS ISO IEA,ISO IEA,IDA IMP IGI ISO IEA,IMP ISO IEA,IMP ISS ISO IBA IEA,IDA,ISO IEA,IMP IGI,ISO IBA IEA,IBA,IMP ISO,IDA IMP IGI ISO IEA,IEA,IEA,ISO IEA,IDA IMP IGI ISO IEA,IEA,IDA,IDA IGI ISS ISO IEA,ISO IEA,IDA	AGO2,APP,ARID4B,ASXL2,ATF6,ATOH8,BAMBI,BMP2,BMPR2,BRCA1,CAMTA1,CCN1,CCNA2,CD40,CDK7,CDKN2A,CEBPB,CENPJ,CHUK,COL1A1,CREB1,DLX3,DMTF1,E2F1,E2F2,E2F3,EGFR,EGR2,ERBB4,ESR1,ETS1,FADD,FGF10,FGF2,FGF7,FGFR1,FOXP3,GTF2H1,HES1,HIF1A,HOXA11,IFNG,IFRD1,IGF1,IKZF4,IL
query_1	TRUE	9.35743e-40	1164	454	98	0.215859	0.0841924	GO:0048646	GO:BP	anatomical structure formation involved in morphogenesis	27492	14961	c("GO:0009653", "GO:0032502")	IMP,ISO IEA,IGI,IMP ISS ISO IEA,IMP,IMP ISO IEA,IMP,ISO IEA,ISO IEA,ISO,IMP,IMP TAS,IMP,IMP ISO IEA,ISO IBA IEA,IMP,IMP,IGI,ISO IEA,ISS ISO IEA,ISO IEA,ISO IEA,IEA,IMP,IEA,ISO IEA,IMP,ISS ISO IEA,IDA IMP IGI ISO IBA TAS IEA,IDA IGI ISS ISO IEA,IMP IGI,IMP	ADAMTS15,AGO2,ALDH1A3,ATOH8,BCL2L11,BMP2,BMPR2,BRCA1,CAMP,CASP1,CASP3,CCL2,CCN1,CCR3,CD40,CFH,CFL2,COL1A1,COL4A1,COL4A2,COL5A1,COL5A2,COL8A1,CXCL12,CXCR4,E2F2,EGR2,ETS1,FGF10,FGF2,FGFR1,FHOD3,FMN1,FMNL3,FN1,GRB2,GRN,HES1,HEY1,HIF1A,HK2,HMOX1,HOXA11,IL10,I
query_1	TRUE	1.27236e-39	1606	454	114	0.251101	0.0709838	GO:0006468	GO:BP	protein phosphorylation	27492	2448	c("GO:0006464", "GO:0016310")	IMP IGI ISO IEA,IDA IGI,IDA IMP ISO IBA,ISS ISO,ISS ISO IBA IEA,ISO IBA IEA,ISO IEA,IMP,ISO IEA,ISO IBA IEA,IDA ISS ISO IBA IEA,ISO IBA,ISO IBA IEA,IDA ISS IBA IEA,IBA,ISO IBA IEA,IEA,ISS ISO IBA IEA,ISO IBA IEA,ISO IBA IEA,IDA IMP ISO IEA,IDA ISO,IDA ISS	APP,BCL2,BDNF,BIRC5,BMP2,BMPR2,CAMP,CASP3,CCN1,CCNA2,CCND1,CCND2,CCND3,CCNE1,CCNF,CD40,CD44,CDK5RAP1,CDK6,CDK7,CDKN1A,CDKN2A,CHEK1,CHORDC1,CHUK,CREB1,DAZAP2,EGFR,ERBB4,F2,FGF10,FGF2,FGF7,FGFR1,FGR,FLT3,FN1,FYN,HCK,HES1,HIPK3,IFNG,IGF1,IGF1R,IL12RB2,IL1B,I
query_1	TRUE	1.36791e-39	3972	454	182	0.400881	0.0458207	GO:0019219	GO:BP	regulation of nucleobase-containing compound metabolic process	27492	6477	c("GO:0006139", "GO:0031323", "GO:0051171", "GO:0080090")	IMP ISO IEA,IDA IGI ISO IEA,IGI IBA IEA,ISS ISO,IEA,IDA ISO IBA IEA,IDA ISS ISO IBA IEA,ISO IEA,ISO,ISO,ISS ISO,IDA IMP IGI IBA,IDA IMP IGI ISO IBA IEA,IMP ISO IEA,IMP ISS ISO IBA IEA,IDA IBA IEA,IDA,ISO IEA,IMP IGI,IGI ISS ISO IEA,IDA,IGI,IDA ISO IBA IEA	AGO2,APP,ARID4B,ARL2,ASXL2,ATF6,ATOH8,BAMBI,BCL2L1,BDNF,BIRC5,BMI1,BMP2,BMPR2,BRCA1,CAMTA1,CAT,CCN1,CCNA2,CCND1,CCND3,CCNE1,CD40,CDK6,CDK7,CDKN1A,CDKN2A,CEBPB,CENPJ,CHEK1,CHUK,COL1A1,CREB1,CREBL2,DLX3,DMTF1,DNMT3A,E2F1,E2F2,E2F3,E2F6,EGFR,EGR2,ERBB4,ESR1,
[truncated: 5,415 more rows]

## Sheet: gProfiler Targets miRNA UP
query	significant	adj_pvalue	term_size	query_size	intersection_size	precision	recall	term_id	source	term_name	effective_domain_size	source_order	parents	evidence_codes	intersection
[truncated: 4,647 more rows]
