# Supplementary material for: Deregulated mRNA and microRNA Expression Patterns in the Prefrontal Cortex of the BTBR Mouse Model of Autism
Source: Mol Neurobiol. 2025 Apr 14;62(8):10614–34. doi: 10.1007/s12035-025-04900-x (PMC12289737; doi:10.1007/s12035-025-04900-x)
Supplement: Supplementary file 8 — (XLSX 22.6 KB) [file 12035_2025_4900_MOESM8_ESM.xlsx]

## Sheet: Table 3
miRNAs	mean BTBR	mean Control	FC	Log2(FC)	p.value	adj_p.value
000543_hsa-miR-328_A	12.35	40	210000000	27.65	8.77e-05	0.00509
000378_hsa-let-7b_A	14.24	40	56900000	25.76	0.000256	0.00683
002260_hsa-miR-342-3p_A	15.08	40	31600000	24.92	0.00221	0.0211
000382_hsa-let-7f_A	15.95	40	17300000	24.05	0.00016	0.00595
001278_hsa-miR-486_A	16.37	40	13000000	23.63	0.000681	0.0104
002352_hsa-miR-652_A	17.05	40	8110000	22.95	9.97e-05	0.00509
000430_hsa-miR-92_A	17.23	40	7150000	22.77	2.23e-06	0.000683
002515_mmu-miR-337-5p_A	17.54	40	5770000	22.46	0.000135	0.00589
000439_hsa-miR-103_A	17.57	40	5670000	22.43	0.000435	0.00782
000546_hsa-miR-335_A	17.78	40	4890000	22.22	0.000952	0.0121
001306_mmu-miR-487b_B	17.99	40	4220000	22.01	0.000195	0.00595
000409_hsa-miR-27b_A	18.69	40	2600000	21.31	0.000351	0.0073
002618_mmu-miR-34b-3p_A	19.06	40	2010000	20.94	0.000425	0.00782
001947_mmu-miR-668_A	19.07	40	2000000	20.93	7.58e-05	0.00509
000580_hsa-miR-20a_A	19.14	40	1900000	20.86	3.87e-05	0.00509
000442_hsa-miR-106b_A	19.2	40	1830000	20.8	0.000358	0.0073
001322_rno-miR-381_A	20.24	40	891000	19.76	0.00156	0.0171
002048_rno-miR-190b_A	20.52	40	732000	19.48	0.00264	0.0212
002259_hsa-miR-340#_A	21.27	40	436000	18.73	0.00562	0.0389
000554_hsa-miR-361_A	21.89	40	283000	18.11	9.84e-05	0.00509
002249_hsa-miR-143_A	23.02	40	130000	16.99	0.00175	0.0184
000192_mmu-miR-329_A	24.37	40	50800	15.63	0.00271	0.0213
002422_hsa-miR-18a_A	25.68	40	20400	14.32	0.000268	0.00683
002616_mmu-miR-362-3p_A	25.99	40	16500	14.01	0.00124	0.0143
002378_hsa-miR-125b-1#_A	26.26	40	13600	13.74	0.00545	0.0388
000468_hsa-miR-146a_A	15.29	14.3	0.504	-0.99	0.0046	0.0343
002495_mmu-miR-31#_B	24.23	23.04	0.44	-1.18	0.00202	0.0206
002780_MMU-MIR-1198_B	19.73	18.51	0.428	-1.22	0.00242	0.0211
002185_hsa-miR-335#_A	20.73	19.5	0.427	-1.23	0.00263	0.0212
002542_mmu-miR-872#_B	23.57	22.21	0.39	-1.36	0.00253	0.0212
002017_mmu-miR-592_B	21.72	20.36	0.389	-1.36	0.00458	0.0343
000390_hsa-miR-15b_A	20.56	18.83	0.302	-1.73	0.00575	0.0389
001137_mmu-miR-345_B	24.42	22.51	0.266	-1.91	0.00496	0.0362
002139_hsa-miR-93#_B	21.03	19.05	0.253	-1.99	0.00126	0.0143
121203_MMU-MIR-1839-3P_B	21.4	19.38	0.245	-2.03	0.00602	0.0392
002601_mmu-miR-380-5p_A	21.68	19.29	0.192	-2.38	0.00585	0.0389
002058_rno-miR-148b-5p_B	26.3	23.41	0.135	-2.89	0.00771	0.0492
002304_hsa-miR-199a-3p_A	27.83	24.9	0.132	-2.92	0.000938	0.0121
002608_mmu-miR-770-5p_B	26.98	23.66	0.101	-3.31	0.0024	0.0211
002607_mmu-miR-665_A	40	27.9	0.000227	-12.1	0.00223	0.0211
121130_MMU-MIR-1941-3P_B	40	27.69	0.000197	-12.31	0.000178	0.00595
002866_MMU-MIR-1188_B	40	27.42	0.000163	-12.58	0.000711	0.0104
241015_MMU-MIR-466G_B	40	26.97	0.00012	-13.03	0.00238	0.0211
002230_hsa-miR-330-5p_A	40	26.52	8.76e-05	-13.48	0.00105	0.0128
002577_mmu-miR-193#_B	40	26.01	6.15e-05	-13.99	0.00064	0.0103
000548_hsa-miR-338_B	40	25	3.06e-05	-15	0.000636	0.0103
002079_rno-miR-24-1#_B	40	21.97	3.73e-06	-18.03	0.000291	0.00686
000399_hsa-miR-23a_A	40	20.54	1.38e-06	-19.46	0.000813	0.0113
