# Supplementary material for: Deregulated mRNA and microRNA Expression Patterns in the Prefrontal Cortex of the BTBR Mouse Model of Autism
Source: Mol Neurobiol. 2025 Apr 14;62(8):10614–34. doi: 10.1007/s12035-025-04900-x (PMC12289737; doi:10.1007/s12035-025-04900-x)
Supplement: Supplementary file 9 — (XLSX 30.4 KB) [file 12035_2025_4900_MOESM9_ESM.xlsx]

## Sheet: Predicted targets of miRNA DW
Predicted targets of miRNA DW
ABCF2
ABHD10
ACP2
ACSL6
ACTA2
ACTR1A
ADAMTS14
ADAMTS15
ADAMTS2
ADSS2
AGO2
ALDH1A3
ANAPC16
ANLN
APP
ARHGDIA
ARID4B
ARL2
ASXL2
ATAT1
ATF6
ATG9A
ATOH8
BAMBI
BCL2
BCL2L1
BCL2L11
BCL2L2
BDNF
BIRC5
BLMH
BLNK
BMI1
BMP2
BMPR2
BNIP2
BRCA1
C17orf80
C9orf152
CA12
CACNA2D1
CADM1
CALU
CAMP
CAMTA1
CAPRIN1
CARD8
CASP1
CASP3
CASR
CAT
CCL2
Ccl2
CCL20
CCN1
CCNA2
CCND1
CCND2
CCND3
CCNE1
CCNF
CCR3
CD1D
CD40
CD44
CD47
CDC14B
CDC25A
CDK5RAP1
CDK6
CDK7
CDKN1A
CDKN2A
CDKN3
CEBPB
CENPJ
CEP63
CFH
CFL2
CHEK1
CHORDC1
CHUK
CLCA2
CLDN12
COL13A1
COL1A1
COL1A2
COL4A1
COL4A2
COL4A5
COL5A1
COL5A2
COL8A1
COX4I2
CREB1
CREBL2
CRHBP
CRIM1
CRTAP
CSHL1
CXCL12
CXCL3
CXCL5
CXCL8
CXCR4
CYCS
DAAM2
DAZAP2
DIPK1A
DLX3
DMTF1
DNAJB4
DNMT3A
Dst
DTD1
E2F1
E2F2
E2F3
E2F6
ECHDC1
EGFR
EGLN2
EGR2
EIF2B2
EIF4E
EIF4G2
ERBB4
ESR1
ETS1
F2
FADD
FBXO32
FGF10
FGF2
FGF7
FGFR1
FGR
FHOD3
FLT3
FMN1
FMN2
FMNL3
FN1
FNDC3B
FOXP3
FUBP1
FYN
GALNT13
GALNT7
GATD3A/GATD3B
GFM1
GFPT1
GNL3L
GOLGA5
GOLPH3L
GPAM
GRB10
GRB2
GRN
GSTM4
GTF2H1
H2AX
H3-3A/H3-3B
HACE1
HARS1
HBP1
HCK
HDHD2
HERC6
HES1
HEY1
HIF1A
HIF1AN
HIPK3
HK2
HMGA1
HMOX1
HOXA11
HPF1
HSF2BP
HSP90B1
HSPA1A/HSPA1B
HYAL3
IFNG
IFRD1
IGF1
IGF1R
IGF2R
IKZF4
IL10
IL12RB2
IL1B
IL1R1
IL1RAP
IL1RAPL2
IL1RL2
IL2
IL36B
IL6
IL6R
IPO4
IRAK1
IRAK2
IRF5
ITCH
ITGA2
ITGA5
ITGA6
ITGB8
JAK1
JARID2
JUN
KCNN4
KIF23
KIT
KITLG
KPNA3
KRT14
KRT16
KRT17
KRT81
KRT86
LALBA
LAMC1
LAMTOR3
LAMTOR5
LATS2
LBP
LCK
LDAH
LDHA
LINC00662
LMNB1
LOXL2
LOXL4
LTF
LUZP1
LYN
LYPLA2
MAP2K1
MAP2K4
MAP3K12
MAPK14
MAPK3
MBP
MCL1
MCM10
MCPH1
MDH2
MEF2D
MET
METTL7A
MGAT4A
MICA
mir-9
MLLT11
MMP13
MMP16
MMP3
MMP9
MOV10
MR1
MRPL20
MSH2
MTA2
MTOR
MYB
MYH11
MYLIP
NAA15
NAPG
NCOA3
NEUROD1
NFIA
NFIX
NFKB1
NFKBIA
NID1
NID2
NIPAL2
NLGN1
NOS2
NOTCH1
NOTCH2
NOVA1
NPPA
Nppb
NPR3
NR4A3
NT5DC1
OGT
OLFML1
OMA1
OSGEPL1
P3H1
PA2G4
PAFAH1B2
PAK4
PAK5
PANX1
PAX8
PBLD
PCDH17
PDCD4
PDCD6IP
PDGFA
PDGFB
PDGFRA
PDIK1L
PFKM
PGLYRP1
PHKB
PHLDB2
PISD
PKD2
PLAG1
PLAU
PLEC
PLEKHA4
PLK1
PLOD2
PMP22
PMS1
PNN
PNP
PNPT1
POLE2
PON2
POU4F2
PPARA
PPARG
PPIF
PPP2R2A
PPP2R5C
PRDX6
PRIM1
prostaglandin
E2
PSAT1
PTAFR
PTEN
PTGES2
PTGS2
PTK2
PTK2B
PTPN11
PUDP
PURA
PWWP2A
PXN
PYGO2
RAB21
RAB30
RAB9B
RAD51C
RAD54L
RAF1
RARS1
RASA1
RB1
RBL2
RECK
RELA
RFT1
RGS5
RHOA
RHOC
RHOT1
RICTOR
RIDA
RNASEL
RNF144B
RNH1
RPS6
RPS6KB2
RTN4
RUNX1
RUNX2
S1PR1
SATB2
SDCBP2
SEC24A
SELE
SEPTIN3
SERPINE2
SFTPD
SHOC2
SKAP2
SLC12A2
SLC16A3
SLC16A6
SLC1A3
SLC25A22
SLC35A1
SLC35B3
SLC38A1
SLC38A5
SLC7A1
SMAD1
SMAD3
SMAD4
SMAD5
SMO
Snhg14
SOST
Sox2ot
SPARC
SPI1
SPTLC1
SQSTM1
SRC
SRF
SRPRA
SRPRB
SRSF2
STAT1
STAT3
STK40
SUZ12
SYT1
TAC3
TAGLN
TBX21
TCIM
TGFBR1
TGFBR2
TIA1
TIMELESS
TLR1
TLR10
TLR4
TLR7
TLR9
TMEM109
TMEM251
TMEM43
TMSB15A
TNF
TNFAIP3
TNFSF9
TNRC6B
TNRC6C
TOMM34
TP63
TP73
TPI1
Tpm1
TPM3
TPPP3
TRAF6
TRIM14
TRMT13
TRPS1
TUSC2
TXN2
TXNIP
UBE2Q1
UBE2S
UBE4A
UCP2
UGDH
UGP2
UHRF1
UTP15
VCAN
VEGFA
VIM
VPS45
VTI1B
VWCE
WEE1
WIPF1
WNT3A
WT1
YAP1
YES1
YIF1B
ZBTB7A
ZNF559
ZNF622
ZYX

## Sheet: Predicted targets of miRNA UP
Predicted targets of miRNA UP
AARSD1
ABCG2
ACP1
ADAMTS14
ADAMTS15
ADAMTS2
ADGRG1
ADORA2B
AFF3
AGO1
AGO2
AGO3
AGO4
AICDA
AKAP8
ANAPC1
APP
ARID4B
ATAD3B
ATP6V0A1
ATP6V1F
AURKB
BACE1
BAMBI
BAX
BBC3
BCL2
BCL2L1
BCL2L11
BCL7A
BLACAT1
BMP2K
BMPR2
BNIP2
BSG
CALCOCO2
CAMTA1
CAPG
CARHSP1
CASP3
CCN2
CCND1
CCNE1
CCNE2
CD44
CDC25A
CDC42
CDCA4
CDIPT
CDK6
CDKAL1
CDKN1A
CDKN1C
CDKN2AIP
CEBPA
CEMIP2
CHMP2A
CIAO2A
CNOT6
CNOT7
COIL
COL1A1
COL1A2
COL4A1
COL4A2
COL4A5
COL5A1
COL5A2
COL8A1
COMMD9
CREB1
CRIM1
CRKL
CRTAP
CSDE1
CSNK1D
CTNNBIP1
CXCL8
CYP1B1
DAD1
DDX20
DHX57
DICER1
DNMT3A
DOCK5
DRD3
DSP
Dst
DUSP12
DUSP23
E2F1
E2F2
E2F3
EGR2
EIF3J
EIF4G2
ENPP6
ESR1
F2
FADD
FADS2
FANCD2
FASN
FBXW11
FBXW7
FNDC3A
FNDC3B
FOXO1
GAK
GCA
GEMIN7
GRB2
GRPEL2
GSK3B
GTPBP3
GYS1
HBP1
HIF1A
HIPK3
HMGA1
HMGA2
Hmga2
HMOX1
HPAT5
HSF2
HYOU1
ICOS
IFI16
IFIT5
IFRD1
IGF1
IGF2BP1
IGF2BP2
IGF2BP3
IGFBP5
IKZF1
IPO4
ITCH
ITGA5
ITGB3
JAK1
KCNJ16
KIT
KLK10
KRAS
KRT19
LAMC1
LIN28A
LOC102555023
LOXL2
LOXL4
MAP2K4
MAP3K12
MAPK12
MAPK7
MAPRE1
MARS2
MDM2
MED28
MEF2C
MEF2D
MICA
MLLT1
MMP13
MMP3
MRM1
MRPS24
MRPS33
MTDH
MTPN
MTRR
MYC
MYLIP
NCOA3
NEDD4
NF2
NFIA
NID1
NID2
NOTCH1
NRAS
NXN
ODC1
OSBPL2
OSBPL8
OTULINL
P3H1
PAK5
PCGF1
PDGFA
PDGFB
PDPK1
PEX7
PGRMC1
PHB
PIAS3
PKD2
PKMYT1
PLAG1
PLEC
PLK1
PLOD2
PMAIP1
POLD2
POLR2C
PPARG
PPP1R7
PRC1
PRDM1
PRIM1
PRRC2A
PTEN
PTGS2
PTPN11
PURA
PXDN
PXN
PYGO2
RAB1B
RABGAP1L
RAS
RASA1
RB1
RBL2
RBM19
RDH10
RFFL
RHOB
RHOG
RPP38
RRP8
RTCA
RUNX1
RXRA
S1PR1
SCYL1
SEPTIN3
SERBP1
SIGMAR1
SLC1A4
SLC25A1
SLC25A13
SLC25A24
SLC25A32
SLC38A1
SMAD3
SMAD4
SMAD5
SMC1A
SMOX
SNAP23
Snhg8
SPARC
SPCS3
SPRYD4
SRF
SRM
ST14
STAT3
SYPL1
TAF9B
TAGLN
TBC1D2
TGFBR1
TGFBR2
THBS1
THRB
TLR4
TLR7
TNF
TOP2A
TP63
TPM1
Tpm1
TPM2
TRIM71
TRMT1
TTC9C
TUSC2
TWF1
TYMS
UGT8
UHRF1
VCAN
VEGFA
VIM
VPS39
VSNL1
WEE1
WNT1
ZBTB10
ZBTB7A
ZEB2

## Sheet: DEGs_miRNAtargets_intersections
DEGs_DW_vs_miRNA_UP_targets	DEGs_UP_vs_miRNA_DW_targets
TYMS	LOXL2
MAPRE1	SLC16A6
ODC1	GRN
CDC25A	SPARC
DOCK5	SHOC2
TPM1	PLK1
MICA	SLC38A1
CCND1	ETS1
BMP2K	DMTF1
ACP1	PTGS2
IFI16	CXCR4
ENPP6	FGF7
TRMT1	CD47
	NFKB1
	CCNA2
