# Supplementary material for: Deregulated mRNA and microRNA Expression Patterns in the Prefrontal Cortex of the BTBR Mouse Model of Autism
Source: Mol Neurobiol. 2025 Apr 14;62(8):10614–34. doi: 10.1007/s12035-025-04900-x (PMC12289737; doi:10.1007/s12035-025-04900-x)
Supplement: Supplementary file 10 — (XLSX 96.7 KB) [file 12035_2025_4900_MOESM10_ESM.xlsx]

## Sheet: DAVID Targets miRNA DW
Category	Term	Count	%	PValue	Genes	List Total	Pop Hits	Pop Total	Fold Enrichment	Bonferroni	Benjamini	FDR
KEGG_PATHWAY	mmu05206:MicroRNAs in cancer	49	10.79295154185022	4.626860329330818E-30	CDKN1A, BMPR2, PTEN, BRCA1, BMI1, CCND2, CCND1, PLAU, CASP3, PDGFRA, MAP2K1, TPM1, DNMT3A, KIF23, MMP9, RHOA, CDC25A, MMP16, CCNE1, ITGA5, RAF1, MET, CD44, NOTCH2, NOTCH1, PDGFB, PDGFA, PTGS2, SLC7A1, EGFR, BCL2L11, E2F1, HMOX1, E2F2, E2F3, MAPK3, PAK4, MCL1, STAT3, MTOR, NFKB1, VEGFA, CDK6, PDCD4, BCL2, GRB2, VIM, RECK, BCL2L2	269	146	6017	7.507078474308703	1.3140283335299523E-27	1.3140283335299523E-27	8.605960212555322E-28
KEGG_PATHWAY	mmu05200:Pathways in cancer	81	17.841409691629956	1.427029518411233E-29	RB1, CDKN1A, SPI1, FLT3, PTEN, LAMC1, ETS1, IGF1R, CCND3, FGF7, CCND2, CCND1, HEY1, CASP3, JAK1, PDGFRA, MAP2K1, CHUK, TPM3, NCOA3, MMP9, TGFBR1, RHOA, TGFBR2, RUNX1, CCNA2, SMO, MSH2, COL4A2, COL4A1, CCNE1, TRAF6, KIT, BIRC5, ITGA6, PPARG, RAF1, MET, NOTCH2, NOTCH1, PDGFB, PDGFA, CXCR4, PTGS2, HIF1A, EGFR, RELA, HSP90B1, BCL2L11, E2F1, HMOX1, E2F2, HES1, E2F3, FADD, MAPK3, GSTM4, JUN, SMAD4, EGL…	269	449	6017	4.0352124920310315	4.052763832287901E-27	2.0263819161439505E-27	1.3271374521224466E-27
KEGG_PATHWAY	mmu04151:PI3K-Akt signaling pathway	54	11.894273127753303	4.926744357836459E-20	CDKN1A, FLT3, PTEN, PPP2R2A, BRCA1, LAMC1, IGF1R, CCND3, FGF7, CCND2, CCND1, ITGB8, JAK1, PDGFRA, MAP2K1, CHUK, RPS6, PPP2R5C, RBL2, CREB1, COL4A2, COL4A1, CCNE1, KIT, ITGA6, ITGA5, RAF1, MET, PDGFB, PDGFA, EGFR, RELA, HSP90B1, BCL2L11, ERBB4, EIF4E, MAPK3, MCL1, BDNF, FN1, IGF1, PTK2, MTOR, NFKB1, VEGFA, COL1A1, CDK6, COL1A2, RPS6KB2, BCL2, GRB2, BCL2L1, FGF10, FGFR1	269	287	6017	4.208618836055594	1.3991953976255544E-17	4.6639846587518475E-18	3.0545815018586045E-18
KEGG_PATHWAY	mmu05161:Hepatitis B	37	8.149779735682818	9.181440740387562E-19	RB1, CDKN1A, SRC, RELA, IRAK1, CASP3, E2F1, E2F2, PTK2B, E2F3, FADD, JAK1, MAPK3, MAP2K4, EGR2, MAP2K1, JUN, SMAD4, SMAD3, CHUK, STAT1, STAT3, MAPK14, MMP9, NFKB1, TGFBR1, TGFBR2, CCNA2, NFKBIA, CREB1, CCNE1, TRAF6, BCL2, CYCS, BIRC5, GRB2, RAF1	269	139	6017	5.954079858789548	2.6075291702700676E-16	6.518822925675169E-17	4.2693699442802166E-17
KEGG_PATHWAY	mmu05215:Prostate cancer	29	6.387665198237885	6.059691360130046E-17	RB1, CDKN1A, PTEN, PDGFB, PDGFA, EGFR, RELA, IGF1R, HSP90B1, CCND1, PLAU, E2F1, E2F2, E2F3, MAPK3, PDGFRA, MAP2K1, CHUK, IGF1, MMP9, MTOR, NFKB1, NFKBIA, CREB1, CCNE1, BCL2, GRB2, RAF1, FGFR1	269	91	6017	7.128273213775073	3.1530333899354446E-14	3.441904692553866E-15	2.2542051859683773E-15
KEGG_PATHWAY	mmu05212:Pancreatic cancer	25	5.506607929515418	4.572587434382452E-15	RB1, CDKN1A, EGFR, RELA, CCND1, E2F1, E2F2, E2F3, JAK1, MAPK3, MAP2K1, SMAD4, SMAD3, CHUK, STAT1, STAT3, MTOR, NFKB1, TGFBR1, VEGFA, TGFBR2, CDK6, RPS6KB2, RAF1, BCL2L1	269	75	6017	7.456009913258984	1.2927436898735323E-12	2.1643580522743607E-13	1.4175021046585602E-13
KEGG_PATHWAY	mmu05222:Small cell lung cancer	25	5.506607929515418	1.0504325777429303E-13	RB1, CDKN1A, PTEN, LAMC1, PTGS2, RELA, CCND1, CASP3, E2F1, E2F2, E2F3, CHUK, FN1, PTK2, NFKB1, NFKBIA, CDK6, COL4A2, COL4A1, CCNE1, TRAF6, BCL2, CYCS, ITGA6, BCL2L1	269	85	6017	6.578832276404985	2.9827695868789306E-11	4.2617550296998885E-12	2.7911494208597865E-12
KEGG_PATHWAY	mmu05169:Epstein-Barr virus infection	35	7.709251101321586	1.3608610778303074E-13	RB1, CDKN1A, CD40, TNFAIP3, RELA, CCND3, CCND2, BCL2L11, CCND1, IRAK1, CASP3, BLNK, E2F1, E2F2, HES1, E2F3, FADD, JAK1, LYN, MAP2K4, JUN, CHUK, STAT1, STAT3, MAPK14, NFKB1, CCNA2, NFKBIA, CDK6, CCNE1, TRAF6, BCL2, CYCS, VIM, CD44	269	176	6017	4.448187732342007	3.865618936060855E-11	4.831056826297591E-12	3.1640020059554647E-12
KEGG_PATHWAY	mmu05163:Human cytomegalovirus infection	37	8.149779735682818	2.0041073614336376E-13	RB1, CDKN1A, SRC, PXN, CXCR4, PTGS2, EGFR, RELA, CCND1, CASP3, E2F1, CCL2, E2F2, PTK2B, E2F3, FADD, JAK1, MAPK3, PDGFRA, MAP2K1, CHUK, IL1R1, STAT3, MAPK14, PTK2, RHOA, MTOR, NFKB1, VEGFA, NFKBIA, CDK6, CXCL12, CREB1, RPS6KB2, CYCS, GRB2, RAF1	269	199	6017	4.158879901365563	5.6912252688334775E-11	6.324072118301701E-12	4.141821880296184E-12
KEGG_PATHWAY	mmu05165:Human papillomavirus infection	45	9.911894273127754	2.5644845465162755E-13	NOTCH2, RB1, CDKN1A, NOTCH1, PXN, PTEN, PPP2R2A, LAMC1, PTGS2, EGFR, RELA, CCND3, CCND2, CCND1, HEY1, CASP3, E2F1, ITGB8, HES1, FADD, JAK1, MAPK3, MAP2K1, CHUK, STAT1, FN1, PPP2R5C, PTK2, MTOR, NFKB1, VEGFA, RBL2, CCNA2, COL1A1, CDK6, COL1A2, CREB1, COL4A2, COL4A1, CCNE1, RPS6KB2, GRB2, ITGA6, ITGA5, RAF1	269	291	6017	3.4589736710995287	7.283507130750877E-11	6.986192230199188E-12	4.575463925412144E-12
KEGG_PATHWAY	mmu05205:Proteoglycans in cancer	35	7.709251101321586	2.7059195257813757E-13	CDKN1A, SRC, PXN, HIF1A, EGFR, IGF1R, CCND1, PLAU, ERBB4, CASP3, MAPK3, MAP2K1, RPS6, STAT3, FN1, PTPN11, IGF1, MAPK14, ESR1, MMP9, PTK2, RHOA, MTOR, VEGFA, COL1A1, COL1A2, SMO, RPS6KB2, PDCD4, GRB2, ITGA5, RAF1, MET, CD44, FGFR1	269	180	6017	4.349339116067741	7.683942371272678E-11	6.986192230199188E-12	4.575463925412144E-12
KEGG_PATHWAY	mmu01522:Endocrine resistance	25	5.506607929515418	3.2280103957672063E-13	NOTCH2, RB1, CDKN1A, NOTCH1, SRC, EGFR, IGF1R, CCND1, E2F1, E2F2, E2F3, MAPK3, MAP2K1, JUN, NCOA3, IGF1, MAPK14, ESR1, MMP9, PTK2, MTOR, RPS6KB2, BCL2, GRB2, RAF1	269	89	6017	6.28315442128566	9.169021097932273E-11	7.639624603315722E-12	5.003416113439169E-12
KEGG_PATHWAY	mmu01521:EGFR tyrosine kinase inhibitor resistance	23	5.066079295154185	4.942182541427021E-13	PDGFRA, MAP2K1, SRC, RPS6, STAT3, PTEN, PDGFB, PDGFA, IGF1, MTOR, EGFR, IGF1R, VEGFA, BCL2L11, RPS6KB2, BCL2, GRB2, RAF1, MET, EIF4E, JAK1, BCL2L1, MAPK3	269	75	6017	6.859529120198266	1.40373046519926E-10	1.0796768013579032E-11	7.071122713118662E-12
KEGG_PATHWAY	mmu05218:Melanoma	21	4.6255506607929515	5.645807985200859E-13	RB1, PDGFRA, MAP2K1, CDKN1A, PTEN, PDGFB, PDGFA, IGF1, EGFR, IGF1R, FGF7, CDK6, CCND1, E2F1, E2F2, E2F3, RAF1, MET, FGFR1, MAPK3, FGF10	269	61	6017	7.700469254677311	1.6033174787821736E-10	1.1452924769978885E-11	7.500859180338285E-12
KEGG_PATHWAY	mmu05224:Breast cancer	29	6.387665198237885	6.107993596463431E-13	NOTCH2, RB1, CDKN1A, NOTCH1, PTEN, BRCA1, EGFR, IGF1R, FGF7, CCND1, HEY1, E2F1, E2F2, HES1, E2F3, MAPK3, MAP2K1, JUN, NCOA3, IGF1, ESR1, MTOR, CDK6, KIT, RPS6KB2, GRB2, RAF1, FGF10, FGFR1	269	126	6017	5.148197321059775	1.7347989711424816E-10	1.1564467875970763E-11	7.573912059614655E-12
REACTOME_PATHWAY	R-MMU-9006934~Signaling by Receptor Tyrosine Kinases	48	10.572687224669604	6.663831703240235E-13	YAP1, SRC, FLT3, SRF, PXN, PDGFB, PDGFA, EGFR, IGF1R, FGF7, ERBB4, GRB10, PTK2B, FYN, RICTOR, MAPK3, LYN, PDGFRA, EGR2, MAP2K1, YES1, BDNF, STAT3, FN1, PTPN11, IGF1, MAPK14, ESR1, MMP9, PTK2, RHOA, MTOR, VEGFA, COL1A1, ITCH, COL1A2, CREB1, COL4A2, COL5A1, COL4A1, LCK, RASA1, KIT, COL5A2, TLR9, GRB2, FGF10, FGFR1	280	361	6775	3.2172536604669566	6.357034898485381E-10	6.357295444891184E-10	5.657593116050959E-10
KEGG_PATHWAY	mmu04510:Focal adhesion	34	7.488986784140969	1.5050141084080993E-12	SRC, PXN, PTEN, PDGFB, PDGFA, LAMC1, EGFR, IGF1R, CCND3, CCND2, CCND1, ITGB8, FYN, MAPK3, PAK4, PDGFRA, MAP2K1, JUN, FN1, IGF1, PTK2, RHOA, VEGFA, COL1A1, COL1A2, COL4A2, COL4A1, ZYX, BCL2, GRB2, ITGA6, ITGA5, RAF1, MET	269	180	6017	4.225072284180091	4.2742520633964887E-10	2.6714000424243762E-11	1.7495789010244154E-11
KEGG_PATHWAY	mmu05220:Chronic myeloid leukemia	22	4.845814977973569	3.506925554437285E-12	RB1, SMAD4, MAP2K1, CDKN1A, SMAD3, CHUK, PTPN11, RELA, NFKB1, TGFBR1, RUNX1, TGFBR2, NFKBIA, CDK6, CCND1, E2F1, E2F2, GRB2, E2F3, RAF1, BCL2L1, MAPK3	269	74	6017	6.649954787501256	9.959801872128082E-10	5.858628573295229E-11	3.836989136031383E-11
KEGG_PATHWAY	mmu05167:Kaposi sarcoma-associated herpesvirus infection	32	7.048458149779736	4.561385937164654E-12	RB1, CDKN1A, SRC, PDGFB, PTGS2, HIF1A, RELA, CCND1, CASP3, E2F1, E2F2, E2F3, FADD, JAK1, MAPK3, LYN, MAP2K4, MAP2K1, JUN, CHUK, STAT1, STAT3, MAPK14, MTOR, NFKB1, VEGFA, NFKBIA, HCK, CDK6, CREB1, CYCS, RAF1	269	166	6017	4.311909347426882	1.2954237682549774E-9	7.196853367526455E-11	4.713432135070143E-11
KEGG_PATHWAY	mmu05160:Hepatitis C	27	5.947136563876652	1.769612366462176E-11	RB1, RNASEL, CDKN1A, PPP2R2A, EGFR, RELA, CCND1, CASP3, E2F1, E2F2, E2F3, FADD, JAK1, MAPK3, MAP2K1, CHUK, STAT1, STAT3, NFKB1, NFKBIA, CDK6, TRAF6, CLDN12, CYCS, GRB2, PPARA, RAF1	269	124	6017	4.87045808849982	5.025714511219803E-9	2.6451048003960946E-10	1.7323573692734984E-10
REACTOME_PATHWAY	R-MMU-199418~Negative regulation of the PI3K/AKT network	22	4.845814977973569	2.5105322873209435E-11	PDGFRA, SRC, FLT3, PTEN, PDGFB, PDGFA, PTPN11, PPP2R5C, IL1RAP, ESR1, EGFR, FGF7, IRAK1, ERBB4, LCK, TRAF6, KIT, GRB2, FYN, FGFR1, MAPK3, FGF10	280	87	6775	6.11863711001642	2.395051523773617E-8	1.19752390105209E-8	1.0657209559677405E-8
KEGG_PATHWAY	mmu05166:Human T-cell leukemia virus 1 infection	34	7.488986784140969	3.533728913590926E-11	RB1, CDKN1A, CD40, SPI1, ANAPC16, SRF, PTEN, ETS1, RELA, CCND3, CCND2, CCND1, E2F1, E2F2, E2F3, JAK1, MAPK3, MAP2K4, EGR2, MAP2K1, JUN, SMAD4, SMAD3, CHUK, IL1R1, NFKB1, TGFBR1, TGFBR2, CCNA2, NFKBIA, CREB1, CCNE1, LCK, BCL2L1	269	201	6017	3.783646821653812	1.0035789976825527E-8	5.017895057299115E-10	3.2863678896395616E-10
REACTOME_PATHWAY	R-MMU-6811558~PI5P, PP2A and IER3 Regulate PI3K/AKT Signaling	21	4.6255506607929515	3.809506838765464E-11	PDGFRA, SRC, FLT3, PDGFB, PDGFA, PTPN11, PPP2R5C, IL1RAP, ESR1, EGFR, FGF7, IRAK1, ERBB4, LCK, TRAF6, KIT, GRB2, FYN, FGFR1, MAPK3, FGF10	280	80	6775	6.3515625	3.6342708176206884E-8	1.2114231747274176E-8	1.0780904353706263E-8
WIKIPATHWAYS	WP85~Focal adhesion	35	7.709251101321586	4.0626940774593947E-11	SRC, PXN, PTEN, PDGFB, PDGFA, LAMC1, EGFR, CCND3, CCND2, CCND1, ITGB8, FYN, PAK4, PDGFRA, MAP2K1, JUN, FN1, IGF1, PTK2, RHOA, VEGFA, COL1A1, HCK, COL1A2, COL4A2, COL5A1, COL4A1, COL5A2, ZYX, BCL2, GRB2, ITGA6, ITGA5, RAF1, MET	210	163	3467	3.544989775051125	5.931534152736617E-9	5.97216029386531E-9	4.143947959008582E-9
REACTOME_PATHWAY	R-MMU-69236~G1 Phase	15	3.303964757709251	1.1606443625172202E-10	LYN, RB1, CDKN1A, SRC, PPP2R2A, RBL2, CDK7, CCND3, CDK6, CCND2, CCND1, CCNE1, E2F1, E2F2, E2F3	280	38	6775	9.551221804511277	1.1072551864277358E-7	2.2145094436828563E-8	1.97077412755424E-8
REACTOME_PATHWAY	R-MMU-69231~Cyclin D associated events in G1	15	3.303964757709251	1.1606443625172202E-10	LYN, RB1, CDKN1A, SRC, PPP2R2A, RBL2, CDK7, CCND3, CDK6, CCND2, CCND1, CCNE1, E2F1, E2F2, E2F3	280	38	6775	9.551221804511277	1.1072551864277358E-7	2.2145094436828563E-8	1.97077412755424E-8
KEGG_PATHWAY	mmu04659:Th17 cell differentiation	21	4.6255506607929515	1.162266602382895E-10	SMAD4, JUN, SMAD3, CHUK, STAT1, IL1R1, STAT3, IL1RAP, MAPK14, HIF1A, MTOR, RELA, NFKB1, TGFBR1, RUNX1, TGFBR2, NFKBIA, LCK, TBX21, JAK1, MAPK3	269	79	6017	5.94593195614324	3.300838080644297E-8	1.5718272146511534E-9	1.0294361335391357E-9
WIKIPATHWAYS	WP512~ID signaling pathway	17	3.7444933920704844	1.1816292694456522E-10	RB1, SMAD1, SMAD4, SMAD3, BMPR2, IGF1, SMAD5, RELA, NFKB1, IGF1R, VEGFA, RBL2, CCNA2, BMP2, LCK, CCNE1, HES1	210	38	3467	7.385839598997493	1.72517867769173E-8	8.684975130425544E-9	6.026309274172826E-9
KEGG_PATHWAY	mmu05162:Measles	24	5.286343612334802	1.624356014960259E-10	JUN, CHUK, STAT1, STAT3, TNFAIP3, RELA, NFKB1, NFKBIA, CCND3, CDK6, CCND2, IRAK1, CCND1, CCNE1, CASP3, TRAF6, TLR9, BCL2, CYCS, TLR7, FADD, RAB9B, JAK1, BCL2L1	269	107	6017	5.017128165931278	4.613171511458347E-8	2.0491582630529178E-9	1.3420543553797278E-9
KEGG_PATHWAY	mmu05207:Chemical carcinogenesis - receptor activation	29	6.387665198237885	1.6595295792329967E-10	NOTCH2, RB1, SRC, EGFR, RELA, HSP90B1, CCND3, FGF7, CCND1, E2F1, KPNA3, MAPK3, GSTM4, MAP2K1, JUN, STAT3, ESR1, MTOR, NFKB1, CDC25A, VEGFA, CREB1, RPS6KB2, BCL2, BIRC5, GRB2, PPARA, RAF1, FGF10	269	157	6017	4.131674283143513	4.713062762284892E-8	2.0491582630529178E-9	1.3420543553797278E-9
KEGG_PATHWAY	mmu05235:PD-L1 expression and PD-1 checkpoint pathway in cancer	21	4.6255506607929515	1.8983832279673275E-10	MAP2K1, JUN, CHUK, STAT1, STAT3, PTEN, PTPN11, MAPK14, HIF1A, MTOR, RELA, EGFR, NFKB1, NFKBIA, LCK, TRAF6, RPS6KB2, TLR9, RAF1, JAK1, MAPK3	269	81	6017	5.799118821423654	5.391409485522303E-8	2.246420153094671E-9	1.4712470016746788E-9
REACTOME_PATHWAY	R-MMU-1257604~PIP3 activates AKT signaling	32	7.048458149779736	2.4453914787966685E-10	CDKN1A, SRC, FLT3, PTEN, PDGFB, PDGFA, IL1RAP, BMI1, EGFR, FGF7, IRAK1, ERBB4, FYN, RICTOR, MTA2, MAPK3, SUZ12, PDGFRA, PTPN11, PPP2R5C, ESR1, MTOR, CREB1, LCK, TRAF6, KIT, RPS6KB2, GRB2, LAMTOR3, FGF10, LAMTOR5, FGFR1	280	207	6775	3.740510697032436	2.3329033782548692E-7	3.888172451286703E-8	3.460228942497286E-8
WIKIPATHWAYS	WP373~IL-3 signaling pathway	25	5.506607929515418	2.447163847213265E-10	SPI1, SRC, PXN, BCL2L11, FYN, JAK1, MAPK3, LYN, MAP2K1, STAT1, STAT3, PTPN11, MAPK14, MMP9, PTK2, NFKB1, HCK, CREB1, LCK, RPS6KB2, BCL2, BIRC5, GRB2, RAF1, BCL2L1	210	91	3467	4.535583464154892	3.5728587644001664E-8	8.99332713850875E-9	6.240267810393826E-9
WIKIPATHWAYS	WP387~IL-6 signaling pathway	25	5.506607929515418	2.447163847213265E-10	RB1, CEBPB, CD40, PXN, PPP2R2A, CASP3, PTK2B, FYN, EIF4E, JAK1, MAPK3, LYN, MAP2K4, MAP2K1, JUN, STAT1, STAT3, PTPN11, PPP2R5C, MAPK14, PTK2, NFKB1, HCK, GRB2, RAF1	210	91	3467	4.535583464154892	3.5728587644001664E-8	8.99332713850875E-9	6.240267810393826E-9
KEGG_PATHWAY	mmu05210:Colorectal cancer	21	4.6255506607929515	3.051580602001711E-10	SMAD4, MAP2K1, JUN, CDKN1A, SMAD3, RHOA, MTOR, EGFR, TGFBR1, TGFBR2, BCL2L11, MSH2, CCND1, CASP3, RPS6KB2, BCL2, CYCS, BIRC5, GRB2, RAF1, MAPK3	269	83	6017	5.6593810184977835	8.666487105735143E-8	3.37188848154842E-9	2.208349498478895E-9
KEGG_PATHWAY	mmu04218:Cellular senescence	27	5.947136563876652	3.0869401591640465E-10	RB1, CDKN1A, PTEN, ETS1, RELA, CCND3, CCND2, CCND1, E2F1, E2F2, E2F3, MAPK3, MAP2K1, SMAD3, MAPK14, MTOR, HIPK3, NFKB1, CDC25A, TGFBR1, TGFBR2, RBL2, CCNA2, CDK6, CCNE1, RAF1, SQSTM1	269	140	6017	4.313834306956983	8.766911219204587E-8	3.37188848154842E-9	2.208349498478895E-9
KEGG_PATHWAY	mmu04620:Toll-like receptor signaling pathway	20	4.405286343612335	3.409925664355391E-10	MAP2K4, CD40, MAP2K1, JUN, CHUK, STAT1, MAPK14, RELA, NFKB1, TLR1, NFKBIA, IRAK1, TRAF6, TLR9, IRF5, TLR7, FADD, LBP, JAK1, MAPK3	269	75	6017	5.964807930607187	9.684188451153375E-8	3.5867366247293743E-9	2.3490599021114915E-9
KEGG_PATHWAY	mmu04066:HIF-1 signaling pathway	22	4.845814977973569	3.982820580576374E-10	MAP2K1, CDKN1A, EGLN2, RPS6, STAT3, IGF1, HIF1A, MTOR, HK2, RELA, EGFR, NFKB1, IGF1R, VEGFA, LDHA, RPS6KB2, NPPA, BCL2, HMOX1, PFKM, EIF4E, MAPK3	269	93	6017	5.29136187392573	1.131121026842763E-7	4.0397180174417505E-9	2.64573081424002E-9
KEGG_PATHWAY	mmu04068:FoxO signaling pathway	24	5.286343612334802	5.177930309231597E-10	SMAD4, MAP2K1, CDKN1A, SMAD3, CHUK, PLK1, STAT3, PTEN, IGF1, MAPK14, FBXO32, EGFR, TGFBR1, IGF1R, TGFBR2, RBL2, CCND2, BCL2L11, CCND1, CAT, S1PR1, GRB2, RAF1, MAPK3	269	113	6017	4.7507319801296175	1.4705320994234938E-7	5.070800716626805E-9	3.3210173707485416E-9
KEGG_PATHWAY	mmu04933:AGE-RAGE signaling pathway in diabetic complications	21	4.6255506607929515	6.047153462564015E-10	SMAD4, JUN, SMAD3, STAT1, STAT3, FN1, MAPK14, RELA, NFKB1, TGFBR1, VEGFA, TGFBR2, COL1A1, COL1A2, CCND1, COL4A2, COL4A1, CASP3, BCL2, CCL2, MAPK3	269	86	6017	5.461960750410651	1.7173915578538868E-7	5.724638611227268E-9	3.7492351467896896E-9
KEGG_PATHWAY	mmu05214:Glioma	19	4.185022026431718	7.763032180099531E-10	RB1, PDGFRA, MAP2K1, CDKN1A, PTEN, PDGFB, PDGFA, IGF1, MTOR, EGFR, IGF1R, CDK6, CCND1, E2F1, E2F2, GRB2, E2F3, RAF1, MAPK3	269	70	6017	6.071322357939459	2.2047009706760434E-7	6.928916604411335E-9	4.537952424015874E-9
KEGG_PATHWAY	mmu04010:MAPK signaling pathway	37	8.149779735682818	7.807229976801504E-10	FLT3, SRF, PDGFB, PDGFA, IL1RAP, EGFR, RELA, IGF1R, FGF7, IRAK1, ERBB4, CASP3, MAPK3, MAP2K4, PDGFRA, MAP2K1, JUN, CHUK, BDNF, IL1R1, CACNA2D1, IGF1, MAPK14, NFKB1, TGFBR1, VEGFA, TGFBR2, TRAF6, RASA1, KIT, GRB2, RAF1, MET, LAMTOR3, FGF10, MAP3K12, FGFR1	269	262	6017	3.1588438945486534	2.2172531932707074E-7	6.928916604411335E-9	4.537952424015874E-9
WIKIPATHWAYS	WP450~IL-2 signaling pathway	21	4.6255506607929515	1.0294497530558772E-9	LYN, MAP2K1, CHUK, STAT1, STAT3, PTPN11, MAPK14, ETS1, MTOR, RELA, NFKB1, CREB1, LCK, BCL2, PTK2B, GRB2, FYN, RAF1, EIF4E, JAK1, MAPK3	210	68	3467	5.098529411764706	1.5029965194646167E-7	3.026582273984279E-8	2.1000774962339894E-8
REACTOME_PATHWAY	R-MMU-9006925~Intracellular signaling by second messengers	32	7.048458149779736	4.3456801685498126E-9	CDKN1A, SRC, FLT3, PTEN, PDGFB, PDGFA, IL1RAP, BMI1, EGFR, FGF7, IRAK1, ERBB4, FYN, RICTOR, MTA2, MAPK3, SUZ12, PDGFRA, PTPN11, PPP2R5C, ESR1, MTOR, CREB1, LCK, TRAF6, KIT, RPS6KB2, GRB2, LAMTOR3, FGF10, LAMTOR5, FGFR1	280	232	6775	3.3374384236453203	4.1457702775193894E-6	5.922541258280744E-7	5.270689232998272E-7
REACTOME_PATHWAY	R-MMU-162582~Signal Transduction	116	25.55066079295154	5.788555919286269E-9	APP, WIPF1, IL1RAP, IGF1R, CDC14B, RGS5, CRHBP, FGF7, CCND3, CCND1, ARHGDIA, GRB10, PDGFRA, MAP2K1, TPM3, RPS6, PYGO2, SMO, COL4A2, COL4A1, CCNE1, RAF1, SQSTM1, NOTCH1, PXN, PDGFB, ARL2, PDGFA, HIF1A, RTN4, BCL2L11, RHOT1, IRAK1, FADD, LYN, SMAD1, EGR2, SMAD4, YES1, SMAD3, BDNF, PLK1, FN1, IGF1, ESR1, SMAD5, PTK2, NFKB1, COL1A1, NFKBIA, ANLN, BMP2, COL1A2, CXCL12, COL5A1, BAMBI, COL5A2, GRB2, BCL…	280	1743	6775	1.6103188263257109	5.522267161550687E-6	6.902852933748876E-7	6.143104969342553E-7
WIKIPATHWAYS	WP488~Alpha 6 beta 4 integrin signaling pathway	19	4.185022026431718	6.994606875467429E-9	CDKN1A, SMAD3, YES1, DST, SRC, LAMC1, PTK2, RHOA, MTOR, EGFR, CASP3, CLCA2, GRB2, ITGA6, FYN, VIM, MET, EIF4E, PLEC	210	61	3467	5.142310694769711	1.021212088558876E-6	1.71367868448952E-7	1.1890831688294629E-7
WIKIPATHWAYS	WP297~IL-7 signaling pathway	15	3.303964757709251	9.6764088378173E-9	LYN, RB1, MAP2K1, STAT1, STAT3, CCNA2, CCND2, BCL2L11, PTK2B, GRB2, FYN, RAF1, JAK1, MAPK3, MCL1	210	37	3467	6.693050193050192	1.412754691565432E-6	2.0320458559416328E-7	1.4099910020819492E-7
KEGG_PATHWAY	mmu05135:Yersinia infection	23	5.066079295154185	1.1591314574101804E-8	MAP2K4, MAP2K1, JUN, CHUK, SRC, WIPF1, PXN, FN1, MAPK14, PTK2, RHOA, RELA, NFKB1, NFKBIA, IRAK1, LCK, TRAF6, CASP1, CCL2, PTK2B, ITGA5, SKAP2, MAPK3	269	121	6017	4.251774248056775	3.291927939907957E-6	9.97555557286337E-8	6.533286396311926E-8
WIKIPATHWAYS	WP37~IL-1 signaling pathway	14	3.0837004405286343	1.2053552373974666E-8	MAP2K1, CHUK, IL1R1, PTPN11, IL1RAP, RELA, NFKB1, NFKBIA, IRAK1, IRAK2, TRAF6, CASP1, SQSTM1, MAPK3	210	32	3467	7.222916666666667	1.759817109370232E-6	2.0719864543704302E-7	1.437704886706013E-7
KEGG_PATHWAY	mmu04380:Osteoclast differentiation	22	4.845814977973569	1.2108619854668862E-8	MAP2K1, JUN, SPI1, CHUK, STAT1, IL1R1, MAPK14, RELA, NFKB1, TGFBR1, TGFBR2, NFKBIA, CREB1, LCK, TRAF6, BLNK, GRB2, PPARG, FYN, SQSTM1, JAK1, MAPK3	269	111	6017	4.433303191667504	3.4388421551456716E-6	1.0114258937429285E-7	6.624127332260024E-8
WIKIPATHWAYS	WP5242~Comprehensive IL-17A signaling	22	4.845814977973569	1.2685631353288348E-8	SMAD3, STAT1, STAT3, FN1, PDGFB, PDGFA, IGF1, PTGS2, MMP9, RHOA, MTOR, RELA, EGFR, COL1A1, ACTA2, PURA, CXCL12, PLAU, CASP3, BCL2, BLMH, SQSTM1	210	85	3467	4.2730532212885155	1.8521004697680254E-6	2.0719864543704302E-7	1.437704886706013E-7
KEGG_PATHWAY	mmu05417:Lipid and atherosclerosis	27	5.947136563876652	1.3734195528536075E-8	CD40, SRC, RELA, HSP90B1, IRAK1, CASP3, CASP1, CCL2, LBP, MAPK3, LYN, MAP2K4, JUN, CHUK, STAT3, MAPK14, MMP9, PTK2, RHOA, NFKB1, NFKBIA, TRAF6, BCL2, CYCS, PPARG, ATF6, BCL2L1	269	166	6017	3.638173511891432	3.900503958487178E-6	1.11443186574407E-7	7.2987439094506E-8
KEGG_PATHWAY	mmu05203:Viral carcinogenesis	26	5.726872246696035	2.1489103207428715E-8	RB1, CDKN1A, SRC, SRF, PXN, RELA, CCND3, CCND2, CCND1, CASP3, JAK1, MAPK3, LYN, EGR2, JUN, STAT3, GTF2H1, RHOA, NFKB1, RBL2, CCNA2, NFKBIA, CDK6, CREB1, CCNE1, GRB2	269	158	6017	3.680815020469625	6.102886741299329E-6	1.6952514752527097E-7	1.110270332383817E-7
KEGG_PATHWAY	mmu04926:Relaxin signaling pathway	22	4.845814977973569	2.739709758027425E-8	MAP2K4, MAP2K1, JUN, SRC, MAPK14, MMP9, RELA, EGFR, NFKB1, TGFBR1, VEGFA, TGFBR2, COL1A1, ACTA2, NFKBIA, COL1A2, CREB1, COL4A2, COL4A1, GRB2, RAF1, MAPK3	269	116	6017	4.242212536854249	7.780745552188328E-6	2.1029123548102397E-7	1.3772594999813542E-7
KEGG_PATHWAY	mmu05219:Bladder cancer	13	2.8634361233480177	3.263687713758685E-8	RB1, MAP2K1, CDKN1A, SRC, MMP9, EGFR, VEGFA, CCND1, E2F1, E2F2, E2F3, RAF1, MAPK3	269	37	6017	7.859037476137849	9.268830288844399E-6	2.439177133440702E-7	1.597489249366093E-7
KEGG_PATHWAY	mmu05230:Central carbon metabolism in cancer	16	3.524229074889868	4.063102321938489E-8	PDGFRA, MAP2K1, FLT3, PTEN, HIF1A, MTOR, HK2, EGFR, LDHA, KIT, RAF1, SLC16A3, MET, PFKM, FGFR1, MAPK3	269	61	6017	5.867024194039856	1.1539144250338751E-5	2.958771947257771E-7	1.9377872612322023E-7
KEGG_PATHWAY	mmu04657:IL-17 signaling pathway	16	3.524229074889868	5.1482644416041644E-8	CEBPB, JUN, CHUK, TNFAIP3, MAPK14, PTGS2, MMP9, RELA, NFKB1, HSP90B1, NFKBIA, CASP3, TRAF6, CCL2, FADD, MAPK3	269	62	6017	5.772394771555342	1.4620964490008603E-5	3.566114881501421E-7	2.3355541125326207E-7
KEGG_PATHWAY	mmu05221:Acute myeloid leukemia	16	3.524229074889868	5.1482644416041644E-8	MAP2K1, SPI1, CHUK, FLT3, STAT3, MTOR, RELA, NFKB1, RUNX1, CCNA2, CCND1, RPS6KB2, KIT, GRB2, RAF1, MAPK3	269	62	6017	5.772394771555342	1.4620964490008603E-5	3.566114881501421E-7	2.3355541125326207E-7
REACTOME_PATHWAY	R-MMU-168256~Immune System	86	18.94273127753304	8.69872221660492E-8	APP, CD40, FLT3, WIPF1, CCNF, PTEN, TNFAIP3, IL1RAP, PANX1, ACTR1A, PNP, UBE2Q1, PLAU, CASP3, BLNK, GRB10, CASP1, LBP, PGLYRP1, HERC6, MAP2K4, MYLIP, IL1R1, UBE4A, KIF23, PPP2R5C, MMP9, RHOA, TLR1, HCK, RNF144B, CREB1, LCK, TRAF6, CAT, TLR9, TXNIP, TLR7, CD47, RAF1, SQSTM1, PAFAH1B2, CD44, LTF, RNASEL, GRN, SRC, RELA, HSP90B1, IL1RL2, IRAK1, IRAK2, PTK2B, FYN, RICTOR, FADD, EIF4E, MAPK3, LYN, JUN…	280	1204	6775	1.7283163265306123	8.298237036374889E-5	9.220645549601215E-6	8.20579462433064E-6
KEGG_PATHWAY	mmu04014:Ras signaling pathway	28	6.167400881057269	9.299880360254382E-8	FLT3, PDGFB, PDGFA, ETS1, EGFR, RELA, IGF1R, FGF7, SHOC2, MAPK3, PAK4, PDGFRA, MAP2K1, CHUK, BDNF, PTPN11, IGF1, RHOA, NFKB1, VEGFA, RASA1, KIT, GRB2, RAF1, MET, BCL2L1, FGF10, FGFR1	269	194	6017	3.2283754263595603	2.641131268210639E-5	6.288490529314868E-7	4.118518445255512E-7
KEGG_PATHWAY	mmu05145:Toxoplasmosis	19	4.185022026431718	9.635239819345968E-8	CD40, CHUK, STAT1, STAT3, LAMC1, MAPK14, RELA, NFKB1, NFKBIA, IRAK1, CASP3, TRAF6, PPIF, BCL2, CYCS, ITGA6, JAK1, BCL2L1, MAPK3	269	93	6017	4.569812527481313	2.7363708005823106E-5	6.363739787661058E-7	4.167801410228721E-7
KEGG_PATHWAY	mmu04064:NF-kappa B signaling pathway	18	3.9647577092511015	1.1151900655676339E-7	LYN, CD40, CHUK, IL1R1, TNFAIP3, PTGS2, RELA, NFKB1, NFKBIA, CXCL12, IRAK1, PLAU, LCK, TRAF6, BLNK, BCL2, LBP, BCL2L1	269	84	6017	4.793149229952204	3.167089810263146E-5	7.198044968663818E-7	4.7142125498995437E-7
KEGG_PATHWAY	mmu05226:Gastric cancer	22	4.845814977973569	1.222229347763141E-7	RB1, SMAD4, MAP2K1, CDKN1A, SMAD3, MTOR, EGFR, TGFBR1, TGFBR2, FGF7, CCND1, CCNE1, RPS6KB2, BCL2, E2F1, E2F2, GRB2, E2F3, RAF1, MET, MAPK3, FGF10	269	126	6017	3.905529002183277	3.47107131660751E-5	7.713625216994046E-7	5.051881304087651E-7
WIKIPATHWAYS	WP1763~Mechanisms associated with pluripotency	38	8.370044052863436	1.5261633234176714E-7	CDKN1A, BMPR2, NOTCH1, UHRF1, SATB2, PTEN, BRCA1, HIF1A, RELA, NPPB, CCND1, CASP3, MTA2, JARID2, MEF2D, JAK1, MAPK3, SUZ12, SMAD1, MAP2K1, SMAD4, SMAD3, STAT3, DNMT3A, PTPN11, MTOR, NFKB1, TGFBR1, RBL2, HCK, CREB1, SMO, GRB2, RAF1, OGT, STK40, CD44, FGFR1	210	252	3467	2.4895313681027966	2.2281737981688643E-5	2.243460085423977E-6	1.5566865898860246E-6
REACTOME_PATHWAY	R-MMU-1266738~Developmental Biology	35	7.709251101321586	1.6139092577737927E-7	CDKN1A, SRC, CXCR4, EGFR, GRB10, BNIP2, FYN, MEF2D, MAPK3, LYN, LYPLA2, MAP2K1, SMAD4, YES1, SMAD3, PTPN11, RHOC, MAPK14, MMP9, PTK2, RHOA, CXCL12, CREB1, KRT17, COL4A2, COL5A1, KRT16, COL4A1, RASA1, KRT14, COL5A2, GRB2, PPARG, ITGA5, FGFR1	280	314	6775	2.6970541401273884	1.5395510327198547E-4	1.3734571103747478E-5	1.2222904472831876E-5
KEGG_PATHWAY	mmu05418:Fluid shear stress and atherosclerosis	22	4.845814977973569	1.6159459100501955E-7	GSTM4, MAP2K4, JUN, BMPR2, CHUK, SRC, IL1R1, PDGFB, PDGFA, MAPK14, MMP9, PTK2, RHOA, RELA, NFKB1, VEGFA, TXN2, HSP90B1, BCL2, HMOX1, CCL2, SQSTM1	269	128	6017	3.8445051115241635	4.589181450231905E-5	9.97670953161425E-7	6.534042158029052E-7
REACTOME_PATHWAY	R-MMU-1474244~Extracellular matrix organization	25	5.506607929515418	1.6411473408910048E-7	APP, SPARC, COL13A1, PLOD2, NID1, NID2, LOXL2, ADAMTS2, ITGB8, CRTAP, FN1, MMP9, COL1A1, BMP2, COL1A2, COL4A2, COL5A1, MMP16, COL4A1, COL5A2, COL8A1, ITGA6, ITGA5, CD47, CD44	280	175	6775	3.4566326530612246	1.5655321347940454E-4	1.3734571103747478E-5	1.2222904472831876E-5
WIKIPATHWAYS	WP2841~Focal adhesion: PI3K-Akt-mTOR signaling pathway	39	8.590308370044053	1.722541591710425E-7	CDKN1A, PTEN, PDGFB, PDGFA, LAMC1, HIF1A, EGFR, IGF1R, HSP90B1, FGF7, ITGB8, EIF4E, JAK1, MAPK3, PDGFRA, MAP2K1, RPS6, FN1, IGF1, PPP2R5C, PTK2, MTOR, VEGFA, COL1A1, COL1A2, CREB1, COL4A2, COL5A1, COL4A1, KIT, COL5A2, RPS6KB2, GRB2, ITGA6, ITGA5, RAF1, MET, FGF10, FGFR1	210	264	3467	2.438906926406926	2.51487931669514E-5	2.30194194528575E-6	1.5972658395860305E-6
REACTOME_PATHWAY	R-MMU-449147~Signaling by Interleukins	28	6.167400881057269	1.727619006760689E-7	APP, IL1RAP, RELA, HSP90B1, IL1RL2, IRAK1, IRAK2, CASP3, CASP1, PTK2B, FYN, MAPK3, LYN, MAP2K4, JUN, YES1, IL1R1, STAT3, PTPN11, MAPK14, NFKB1, NFKBIA, HCK, CREB1, LCK, TRAF6, GRB2, SQSTM1	280	215	6775	3.1511627906976747	1.6480128625584456E-4	1.3734571103747478E-5	1.2222904472831876E-5
KEGG_PATHWAY	mmu05202:Transcriptional misregulation in cancer	23	5.066079295154185	2.6206350615607235E-7	SMAD1, CEBPB, CD40, CDKN1A, SPI1, FLT3, PDGFA, IGF1, BMI1, MMP9, PTK2, RUNX2, RELA, NFKB1, IGF1R, RUNX1, TGFBR2, CCNA2, CCND2, PLAU, PPARG, MET, BCL2L1	269	143	6017	3.597655132971118	7.442327594020526E-5	1.583532675496267E-6	1.0371023860644566E-6
KEGG_PATHWAY	mmu05225:Hepatocellular carcinoma	24	5.286343612334802	3.446892753333134E-7	GSTM4, RB1, SMAD4, MAP2K1, CDKN1A, SMAD3, PTEN, MTOR, EGFR, TGFBR1, IGF1R, TGFBR2, CDK6, CCND1, RPS6KB2, E2F1, HMOX1, E2F2, GRB2, E2F3, RAF1, MET, BCL2L1, MAPK3	269	157	6017	3.4193166481187696	9.788697982582306E-5	2.0394115457221042E-6	1.3356709419165895E-6
REACTOME_PATHWAY	R-MMU-1433557~Signaling by SCF-KIT	11	2.4229074889867843	6.512930795091681E-7	LYN, YES1, LCK, SRC, STAT3, KIT, GRB10, GRB2, FYN, PTPN11, MMP9	280	34	6775	7.828256302521008	6.211408122739348E-4	4.779489214244203E-5	4.253444803871413E-5
WIKIPATHWAYS	WP113~TGF-beta signaling pathway	14	3.0837004405286343	7.001627560875229E-7	SMAD1, SMAD4, JUN, SMAD3, STAT1, STAT3, SMAD5, RUNX2, NFKB1, TGFBR1, TGFBR2, BAMBI, JAK1, MAPK3	210	43	3467	5.375193798449612	1.0221857350378727E-4	8.576993762072156E-6	5.951383426743945E-6
KEGG_PATHWAY	mmu04668:TNF signaling pathway	18	3.9647577092511015	7.183370383069146E-7	MAP2K4, CEBPB, MAP2K1, JUN, CHUK, TNFAIP3, MAPK14, PTGS2, MMP9, RELA, NFKB1, NFKBIA, ITCH, CREB1, CASP3, CCL2, FADD, MAPK3	269	95	6017	4.2381530033261585	2.039869839748354E-4	4.163422834268648E-6	2.726748757654819E-6
REACTOME_PATHWAY	R-MMU-453279~Mitotic G1 phase and G1/S transition	19	4.185022026431718	1.2726278455410213E-6	LYN, RB1, CDKN1A, SRC, PRIM1, MCM10, PPP2R2A, CDC25A, RBL2, CCNA2, CDK7, CCND3, CDK6, CCND2, CCND1, CCNE1, E2F1, E2F2, E2F3	280	118	6775	3.8960351089588374	0.0012133510308511841	8.672049747472387E-5	7.717578863316622E-5
REACTOME_PATHWAY	R-MMU-2559583~Cellular Senescence	16	3.524229074889868	1.5235313746229222E-6	SUZ12, RB1, MAP2K4, CEBPB, JUN, CDKN1A, ANAPC16, HMGA1, MAPK14, ETS1, LMNB1, CCNA2, CDK6, UBE2S, CCNE1, MAPK3	280	85	6775	4.554621848739496	0.0014523942916171428	9.46215380565746E-5	8.420721783022204E-5
KEGG_PATHWAY	mmu05152:Tuberculosis	21	4.6255506607929515	1.5346153843955195E-6	CEBPB, SRC, STAT1, MAPK14, RHOA, RELA, NFKB1, TLR1, CREB1, IRAK1, IRAK2, CASP3, TRAF6, TLR9, BCL2, CYCS, FADD, LBP, RAF1, JAK1, MAPK3	269	134	6017	3.5054374965322093	4.357361430169515E-4	8.716615383366551E-6	5.708769229951333E-6
REACTOME_PATHWAY	R-MMU-168898~Toll-like Receptor Cascades	19	4.185022026431718	1.6371673350940183E-6	APP, MAP2K4, JUN, PTPN11, MAPK14, RELA, NFKB1, HSP90B1, TLR1, NFKBIA, CREB1, IRAK1, IRAK2, TRAF6, TLR9, TLR7, FADD, LBP, MAPK3	280	120	6775	3.8311011904761902	0.0015606398493560603	9.46215380565746E-5	8.420721783022204E-5
REACTOME_PATHWAY	R-MMU-216083~Integrin cell surface interactions	13	2.8634361233480177	1.6861280366475557E-6	COL13A1, FN1, COL1A1, COL1A2, COL4A2, COL5A1, COL4A1, COL5A2, COL8A1, ITGB8, CD47, ITGA5, CD44	280	55	6775	5.7191558441558445	0.0016072744517851012	9.46215380565746E-5	8.420721783022204E-5
BIOCARTA	m_raccycdPathway:Influence of Ras and Rho proteins on G1 to S Transition	13	2.8634361233480177	1.8585841706395129E-6	RB1, CDKN1A, CHUK, RHOA, RELA, NFKB1, NFKBIA, CDK6, CCND1, CCNE1, E2F1, RAF1, MAPK3	114	25	1064	4.8533333333333335	3.82795410090897E-4	3.810097549811001E-4	3.141007248380777E-4
KEGG_PATHWAY	mmu04621:NOD-like receptor signaling pathway	21	4.6255506607929515	2.1910475720164943E-6	RNASEL, JUN, CHUK, STAT1, TNFAIP3, MAPK14, RHOA, RELA, NFKB1, TXN2, NFKBIA, PANX1, TRAF6, CASP1, BCL2, CCL2, TXNIP, FADD, JAK1, BCL2L1, MAPK3	269	137	6017	3.4286760914986565	6.220646296807297E-4	1.2201127655934987E-5	7.99087938029545E-6
REACTOME_PATHWAY	R-MMU-186797~Signaling by PDGF	12	2.643171806167401	2.2004990122285995E-6	PDGFRA, COL4A2, COL5A1, COL4A1, SRC, RASA1, STAT3, COL5A2, PDGFB, PDGFA, GRB2, PTPN11	280	47	6775	6.177811550151976	0.0020970764236650785	1.1662644764811578E-4	1.0379020341011561E-4
REACTOME_PATHWAY	R-MMU-1280215~Cytokine Signaling in Immune system	35	7.709251101321586	2.3540395698175855E-6	APP, RNASEL, CD40, FLT3, IL1RAP, RELA, HSP90B1, IL1RL2, IRAK1, IRAK2, CASP3, CASP1, GRB10, PTK2B, FYN, EIF4E, MAPK3, LYN, MAP2K4, JUN, YES1, IL1R1, STAT3, PTPN11, MAPK14, NFKB1, NFKBIA, HCK, CREB1, LCK, TRAF6, GRB2, RAF1, SQSTM1, EIF4G2	280	352	6775	2.4058948863636362	0.002243236568686746	1.181975657687356E-4	1.0518839972500685E-4
KEGG_PATHWAY	mmu05142:Chagas disease	16	3.524229074889868	2.465451997574181E-6	MAP2K4, JUN, CHUK, PPP2R2A, MAPK14, RELA, NFKB1, TGFBR1, TGFBR2, NFKBIA, IRAK1, TRAF6, TLR9, CCL2, FADD, MAPK3	269	82	6017	4.364493607761356	6.999441551719388E-4	1.346516090982822E-5	8.818732145169185E-6
REACTOME_PATHWAY	R-MMU-1474290~Collagen formation	13	2.8634361233480177	2.524693272177631E-6	CRTAP, COL13A1, PLOD2, MMP9, LOXL2, COL1A1, ADAMTS2, COL1A2, COL4A2, COL5A1, COL4A1, COL5A2, COL8A1	280	57	6775	5.518483709273183	0.00240566216782534	1.2042786908287301E-4	1.0717322940394045E-4
WIKIPATHWAYS	WP339~ESC pluripotency pathways	20	4.405286343612335	2.6423801389497446E-6	PDGFRA, SMAD1, SMAD4, MAP2K1, JUN, BMPR2, STAT3, PTEN, PDGFB, PDGFA, PTPN11, SMAD5, MTOR, EGFR, FGF7, GRB2, RAF1, JAK1, FGFR1, FGF10	210	96	3467	3.4394841269841265	3.857136033558195E-4	2.987870984723745E-5	2.0732166016450472E-5
WIKIPATHWAYS	WP1254~Apoptosis	17	3.7444933920704844	2.845591414022614E-6	MAP2K4, JUN, CHUK, IGF1, RELA, NFKB1, IGF1R, NFKBIA, BCL2L11, CASP3, CASP1, BCL2, BIRC5, IRF5, BCL2L2, BCL2L1, MCL1	210	71	3467	3.9529845741113347	4.1537064728003337E-4	2.987870984723745E-5	2.0732166016450472E-5
KEGG_PATHWAY	mmu05170:Human immunodeficiency virus 1 infection	24	5.286343612334802	3.267386368771178E-6	MAP2K1, JUN, CHUK, PXN, CXCR4, MAPK14, PTK2, MTOR, RELA, NFKB1, NFKBIA, IRAK1, CASP3, TRAF6, CFL2, RPS6KB2, BCL2, CYCS, PTK2B, FADD, RAF1, BCL2L1, MAPK3, PAK4	269	178	6017	3.015914122217117	9.275088422263655E-4	1.7508259032660653E-5	1.1466676690404513E-5
KEGG_PATHWAY	mmu05211:Renal cell carcinoma	14	3.0837004405286343	4.164454527238151E-6	MAP2K1, JUN, CDKN1A, EGLN2, PDGFB, PTPN11, HIF1A, ETS1, VEGFA, GRB2, RAF1, MET, MAPK3, PAK4	269	65	6017	4.8177294824134975	0.0011820084254727803	2.190194603214139E-5	1.4344232260486966E-5
KEGG_PATHWAY	mmu04110:Cell cycle	20	4.405286343612335	4.375694841252594E-6	RB1, SMAD4, CDKN1A, SMAD3, ANAPC16, PLK1, PPP2R5C, CDC25A, CDC14B, RBL2, CCNA2, CDK7, CCND3, CDK6, CCND2, CCND1, CCNE1, E2F1, E2F2, E2F3	269	131	6017	3.414966372485031	0.0012419282217923655	2.259449699846794E-5	1.4797804372236045E-5
WIKIPATHWAYS	WP2432~Spinal cord injury	17	3.7444933920704844	6.1182721318244665E-6	RB1, BDNF, IL1R1, RHOC, MMP9, RHOA, RTN4, VCAN, CCND1, COL4A1, CASP3, E2F1, CCL2, MBP, CD47, VIM, MAPK3	210	75	3467	3.7421587301587302	8.928716165913508E-4	5.995906689187978E-5	4.160425049640637E-5
KEGG_PATHWAY	mmu04630:JAK-STAT signaling pathway	18	3.9647577092511015	6.698122359505097E-6	PDGFRA, CDKN1A, STAT1, STAT3, PDGFB, PDGFA, PTPN11, MTOR, EGFR, CCND3, CCND2, CCND1, BCL2, GRB2, RAF1, JAK1, BCL2L1, MCL1	269	111	6017	3.6272480659097757	0.001900464946160918	3.3969049108918707E-5	2.2247334979784788E-5
REACTOME_PATHWAY	R-MMU-202733~Cell surface interactions at the vascular wall	13	2.8634361233480177	7.632890482540649E-6	LYN, YES1, SRC, FN1, PTPN11, COL1A1, COL1A2, LCK, GRB2, FYN, CD47, ITGA5, CD44	280	63	6775	4.992913832199547	0.007255357202307744	3.4675131049256093E-4	3.085868580798577E-4
KEGG_PATHWAY	mmu04660:T cell receptor signaling pathway	17	3.7444933920704844	8.056747815677004E-6	MAP2K1, JUN, CHUK, PPP2R2A, PTPN11, PPP2R5C, MAPK14, RHOA, RELA, NFKB1, NFKBIA, LCK, GRB2, FYN, RAF1, MAPK3, PAK4	269	101	6017	3.7649158967941405	0.0022855098331617807	4.014239262547841E-5	2.6290440240630223E-5
KEGG_PATHWAY	mmu05223:Non-small cell lung cancer	14	3.0837004405286343	8.351346371659868E-6	RB1, MAP2K1, CDKN1A, STAT3, EGFR, CDK6, CCND1, E2F1, E2F2, GRB2, E2F3, RAF1, MET, MAPK3	269	69	6017	4.538440816766338	0.0023689817964985815	4.089279947502418E-5	2.6781903881529923E-5
REACTOME_PATHWAY	R-MMU-375165~NCAM signaling for neurite out-growth	9	1.9823788546255507	8.386844973159302E-6	CREB1, COL4A2, COL5A1, COL4A1, COL5A2, GRB2, FYN, PTK2, MAPK3	280	27	6775	8.06547619047619	0.007969160184069457	3.636840956542716E-4	3.2365597191873853E-4
WIKIPATHWAYS	WP413~G1 to S cell cycle control	14	3.0837004405286343	9.383590235025338E-6	RB1, CDKN1A, PRIM1, CDC25A, CDK7, CCND3, CDK6, CCND2, CCND1, CCNE1, E2F1, E2F2, E2F3, E2F6	210	53	3467	4.361006289308176	0.0013690725660344683	8.621173528429529E-5	5.982038774828653E-5
REACTOME_PATHWAY	R-MMU-168249~Innate Immune System	53	11.674008810572687	9.916195965412938E-6	APP, WIPF1, TNFAIP3, PANX1, PNP, PLAU, CASP1, LBP, PGLYRP1, MAP2K4, MMP9, RHOA, TLR1, HCK, CREB1, LCK, TRAF6, CAT, TLR9, TXNIP, TLR7, CD47, RAF1, PAFAH1B2, CD44, LTF, GRN, SRC, RELA, HSP90B1, IRAK1, IRAK2, FYN, FADD, MAPK3, LYN, JUN, YES1, PTGES2, PTPN11, PA2G4, MAPK14, PRDX6, PTK2, IGF2R, NFKB1, NFKBIA, ITCH, BCL2, GRB2, LAMTOR3, RAB9B, BCL2L1	280	692	6775	1.8531946738232865	0.009415491899227968	3.788366721464104E-4	3.371408120045099E-4
REACTOME_PATHWAY	R-MMU-9675108~Nervous system development	26	5.726872246696035	9.927585748071552E-6	SRC, CXCR4, EGFR, GRB10, FYN, MAPK3, LYN, LYPLA2, MAP2K1, YES1, PTPN11, RHOC, MAPK14, MMP9, PTK2, RHOA, CXCL12, CREB1, COL4A2, COL5A1, COL4A1, RASA1, COL5A2, GRB2, ITGA5, FGFR1	280	234	6775	2.6884920634920633	0.009426255492762214	3.788366721464104E-4	3.371408120045099E-4
REACTOME_PATHWAY	R-MMU-422475~Axon guidance	26	5.726872246696035	9.927585748071552E-6	SRC, CXCR4, EGFR, GRB10, FYN, MAPK3, LYN, LYPLA2, MAP2K1, YES1, PTPN11, RHOC, MAPK14, MMP9, PTK2, RHOA, CXCL12, CREB1, COL4A2, COL5A1, COL4A1, RASA1, COL5A2, GRB2, ITGA5, FGFR1	280	234	6775	2.6884920634920633	0.009426255492762214	3.788366721464104E-4	3.371408120045099E-4
REACTOME_PATHWAY	R-MMU-1433559~Regulation of KIT signaling	7	1.5418502202643172	1.0500854725378981E-5	LYN, YES1, LCK, SRC, KIT, GRB2, FYN	280	14	6775	12.098214285714286	0.009967856309392564	3.853005926158288E-4	3.4289329468641366E-4
KEGG_PATHWAY	mmu05208:Chemical carcinogenesis - reactive oxygen species	23	5.066079295154185	1.2242926484770546E-5	GSTM4, MAP2K4, MAP2K1, JUN, CHUK, SRC, PTEN, PTPN11, MAPK14, HIF1A, PTK2, RELA, EGFR, NFKB1, VEGFA, NFKBIA, CAT, PPIF, HMOX1, GRB2, RAF1, MET, MAPK3	269	179	6017	2.87410437997134	0.0034709745983422247	5.8932052909742964E-5	3.859634451131053E-5
REACTOME_PATHWAY	R-MMU-5683057~MAPK family signaling cascades	27	5.947136563876652	1.3230199437650375E-5	SRC, FLT3, PDGFB, ARL2, PDGFA, EGFR, CDC14B, CCND3, FGF7, ERBB4, SHOC2, FYN, MAPK3, PDGFRA, MAP2K1, FN1, PTPN11, PPP2R5C, PTK2, RASA1, KIT, GRB2, RAF1, LAMTOR3, BCL2L1, FGF10, FGFR1	280	253	6775	2.582227555053642	0.01254237424705651	4.6746704679698E-4	4.160162712061173E-4
WIKIPATHWAYS	WP151~IL-5 signaling pathway	15	3.303964757709251	1.4504015760754039E-5	LYN, JUN, STAT1, STAT3, PTPN11, MAPK14, NFKB1, NFKBIA, HCK, CCND3, PTK2B, GRB2, RAF1, JAK1, MAPK3	210	63	3467	3.9308390022675734	0.0021153611213803325	1.2541707746063785E-4	8.702409456452423E-5
KEGG_PATHWAY	mmu04062:Chemokine signaling pathway	20	4.405286343612335	1.6080589752618907E-5	LYN, MAP2K1, CHUK, SRC, STAT1, PXN, STAT3, CXCR4, PTK2, RHOA, RELA, NFKB1, NFKBIA, HCK, CXCL12, CCL2, PTK2B, GRB2, RAF1, MAPK3	269	143	6017	3.1283957678009724	0.0045565116680322815	7.61147914957295E-5	4.9849828233118614E-5
KEGG_PATHWAY	mmu05164:Influenza A	18	3.9647577092511015	1.73525997191362E-5	RNASEL, MAP2K1, CHUK, STAT1, RELA, NFKB1, NFKBIA, CCND3, CDK6, CASP3, CASP1, CYCS, CCL2, TLR7, FADD, RAF1, JAK1, MAPK3	269	119	6017	3.38339945643685	0.00491605751823887	8.078915279073247E-5	5.2911205700972676E-5
BIOCARTA	m_pdgfPathway:PDGF Signaling Pathway	13	2.8634361233480177	1.940395021678718E-5	PDGFRA, MAP2K4, MAP2K1, JUN, STAT1, SRF, STAT3, PDGFA, RASA1, GRB2, RAF1, JAK1, MAPK3	114	30	1064	4.044444444444444	0.003989274146230071	0.001988904897220686	0.0016396337933185167
KEGG_PATHWAY	mmu04917:Prolactin signaling pathway	13	2.8634361233480177	2.3180270367410174E-5	MAP2K1, SRC, STAT1, STAT3, MAPK14, ESR1, RELA, NFKB1, CCND2, CCND1, GRB2, RAF1, MAPK3	269	65	6017	4.473605947955391	0.006561650817853426	1.0468331966358194E-4	6.856020231488114E-5
KEGG_PATHWAY	mmu05133:Pertussis	12	2.643171806167401	2.3222004009879094E-5	JUN, IRAK1, TRAF6, CFL2, CASP3, CASP1, ITGA5, MAPK14, RELA, NFKB1, RHOA, MAPK3	269	55	6017	4.8802973977695165	0.006573425604701311	1.0468331966358194E-4	6.856020231488114E-5
REACTOME_PATHWAY	R-MMU-1650814~Collagen biosynthesis and modifying enzymes	11	2.4229074889867843	2.358081405119638E-5	COL1A1, CRTAP, ADAMTS2, COL1A2, COL13A1, COL4A2, COL5A1, COL4A1, COL5A2, COL8A1, PLOD2	280	49	6775	5.431851311953352	0.022245205591726602	8.034320216014767E-4	7.150039689094903E-4
REACTOME_PATHWAY	R-MMU-5684996~MAPK1/MAPK3 signaling	25	5.506607929515418	2.5838678610025085E-5	SRC, FLT3, PDGFB, ARL2, PDGFA, EGFR, FGF7, ERBB4, SHOC2, FYN, MAPK3, PDGFRA, MAP2K1, FN1, PTPN11, PPP2R5C, PTK2, RASA1, KIT, GRB2, RAF1, LAMTOR3, BCL2L1, FGF10, FGFR1	280	232	6775	2.6073737684729066	0.024349077445753098	8.500034273780665E-4	7.564495910314241E-4
KEGG_PATHWAY	mmu04722:Neurotrophin signaling pathway	17	3.7444933920704844	2.747845077384867E-5	MAP2K1, JUN, BDNF, PTPN11, MAPK14, RHOA, RELA, NFKB1, NFKBIA, IRAK1, IRAK2, TRAF6, ARHGDIA, BCL2, GRB2, RAF1, MAPK3	269	111	6017	3.4257342844703436	0.007773615191635663	1.2193562530895348E-4	7.98592475614977E-5
WIKIPATHWAYS	WP5128~Fibrin complement receptor 3 signaling pathway	10	2.2026431718061676	3.0775819332340786E-5	CHUK, IRAK1, IRAK2, SRC, TRAF6, CCL2, LBP, RELA, NFKB1, RHOA	210	29	3467	5.692939244663383	0.0044832588225147685	2.5133585788078306E-4	1.7439630954993113E-4
KEGG_PATHWAY	mmu04810:Regulation of actin cytoskeleton	23	5.066079295154185	3.4321393366937126E-5	PDGFRA, MAP2K1, SRC, PXN, FN1, PDGFB, PDGFA, CXCR4, PTK2, RHOA, EGFR, FGF7, CXCL12, CFL2, ITGB8, ITGA6, MYH11, ITGA5, RAF1, FGFR1, MAPK3, FGF10, PAK4	269	191	6017	2.693532377041204	0.009700090647293047	1.499580879416945E-4	9.821198717308163E-5
KEGG_PATHWAY	mmu04625:C-type lectin receptor signaling pathway	15	3.303964757709251	3.6990154875450304E-5	EGR2, JUN, CHUK, SRC, STAT1, PTPN11, MAPK14, PTGS2, RHOA, RELA, NFKB1, NFKBIA, CASP1, RAF1, MAPK3	269	90	6017	3.728004956629492	0.010450409316225429	1.5916975734284674E-4	1.0424498192172359E-4
WIKIPATHWAYS	WP265~Delta-Notch signaling pathway	16	3.524229074889868	3.8181212258540164E-5	NOTCH2, SMAD1, APP, SMAD4, JUN, SMAD3, NOTCH1, STAT3, RELA, EGFR, NFKBIA, ITCH, HEY1, LCK, HES1, MAPK3	210	77	3467	3.430550401978974	0.0055590543657001446	2.9540201063186334E-4	2.0497282370374192E-4
KEGG_PATHWAY	mmu04012:ErbB signaling pathway	14	3.0837004405286343	3.822561842521614E-5	MAP2K4, MAP2K1, JUN, CDKN1A, SRC, PTK2, MTOR, EGFR, ERBB4, RPS6KB2, GRB2, RAF1, MAPK3, PAK4	269	79	6017	3.963954637428827	0.010797566360526423	1.620309795934535E-4	1.061188810013463E-4
KEGG_PATHWAY	mmu04115:p53 signaling pathway	12	2.643171806167401	3.922878564885819E-5	CCND3, CDKN1A, CDK6, CCND2, CCND1, CCNE1, CASP3, BCL2, PTEN, CYCS, IGF1, BCL2L1	269	58	6017	4.627868222022817	0.011079360400569116	1.6383786947464304E-4	1.0730226662775917E-4
BIOCARTA	m_metPathway:Signaling of Hepatocyte Growth Factor Receptor	14	3.0837004405286343	4.405764043820431E-5	MAP2K1, JUN, SRC, PXN, STAT3, PTEN, PTPN11, PTK2, RASA1, PTK2B, GRB2, RAF1, MET, MAPK3	114	37	1064	3.5315315315315314	0.009035010633410945	0.0023994906085441975	0.001978116648019363
BIOCARTA	m_cellcyclePathway:Cyclins and Cell Cycle Regulation	10	2.2026431718061676	4.6819328947203854E-5	RB1, CDK7, CCND3, CDKN1A, CDK6, CCND2, CCND1, CCNE1, E2F1, CDC25A	114	19	1064	4.912280701754386	0.00959864364575358	0.0023994906085441975	0.001978116648019363
REACTOME_PATHWAY	R-MMU-937061~TRIF(TICAM1)-mediated TLR4 signaling	14	3.0837004405286343	4.9038933902473144E-5	APP, MAP2K4, JUN, PTPN11, MAPK14, RELA, NFKB1, NFKBIA, CREB1, IRAK1, IRAK2, TRAF6, FADD, MAPK3	280	87	6775	3.8936781609195403	0.04570677409292301	0.0015059289574077966	0.0013401820595798943
REACTOME_PATHWAY	R-MMU-166166~MyD88-independent TLR4 cascade	14	3.0837004405286343	4.9038933902473144E-5	APP, MAP2K4, JUN, PTPN11, MAPK14, RELA, NFKB1, NFKBIA, CREB1, IRAK1, IRAK2, TRAF6, FADD, MAPK3	280	87	6775	3.8936781609195403	0.04570677409292301	0.0015059289574077966	0.0013401820595798943
REACTOME_PATHWAY	R-MMU-166016~Toll Like Receptor 4 (TLR4) Cascade	15	3.303964757709251	5.3007957516258017E-5	APP, MAP2K4, JUN, PTPN11, MAPK14, RELA, NFKB1, NFKBIA, CREB1, IRAK1, IRAK2, TRAF6, FADD, LBP, MAPK3	280	100	6775	3.6294642857142856	0.04931350763609643	0.0015059289574077966	0.0013401820595798943
REACTOME_PATHWAY	R-MMU-5357801~Programmed Cell Death	16	3.524229074889868	5.416484592800184E-5	PDCD6IP, OMA1, PTK2, LMNB1, ITCH, BCL2L11, CASP3, CASP1, BCL2, CYCS, FADD, VIM, OGT, BCL2L1, MAPK3, PLEC	280	113	6775	3.4260429835651074	0.05036223063370737	0.0015059289574077966	0.0013401820595798943
REACTOME_PATHWAY	R-MMU-1474228~Degradation of the extracellular matrix	13	2.8634361233480177	5.4959572398412875E-5	COL13A1, FN1, NID1, MMP9, COL1A1, COL1A2, MMP16, COL4A2, COL5A1, COL4A1, COL5A2, COL8A1, CD44	280	76	6775	4.138862781954887	0.05108198299160127	0.0015059289574077966	0.0013401820595798943
REACTOME_PATHWAY	R-MMU-389513~CTLA4 inhibitory signaling	7	1.5418502202643172	5.644221477409018E-5	LYN, YES1, LCK, SRC, FYN, PTPN11, PPP2R5C	280	18	6775	9.409722222222223	0.052423297259671986	0.0015059289574077966	0.0013401820595798943
REACTOME_PATHWAY	R-MMU-5673001~RAF/MAP kinase cascade	24	5.286343612334802	5.68275078267093E-5	PDGFRA, MAP2K1, SRC, FLT3, FN1, PDGFB, ARL2, PDGFA, PPP2R5C, PTK2, EGFR, FGF7, ERBB4, RASA1, KIT, GRB2, SHOC2, FYN, RAF1, LAMTOR3, FGFR1, BCL2L1, MAPK3, FGF10	280	228	6775	2.5469924812030076	0.052771553338327615	0.0015059289574077966	0.0013401820595798943
KEGG_PATHWAY	mmu04550:Signaling pathways regulating pluripotency of stem cells	17	3.7444933920704844	5.9199055801003954E-5	SMAD1, SMAD4, MAP2K1, SMAD3, BMPR2, STAT3, IGF1, MAPK14, BMI1, SMAD5, IGF1R, GRB2, RAF1, JARID2, JAK1, FGFR1, MAPK3	269	118	6017	3.2225127591204084	0.01667247932333582	2.4365988184761047E-4	1.5958006346357588E-4
REACTOME_PATHWAY	R-MMU-2022090~Assembly of collagen fibrils and other multimeric structures	9	1.9823788546255507	6.669213891397813E-5	COL1A1, COL1A2, COL4A2, COL5A1, COL4A1, COL5A2, COL8A1, MMP9, LOXL2	280	35	6775	6.221938775510203	0.06164451719906927	0.0016716041745905835	0.0014876225830475947
KEGG_PATHWAY	mmu04658:Th1 and Th2 cell differentiation	13	2.8634361233480177	6.689793730416352E-5	NOTCH2, JUN, NOTCH1, CHUK, STAT1, MAPK14, RELA, NFKB1, NFKBIA, LCK, TBX21, JAK1, MAPK3	269	72	6017	4.038672036348617	0.018820294069787358	2.7141448849117767E-4	1.7775737626534878E-4
WIKIPATHWAYS	WP3663~BMP signaling pathway in eyelid development	8	1.762114537444934	7.078085303961904E-5	SMAD1, SMAD4, JUN, NOTCH1, SMAD5, EGFR, MAPK3, FGF10	210	19	3467	6.951378446115289	0.010281154157419037	5.145724294616383E-4	3.570502571774632E-4
REACTOME_PATHWAY	R-MMU-209560~NF-kB is activated and signals survival	6	1.3215859030837005	7.13132175047423E-5	NFKBIA, IRAK1, TRAF6, SQSTM1, RELA, NFKB1	280	12	6775	12.098214285714285	0.06577244491622114	0.0016716041745905835	0.0014876225830475947
REACTOME_PATHWAY	R-MMU-210990~PECAM1 interactions	6	1.3215859030837005	7.13132175047423E-5	LYN, YES1, LCK, SRC, FYN, PTPN11	280	12	6775	12.098214285714285	0.06577244491622114	0.0016716041745905835	0.0014876225830475947
REACTOME_PATHWAY	R-MMU-168181~Toll Like Receptor 7/8 (TLR7/8) Cascade	13	2.8634361233480177	7.148327453276256E-5	APP, MAP2K4, JUN, MAPK14, RELA, NFKB1, NFKBIA, CREB1, IRAK1, IRAK2, TRAF6, TLR7, MAPK3	280	78	6775	4.032738095238096	0.0659240072941385	0.0016716041745905835	0.0014876225830475947
REACTOME_PATHWAY	R-MMU-388841~Costimulation by the CD28 family	10	2.2026431718061676	7.184043098345275E-5	LYN, YES1, LCK, SRC, GRB2, RICTOR, FYN, PTPN11, PPP2R5C, MTOR	280	45	6775	5.3769841269841265	0.06624224102876075	0.0016716041745905835	0.0014876225830475947
WIKIPATHWAYS	WP2067~Heart development	10	2.2026431718061676	7.351034706594832E-5	SMAD1, SMAD4, BMP2, NOTCH1, BMPR2, HEY1, SRF, PTPN11, VEGFA, FGF10	210	32	3467	5.159226190476191	0.010675513051155772	5.145724294616383E-4	3.570502571774632E-4
KEGG_PATHWAY	mmu04915:Estrogen signaling pathway	16	3.524229074889868	7.61980832126375E-5	MAP2K1, JUN, SRC, NCOA3, MMP9, ESR1, EGFR, HSP90B1, CREB1, KRT17, KRT16, KRT14, BCL2, GRB2, RAF1, MAPK3	269	108	6017	3.3137821836706594	0.021408592090022216	3.0479233285055E-4	1.9961751376831795E-4
WIKIPATHWAYS	WP5023~Hypoxia-dependent self-renewal of myoblasts	6	1.3215859030837005	7.840679338837703E-5	CDKN1A, NOTCH1, HEY1, HES1, HIF1A, HSP90B1	210	9	3467	11.006349206349205	0.011382563438961824	5.238999376405192E-4	3.635224057097481E-4
REACTOME_PATHWAY	R-MMU-8874081~MET activates PTK2 signaling	7	1.5418502202643172	7.966292575701344E-5	COL1A1, COL1A2, COL5A1, SRC, COL5A2, FN1, PTK2	280	19	6775	8.914473684210526	0.07318514516552677	0.0018040563851013816	0.0016054967200745001
BIOCARTA	m_egfPathway:EGF Signaling Pathway	12	2.643171806167401	8.000099739064957E-5	MAP2K4, MAP2K1, JUN, STAT1, SRF, RASA1, STAT3, GRB2, RAF1, EGFR, MAPK3, JAK1	114	29	1064	3.8620689655172415	0.016345798285018143	0.0032800408930166326	0.0027040337118039554
KEGG_PATHWAY	mmu04210:Apoptosis	17	3.7444933920704844	8.060927334866995E-5	MAP2K1, JUN, CHUK, RELA, NFKB1, LMNB1, NFKBIA, BCL2L11, CASP3, BCL2, CYCS, BIRC5, FADD, RAF1, BCL2L1, MAPK3, MCL1	269	121	6017	3.1426157485637036	0.022633878276371755	3.1795880043086484E-4	2.082406228173974E-4
REACTOME_PATHWAY	R-MMU-186763~Downstream signal transduction	8	1.762114537444934	8.131491043958009E-5	PDGFRA, SRC, RASA1, STAT3, PDGFB, PDGFA, GRB2, PTPN11	280	27	6775	7.169312169312169	0.07464476625250505	0.0018040563851013816	0.0016054967200745001
REACTOME_PATHWAY	R-MMU-8934593~Regulation of RUNX1 Expression and Activity	5	1.1013215859030838	8.930458859138013E-5	CCND3, CDK6, CCND2, CCND1, PTPN11	280	7	6775	17.283163265306122	0.08167175045600283	0.0019362858526403783	0.001723172629865494
KEGG_PATHWAY	mmu05140:Leishmaniasis	11	2.4229074889867843	9.262169629739598E-5	NFKBIA, JUN, IRAK1, STAT1, TRAF6, MAPK14, PTGS2, RELA, NFKB1, MAPK3, JAK1	269	53	6017	4.642421266746159	0.025962797038734386	3.6033646230767755E-4	2.35995007004324E-4
WIKIPATHWAYS	WP3855~Dysregulated miRNA targeting in insulin/PI3K-AKT signaling	9	1.9823788546255507	9.268126742609249E-5	COL1A1, COL1A2, CCND2, BCL2L11, COL4A2, BCL2, RAF1, MTOR, MAPK3	210	26	3467	5.714835164835165	0.013440944981246705	5.870963410012873E-4	4.0737297130701564E-4
WIKIPATHWAYS	WP407~Kit receptor signaling pathway	14	3.0837004405286343	9.585246383694486E-5	LYN, MAP2K1, YES1, SRC, STAT1, STAT3, PTPN11, HCK, RASA1, KIT, GRB10, GRB2, FYN, RAF1	210	65	3467	3.555897435897436	0.01389765388871922	5.870963410012873E-4	4.0737297130701564E-4
REACTOME_PATHWAY	R-MMU-2428928~IRS-related events triggered by IGF1R	9	1.9823788546255507	1.0182787546668934E-4	FGF7, FLT3, TLR9, GRB2, PTPN11, IGF1, IGF1R, FGF10, FGFR1	280	37	6775	5.88561776061776	0.09257897325829822	0.0020373623666159343	0.0018131243702902812
REACTOME_PATHWAY	R-MMU-168138~Toll Like Receptor 9 (TLR9) Cascade	13	2.8634361233480177	1.0424276437173397E-4	APP, MAP2K4, JUN, MAPK14, RELA, NFKB1, NFKBIA, CREB1, IRAK1, IRAK2, TRAF6, TLR9, MAPK3	280	81	6775	3.883377425044092	0.0946673021610287	0.0020373623666159343	0.0018131243702902812
REACTOME_PATHWAY	R-MMU-389356~CD28 co-stimulation	8	1.762114537444934	1.046443982853048E-4	LYN, YES1, LCK, SRC, GRB2, RICTOR, FYN, MTOR	280	28	6775	6.913265306122448	0.09501415808126779	0.0020373623666159343	0.0018131243702902812
REACTOME_PATHWAY	R-MMU-8875878~MET promotes cell motility	8	1.762114537444934	1.046443982853048E-4	COL1A1, COL1A2, COL5A1, SRC, COL5A2, FN1, GRB2, PTK2	280	28	6775	6.913265306122448	0.09501415808126779	0.0020373623666159343	0.0018131243702902812
REACTOME_PATHWAY	R-MMU-3000171~Non-integrin membrane-ECM interactions	8	1.762114537444934	1.046443982853048E-4	COL1A1, COL1A2, COL4A2, COL5A1, COL4A1, COL5A2, FN1, ITGA6	280	28	6775	6.913265306122448	0.09501415808126779	0.0020373623666159343	0.0018131243702902812
WIKIPATHWAYS	WP1560~MicroRNAs in cardiomyocyte hypertrophy	15	3.303964757709251	1.1371225654906064E-4	MAP2K4, MAP2K1, CHUK, STAT3, IGF1, MAPK14, RHOA, MTOR, NFKB1, IGF1R, NPPB, CDK7, NPPA, RAF1, MAPK3	210	75	3467	3.301904761904762	0.016465864384227702	6.686280685084766E-4	4.639460067201674E-4
WIKIPATHWAYS	WP572~EGFR1 signaling pathway	24	5.286343612334802	1.2268285126938044E-4	CEBPB, MAP2K1, JUN, SMAD3, SRC, STAT1, PXN, STAT3, PTPN11, MAPK14, EGFR, ITCH, CREB1, KRT17, RASA1, GRB10, PTK2B, GRB2, SHOC2, MTA2, RAF1, JAK1, MAPK3, PLEC	210	167	3467	2.372626176218991	0.01775331465657426	6.936299667922664E-4	4.812942626721848E-4
REACTOME_PATHWAY	R-MMU-2428924~IGF1R signaling cascade	9	1.9823788546255507	1.2444029934041454E-4	FGF7, FLT3, TLR9, GRB2, PTPN11, IGF1, IGF1R, FGF10, FGFR1	280	38	6775	5.730733082706766	0.11194662668678268	0.0022830008763606822	0.0020317271950002296
REACTOME_PATHWAY	R-MMU-1442490~Collagen degradation	9	1.9823788546255507	1.2444029934041454E-4	COL1A1, COL1A2, COL13A1, COL4A2, COL5A1, COL4A1, COL5A2, COL8A1, MMP9	280	38	6775	5.730733082706766	0.11194662668678268	0.0022830008763606822	0.0020317271950002296
REACTOME_PATHWAY	R-MMU-2404192~Signaling by Type 1 Insulin-like Growth Factor 1 Receptor (IGF1R)	9	1.9823788546255507	1.2444029934041454E-4	FGF7, FLT3, TLR9, GRB2, PTPN11, IGF1, IGF1R, FGF10, FGFR1	280	38	6775	5.730733082706766	0.11194662668678268	0.0022830008763606822	0.0020317271950002296
REACTOME_PATHWAY	R-MMU-168164~Toll Like Receptor 3 (TLR3) Cascade	12	2.643171806167401	1.3408037453452407E-4	NFKBIA, APP, MAP2K4, JUN, CREB1, IRAK1, IRAK2, TRAF6, MAPK14, RELA, NFKB1, MAPK3	280	71	6775	4.089537223340041	0.12007733263209408	0.002413446741621433	0.0021478158109398287
WIKIPATHWAYS	WP5025~Hypoxia-dependent differentiation of myoblasts	6	1.3215859030837005	1.4915200384291633E-4	CDKN1A, NOTCH1, HIF1AN, MAPK14, HIF1A, VEGFA	210	10	3467	9.905714285714286	0.021542392161622348	8.120497987003223E-4	5.63463125628795E-4
REACTOME_PATHWAY	R-MMU-74751~Insulin receptor signalling cascade	9	1.9823788546255507	1.5104376238032232E-4	FGF7, FLT3, TLR9, GRB10, GRB2, PTPN11, MAPK3, FGF10, FGFR1	280	39	6775	5.583791208791209	0.13420457904351257	0.002668439802052361	0.0023747435974239566
BIOCARTA	M_il1rPathway:Signal transduction through IL1R	11	2.4229074889867843	1.5157623389340806E-4	NFKBIA, JUN, CHUK, IRAK1, IRAK2, IL1R1, TRAF6, IL1RAP, MAPK14, RELA, NFKB1	114	26	1064	3.948717948717949	0.030744541606374964	0.005178854658024775	0.004269397254664327
REACTOME_PATHWAY	R-MMU-193639~p75NTR signals via NF-kB	6	1.3215859030837005	1.6838841770364836E-4	NFKBIA, IRAK1, TRAF6, SQSTM1, RELA, NFKB1	280	14	6775	10.369897959183673	0.14841509977086376	0.002848627883188715	0.0025350996570515927
REACTOME_PATHWAY	R-MMU-975871~MyD88 cascade initiated on plasma membrane	12	2.643171806167401	1.7318702015193448E-4	NFKBIA, APP, MAP2K4, JUN, CREB1, IRAK1, IRAK2, TRAF6, MAPK14, RELA, NFKB1, MAPK3	280	73	6775	3.9774951076320937	0.15230529516276592	0.002848627883188715	0.0025350996570515927
REACTOME_PATHWAY	R-MMU-168142~Toll Like Receptor 10 (TLR10) Cascade	12	2.643171806167401	1.7318702015193448E-4	NFKBIA, APP, MAP2K4, JUN, CREB1, IRAK1, IRAK2, TRAF6, MAPK14, RELA, NFKB1, MAPK3	280	73	6775	3.9774951076320937	0.15230529516276592	0.002848627883188715	0.0025350996570515927
REACTOME_PATHWAY	R-MMU-168176~Toll Like Receptor 5 (TLR5) Cascade	12	2.643171806167401	1.7318702015193448E-4	NFKBIA, APP, MAP2K4, JUN, CREB1, IRAK1, IRAK2, TRAF6, MAPK14, RELA, NFKB1, MAPK3	280	73	6775	3.9774951076320937	0.15230529516276592	0.002848627883188715	0.0025350996570515927
KEGG_PATHWAY	mmu05132:Salmonella infection	24	5.286343612334802	1.8052507578958707E-4	MAP2K4, MAP2K1, JUN, CHUK, MAPK14, RHOA, RELA, NFKB1, TXN2, HSP90B1, NFKBIA, ACTR1A, IRAK1, CASP3, TRAF6, TLR9, CASP1, BCL2, CYCS, FADD, RAF1, KPNA3, RAB9B, MAPK3	269	228	6017	2.3545294462923105	0.049981432424548555	6.928259665438207E-4	4.5375221752517835E-4
REACTOME_PATHWAY	R-MMU-168643~Nucleotide-binding domain, leucine rich repeat containing receptor (NLR) signaling pathways	9	1.9823788546255507	1.821623052541962E-4	PANX1, ITCH, TRAF6, CASP1, BCL2, TXNIP, TNFAIP3, MAPK14, BCL2L1	280	40	6775	5.444196428571428	0.15953390789561195	0.002945471851059376	0.002621284697640891
BIOCARTA	m_il6Pathway:IL 6 signaling pathway	10	2.2026431718061676	1.9091832562150547E-4	CEBPB, MAP2K1, JUN, SRF, STAT3, GRB2, PTPN11, RAF1, MAPK3, JAK1	114	22	1064	4.242424242424242	0.03856943311223027	0.005591179536058375	0.004609313861433489
REACTOME_PATHWAY	R-MMU-181438~Toll Like Receptor 2 (TLR2) Cascade	12	2.643171806167401	1.9611934725995565E-4	NFKBIA, APP, MAP2K4, JUN, CREB1, IRAK1, IRAK2, TRAF6, MAPK14, RELA, NFKB1, MAPK3	280	74	6775	3.9237451737451736	0.17065264471815844	0.0029698072585078996	0.0026429416797413073
REACTOME_PATHWAY	R-MMU-166058~MyD88:MAL(TIRAP) cascade initiated on plasma membrane	12	2.643171806167401	1.9611934725995565E-4	NFKBIA, APP, MAP2K4, JUN, CREB1, IRAK1, IRAK2, TRAF6, MAPK14, RELA, NFKB1, MAPK3	280	74	6775	3.9237451737451736	0.17065264471815844	0.0029698072585078996	0.0026429416797413073
REACTOME_PATHWAY	R-MMU-168188~Toll Like Receptor TLR6:TLR2 Cascade	12	2.643171806167401	1.9611934725995565E-4	NFKBIA, APP, MAP2K4, JUN, CREB1, IRAK1, IRAK2, TRAF6, MAPK14, RELA, NFKB1, MAPK3	280	74	6775	3.9237451737451736	0.17065264471815844	0.0029698072585078996	0.0026429416797413073
REACTOME_PATHWAY	R-MMU-168179~Toll Like Receptor TLR1:TLR2 Cascade	12	2.643171806167401	1.9611934725995565E-4	NFKBIA, APP, MAP2K4, JUN, CREB1, IRAK1, IRAK2, TRAF6, MAPK14, RELA, NFKB1, MAPK3	280	74	6775	3.9237451737451736	0.17065264471815844	0.0029698072585078996	0.0026429416797413073
KEGG_PATHWAY	mmu04520:Adherens junction	13	2.8634361233480177	2.423678098060243E-4	SMAD4, SMAD3, YES1, SRC, RHOA, EGFR, TGFBR1, IGF1R, TGFBR2, FYN, MET, FGFR1, MAPK3	269	82	6017	3.5461510563061025	0.06652472315744384	9.177661064654787E-4	6.010721683189403E-4
REACTOME_PATHWAY	R-MMU-975138~TRAF6 mediated induction of NFkB and MAP kinases upon TLR7/8 or 9 activation	12	2.643171806167401	2.497707421432262E-4	NFKBIA, APP, MAP2K4, JUN, CREB1, IRAK1, IRAK2, TRAF6, MAPK14, RELA, NFKB1, MAPK3	280	76	6775	3.8204887218045114	0.21204244186360732	0.003723145125072465	0.0033133650012437347
REACTOME_PATHWAY	R-MMU-975155~MyD88 dependent cascade initiated on endosome	12	2.643171806167401	2.8094033543392513E-4	NFKBIA, APP, MAP2K4, JUN, CREB1, IRAK1, IRAK2, TRAF6, MAPK14, RELA, NFKB1, MAPK3	280	77	6775	3.7708719851576995	0.23513408533129554	0.004123339692368686	0.00366951299666773
BIOCARTA	m_igf1Pathway:IGF-1 Signaling Pathway	10	2.2026431718061676	2.8591246095339615E-4	MAP2K1, JUN, SRF, RASA1, GRB2, PTPN11, IGF1, RAF1, IGF1R, MAPK3	114	23	1064	4.057971014492754	0.05720497841663119	0.007326506811930776	0.006039900737640494
REACTOME_PATHWAY	R-MMU-3000157~Laminin interactions	5	1.1013215859030838	3.010354589029678E-4	COL4A2, COL4A1, ITGA6, NID1, NID2	280	9	6775	13.442460317460318	0.24966166686897728	0.004265573540201402	0.0037960921757138263
REACTOME_PATHWAY	R-MMU-2029481~FCGR activation	5	1.1013215859030838	3.010354589029678E-4	LYN, HCK, YES1, SRC, FYN	280	9	6775	13.442460317460318	0.24966166686897728	0.004265573540201402	0.0037960921757138263
REACTOME_PATHWAY	R-MMU-8848021~Signaling by PTK6	9	1.9823788546255507	3.085163252346926E-4	CCND1, ERBB4, CCNE1, RASA1, STAT3, PXN, HIF1A, EGFR, RHOA	280	43	6775	5.064368770764119	0.25499919910940827	0.004265573540201402	0.0037960921757138263
REACTOME_PATHWAY	R-MMU-9006927~Signaling by Non-Receptor Tyrosine Kinases	9	1.9823788546255507	3.085163252346926E-4	CCND1, ERBB4, CCNE1, RASA1, STAT3, PXN, HIF1A, EGFR, RHOA	280	43	6775	5.064368770764119	0.25499919910940827	0.004265573540201402	0.0037960921757138263
WIKIPATHWAYS	WP1244~Estrogen signaling	14	3.0837004405286343	3.2727450927552194E-4	MAP2K1, JUN, CHUK, SRC, GTF2H1, BRCA1, MAPK14, ESR1, NFKB1, CDK7, CREB1, CCND1, BCL2, GRB2	210	73	3467	3.1662100456621003	0.04666593751165038	0.0017181911736964901	0.0011922142837894013
WIKIPATHWAYS	WP1249~EPO receptor signaling	8	1.762114537444934	3.7498634915431153E-4	MAP2K1, SRC, STAT1, RASA1, STAT3, GRB2, RAF1, MAPK3	210	24	3467	5.503174603174603	0.05328603472173665	0.0018374331108561267	0.0012749535871246591
WIKIPATHWAYS	WP3654~Novel Jun-Dmp1 pathway	8	1.762114537444934	3.7498634915431153E-4	RB1, MAP2K1, JUN, CCND1, E2F1, RAF1, ETS1, MAPK3	210	24	3467	5.503174603174603	0.05328603472173665	0.0018374331108561267	0.0012749535871246591
BIOCARTA	m_cxcr4Pathway:CXCR4 Signaling Pathway	10	2.2026431718061676	4.1701835980350303E-4	MAP2K1, CXCL12, PXN, PTK2B, CXCR4, RAF1, RELA, NFKB1, PTK2, MAPK3	114	24	1064	3.888888888888889	0.08233575297616813	0.009498751528857569	0.007830678089643557
REACTOME_PATHWAY	R-MMU-166520~Signaling by NTRKs	11	2.4229074889867843	5.300138821158778E-4	EGR2, MAP2K1, CREB1, BDNF, SRC, SRF, GRB2, FYN, MAPK14, RHOA, MAPK3	280	70	6775	3.8022959183673466	0.39695730908471993	0.007223332050550677	0.00642831122737686
KEGG_PATHWAY	mmu04150:mTOR signaling pathway	17	3.7444933920704844	5.695061254002747E-4	MAP2K1, CHUK, RPS6, PTEN, IGF1, RHOA, MTOR, IGF1R, RPS6KB2, GRB10, GRB2, RICTOR, RAF1, LAMTOR3, EIF4E, LAMTOR5, MAPK3	269	143	6017	2.659136402630826	0.1493766224950711	0.0021281544686010266	0.001393791306900672
WIKIPATHWAYS	WP1261~ErbB signaling pathway	10	2.2026431718061676	5.703139833964142E-4	MAP2K1, JUN, CDKN1A, SRC, ERBB4, GRB2, EGFR, PTK2, MTOR, PAK4	210	41	3467	4.026713124274099	0.07991534277001511	0.002704392114815255	0.0018765169776269114
KEGG_PATHWAY	mmu04928:Parathyroid hormone synthesis, secretion and action	13	2.8634361233480177	6.45728617021971E-4	MAP2K1, CDKN1A, RHOA, RUNX2, EGFR, CREB1, MMP16, BCL2, SOST, RAF1, MEF2D, FGFR1, MAPK3	269	91	6017	3.1954328199681363	0.1676033107529138	0.0023816484056394774	0.0015598119839751508
REACTOME_PATHWAY	R-MMU-9754119~Drug-mediated inhibition of CDK4/CDK6 activity	4	0.881057268722467	6.49614852513453E-4	CCND3, CDK6, CCND2, CCND1	280	5	6775	19.357142857142858	0.4620200301399031	0.008728627736589214	0.007767929715266502
REACTOME_PATHWAY	R-MMU-2243919~Crosslinking of collagen fibrils	5	1.1013215859030838	7.383792197746909E-4	COL1A1, COL1A2, COL4A2, COL4A1, LOXL2	280	11	6775	10.998376623376624	0.505730303284399	0.009783524662014655	0.008706721633176564
BIOCARTA	m_nfkbpathway:NF-kB Signaling Pathway	9	1.9823788546255507	7.908206832934931E-4	NFKBIA, CHUK, IRAK1, IL1R1, TRAF6, TNFAIP3, FADD, RELA, NFKB1	114	21	1064	4.0	0.15038630618339177	0.01621182400751661	0.013364869547660032
REACTOME_PATHWAY	R-MMU-109581~Apoptosis	12	2.643171806167401	8.174319096946205E-4	BCL2L11, CASP3, BCL2, CYCS, VIM, FADD, OMA1, PTK2, BCL2L1, MAPK3, PLEC, LMNB1	280	87	6775	3.3374384236453203	0.5416622607232086	0.01056045309227742	0.009398139072687137
WIKIPATHWAYS	WP251~Mapk cascade	8	1.762114537444934	8.23716994134973E-4	MAP2K4, MAP2K1, JUN, MBP, MAPK14, RAF1, MAPK3, MAP3K12	210	27	3467	4.8917107583774255	0.11335645170633546	0.003783949941807532	0.0026255979188052263
REACTOME_PATHWAY	R-MMU-1500931~Cell-Cell communication	11	2.4229074889867843	8.302242997073443E-4	CADM1, DST, PXN, KRT14, PTK2B, GRB2, ITGA6, FYN, CD47, SKAP2, PLEC	280	74	6775	3.5967664092664093	0.5472263498594371	0.01056045309227742	0.009398139072687137
REACTOME_PATHWAY	R-MMU-193704~p75 NTR receptor-mediated signalling	11	2.4229074889867843	8.302242997073443E-4	NFKBIA, BCL2L11, IRAK1, TRAF6, ARHGDIA, CASP3, SQSTM1, RELA, NFKB1, RHOA, RTN4	280	74	6775	3.5967664092664093	0.5472263498594371	0.01056045309227742	0.009398139072687137
KEGG_PATHWAY	mmu04662:B cell receptor signaling pathway	11	2.4229074889867843	8.609712347396348E-4	NFKBIA, LYN, MAP2K1, JUN, CHUK, BLNK, GRB2, RAF1, RELA, NFKB1, MAPK3	269	69	6017	3.5659177846021226	0.21699887927533346	0.0030951370970386874	0.00202709683115914
KEGG_PATHWAY	mmu01524:Platinum drug resistance	11	2.4229074889867843	8.609712347396348E-4	GSTM4, CDKN1A, MSH2, CASP3, BCL2, BIRC5, CYCS, FADD, BRCA1, BCL2L1, MAPK3	269	69	6017	3.5659177846021226	0.21699887927533346	0.0030951370970386874	0.00202709683115914
REACTOME_PATHWAY	R-MMU-2262752~Cellular responses to stress	31	6.828193832599119	9.103190206413395E-4	RB1, CEBPB, CDKN1A, ANAPC16, HIF1A, ETS1, LMNB1, TXN2, ACTR1A, HMOX1, HIF1AN, MAPK3, SUZ12, MAP2K4, JUN, EGLN2, HMGA1, MAPK14, PRDX6, MTOR, CCNA2, CDK6, UBE2S, CCNE1, CAT, CYCS, PPARA, ATF6, SQSTM1, LAMTOR3, LAMTOR5	280	399	6775	1.8799230218403151	0.5805621289582327	0.011416120288028499	0.010159629061358696
REACTOME_PATHWAY	R-MMU-446652~Interleukin-1 family signaling	13	2.8634361233480177	9.214268995578558E-4	APP, IL1R1, STAT3, IL1RAP, RELA, NFKB1, NFKBIA, IL1RL2, IRAK1, IRAK2, TRAF6, CASP1, SQSTM1	280	102	6775	3.083858543417367	0.5849874412907834	0.011416120288028499	0.010159629061358696
KEGG_PATHWAY	mmu05146:Amoebiasis	11	2.4229074889867843	9.658446836359225E-4	COL1A1, COL1A2, COL4A2, IL1R1, COL4A1, CASP3, FN1, LAMC1, RELA, NFKB1, PTK2	269	70	6017	3.5149761019649493	0.23999665246021007	0.0034287486269075247	0.00224558888945352
REACTOME_PATHWAY	R-MMU-76002~Platelet activation, signaling and aggregation	20	4.405286343612335	9.907860051736395E-4	LYN, APP, SPARC, SRC, FN1, PDGFB, PDGFA, PTPN11, IGF1, MAPK14, PTK2, RHOA, VEGFA, COL1A1, COL1A2, LCK, GRB2, FYN, RAF1, MAPK3	280	210	6775	2.304421768707483	0.6115840233176486	0.011967637627061463	0.010650444806472937
REACTOME_PATHWAY	R-MMU-9006936~Signaling by TGFB family members	12	2.643171806167401	9.91030788823748E-4	SMAD1, SMAD4, BMP2, SMAD3, BMPR2, BAMBI, ITGB8, SMAD5, TGFBR1, RHOA, MAPK3, TGFBR2	280	89	6775	3.2624398073836276	0.6116748069734946	0.011967637627061463	0.010650444806472937
KEGG_PATHWAY	mmu04071:Sphingolipid signaling pathway	14	3.0837004405286343	0.0010239570090510035	MAP2K1, PTEN, PPP2R2A, PPP2R5C, MAPK14, RHOA, RELA, NFKB1, SPTLC1, S1PR1, BCL2, FYN, RAF1, MAPK3	269	109	6017	2.8729579482282324	0.2524490216440183	0.0035901702539566046	0.0023513086874504523
REACTOME_PATHWAY	R-MMU-8953897~Cellular responses to stimuli	31	6.828193832599119	0.0010255937993779796	RB1, CEBPB, CDKN1A, ANAPC16, HIF1A, ETS1, LMNB1, TXN2, ACTR1A, HMOX1, HIF1AN, MAPK3, SUZ12, MAP2K4, JUN, EGLN2, HMGA1, MAPK14, PRDX6, MTOR, CCNA2, CDK6, UBE2S, CCNE1, CAT, CYCS, PPARA, ATF6, SQSTM1, LAMTOR3, LAMTOR5	280	402	6775	1.8658937455579248	0.6242828039884455	0.012230206057582408	0.01088411419589881
BIOCARTA	m_at1rPathway:Angiotensin II mediated activation of JNK Pathway via Pyk2 dependent signaling	11	2.4229074889867843	0.001054407022133805	MAP2K4, MAP2K1, JUN, SRC, PTK2B, GRB2, RAF1, MEF2D, EGFR, PTK2, MAPK3	114	32	1064	3.2083333333333335	0.19532953036120493	0.01936604302164509	0.015965176930039127
WIKIPATHWAYS	WP493~Mapk signaling pathway	20	4.405286343612335	0.0010896064947917635	MAP2K4, MAP2K1, JUN, BDNF, IL1R1, SRF, PDGFB, MAPK14, EGFR, NFKB1, TGFBR1, TGFBR2, CASP3, TRAF6, RASA1, CASP1, GRB2, RAF1, MAP3K12, MAPK3	210	147	3467	2.246193715581471	0.14714802397942073	0.004853701658617855	0.0033678746202654504
REACTOME_PATHWAY	R-MMU-6806834~Signaling by MET	10	2.2026431718061676	0.0011250398488537221	COL1A1, COL1A2, COL5A1, SRC, STAT3, COL5A2, FN1, GRB2, PTPN11, PTK2	280	64	6775	3.780691964285714	0.6583239506381295	0.01325046933094384	0.011792084341689013
BIOCARTA	m_nthiPathway:NFkB activation by Nontypeable Hemophilus influenzae	9	1.9823788546255507	0.0011336220305353225	NFKBIA, SMAD4, SMAD3, CHUK, MAPK14, RELA, NFKB1, TGFBR1, TGFBR2	114	22	1064	3.8181818181818183	0.208367969905079	0.01936604302164509	0.015965176930039127
REACTOME_PATHWAY	R-MMU-448424~Interleukin-17 signaling	9	1.9823788546255507	0.0011612895885149152	MAP2K4, JUN, CREB1, IRAK1, IRAK2, TRAF6, MAPK14, NFKB1, MAPK3	280	52	6775	4.187843406593406	0.6699509651161959	0.013347834547508786	0.011878733260833288
REACTOME_PATHWAY	R-MMU-450294~MAP kinase activation	9	1.9823788546255507	0.0011612895885149152	MAP2K4, JUN, CREB1, IRAK1, IRAK2, TRAF6, MAPK14, NFKB1, MAPK3	280	52	6775	4.187843406593406	0.6699509651161959	0.013347834547508786	0.011878733260833288
KEGG_PATHWAY	mmu04512:ECM-receptor interaction	11	2.4229074889867843	0.001207087085961028	COL1A1, COL1A2, COL4A2, COL4A1, FN1, ITGB8, ITGA6, ITGA5, LAMC1, CD47, CD44	269	72	6017	3.4173378769103677	0.29037584018355367	0.004180643078206487	0.002738026804740868
REACTOME_PATHWAY	R-MMU-391160~Signal regulatory protein family interactions	4	0.881057268722467	0.0012596743951564318	PTK2B, GRB2, CD47, SKAP2	280	6	6775	16.13095238095238	0.6995538982729559	0.014260180744238751	0.012690663995659017
REACTOME_PATHWAY	R-MMU-109582~Hemostasis	30	6.607929515418502	0.0012705611774216918	APP, SPARC, SERPINE2, SRC, PDGFB, PDGFA, PLAU, FYN, MAPK3, LYN, YES1, FN1, KIF23, PTPN11, IGF1, PPP2R5C, MAPK14, PTK2, RHOA, VEGFA, COL1A1, RAD51C, COL1A2, LCK, GRB2, ITGA5, VPS45, CD47, RAF1, CD44	280	389	6775	1.8660484759456482	0.7026620919867301	0.014260180744238751	0.012690663995659017
REACTOME_PATHWAY	R-MMU-2559586~DNA Damage/Telomere Stress Induced Senescence	6	1.3215859030837005	0.0013497537002724923	CCNA2, RB1, CDKN1A, CCNE1, HMGA1, LMNB1	280	21	6775	6.913265306122448	0.7243256022956264	0.014972849186743693	0.01332489408757379
REACTOME_PATHWAY	R-MMU-1236394~Signaling by ERBB4	7	1.5418502202643172	0.0014248797863739818	YAP1, ITCH, SRC, ERBB4, GRB2, ESR1, EGFR	280	31	6775	5.463709677419355	0.7434174110117036	0.015624543864376764	0.013904861363580582
WIKIPATHWAYS	WP2292~Chemokine signaling pathway	19	4.185022026431718	0.0014417289422392885	LYN, MAP2K1, CHUK, STAT1, PXN, STAT3, CXCR4, PTK2, RHOA, RELA, NFKB1, NFKBIA, HCK, CXCL12, CCL2, PTK2B, GRB2, RAF1, MAPK3	210	139	3467	2.2566974991435425	0.18993785179325606	0.006233357485563982	0.004325186826717866
REACTOME_PATHWAY	R-MMU-180292~GAB1 signalosome	5	1.1013215859030838	0.0014985398736059347	SRC, PXN, GRB2, PTPN11, EGFR	280	13	6775	9.30631868131868	0.7608535784854868	0.016245534538864338	0.014457504007857258
WIKIPATHWAYS	WP3632~Lung fibrosis	9	1.9823788546255507	0.001547241852073295	CEBPB, FGF7, PLAU, PDGFB, HMOX1, CCL2, PDGFA, IGF1, MMP9	210	38	3467	3.9101503759398493	0.20233953119487302	0.006498415778707839	0.004509104826042174
KEGG_PATHWAY	mmu05231:Choline metabolism in cancer	12	2.643171806167401	0.0016845634962578326	PDGFRA, MAP2K1, JUN, RPS6KB2, PDGFB, PDGFA, GRB2, RAF1, HIF1A, EGFR, MTOR, MAPK3	269	88	6017	3.050185873605948	0.3804856703233197	0.005764048589605114	0.0037750459072765884
REACTOME_PATHWAY	R-MMU-109704~PI3K Cascade	7	1.5418502202643172	0.0016941132828919756	FGF7, FLT3, TLR9, GRB2, PTPN11, FGF10, FGFR1	280	32	6775	5.29296875	0.8016167710999356	0.01795760079865494	0.015981135301947638
REACTOME_PATHWAY	R-MMU-114604~GPVI-mediated activation cascade	7	1.5418502202643172	0.0016941132828919756	LYN, COL1A1, COL1A2, LCK, FYN, PTPN11, RHOA	280	32	6775	5.29296875	0.8016167710999356	0.01795760079865494	0.015981135301947638
KEGG_PATHWAY	mmu04215:Apoptosis - multiple species	7	1.5418502202643172	0.0017750240477441427	BCL2L11, CASP3, BCL2, BIRC5, CYCS, FADD, BCL2L1	269	30	6017	5.219206939281288	0.3962256602662966	0.006001271780468291	0.003930410391433459
KEGG_PATHWAY	mmu04350:TGF-beta signaling pathway	12	2.643171806167401	0.0018479591397701101	SMAD1, SMAD4, BMP2, SMAD3, BMPR2, BAMBI, RPS6KB2, SMAD5, TGFBR1, RHOA, MAPK3, TGFBR2	269	89	6017	3.015914122217117	0.4086255749515917	0.006174357596408368	0.004043769411732241
BIOCARTA	m_cd40Pathway:CD40L Signaling Pathway	7	1.5418502202643172	0.001854816268220377	NFKBIA, CD40, CHUK, TRAF6, TNFAIP3, RELA, NFKB1	114	14	1064	4.666666666666667	0.3178099166677695	0.027804297620112634	0.02292159169658066
BIOCARTA	m_tcrPathway:T Cell Receptor Signaling Pathway	12	2.643171806167401	0.001919815859418455	NFKBIA, MAP2K4, MAP2K1, JUN, LCK, RASA1, GRB2, FYN, RAF1, RELA, NFKB1, MAPK3	114	40	1064	2.8	0.3269005438799054	0.027804297620112634	0.02292159169658066
WIKIPATHWAYS	WP447~Adipogenesis genes	16	3.524229074889868	0.0019495600085634567	RB1, CEBPB, EGR2, SMAD3, STAT1, STAT3, HMGA1, IGF1, HIF1A, RBL2, BMP2, CREB1, E2F1, PPARG, PPARA, MEF2D	210	109	3467	2.4234163390126695	0.24792075352973675	0.007960703368300782	0.005523753357596461
REACTOME_PATHWAY	R-MMU-112399~IRS-mediated signalling	7	1.5418502202643172	0.0020002859564262933	FGF7, FLT3, TLR9, GRB2, PTPN11, FGF10, FGFR1	280	33	6775	5.132575757575758	0.8519468424382008	0.020519062391727783	0.018260675021569063
REACTOME_PATHWAY	R-MMU-445989~TAK1-dependent IKK and NF-kappa-B activation	7	1.5418502202643172	0.0020002859564262933	NFKBIA, APP, IRAK1, IRAK2, TRAF6, RELA, NFKB1	280	33	6775	5.132575757575758	0.8519468424382008	0.020519062391727783	0.018260675021569063
REACTOME_PATHWAY	R-MMU-3000178~ECM proteoglycans	7	1.5418502202643172	0.0020002859564262933	COL1A1, APP, SPARC, COL1A2, COL5A1, COL5A2, FN1	280	33	6775	5.132575757575758	0.8519468424382008	0.020519062391727783	0.018260675021569063
BIOCARTA	m_g1Pathway:Cell Cycle: G1/S Check Point	9	1.9823788546255507	0.0021700915215697664	RB1, SMAD4, CDKN1A, SMAD3, CDK6, CCND1, CCNE1, E2F1, CDC25A	114	24	1064	3.5	0.3607915173867665	0.027804297620112634	0.02292159169658066
BIOCARTA	m_ceramidePathway:Ceramide Signaling Pathway	9	1.9823788546255507	0.0021700915215697664	MAP2K4, MAP2K1, BCL2, CYCS, FADD, RAF1, RELA, NFKB1, MAPK3	114	24	1064	3.5	0.3607915173867665	0.027804297620112634	0.02292159169658066
REACTOME_PATHWAY	R-MMU-69278~Cell Cycle, Mitotic	30	6.607929515418502	0.0024371862617414983	RB1, CDKN1A, ANAPC16, SRC, PRIM1, MCM10, PPP2R2A, LMNB1, CCND3, ACTR1A, CCND2, CCND1, E2F1, E2F2, E2F3, MAPK3, LYN, PLK1, KIF23, PPP2R5C, CDC25A, RBL2, CCNA2, CDK7, CDK6, UBE2S, CCNE1, CENPJ, CEP63, MCPH1	280	406	6775	1.7879134412385642	0.9025010457772299	0.02473484780533393	0.02201245889594183
KEGG_PATHWAY	mmu04936:Alcoholic liver disease	13	2.8634361233480177	0.0024878031177290594	MAP2K4, CHUK, MAPK14, RELA, NFKB1, NFKBIA, IRAK1, CCND1, CASP3, TRAF6, FADD, LBP, PPARA	269	106	6017	2.7432489303500036	0.5070839518266734	0.008215535877151778	0.005380597440669826
WIKIPATHWAYS	WP2902~p53 signaling	10	2.2026431718061676	0.0025387448193870572	CCND3, CDKN1A, CDK6, CCND2, CCND1, CCNE1, CASP3, PTEN, CYCS, IGF1	210	50	3467	3.3019047619047615	0.3100444080230913	0.01008636455269993	0.006998701934526482
REACTOME_PATHWAY	R-MMU-5654726~Negative regulation of FGFR1 signaling	6	1.3215859030837005	0.002547781972265314	SRC, GRB2, PTPN11, MAPK3, FGF10, FGFR1	280	24	6775	6.049107142857142	0.9122870361213771	0.02558509475306431	0.022769125204771073
REACTOME_PATHWAY	R-MMU-5621575~CD209 (DC-SIGN) signaling	5	1.1013215859030838	0.0026802250289826206	LYN, FYN, RAF1, RELA, NFKB1	280	15	6775	8.06547619047619	0.9227236555462888	0.026360151315973405	0.023458876800064383
REACTOME_PATHWAY	R-MMU-3928663~EPHA-mediated growth cone collapse	5	1.1013215859030838	0.0026802250289826206	LYN, YES1, SRC, FYN, RHOA	280	15	6775	8.06547619047619	0.9227236555462888	0.026360151315973405	0.023458876800064383
KEGG_PATHWAY	mmu04370:VEGF signaling pathway	9	1.9823788546255507	0.002747076234683692	MAP2K1, SRC, PXN, MAPK14, PTGS2, RAF1, PTK2, MAPK3, VEGFA	269	55	6017	3.660223048327137	0.5421635295080555	0.008967467248852511	0.005873059536220307
BIOCARTA	m_cdmacPathway:Cadmium induces DNA synthesis and proliferation in macrophages	7	1.5418502202643172	0.0028262011752228974	NFKBIA, MAP2K1, JUN, RAF1, RELA, NFKB1, MAPK3	114	15	1064	4.355555555555555	0.44179092423081445	0.03324333340287502	0.027405479732126235
BIOCARTA	m_keratinocytePathway:Keratinocyte Differentiation	13	2.8634361233480177	0.0029189268353743917	MAP2K4, MAP2K1, JUN, CHUK, MAPK14, ETS1, RELA, EGFR, NFKB1, NFKBIA, BCL2, RAF1, MAPK3	114	48	1064	2.5277777777777777	0.45238249172750533	0.03324333340287502	0.027405479732126235
REACTOME_PATHWAY	R-MMU-5654727~Negative regulation of FGFR2 signaling	6	1.3215859030837005	0.00307923741413155	FGF7, SRC, GRB2, PTPN11, MAPK3, FGF10	280	25	6775	5.807142857142857	0.947246469048248	0.029975433602872435	0.026676250659160062
KEGG_PATHWAY	mmu04931:Insulin resistance	12	2.643171806167401	0.00312103661096651	NFKBIA, CREB1, STAT3, GFPT1, RPS6KB2, PTEN, PTPN11, PPARA, OGT, RELA, NFKB1, MTOR	269	95	6017	2.8254353355507726	0.5884235472661221	0.010072436335391918	0.006596736473179214
REACTOME_PATHWAY	R-MMU-3928662~EPHB-mediated forward signaling	7	1.5418502202643172	0.003172012305157017	LYN, YES1, SRC, RASA1, FYN, PTK2, RHOA	280	36	6775	4.704861111111112	0.9517282765380597	0.030566664031513074	0.02720240855634654
REACTOME_PATHWAY	R-MMU-75892~Platelet Adhesion to exposed collagen	4	0.881057268722467	0.003316225807867483	LYN, COL1A1, COL1A2, FYN	280	8	6775	12.098214285714285	0.9579517194777427	0.03132355862084731	0.02787599713742072
REACTOME_PATHWAY	R-MMU-446107~Type I hemidesmosome assembly	4	0.881057268722467	0.003316225807867483	DST, KRT14, ITGA6, PLEC	280	8	6775	12.098214285714285	0.9579517194777427	0.03132355862084731	0.02787599713742072
KEGG_PATHWAY	mmu04015:Rap1 signaling pathway	18	3.9647577092511015	0.003639448957432162	PDGFRA, MAP2K1, SRC, PDGFB, PDGFA, IGF1, MAPK14, RHOA, EGFR, IGF1R, VEGFA, FGF7, KIT, RAF1, MET, FGFR1, MAPK3, FGF10	269	186	6017	2.1646480393332532	0.6449472658237616	0.011613522515850943	0.00760603939418407
REACTOME_PATHWAY	R-MMU-74752~Signaling by Insulin receptor	9	1.9823788546255507	0.003657894755719921	FGF7, FLT3, TLR9, GRB10, GRB2, PTPN11, MAPK3, FGF10, FGFR1	280	62	6775	3.5123847926267278	0.9696824812300936	0.03421207447996868	0.03044659458437464
REACTOME_PATHWAY	R-MMU-4420097~VEGFA-VEGFR2 Pathway	11	2.4229074889867843	0.004018480075115686	SRC, RASA1, PXN, PTK2B, RICTOR, FYN, MAPK14, PTK2, RHOA, MTOR, VEGFA	280	91	6775	2.9248430141287285	0.9785354678246001	0.03721970865689674	0.03312319984245842
KEGG_PATHWAY	mmu05321:Inflammatory bowel disease	7	1.5418502202643172	0.0040262667065515435	JUN, SMAD3, STAT1, TBX21, STAT3, RELA, NFKB1	269	35	6017	4.473605947955391	0.6820203459225268	0.012705108274007093	0.008320951193539858
BIOCARTA	m_rasPathway:Ras Signaling Pathway	8	1.762114537444934	0.004163856581143514	MAP2K1, CHUK, RAF1, RELA, NFKB1, RHOA, BCL2L1, MAPK3	114	21	1064	3.5555555555555554	0.5766454247410057	0.044925821007074755	0.03703640853753968
REACTOME_PATHWAY	R-MMU-2559582~Senescence-Associated Secretory Phenotype (SASP)	7	1.5418502202643172	0.004196785294591672	CCNA2, CEBPB, CDKN1A, CDK6, ANAPC16, UBE2S, MAPK3	280	38	6775	4.457236842105263	0.9819056972499712	0.038497434336927455	0.03426029533758009
KEGG_PATHWAY	mmu04072:Phospholipase D signaling pathway	14	3.0837004405286343	0.004363264946814592	PDGFRA, MAP2K1, PDGFB, PDGFA, PTPN11, RHOA, MTOR, EGFR, KIT, PTK2B, GRB2, FYN, RAF1, MAPK3	269	128	6017	2.446503252788104	0.7111588921839522	0.01361722247137741	0.008918321759423233
REACTOME_PATHWAY	R-MMU-69273~Cyclin A/B1/B2 associated events during G2/M transition	5	1.1013215859030838	0.004378978591637511	CCNA2, CDK7, PLK1, PPP2R2A, CDC25A	280	17	6775	7.116596638655461	0.9848039394316993	0.03978614834687796	0.03540716975524044
WIKIPATHWAYS	WP458~Inflammatory response pathway	6	1.3215859030837005	0.00439845492154154	COL1A1, CD40, COL1A2, LCK, FN1, LAMC1	210	19	3467	5.213533834586466	0.4745976143609488	0.017015075617542272	0.01180637899992729
BIOCARTA	m_integrinPathway:Integrin Signaling Pathway	11	2.4229074889867843	0.004430145849617188	MAP2K1, JUN, SRC, PXN, ZYX, GRB2, FYN, RAF1, PTK2, RHOA, MAPK3	114	38	1064	2.7017543859649122	0.5993381735693031	0.04540899495857618	0.03743473242926524
KEGG_PATHWAY	mmu04920:Adipocytokine signaling pathway	9	1.9823788546255507	0.004765626824599228	NFKBIA, CHUK, STAT3, ACSL6, PTPN11, PPARA, RELA, NFKB1, MTOR	269	60	6017	3.3552044609665423	0.74248396559351	0.01471128280637153	0.009634854232341917
REACTOME_PATHWAY	R-MMU-73887~Death Receptor Signaling	13	2.8634361233480177	0.0051890487561461664	TNFAIP3, RHOA, RTN4, RELA, NFKB1, NFKBIA, BCL2L11, IRAK1, CASP3, TRAF6, ARHGDIA, FADD, SQSTM1	280	125	6775	2.5164285714285715	0.9930097637758092	0.0467014388053155	0.041561343339321655
KEGG_PATHWAY	mmu04919:Thyroid hormone signaling pathway	13	2.8634361233480177	0.0052410922843765355	NOTCH2, MAP2K1, NOTCH1, SRC, STAT1, NCOA3, HIF1A, ESR1, MTOR, CCND1, RAF1, PFKM, MAPK3	269	116	6017	2.506761953595693	0.7751641045358857	0.016005056008203615	0.010482184568753071
WIKIPATHWAYS	WP88~Toll-like receptor signaling	7	1.5418502202643172	0.005492390728907586	CHUK, IRAK1, IRAK2, TRAF6, CASP3, MAPK14, NFKB1	210	28	3467	4.127380952380952	0.5525091941752632	0.020702088132036285	0.014364714214065995
BIOCARTA	m_hcmvPathway:Human Cytomegalovirus and Map Kinase Pathways	7	1.5418502202643172	0.005843542115222205	RB1, MAP2K1, CREB1, MAPK14, RELA, NFKB1, MAPK3	114	17	1064	3.843137254901961	0.7009966725828094	0.057044101600978676	0.04702660083202632
KEGG_PATHWAY	mmu04613:Neutrophil extracellular trap formation	11	2.4229074889867843	0.005894121724462895	MAP2K1, SRC, CASP1, PPIF, TLR7, MAPK14, RAF1, RELA, NFKB1, MTOR, MAPK3	269	89	6017	2.7645879453656907	0.813417768145359	0.01780777201859002	0.011662836603724452
KEGG_PATHWAY	mmu04390:Hippo signaling pathway	14	3.0837004405286343	0.006038131382346065	YAP1, SMAD1, SMAD4, SMAD3, BMPR2, PPP2R2A, TGFBR1, TGFBR2, BMP2, CCND3, LATS2, CCND2, CCND1, BIRC5	269	133	6017	2.354529446292311	0.8209387638241988	0.018050834869329287	0.011822025653856507
REACTOME_PATHWAY	R-MMU-1227986~Signaling by ERBB2	7	1.5418502202643172	0.0061662402895670855	YES1, SRC, ERBB4, GRB2, FYN, EGFR, RHOA	280	41	6775	4.1310975609756095	0.9972627592225011	0.05497750688081308	0.04892652341908837
KEGG_PATHWAY	mmu05171:Coronavirus disease - COVID-19	17	3.7444933920704844	0.006190188537338529	JUN, CHUK, STAT1, RPS6, STAT3, MAPK14, RELA, EGFR, NFKB1, NFKBIA, IRAK1, TRAF6, CASP1, CCL2, TLR7, JAK1, MAPK3	269	180	6017	2.1125361420900455	0.8285523525729068	0.01831264108962648	0.0119934902910934
KEGG_PATHWAY	mmu04935:Growth hormone synthesis, secretion and action	12	2.643171806167401	0.006264476530820301	MAP2K4, MAP2K1, CREB1, STAT1, STAT3, GRB2, IGF1, MAPK14, RAF1, PTK2, MTOR, MAPK3	269	104	6017	2.5809265084358017	0.8321538206663056	0.018341353966525416	0.012012295203428619
WIKIPATHWAYS	WP3592~ApoE and miR-146 in inflammation and atherosclerosis	4	0.881057268722467	0.006307453982344588	SPI1, IRAK1, TRAF6, RELA	210	7	3467	9.434013605442178	0.6029943560567492	0.02317989338511636	0.016084007654978697
REACTOME_PATHWAY	R-MMU-194138~Signaling by VEGF	11	2.4229074889867843	0.006336793191095815	SRC, RASA1, PXN, PTK2B, RICTOR, FYN, MAPK14, PTK2, RHOA, MTOR, VEGFA	280	97	6775	2.7439248895434463	0.9976761637833587	0.05597500652134637	0.04981423536333654
BIOCARTA	m_pyk2Pathway:Links between Pyk2 and Map Kinases	9	1.9823788546255507	0.00635874053089423	MAP2K4, MAP2K1, JUN, SRC, PTK2B, GRB2, MAPK14, RAF1, MAPK3	114	28	1064	3.0	0.7312793587867712	0.05925190040151442	0.0488466886236875
REACTOME_PATHWAY	R-MMU-430116~GP1b-IX-V activation signalling	4	0.881057268722467	0.0066830886260197215	COL1A1, COL1A2, SRC, RAF1	280	10	6775	9.678571428571429	0.9983335614258306	0.05796619651881772	0.051586269229010745
REACTOME_PATHWAY	R-MMU-445144~Signal transduction by L1	5	1.1013215859030838	0.006683733351226363	MAP2K1, ITGA5, EGFR, MAPK3, FGFR1	280	19	6775	6.367481203007518	0.9983345929756188	0.05796619651881772	0.051586269229010745
REACTOME_PATHWAY	R-MMU-76009~Platelet Aggregation (Plug Formation)	6	1.3215859030837005	0.006982741596109101	COL1A1, COL1A2, SRC, FN1, GRB2, PTK2	280	30	6775	4.839285714285714	0.99875036305339	0.05947799538114359	0.052931675134791314
REACTOME_PATHWAY	R-MMU-8948216~Collagen chain trimerization	6	1.3215859030837005	0.006982741596109101	COL1A1, COL1A2, COL13A1, COL5A1, COL5A2, COL8A1	280	30	6775	4.839285714285714	0.99875036305339	0.05947799538114359	0.052931675134791314
REACTOME_PATHWAY	R-MMU-2029480~Fcgamma receptor (FCGR) dependent phagocytosis	9	1.9823788546255507	0.007062849466396382	LYN, HCK, YES1, WIPF1, SRC, GRB2, FYN, PTK2, MAPK3	280	69	6775	3.156055900621118	0.9988429314901033	0.059627950362319895	0.05306512563690733
BIOCARTA	m_41BBPathway:The 4-1BB-dependent immune response	6	1.3215859030837005	0.007925971937010171	NFKBIA, JUN, CHUK, MAPK14, RELA, NFKB1	114	13	1064	4.3076923076923075	0.8058754236988548	0.06845798820607278	0.05643609759427465
BIOCARTA	m_erkPathway:Erk1/Erk2 Mapk Signaling pathway	9	1.9823788546255507	0.008014593741198766	PDGFRA, MAP2K1, SRC, STAT3, GRB2, RAF1, EGFR, IGF1R, MAPK3	114	29	1064	2.896551724137931	0.8094151824568091	0.06845798820607278	0.05643609759427465
REACTOME_PATHWAY	R-MMU-5218859~Regulated Necrosis	7	1.5418502202643172	0.00873522674288502	ITCH, PDCD6IP, CASP3, CASP1, CYCS, FADD, OGT	280	44	6775	3.8494318181818183	0.9997682883311453	0.07310005537466938	0.06505445179569633
REACTOME_PATHWAY	R-MMU-1251985~Nuclear signaling by ERBB4	4	0.881057268722467	0.00891235465338311	YAP1, SRC, ERBB4, ESR1	280	11	6775	8.798701298701298	0.9998046076776569	0.07329643395971971	0.06522921638553673
REACTOME_PATHWAY	R-MMU-622312~Inflammasomes	4	0.881057268722467	0.00891235465338311	PANX1, BCL2, TXNIP, BCL2L1	280	11	6775	8.798701298701298	0.9998046076776569	0.07329643395971971	0.06522921638553673
REACTOME_PATHWAY	R-MMU-187037~Signaling by NTRK1 (TRKA)	8	1.762114537444934	0.009266538779884752	EGR2, MAP2K1, CREB1, SRF, GRB2, MAPK14, RHOA, MAPK3	280	58	6775	3.3374384236453203	0.9998610633093676	0.07555793158982951	0.06724180704377909
BIOCARTA	m_her2Pathway:Role of ERBB2 in Signal Transduction and Oncology	8	1.762114537444934	0.009446998985493907	MAP2K1, ERBB4, STAT3, GRB2, RAF1, ESR1, EGFR, MAPK3	114	24	1064	3.111111111111111	0.8584825734821961	0.07172721451949077	0.05913121587216557
BIOCARTA	m_ecmPathway:Erk and PI-3 Kinase Are Necessary for Collagen Binding in Corneal Epithelia	8	1.762114537444934	0.009446998985493907	MAP2K1, SRC, PXN, FYN, RAF1, PTK2, RHOA, MAPK3	114	24	1064	3.111111111111111	0.8584825734821961	0.07172721451949077	0.05913121587216557
BIOCARTA	m_insulinPathway:Insulin Signaling Pathway	8	1.762114537444934	0.009446998985493907	MAP2K1, JUN, SRF, RASA1, GRB2, PTPN11, RAF1, MAPK3	114	24	1064	3.111111111111111	0.8584825734821961	0.07172721451949077	0.05913121587216557
KEGG_PATHWAY	mmu05213:Endometrial cancer	8	1.762114537444934	0.009468266781445104	MAP2K1, CDKN1A, CCND1, PTEN, GRB2, RAF1, EGFR, MAPK3	269	54	6017	3.3137821836706594	0.9329152626319908	0.026891853402337827	0.017612270186038156
KEGG_PATHWAY	mmu04912:GnRH signaling pathway	10	2.2026431718061676	0.009468962465611911	MAP2K4, MAP2K1, JUN, SRC, PTK2B, GRB2, MAPK14, RAF1, EGFR, MAPK3	269	81	6017	2.7614851530588833	0.9329286422165992	0.026891853402337827	0.017612270186038156
KEGG_PATHWAY	mmu04914:Progesterone-mediated oocyte maturation	10	2.2026431718061676	0.009468962465611911	CCNA2, MAP2K1, ANAPC16, PLK1, IGF1, MAPK14, RAF1, CDC25A, IGF1R, MAPK3	269	81	6017	2.7614851530588833	0.9329286422165992	0.026891853402337827	0.017612270186038156
REACTOME_PATHWAY	R-MMU-68911~G2 Phase	3	0.6607929515418502	0.009595686556916125	CCNA2, E2F1, E2F3	280	4	6775	18.147321428571427	0.9998988077924545	0.07755752520475588	0.06902131960045886
REACTOME_PATHWAY	R-MMU-912631~Regulation of signaling by CBL	5	1.1013215859030838	0.009674366351536635	LYN, HCK, YES1, GRB2, FYN	280	21	6775	5.761054421768707	0.9999061937970678	0.07755752520475588	0.06902131960045886
BIOCARTA	m_hbxPathway:Calcium Signaling by HBx of Hepatitis B virus	5	1.1013215859030838	0.009973400314817204	CREB1, SRC, PTK2B, GRB2, LAMTOR5	114	9	1064	5.185185185185185	0.8731607035639393	0.07301953801919739	0.06019659475728955
REACTOME_PATHWAY	R-MMU-5688426~Deubiquitination	17	3.7444933920704844	0.010192744073472097	SMAD1, SMAD4, SMAD3, PTEN, TNFAIP3, BRCA1, HIF1A, ESR1, RHOA, CDC25A, TGFBR1, CCNA2, NFKBIA, RHOT1, TRAF6, ASXL2, OGT	280	205	6775	2.0065331010452963	0.9999430748712999	0.08103231538410317	0.07211366431981509
KEGG_PATHWAY	mmu04211:Longevity regulating pathway	10	2.2026431718061676	0.010234781430450937	CREB1, CAT, RPS6KB2, PPARG, IGF1, EIF4E, RELA, NFKB1, MTOR, IGF1R	269	82	6017	2.727808504850848	0.946155488932315	0.028778989368792734	0.018848211347167073
WIKIPATHWAYS	WP5024~Hypoxia-dependent proliferation of myoblasts	5	1.1013215859030838	0.01034208647733411	SMAD3, IGF1, FBXO32, MTOR, VEGFA	210	15	3467	5.503174603174603	0.7808079229969764	0.03708016371141742	0.025729093187514127
KEGG_PATHWAY	mmu04664:Fc epsilon RI signaling pathway	8	1.762114537444934	0.010448440402655631	LYN, MAP2K4, MAP2K1, GRB2, FYN, MAPK14, RAF1, MAPK3	269	55	6017	3.253531598513011	0.9493576976167832	0.02909173602308038	0.019053038381313208
BIOCARTA	m_spryPathway:Sprouty regulation of tyrosine kinase signals	7	1.5418502202643172	0.010718684596988565	MAP2K1, SRC, RASA1, GRB2, RAF1, EGFR, MAPK3	114	19	1064	3.43859649122807	0.891387411746214	0.07577001180629847	0.062464058513485084
WIKIPATHWAYS	WP350~p38 Mapk signaling pathway	7	1.5418502202643172	0.010801639247760574	MAP2K4, CREB1, STAT1, GRB2, MAPK14, MEF2D, TGFBR1	210	32	3467	3.6114583333333337	0.7951789218076138	0.03780573736716201	0.026232552458847105
BIOCARTA	m_mapkPathway:MAPKinase Signaling Pathway	17	3.7444933920704844	0.011323475205493157	MAP2K4, MAP2K1, JUN, CHUK, STAT1, MAPK14, RELA, NFKB1, TGFBR1, NFKBIA, CREB1, RPS6KB2, GRB2, RAF1, MEF2D, MAP3K12, MAPK3	114	84	1064	1.8888888888888888	0.9042431599404238	0.07737708057086991	0.06378891032427812
REACTOME_PATHWAY	R-MMU-354194~GRB2:SOS provides linkage to MAPK signaling for Integrins	4	0.881057268722467	0.011525835464236344	SRC, FN1, GRB2, PTK2	280	12	6775	8.06547619047619	0.9999842631458046	0.09012825436788091	0.08020847794374307
REACTOME_PATHWAY	R-MMU-933542~TRAF6 mediated NF-kB activation	4	0.881057268722467	0.011525835464236344	NFKBIA, APP, RELA, NFKB1	280	12	6775	8.06547619047619	0.9999842631458046	0.09012825436788091	0.08020847794374307
REACTOME_PATHWAY	R-MMU-2173789~TGF-beta receptor signaling activates SMADs	6	1.3215859030837005	0.011928850385221972	SMAD4, SMAD3, BAMBI, ITGB8, TGFBR1, TGFBR2	280	34	6775	4.269957983193278	0.9999893350065995	0.0925213273780631	0.08233816241506874
WIKIPATHWAYS	WP523~Regulation of actin cytoskeleton	16	3.524229074889868	0.011996636889896198	PDGFRA, MAP2K1, PXN, FN1, PDGFB, PDGFA, PTK2, RHOA, EGFR, FGF7, CFL2, RAF1, FGFR1, MAPK3, FGF10, PAK4	210	132	3467	2.0011544011544014	0.8283160312516951	0.041011758670110254	0.028457138669056102
REACTOME_PATHWAY	R-MMU-2682334~EPH-Ephrin signaling	8	1.762114537444934	0.0121149856855508	LYN, YES1, SRC, RASA1, FYN, MMP9, PTK2, RHOA	280	61	6775	3.173302107728337	0.9999910894772409	0.09320722858076987	0.08294857134703733
REACTOME_PATHWAY	R-MMU-1640170~Cell Cycle	31	6.828193832599119	0.012916452289241466	RB1, CDKN1A, ANAPC16, SRC, PRIM1, MCM10, PPP2R2A, BRCA1, LMNB1, CCND3, ACTR1A, CCND2, CCND1, E2F1, E2F2, E2F3, MAPK3, LYN, PLK1, KIF23, PPP2R5C, CDC25A, RBL2, CCNA2, CDK7, CDK6, UBE2S, CCNE1, CENPJ, CEP63, MCPH1	280	478	6775	1.5692244471010162	0.9999958919727183	0.09857836387149087	0.08772854394852804
REACTOME_PATHWAY	R-MMU-166208~mTORC1-mediated signalling	5	1.1013215859030838	0.013420071936260644	RPS6, LAMTOR3, EIF4E, MTOR, LAMTOR5	280	23	6775	5.260093167701863	0.999997475410128	0.10032644233519843	0.08928422383918602
REACTOME_PATHWAY	R-MMU-5674135~MAP2K and MAPK activation	6	1.3215859030837005	0.013460990166567504	MAP2K1, SRC, FN1, RAF1, LAMTOR3, MAPK3	280	35	6775	4.1479591836734695	0.999997573352152	0.10032644233519843	0.08928422383918602
REACTOME_PATHWAY	R-MMU-109606~Intrinsic Pathway for Apoptosis	6	1.3215859030837005	0.013460990166567504	BCL2L11, CASP3, BCL2, CYCS, BCL2L1, MAPK3	280	35	6775	4.1479591836734695	0.999997573352152	0.10032644233519843	0.08928422383918602
REACTOME_PATHWAY	R-MMU-9020702~Interleukin-1 signaling	10	2.2026431718061676	0.013948713818827329	NFKBIA, APP, IRAK1, IRAK2, IL1R1, TRAF6, IL1RAP, SQSTM1, RELA, NFKB1	280	93	6775	2.6017665130568353	0.9999984859970094	0.10315560452063001	0.09180200024949149
REACTOME_PATHWAY	R-MMU-419037~NCAM1 interactions	4	0.881057268722467	0.014534024141471891	COL4A2, COL5A1, COL4A1, COL5A2	280	13	6775	7.445054945054944	0.9999991407505487	0.10584319870965027	0.09419379004663843
REACTOME_PATHWAY	R-MMU-5654689~PI-3K cascade:FGFR1	4	0.881057268722467	0.014534024141471891	GRB2, PTPN11, FGF10, FGFR1	280	13	6775	7.445054945054944	0.9999991407505487	0.10584319870965027	0.09419379004663843
REACTOME_PATHWAY	R-MMU-512988~Interleukin-3, Interleukin-5 and GM-CSF signaling	6	1.3215859030837005	0.01512050272485069	LYN, HCK, YES1, GRB2, FYN, PTPN11	280	36	6775	4.032738095238096	0.9999995130614311	0.10927999696596637	0.09725232434392603
BIOCARTA	m_eponfkbPathway:Erythropoietin mediated neuroprotection through NF-kB	5	1.1013215859030838	0.01527635055804353	NFKBIA, CDKN1A, HIF1A, RELA, NFKB1	114	10	1064	4.666666666666667	0.9580473064667122	0.09650625788638678	0.07955881747707008
REACTOME_PATHWAY	R-MMU-1280218~Adaptive Immune System	34	7.488986784140969	0.015360648633303067	CD40, SRC, CCNF, PTEN, RELA, ACTR1A, UBE2Q1, BLNK, FYN, RICTOR, HERC6, LYN, MYLIP, YES1, HACE1, SEC24A, UBE4A, KIF23, PTPN11, PPP2R5C, FBXO32, MTOR, NFKB1, COL1A1, NFKBIA, RNF144B, ITCH, COL1A2, UBE2S, LCK, TRAF6, GRB2, BLMH, RAF1	280	545	6775	1.5095019659239841	0.999999614132852	0.1099554561443848	0.09785344053100911
BIOCARTA	m_p53Pathway:p53 Signaling Pathway	6	1.3215859030837005	0.015535153708540313	RB1, CDKN1A, CCND1, CCNE1, E2F1, BCL2	114	15	1064	3.7333333333333334	0.9602585388299474	0.09650625788638678	0.07955881747707008
BIOCARTA	m_ccr5Pathway:Pertussis toxin-insensitive CCR5 Signaling in Macrophage	6	1.3215859030837005	0.015535153708540313	JUN, CXCL12, CCL2, PTK2B, CXCR4, MAPK14	114	15	1064	3.7333333333333334	0.9602585388299474	0.09650625788638678	0.07955881747707008
REACTOME_PATHWAY	R-MMU-9031628~NGF-stimulated transcription	3	0.6607929515418502	0.015559734360054454	EGR2, CREB1, SRF	280	5	6775	14.517857142857144	0.9999996818309258	0.1099554561443848	0.09785344053100911
REACTOME_PATHWAY	R-MMU-1181150~Signaling by NODAL	3	0.6607929515418502	0.015559734360054454	SMAD4, SMAD3, MAPK3	280	5	6775	14.517857142857144	0.9999996818309258	0.1099554561443848	0.09785344053100911
KEGG_PATHWAY	mmu05216:Thyroid cancer	6	1.3215859030837005	0.016283760222783994	MAP2K1, CDKN1A, CCND1, TPM3, PPARG, MAPK3	269	34	6017	3.947299365842991	0.9905586335167066	0.04489891168223936	0.029405625256677892
KEGG_PATHWAY	mmu04371:Apelin signaling pathway	12	2.643171806167401	0.01648885772548192	ACTA2, SMAD4, MAP2K1, SMAD3, CCND1, RPS6, RPS6KB2, RAF1, MEF2D, TGFBR1, MTOR, MAPK3	269	119	6017	2.2555996376245666	0.9911015004919592	0.04502726532727755	0.02948968785518882
REACTOME_PATHWAY	R-MMU-170834~Signaling by TGF-beta Receptor Complex	8	1.762114537444934	0.016831026283914936	SMAD4, SMAD3, BAMBI, ITGB8, TGFBR1, RHOA, MAPK3, TGFBR2	280	65	6775	2.978021978021978	0.9999999072595298	0.11776361399197519	0.10480220993625464
REACTOME_PATHWAY	R-MMU-2559580~Oxidative Stress Induced Senescence	6	1.3215859030837005	0.016911546244130608	SUZ12, MAP2K4, JUN, CDK6, MAPK14, MAPK3	280	37	6775	3.9237451737451736	0.9999999142298811	0.11776361399197519	0.10480220993625464
WIKIPATHWAYS	WP412~Oxidative stress response	6	1.3215859030837005	0.01763935481416407	NFIX, CAT, HMOX1, MAPK14, NFKB1, TXN2	210	26	3467	3.8098901098901097	0.9256022968968542	0.058931480856411776	0.04089123161465307
REACTOME_PATHWAY	R-MMU-2173788~Downregulation of TGF-beta receptor signaling	4	0.881057268722467	0.0179440487829344	SMAD3, BAMBI, TGFBR1, TGFBR2	280	14	6775	6.913265306122448	0.9999999685250441	0.12078442952156235	0.10749054576918914
REACTOME_PATHWAY	R-MMU-5654693~FRS-mediated FGFR1 signaling	4	0.881057268722467	0.0179440487829344	GRB2, PTPN11, FGF10, FGFR1	280	14	6775	6.913265306122448	0.9999999685250441	0.12078442952156235	0.10749054576918914
REACTOME_PATHWAY	R-MMU-5654695~PI-3K cascade:FGFR2	4	0.881057268722467	0.0179440487829344	FGF7, GRB2, PTPN11, FGF10	280	14	6775	6.913265306122448	0.9999999685250441	0.12078442952156235	0.10749054576918914
BIOCARTA	m_il2Pathway:IL 2 signaling pathway	7	1.5418502202643172	0.017948119792364724	MAP2K1, JUN, LCK, GRB2, RAF1, MAPK3, JAK1	114	21	1064	3.111111111111111	0.9760286285290728	0.10248036979600256	0.08448381705133869
REACTOME_PATHWAY	R-MMU-198725~Nuclear Events (kinase and transcription factor activation)	5	1.1013215859030838	0.017978395169876156	EGR2, CREB1, SRF, MAPK14, MAPK3	280	25	6775	4.839285714285714	0.9999999695579026	0.12078442952156235	0.10749054576918914
REACTOME_PATHWAY	R-MMU-201451~Signaling by BMP	5	1.1013215859030838	0.017978395169876156	SMAD1, SMAD4, BMP2, BMPR2, SMAD5	280	25	6775	4.839285714285714	0.9999999695579026	0.12078442952156235	0.10749054576918914
BIOCARTA	m_biopeptidesPathway:Bioactive Peptide Induced Signaling Pathway	9	1.9823788546255507	0.01800776399479158	MAP2K1, STAT1, STAT3, PTK2B, GRB2, FYN, MAPK14, RAF1, MAPK3	114	33	1064	2.5454545454545454	0.9763266812286474	0.10248036979600256	0.08448381705133869
WIKIPATHWAYS	WP65~Insulin signaling	17	3.7444933920704844	0.018053043930503214	MAP2K4, MAP2K1, JUN, SRF, PTEN, PTPN11, MAPK14, MTOR, IGF1R, RPS6KB2, GRB10, GRB2, RAF1, PFKM, EIF4E, MAP3K12, MAPK3	210	151	3467	1.858688111005992	0.9300396267132967	0.05897327683964383	0.04092023290914062
BIOCARTA	m_tsp1Pathway:TSP-1 Induced Apoptosis in Microvascular Endothelial Cell	4	0.881057268722467	0.018370775078496222	JUN, CASP3, FYN, MAPK14	114	6	1064	6.222222222222222	0.9780628194015217	0.10248036979600256	0.08448381705133869
BIOCARTA	m_tpoPathway:TPO Signaling Pathway	8	1.762114537444934	0.018496456987571193	MAP2K1, JUN, STAT1, RASA1, STAT3, GRB2, RAF1, MAPK3	114	27	1064	2.765432098765432	0.9786338851172284	0.10248036979600256	0.08448381705133869
WIKIPATHWAYS	WP1496~Oxidative damage response	7	1.5418502202643172	0.019002031918295796	MAP2K4, CDKN1A, TRAF6, CASP3, BCL2, CYCS, NFKB1	210	36	3467	3.210185185185185	0.9392503550330021	0.060723884608467	0.042134940340568944
KEGG_PATHWAY	mmu04540:Gap junction	9	1.9823788546255507	0.019091173461010934	PDGFRA, MAP2K1, SRC, PDGFB, PDGFA, GRB2, RAF1, EGFR, MAPK3	269	76	6017	2.648845627078849	0.9958069073069834	0.051149936442708537	0.0334996062617739
KEGG_PATHWAY	mmu04650:Natural killer cell mediated cytotoxicity	9	1.9823788546255507	0.019091173461010934	MAP2K1, LCK, CASP3, PTK2B, GRB2, FYN, PTPN11, RAF1, MAPK3	269	76	6017	2.648845627078849	0.9958069073069834	0.051149936442708537	0.0334996062617739
KEGG_PATHWAY	mmu04137:Mitophagy - animal	8	1.762114537444934	0.01947484640450331	JUN, RHOT1, SRC, E2F1, HIF1A, SQSTM1, RELA, BCL2L1	269	62	6017	2.886197385777671	0.9962478349972379	0.05169024653157887	0.033853471319977714
WIKIPATHWAYS	WP1243~EBV LMP1 signaling	5	1.1013215859030838	0.020114850962204806	CHUK, IRAK1, TRAF6, RELA, NFKB1	210	18	3467	4.585978835978835	0.948527455014173	0.06291240620093844	0.0436535063435083
REACTOME_PATHWAY	R-MMU-2871796~FCERI mediated MAPK activation	5	1.1013215859030838	0.020576968812324462	LYN, MAP2K4, JUN, GRB2, MAPK3	280	26	6775	4.65315934065934	0.9999999975695992	0.13727572200669608	0.12216675889275151
WIKIPATHWAYS	WP3675~Factors and pathways affecting insulin-like growth factor (IGF1)-Akt signaling	6	1.3215859030837005	0.02061672160262479	SMAD3, PTEN, IGF1, NFKB1, MTOR, IGF1R	210	27	3467	3.6687830687830685	0.9522369582260215	0.06312730408191944	0.04380261915888287
KEGG_PATHWAY	mmu04623:Cytosolic DNA-sensing pathway	7	1.5418502202643172	0.020664823165771284	NFKBIA, CHUK, CASP3, CASP1, FADD, RELA, NFKB1	269	49	6017	3.1954328199681363	0.9973423082552795	0.0538422915511839	0.03526290925535283
KEGG_PATHWAY	mmu04622:RIG-I-like receptor signaling pathway	7	1.5418502202643172	0.020664823165771284	NFKBIA, CHUK, TRAF6, FADD, MAPK14, RELA, NFKB1	269	49	6017	3.1954328199681363	0.9973423082552795	0.0538422915511839	0.03526290925535283
BIOCARTA	m_tgfbPathway:TGF beta signaling pathway	6	1.3215859030837005	0.02071719909111057	SMAD4, MAP2K1, SMAD3, TGFBR1, MAPK3, TGFBR2	114	16	1064	3.5	0.9866009447165922	0.10889809778660683	0.08977452939481247
BIOCARTA	m_relaPathway:Acetylation and Deacetylation of RelA in The Nucleus	6	1.3215859030837005	0.02071719909111057	NFKBIA, CHUK, TRAF6, FADD, RELA, NFKB1	114	16	1064	3.5	0.9866009447165922	0.10889809778660683	0.08977452939481247
WIKIPATHWAYS	WP6~Integrin-mediated cell adhesion	12	2.643171806167401	0.021042434693973145	MAP2K1, SRC, PXN, ZYX, ITGB8, GRB2, ITGA6, FYN, ITGA5, RAF1, PTK2, PAK4	210	92	3467	2.153416149068323	0.9551745589422731	0.06312730408191944	0.04380261915888287
REACTOME_PATHWAY	R-MMU-881907~Gastrin-CREB signalling pathway via PKC and MAPK	4	0.881057268722467	0.02176000472130217	CREB1, GRB2, EGFR, MAPK3	280	15	6775	6.4523809523809526	0.9999999992327695	0.14316582416636048	0.12740857936817615
REACTOME_PATHWAY	R-MMU-5654700~FRS-mediated FGFR2 signaling	4	0.881057268722467	0.02176000472130217	FGF7, GRB2, PTPN11, FGF10	280	15	6775	6.4523809523809526	0.9999999992327695	0.14316582416636048	0.12740857936817615
BIOCARTA	m_ctcfPathway:CTCF: First Multivalent Nuclear Factor	7	1.5418502202643172	0.022586927450248383	SMAD1, SMAD4, PTEN, SMAD5, TGFBR1, MTOR, TGFBR2	114	22	1064	2.9696969696969697	0.9909614760651584	0.11293463725124192	0.0931022131485848
BIOCARTA	m_chemicalPathway:Apoptotic Signaling in Response to DNA Damage	7	1.5418502202643172	0.022586927450248383	STAT1, CASP3, PXN, BCL2, CYCS, PTK2, BCL2L1	114	22	1064	2.9696969696969697	0.9909614760651584	0.11293463725124192	0.0931022131485848
REACTOME_PATHWAY	R-MMU-5674499~Negative feedback regulation of MAPK pathway	3	0.6607929515418502	0.022709764342543792	MAP2K1, RAF1, MAPK3	280	6	6775	12.098214285714285	0.9999999996962783	0.14540345760259582	0.12939993239476294
REACTOME_PATHWAY	R-MMU-2428933~SHC-related events triggered by IGF1R	3	0.6607929515418502	0.022709764342543792	GRB2, IGF1, IGF1R	280	6	6775	12.098214285714285	0.9999999996962783	0.14540345760259582	0.12939993239476294
REACTOME_PATHWAY	R-MMU-448706~Interleukin-1 processing	3	0.6607929515418502	0.022709764342543792	CASP1, RELA, NFKB1	280	6	6775	12.098214285714285	0.9999999996962783	0.14540345760259582	0.12939993239476294
REACTOME_PATHWAY	R-MMU-8941326~RUNX2 regulates bone development	3	0.6607929515418502	0.022709764342543792	SMAD1, SMAD4, RUNX2	280	6	6775	12.098214285714285	0.9999999996962783	0.14540345760259582	0.12939993239476294
REACTOME_PATHWAY	R-MMU-5689896~Ovarian tumor domain proteases	5	1.1013215859030838	0.02339479244988673	TRAF6, PTEN, TNFAIP3, ESR1, RHOA	280	27	6775	4.480820105820106	0.9999999998444178	0.1487908799812796	0.13241452526635888
KEGG_PATHWAY	mmu04360:Axon guidance	15	3.303964757709251	0.023644384912503882	BMPR2, SRC, CXCR4, PTPN11, PTK2, RHOA, CXCL12, SMO, CFL2, RASA1, FYN, RAF1, MET, MAPK3, PAK4	269	175	6017	1.9172596919808815	0.9988813865771501	0.06104550286501003	0.03998050539750656
KEGG_PATHWAY	mmu04670:Leukocyte transendothelial migration	10	2.2026431718061676	0.024930214459444548	CXCL12, CLDN12, PXN, PTK2B, CXCR4, PTPN11, MAPK14, MMP9, PTK2, RHOA	269	95	6017	2.354529446292311	0.9992306241217862	0.06378541357191218	0.041774953959069244
REACTOME_PATHWAY	R-MMU-8943724~Regulation of PTEN gene transcription	6	1.3215859030837005	0.02546509220973057	SUZ12, MTA2, BMI1, LAMTOR3, MTOR, LAMTOR5	280	41	6775	3.5409407665505226	0.9999999999794543	0.16088541700717196	0.14317790255669705
KEGG_PATHWAY	mmu04152:AMPK signaling pathway	11	2.4229074889867843	0.025490320482496533	CCNA2, CREB1, CCND1, RPS6KB2, PPARG, PPP2R2A, IGF1, PPP2R5C, PFKM, MTOR, IGF1R	269	111	6017	2.216651595833752	0.999346465312983	0.06463616979490192	0.04233213937271746
REACTOME_PATHWAY	R-MMU-1295596~Spry regulation of FGF signaling	4	0.881057268722467	0.02598326228393246	SRC, GRB2, PTPN11, MAPK3	280	16	6775	6.049107142857142	0.9999999999876301	0.16307915933468137	0.14513019525696486
REACTOME_PATHWAY	R-MMU-5654736~Signaling by FGFR1	6	1.3215859030837005	0.027966930067866873	SRC, GRB2, PTPN11, MAPK3, FGF10, FGFR1	280	42	6775	3.456632653061224	0.9999999999982311	0.17438203454081697	0.15518904331777109
BIOCARTA	m_hivnefPathway:HIV-I Nef: negative effector of Fas and TNF	12	2.643171806167401	0.028025971411145684	NFKBIA, RB1, CHUK, RASA1, CASP3, BCL2, CYCS, FADD, RELA, NFKB1, PTK2, LMNB1	114	56	1064	2.0	0.9971367446125926	0.1367934318877349	0.11277117067818145
REACTOME_PATHWAY	R-MMU-168638~NOD1/2 Signaling Pathway	5	1.1013215859030838	0.029702606994416483	ITCH, TRAF6, CASP1, TNFAIP3, MAPK14	280	29	6775	4.17179802955665	0.9999999999996785	0.18281475530756985	0.16269363444038448
REACTOME_PATHWAY	R-MMU-168928~DDX58/IFIH1-mediated induction of interferon-alpha/beta	5	1.1013215859030838	0.029702606994416483	NFKBIA, APP, TNFAIP3, RELA, NFKB1	280	29	6775	4.17179802955665	0.9999999999996785	0.18281475530756985	0.16269363444038448
KEGG_PATHWAY	mmu05415:Diabetic cardiomyopathy	14	3.0837004405286343	0.030564960509673444	SMAD3, GFPT1, PTEN, MAPK14, MMP9, MTOR, RELA, NFKB1, TGFBR1, TGFBR2, COL1A1, COL1A2, PPIF, PPARA	269	164	6017	1.9094659533955936	0.999851640805268	0.0768181308384713	0.05031046597167487
REACTOME_PATHWAY	R-MMU-6804116~TP53 Regulates Transcription of Genes Involved in G1 Cell Cycle Arrest	3	0.6607929515418502	0.030938689379320837	CCNA2, CDKN1A, CCNE1	280	7	6775	10.369897959183673	0.9999999999999047	0.1832686526170185	0.16309757449879317
REACTOME_PATHWAY	R-MMU-193634~Axonal growth inhibition (RHOA activation)	3	0.6607929515418502	0.030938689379320837	ARHGDIA, RHOA, RTN4	280	7	6775	10.369897959183673	0.9999999999999047	0.1832686526170185	0.16309757449879317
REACTOME_PATHWAY	R-MMU-193697~p75NTR regulates axonogenesis	3	0.6607929515418502	0.030938689379320837	ARHGDIA, RHOA, RTN4	280	7	6775	10.369897959183673	0.9999999999999047	0.1832686526170185	0.16309757449879317
REACTOME_PATHWAY	R-MMU-111453~BH3-only proteins associate with and inactivate anti-apoptotic BCL-2 members	3	0.6607929515418502	0.030938689379320837	BCL2L11, BCL2, BCL2L1	280	7	6775	10.369897959183673	0.9999999999999047	0.1832686526170185	0.16309757449879317
REACTOME_PATHWAY	R-MMU-110056~MAPK3 (ERK1) activation	3	0.6607929515418502	0.030938689379320837	MAP2K1, PTPN11, MAPK3	280	7	6775	10.369897959183673	0.9999999999999047	0.1832686526170185	0.16309757449879317
REACTOME_PATHWAY	R-MMU-156588~Glucuronidation	3	0.6607929515418502	0.030938689379320837	UGDH, ABHD10, UGP2	280	7	6775	10.369897959183673	0.9999999999999047	0.1832686526170185	0.16309757449879317
REACTOME_PATHWAY	R-MMU-373760~L1CAM interactions	7	1.5418502202643172	0.03112109195383333	LYPLA2, MAP2K1, SRC, ITGA5, EGFR, MAPK3, FGFR1	280	58	6775	2.9202586206896557	0.9999999999999204	0.1832686526170185	0.16309757449879317
BIOCARTA	m_edg1Pathway:Phospholipids as signalling intermediaries	7	1.5418502202643172	0.03414919057384059	PDGFRA, SRC, S1PR1, PDGFA, PTK2, RHOA, MAPK3	114	24	1064	2.7222222222222223	0.9992211211520083	0.15926089051878187	0.13129312437889823
BIOCARTA	m_atmPathway:ATM Signaling Pathway	6	1.3215859030837005	0.03418282528208001	NFKBIA, JUN, CDKN1A, BRCA1, RELA, NFKB1	114	18	1064	3.111111111111111	0.9992266887190863	0.15926089051878187	0.13129312437889823
KEGG_PATHWAY	mmu04921:Oxytocin signaling pathway	12	2.643171806167401	0.034282409068837796	MAP2K1, JUN, CDKN1A, CCND1, SRC, CACNA2D1, NPPA, PTGS2, RAF1, EGFR, RHOA, MAPK3	269	133	6017	2.0181680968219804	0.9999501757901363	0.08540529978552575	0.055934456901787985
REACTOME_PATHWAY	R-MMU-9009391~Extra-nuclear estrogen signaling	7	1.5418502202643172	0.03598253865029791	CREB1, SRC, MMP9, ESR1, EGFR, PTK2, IGF1R	280	60	6775	2.822916666666667	0.9999999999999993	0.2105971894011301	0.1874182534607541
REACTOME_PATHWAY	R-MMU-111465~Apoptotic cleavage of cellular proteins	5	1.1013215859030838	0.03692336493523218	CASP3, VIM, PTK2, PLEC, LMNB1	280	31	6775	3.902649769585253	0.9999999999999998	0.21348418271643332	0.18998749593946737
REACTOME_PATHWAY	R-MMU-3928665~EPH-ephrin mediated repulsion of cells	5	1.1013215859030838	0.03692336493523218	LYN, YES1, SRC, FYN, MMP9	280	31	6775	3.902649769585253	0.9999999999999998	0.21348418271643332	0.18998749593946737
WIKIPATHWAYS	WP1270~Endochondral ossification	8	1.762114537444934	0.03787270199050932	PLAU, STAT1, IGF1, MMP9, RUNX2, IGF1R, VEGFA, FGFR1	210	53	3467	2.4920035938903866	0.9964358958820532	0.1113457438520974	0.07726031206063902
BIOCARTA	m_deathPathway:Induction of apoptosis through DR3 and DR4/5 Death Receptors	8	1.762114537444934	0.03826516427554147	NFKBIA, CHUK, CASP3, BCL2, CYCS, FADD, RELA, NFKB1	114	31	1064	2.4086021505376345	0.9996768519560892	0.1743190816996889	0.14370695027925573
WIKIPATHWAYS	WP202~Hypertrophy model	4	0.881057268722467	0.03941135431952101	IL1R1, IFRD1, EIF4E, VEGFA	210	13	3467	5.0798534798534805	0.9971785813074985	0.11359743303861938	0.07882270863904202
BIOCARTA	m_cblPathway:CBL mediated ligand-induced downregulation of EGF receptors	5	1.1013215859030838	0.040447809897728226	PDGFRA, SRC, GRB2, MET, EGFR	114	13	1064	3.58974358974359	0.9997976366736269	0.17638096607234632	0.14540674764012942
REACTOME_PATHWAY	R-MMU-373752~Netrin-1 signaling	4	0.881057268722467	0.04107550617109158	SRC, FYN, MAPK14, PTK2	280	19	6775	5.093984962406014	1.0	0.23464690351629564	0.2088209864626153
REACTOME_PATHWAY	R-MMU-389357~CD28 dependent PI3K/Akt signaling	4	0.881057268722467	0.04107550617109158	LCK, RICTOR, FYN, MTOR	280	19	6775	5.093984962406014	1.0	0.23464690351629564	0.2088209864626153
BIOCARTA	m_gleevecPathway:Inhibition of Cellular Proliferation by Gleevec	7	1.5418502202643172	0.04114731144990611	MAP2K4, MAP2K1, JUN, STAT1, GRB2, RAF1, MAPK3	114	25	1064	2.6133333333333333	0.9998258636628875	0.17638096607234632	0.14540674764012942
REACTOME_PATHWAY	R-MMU-69206~G1/S Transition	9	1.9823788546255507	0.04132834580722744	CCNA2, RB1, CDK7, CDKN1A, CCND1, CCNE1, PRIM1, MCM10, CDC25A	280	95	6775	2.292293233082707	1.0	0.23468596369104155	0.2088557475615244
BIOCARTA	m_igf1mtorPathway:Skeletal muscle hypertrophy is regulated via AKT/mTOR pathway	6	1.3215859030837005	0.042562875526742434	RPS6, PTEN, IGF1, EIF4E, MTOR, IGF1R	114	19	1064	2.9473684210526314	0.99987155588418	0.17638096607234632	0.14540674764012942
KEGG_PATHWAY	mmu04934:Cushing syndrome	12	2.643171806167401	0.04309017903192437	RB1, MAP2K1, CDKN1A, CREB1, CDK6, CCND1, CCNE1, E2F1, E2F2, E2F3, EGFR, MAPK3	269	138	6017	1.9450460643284304	0.999996307101522	0.10641400734840453	0.06969368086902551
BIOCARTA	m_stat3Pathway:Stat3 Signaling Pathway	4	0.881057268722467	0.043880142778973966	STAT3, MTOR, MAPK3, JAK1	114	8	1064	4.666666666666667	0.9999032743585974	0.17638096607234632	0.14540674764012942
BIOCARTA	m_plateletAppPathway:Platelet Amyloid Precursor Protein Pathway	4	0.881057268722467	0.043880142778973966	APP, COL4A2, PLAU, COL4A1	114	8	1064	4.666666666666667	0.9999032743585974	0.17638096607234632	0.14540674764012942
BIOCARTA	m_il10Pathway:IL-10 Anti-inflammatory Signaling Pathway	4	0.881057268722467	0.043880142778973966	STAT1, STAT3, HMOX1, JAK1	114	8	1064	4.666666666666667	0.9999032743585974	0.17638096607234632	0.14540674764012942
KEGG_PATHWAY	mmu05168:Herpes simplex virus 1 infection	22	4.845814977973569	0.04411459117574315	RNASEL, EIF2B2, CHUK, SRC, STAT1, PTPN11, MTOR, RELA, NFKB1, NFKBIA, IRAK1, CASP3, TRAF6, TLR9, BCL2, SRSF2, CYCS, CCL2, FADD, ITGA5, JAK1, BCL2L1	269	318	6017	1.5474737555820532	0.9999972756908767	0.10800468874061253	0.07073546516110539
BIOCARTA	m_bcrPathway:BCR Signaling Pathway	8	1.762114537444934	0.04479584348065325	LYN, MAP2K1, JUN, BLNK, GRB2, MAPK14, RAF1, MAPK3	114	32	1064	2.3333333333333335	0.9999206004682424	0.1765989983371907	0.14558649131212306
REACTOME_PATHWAY	R-MMU-1566948~Elastic fibre formation	5	1.1013215859030838	0.04506731327235446	BMP2, FN1, ITGB8, ITGA5, LOXL2	280	33	6775	3.666125541125541	1.0	0.2529071580107421	0.22507146451899376
REACTOME_PATHWAY	R-MMU-5673000~RAF activation	5	1.1013215859030838	0.04506731327235446	MAP2K1, SRC, SHOC2, PPP2R5C, RAF1	280	33	6775	3.666125541125541	1.0	0.2529071580107421	0.22507146451899376
WIKIPATHWAYS	WP571~FAS pathway and stress induction of HSP regulation	6	1.3215859030837005	0.045300111749824894	RB1, MAP2K4, JUN, CASP3, BCL2, LMNB1	210	33	3467	3.0017316017316014	0.9988503562767148	0.12805993129277424	0.0888579115092719
KEGG_PATHWAY	mmu04974:Protein digestion and absorption	8	1.762114537444934	0.045599167735996995	COL1A1, COL1A2, COL13A1, COL4A2, COL5A1, COL4A1, COL5A2, COL8A1	269	74	6017	2.418165377273184	0.9999982479364133	0.11068515929079611	0.07249098460594394
WIKIPATHWAYS	WP3979~mir-193a and MVP in colon cancer metastasis	3	0.6607929515418502	0.046180368318468126	CCND2, CCND1, CAPRIN1	210	6	3467	8.254761904761905	0.9989952141521713	0.1280851725059399	0.08887542582044809
REACTOME_PATHWAY	R-MMU-9674555~Signaling by CSF3 (G-CSF)	4	0.881057268722467	0.04689670269909259	LYN, HCK, GRB2, PTPN11	280	20	6775	4.839285714285714	1.0	0.2586095628608921	0.23014624619381277
REACTOME_PATHWAY	R-MMU-450321~JNK (c-Jun kinases) phosphorylation and activation mediated by activated human TAK1	4	0.881057268722467	0.04689670269909259	MAP2K4, IRAK1, IRAK2, TRAF6	280	20	6775	4.839285714285714	1.0	0.2586095628608921	0.23014624619381277
REACTOME_PATHWAY	R-MMU-5654696~Downstream signaling of activated FGFR2	4	0.881057268722467	0.04689670269909259	FGF7, GRB2, PTPN11, FGF10	280	20	6775	4.839285714285714	1.0	0.2586095628608921	0.23014624619381277
BIOCARTA	m_stressPathway:TNF/Stress Related Signaling	7	1.5418502202643172	0.048994097610266976	NFKBIA, MAP2K4, JUN, CHUK, MAPK14, RELA, NFKB1	114	26	1064	2.5128205128205128	0.9999679563668871	0.18950547188876848	0.15622646219122865

## Sheet: DAVID Targets miRNA UP
Category	Term	Count	%	PValue	Genes	List Total	Pop Hits	Pop Total	Fold Enrichment	Bonferroni	Benjamini	FDR
KEGG_PATHWAY	mmu05206:MicroRNAs in cancer	39	13.928571428571429	4.9637717911501905E-29	CDKN1A, BMPR2, NOTCH1, ITGB3, PTEN, PDGFB, PDGFA, PTGS2, CRKL, NRAS, MAPK7, BCL2L11, CCND1, MYC, CASP3, E2F1, HMOX1, E2F2, CYP1B1, E2F3, ST14, STAT3, TPM1, DNMT3A, HMGA2, DICER1, CDC25A, VEGFA, ZEB2, CDK6, CCNE2, CCNE1, BCL2, MDM2, GRB2, KRAS, VIM, ITGA5, CD44	155	146	6017	10.36955368979231	1.2359791759963975E-26	1.2359791759963975E-26	8.289498891220819E-27
KEGG_PATHWAY	mmu05200:Pathways in cancer	52	18.571428571428573	3.2636553783063086E-21	RB1, GSK3B, CDKN1A, PTEN, LAMC1, CRKL, BBC3, CCND1, MYC, CASP3, JAK1, NCOA3, TGFBR1, TGFBR2, RUNX1, COL4A2, CCNE2, COL4A1, CCNE1, KIT, PPARG, CEBPA, NOTCH1, PDGFB, PDGFA, PTGS2, HIF1A, FOXO1, CDC42, NRAS, RXRA, BCL2L11, E2F1, HMOX1, E2F2, PMAIP1, E2F3, FADD, WNT1, SMAD4, SMAD3, STAT3, IGF1, ESR1, VEGFA, CDK6, BCL2, MDM2, BAX, KRAS, GRB2, BCL2L1	155	449	6017	4.495782743013148	8.126501891982708E-19	4.063250945991354E-19	2.7251522408857677E-19
KEGG_PATHWAY	mmu05220:Chronic myeloid leukemia	21	7.5	7.150234838457372E-16	RB1, SMAD4, CDKN1A, SMAD3, PTPN11, TGFBR1, CRKL, RUNX1, TGFBR2, NRAS, CDK6, CCND1, MYC, E2F1, MDM2, E2F2, BAX, GRB2, KRAS, E2F3, BCL2L1	155	74	6017	11.016303400174369	1.6586731987899839E-13	5.934694915919619E-14	3.9802973934079374E-14
KEGG_PATHWAY	mmu05165:Human papillomavirus infection	35	12.5	2.5035761574764778E-14	RB1, GSK3B, CDKN1A, NOTCH1, ITGB3, PXN, PTEN, LAMC1, PTGS2, FOXO1, CDC42, NRAS, CCND1, CASP3, E2F1, FADD, WNT1, JAK1, ATP6V0A1, ATP6V1F, VEGFA, RBL2, COL1A1, CDK6, COL1A2, CREB1, COL4A2, CCNE2, COL4A1, CCNE1, MDM2, BAX, GRB2, KRAS, ITGA5	155	291	6017	4.668994568229686	6.247669048775606E-12	1.5584761580291074E-12	1.0452430457464295E-12
KEGG_PATHWAY	mmu05161:Hepatitis B	25	8.928571428571429	4.572094115385058E-14	RB1, CDKN1A, NRAS, MYC, CASP3, E2F1, E2F2, E2F3, FADD, JAK1, MAP2K4, EGR2, SMAD4, SMAD3, STAT3, MAPK12, TGFBR1, TGFBR2, CREB1, CCNE2, CCNE1, BCL2, BAX, GRB2, KRAS	155	139	6017	6.981898352285913	1.1389555965024556E-11	2.2769028694617586E-12	1.5270794345386093E-12
KEGG_PATHWAY	mmu05215:Prostate cancer	21	7.5	5.835385790652702E-14	RB1, GSK3B, CDKN1A, PDPK1, PTEN, PDGFB, PDGFA, IGF1, FOXO1, NRAS, CREB1, CCNE2, CCND1, CCNE1, BCL2, E2F1, MDM2, E2F2, GRB2, KRAS, E2F3	155	91	6017	8.95831265508685	1.4541035042725525E-11	2.4216851031208716E-12	1.6241823783983354E-12
KEGG_PATHWAY	mmu05222:Small cell lung cancer	20	7.142857142857142	1.86885916015464E-13	RB1, CDKN1A, PTEN, LAMC1, PTGS2, RXRA, CDK6, CCNE2, COL4A2, CCND1, COL4A1, CCNE1, MYC, CASP3, BCL2, E2F1, E2F2, BAX, E2F3, BCL2L1	155	85	6017	9.133965844402276	4.652578322605905E-11	6.647799012550076E-12	4.4585639963689265E-12
KEGG_PATHWAY	mmu04151:PI3K-Akt signaling pathway	33	11.785714285714285	6.188128272737665E-13	GSK3B, CDKN1A, ITGB3, PTEN, PDGFB, PDGFA, LAMC1, GYS1, NRAS, RXRA, BCL2L11, CCND1, MYC, JAK1, PDPK1, IGF1, VEGFA, RBL2, COL1A1, CDK6, COL1A2, CREB1, COL4A2, CCNE2, COL4A1, CCNE1, KIT, BCL2, MDM2, GRB2, KRAS, ITGA5, BCL2L1	155	287	6017	4.463549511071148	1.540907401675895E-10	1.9260549248895984E-11	1.2917717769339875E-11
KEGG_PATHWAY	mmu04933:AGE-RAGE signaling pathway in diabetic complications	19	6.785714285714286	2.8122699131808856E-12	SMAD4, SMAD3, STAT3, MAPK12, FOXO1, TGFBR1, VEGFA, TGFBR2, COL1A1, CDC42, NRAS, COL1A2, COL4A2, CCND1, COL4A1, CASP3, BCL2, BAX, KRAS	155	86	6017	8.576369092273067	7.00264179975818E-10	7.383474722397984E-11	4.951968990523949E-11
KEGG_PATHWAY	mmu05212:Pancreatic cancer	18	6.428571428571428	2.965250892529311E-12	RB1, SMAD4, CDKN1A, SMAD3, STAT3, TGFBR1, VEGFA, TGFBR2, CDC42, CDK6, CCND1, E2F1, E2F2, BAX, KRAS, E2F3, JAK1, BCL2L1	155	75	6017	9.316645161290323	7.383583744413613E-10	7.383474722397984E-11	4.951968990523949E-11
KEGG_PATHWAY	mmu04218:Cellular senescence	23	8.214285714285714	4.178708490769717E-12	RB1, CDKN1A, SMAD3, FBXW11, PTEN, MAPK12, FOXO1, CDC25A, TGFBR1, HIPK3, TGFBR2, RBL2, NRAS, CDK6, CCNE2, CCND1, CCNE1, MYC, E2F1, MDM2, E2F2, KRAS, E2F3	155	140	6017	6.377465437788018	1.0404856976009569E-9	9.45907649274236E-11	6.344039254168571E-11
KEGG_PATHWAY	mmu05226:Gastric cancer	21	7.5	3.552037238507158E-11	RB1, GSK3B, SMAD4, CDKN1A, SMAD3, TGFBR1, TGFBR2, NRAS, RXRA, CCNE2, CCND1, CCNE1, MYC, BCL2, E2F1, E2F2, BAX, GRB2, KRAS, E2F3, WNT1	155	126	6017	6.46989247311828	8.844570742461144E-9	7.370477269902353E-10	4.943251823589127E-10
KEGG_PATHWAY	mmu04068:FoxO signaling pathway	20	7.142857142857142	4.0250484319990585E-11	SMAD4, CDKN1A, SMAD3, PDPK1, PLK1, STAT3, PTEN, IGF1, MAPK12, FOXO1, TGFBR1, TGFBR2, RBL2, NRAS, BCL2L11, CCND1, S1PR1, MDM2, GRB2, KRAS	155	113	6017	6.870682272337996	1.0022366936368599E-8	7.709515842828966E-10	5.170639139568021E-10
KEGG_PATHWAY	mmu04110:Cell cycle	21	7.5	7.39783887556587E-11	CDKN1C, RB1, GSK3B, SMAD4, CDKN1A, SMAD3, PLK1, PKMYT1, SMC1A, CDC25A, RBL2, CDK6, CCNE2, CCND1, CCNE1, MYC, E2F1, MDM2, E2F2, E2F3, ANAPC1	155	131	6017	6.222950012312239	1.8420616143544066E-8	1.315758485725644E-9	8.824564944425002E-10
KEGG_PATHWAY	mmu05205:Proteoglycans in cancer	24	8.571428571428571	1.0441806114053756E-10	CDKN1A, PDPK1, ITGB3, PXN, STAT3, PTPN11, IGF1, HIF1A, ESR1, MAPK12, VEGFA, COL1A1, CDC42, NRAS, COL1A2, CCND1, MYC, CASP3, MDM2, GRB2, KRAS, ITGA5, WNT1, CD44	155	180	6017	5.175913978494624	2.6000089081712474E-8	1.7333398149329235E-9	1.1625210806979848E-9
KEGG_PATHWAY	mmu05167:Kaposi sarcoma-associated herpesvirus infection	23	8.214285714285714	1.3449794459073318E-10	RB1, GSK3B, MAP2K4, CDKN1A, STAT3, PDGFB, PTGS2, HIF1A, MAPK12, VEGFA, NRAS, CREB1, CDK6, CCND1, MYC, CASP3, E2F1, E2F2, BAX, KRAS, E2F3, FADD, JAK1	155	166	6017	5.378585308977847	3.348999355612392E-8	1.9734154645652462E-9	1.3235356730216712E-9
KEGG_PATHWAY	mmu05163:Human cytomegalovirus infection	25	8.928571428571429	1.3473117629561922E-10	RB1, GSK3B, CDKN1A, ITGB3, PXN, PTGS2, CRKL, NRAS, CCND1, MYC, CASP3, E2F1, E2F2, E2F3, FADD, JAK1, STAT3, MAPK12, VEGFA, CDK6, CREB1, MDM2, BAX, GRB2, KRAS	155	199	6017	4.8768033716971955	3.354807476263488E-8	1.9734154645652462E-9	1.3235356730216712E-9
KEGG_PATHWAY	mmu05214:Glioma	16	5.714285714285714	1.4348310812962384E-10	RB1, CDKN1A, PTEN, PDGFB, PDGFA, IGF1, NRAS, CDK6, CCND1, E2F1, MDM2, E2F2, BAX, GRB2, KRAS, E2F3	155	70	6017	8.87299539170507	3.572729478928949E-8	1.9848496624597965E-9	1.3312043920915103E-9
KEGG_PATHWAY	mmu05210:Colorectal cancer	17	6.071428571428571	1.8356013125962867E-10	GSK3B, SMAD4, CDKN1A, SMAD3, TGFBR1, BBC3, TGFBR2, NRAS, BCL2L11, CCND1, MYC, CASP3, BCL2, PMAIP1, BAX, GRB2, KRAS	155	83	6017	7.950952195880296	4.570648060031601E-8	2.4056038254551334E-9	1.6133969431767361E-9
KEGG_PATHWAY	mmu05218:Melanoma	15	5.357142857142857	2.2842481859260786E-10	RB1, CDKN1A, PTEN, PDGFB, PDGFA, IGF1, NRAS, CDK6, CCND1, E2F1, MDM2, E2F2, BAX, KRAS, E2F3	155	61	6017	9.54574299312533	5.6877782150799305E-8	2.8438889914779675E-9	1.9073472352482756E-9
KEGG_PATHWAY	mmu05224:Breast cancer	20	7.142857142857142	2.8565695593577134E-10	RB1, GSK3B, CDKN1A, NOTCH1, NCOA3, PTEN, IGF1, ESR1, NRAS, CDK6, CCND1, MYC, KIT, E2F1, E2F2, BAX, GRB2, KRAS, E2F3, WNT1	155	126	6017	6.161802355350742	7.112857614011148E-8	3.387075334667003E-9	2.271652935298753E-9
KEGG_PATHWAY	mmu05169:Epstein-Barr virus infection	23	8.214285714285714	4.276749993619897E-10	RB1, MAP2K4, CDKN1A, STAT3, MAPK12, CDK6, BCL2L11, CCNE2, CCND1, CCNE1, MYC, NEDD4, CASP3, BCL2, E2F1, MDM2, E2F2, BAX, E2F3, FADD, VIM, CD44, JAK1	155	176	6017	5.072983870967741	1.0649107096138977E-7	4.840503401869793E-9	3.2464420406114674E-9
KEGG_PATHWAY	mmu01522:Endocrine resistance	17	6.071428571428571	5.491442999409903E-10	RB1, CDKN1A, NOTCH1, NCOA3, IGF1, ESR1, MAPK12, NRAS, CCND1, BCL2, E2F1, MDM2, E2F2, BAX, GRB2, KRAS, E2F3	155	89	6017	7.414932946719826	1.3673691778848251E-7	5.945083942839417E-9	3.987265134354147E-9
REACTOME_PATHWAY	R-MMU-9006934~Signaling by Receptor Tyrosine Kinases	32	11.428571428571429	6.18830363822746E-10	SRF, ITGB3, PXN, PDGFB, PDGFA, CRKL, CDC42, MAPK7, POLR2C, ATP6V0A1, ATP6V1F, EGR2, PDPK1, STAT3, PTPN11, IGF1, ESR1, MAPK12, VEGFA, COL1A1, ITCH, COL1A2, CREB1, COL4A2, COL5A1, COL4A1, NEDD4, RASA1, KIT, COL5A2, GRB2, KRAS	168	361	6775	3.5747262894077294	5.024900939787358E-7	5.024902554240698E-7	4.7031107650528694E-7
KEGG_PATHWAY	mmu05166:Human T-cell leukemia virus 1 infection	24	8.571428571428571	9.84987713279161E-10	RB1, MAP2K4, SMAD4, EGR2, CDKN1A, SMAD3, SRF, PTEN, TGFBR1, TGFBR2, NRAS, CREB1, CCNE2, CCND1, CCNE1, MYC, E2F1, E2F2, BAX, KRAS, E2F3, ANAPC1, JAK1, BCL2L1	155	201	6017	4.635146846413096	2.4526192177187767E-7	1.0219247525271294E-8	6.853872838234161E-9
KEGG_PATHWAY	mmu04115:p53 signaling pathway	14	5.0	1.422770817273364E-9	CDKN1A, PTEN, IGF1, BBC3, CDK6, CCNE2, CCND1, CCNE1, CASP3, BCL2, MDM2, PMAIP1, BAX, BCL2L1	155	58	6017	9.370189098998887	3.5426986422226747E-7	1.4170797340042705E-8	9.50410905938607E-9
WIKIPATHWAYS	WP85~Focal adhesion	25	8.928571428571429	1.9856153885916518E-9	GSK3B, ITGB3, PXN, PTEN, PDGFB, PDGFA, LAMC1, CRKL, CDC42, MAPK7, CCND1, PDPK1, IGF1, MAPK12, VEGFA, RHOB, COL1A1, COL1A2, COL4A2, COL5A1, COL4A1, COL5A2, BCL2, GRB2, ITGA5	128	163	3467	4.154284892638037	2.521731164994989E-7	1.7359423095179147E-7	1.3532148711990044E-7
KEGG_PATHWAY	mmu05225:Hepatocellular carcinoma	21	7.5	2.0443504721804164E-9	RB1, GSK3B, SMAD4, CDKN1A, SMAD3, PTEN, TGFBR1, TGFBR2, NRAS, CDK6, CCND1, MYC, E2F1, HMOX1, E2F2, BAX, GRB2, KRAS, E2F3, WNT1, BCL2L1	155	157	6017	5.192397780973907	5.090431371979065E-7	1.9578587214343216E-8	1.3131020340543444E-8
KEGG_PATHWAY	mmu05203:Viral carcinogenesis	21	7.5	2.2901235522107157E-9	RB1, EGR2, CDKN1A, SRF, PXN, STAT3, RBL2, CDC42, NRAS, CREB1, CDK6, CCNE2, CCND1, CCNE1, CASP3, MDM2, PMAIP1, BAX, GRB2, KRAS, JAK1	155	158	6017	5.159534503879135	5.702405982965786E-7	2.1120028314832153E-8	1.4164838267377389E-8
WIKIPATHWAYS	WP413~G1 to S cell cycle control	15	5.357142857142857	2.733767416563645E-9	CDKN1C, RB1, CDKN1A, PRIM1, PKMYT1, CDC25A, CDK6, CCNE2, CCND1, CCNE1, MYC, E2F1, MDM2, E2F2, E2F3	128	53	3467	7.665831367924528	3.471884043593221E-7	1.7359423095179147E-7	1.3532148711990044E-7
KEGG_PATHWAY	mmu01521:EGFR tyrosine kinase inhibitor resistance	15	5.357142857142857	4.176904018257083E-9	GSK3B, STAT3, PTEN, PDGFB, PDGFA, IGF1, VEGFA, NRAS, BCL2L11, BCL2, BAX, GRB2, KRAS, JAK1, BCL2L1	155	75	6017	7.763870967741935	1.0400485684902705E-6	3.71446107337862E-8	2.4912248966033315E-8
KEGG_PATHWAY	mmu05160:Hepatitis C	18	6.428571428571428	1.1768655368295344E-8	RB1, GSK3B, CDKN1A, STAT3, NRAS, RXRA, CDK6, CCND1, MYC, CASP3, E2F1, E2F2, BAX, GRB2, KRAS, E2F3, FADD, JAK1	155	124	6017	5.635067637877211	2.9303909141464857E-6	1.0104810988639795E-7	6.777122229328699E-8
REACTOME_PATHWAY	R-MMU-186797~Signaling by PDGF	12	4.285714285714286	1.1865840300037037E-8	COL4A2, COL5A1, COL4A1, RASA1, COL5A2, STAT3, PDGFB, PDGFA, GRB2, KRAS, PTPN11, CRKL	168	47	6775	10.296352583586625	9.635015972064842E-6	3.3468556414789823E-6	3.1325249846355005E-6
KEGG_PATHWAY	mmu05223:Non-small cell lung cancer	14	5.0	1.3668319637110857E-8	RB1, CDKN1A, PDPK1, STAT3, NRAS, RXRA, CDK6, CCND1, E2F1, E2F2, BAX, GRB2, KRAS, E2F3	155	69	6017	7.876390836839644	3.4034058088439068E-6	1.1344705298802013E-7	7.608697931325044E-8
REACTOME_PATHWAY	R-MMU-69231~Cyclin D associated events in G1	11	3.9285714285714284	1.648697360334474E-8	CDKN1C, RBL2, RB1, CDKN1A, CDK6, CCNE2, CCND1, CCNE1, E2F1, E2F2, E2F3	168	38	6775	11.673715538847118	1.3387333033354487E-5	3.3468556414789823E-6	3.1325249846355005E-6
REACTOME_PATHWAY	R-MMU-69236~G1 Phase	11	3.9285714285714284	1.648697360334474E-8	CDKN1C, RBL2, RB1, CDKN1A, CDK6, CCNE2, CCND1, CCNE1, E2F1, E2F2, E2F3	168	38	6775	11.673715538847118	1.3387333033354487E-5	3.3468556414789823E-6	3.1325249846355005E-6
KEGG_PATHWAY	mmu05219:Bladder cancer	11	3.9285714285714284	1.7330758894518733E-8	RB1, NRAS, CDKN1A, CCND1, MYC, E2F1, MDM2, E2F2, E2F3, KRAS, VEGFA	155	37	6017	11.540889276373148	4.3153497020220755E-6	1.3920512789468275E-7	9.3362475334988E-8
REACTOME_PATHWAY	R-MMU-1266738~Developmental Biology	27	9.642857142857144	3.848875478609437E-8	GSK3B, CEBPA, CDKN1A, ITGB3, FOXO1, CDC42, MAPK7, RXRA, BNIP2, MEF2D, DSP, SMAD4, MEF2C, SMAD3, PTPN11, MAPK12, RHOB, CREB1, COL4A2, COL5A1, COL4A1, RASA1, COL5A2, GRB2, PPARG, KRAS, ITGA5	168	314	6775	3.4676410373066426	3.125238108359074E-5	6.2505737772617255E-6	5.850290727486344E-6
REACTOME_PATHWAY	R-MMU-1474290~Collagen formation	12	4.285714285714286	1.0153976945135731E-7	COL1A1, CRTAP, ADAMTS2, COL1A2, COL4A2, COL5A1, COL4A1, COL5A2, PXDN, COL8A1, PLOD2, LOXL2	168	57	6775	8.489974937343359	8.244689807257455E-5	1.3741715465750357E-5	1.286170413050526E-5
WIKIPATHWAYS	WP373~IL-3 signaling pathway	17	6.071428571428571	1.0402643102264565E-7	GSK3B, PXN, STAT3, PTPN11, FOXO1, CRKL, CDC42, MAPK7, CREB1, RXRA, BCL2L11, BCL2, BAX, GRB2, KRAS, JAK1, BCL2L1	128	91	3467	5.060010302197802	1.3211270157742483E-5	4.403785579958666E-6	3.432872223747306E-6
KEGG_PATHWAY	mmu04510:Focal adhesion	20	7.142857142857142	1.1985318564429568E-7	GSK3B, PDPK1, ITGB3, PXN, PTEN, PDGFB, PDGFA, IGF1, LAMC1, CRKL, VEGFA, COL1A1, CDC42, COL1A2, COL4A2, CCND1, COL4A1, BCL2, GRB2, ITGA5	155	180	6017	4.313261648745519	2.984299969122084E-5	9.326076007946757E-7	6.254838125811681E-7
REACTOME_PATHWAY	R-MMU-1474244~Extracellular matrix organization	19	6.785714285714286	2.3834753172904663E-7	APP, CRTAP, SPARC, ITGB3, PLOD2, NID1, NID2, LOXL2, COL1A1, ADAMTS2, COL1A2, COL4A2, COL5A1, COL4A1, COL5A2, PXDN, COL8A1, ITGA5, CD44	168	175	6775	4.378401360544218	1.935194915013705E-4	2.5337845103958403E-5	2.3715224481537423E-5
REACTOME_PATHWAY	R-MMU-162582~Signal Transduction	74	26.42857142857143	2.4963394191092024E-7	APP, GSK3B, DOCK5, CDKN1A, BMPR2, ITGB3, SNAP23, PTEN, CRKL, CCND1, CASP3, DSP, DST, PDPK1, CTNNBIP1, RHOG, TGFBR1, TGFBR2, RHOB, PYGO2, CREB1, COL4A2, ADORA2B, COL4A1, CCNE1, RASA1, KIT, ITGA5, MAPRE1, NOTCH1, SRF, PXN, PDGFB, PDGFA, TWF1, HIF1A, FOXO1, CDC42, MAPK7, RXRA, BCL2L11, RDH10, POLR2C, S1PR1, FADD, WNT1, DRD3, ATP6V0A1, ATP6V1F, EGR2, SMAD4, SMAD3, PLK1, STAT3, PTPN11, IGF1, ESR1, SMA…	168	1743	6775	1.7121205912083708	2.0268224335229235E-4	2.5337845103958403E-5	2.3715224481537423E-5
KEGG_PATHWAY	mmu05202:Transcriptional misregulation in cancer	17	6.071428571428571	5.788703175294984E-7	CEBPA, MEF2C, CDKN1A, HMGA2, PDGFA, MLLT1, IGF1, FOXO1, RUNX1, TGFBR2, RXRA, MYC, BMP2K, MDM2, BAX, PPARG, BCL2L1	155	143	6017	4.614888337468983	1.441283633029089E-4	4.36783966863167E-6	2.929434637194734E-6
WIKIPATHWAYS	WP2902~p53 signaling	12	4.285714285714286	1.144120841141074E-6	CDKN1A, CDK6, CCNE2, CCND1, CCNE1, CASP3, PTEN, MDM2, PMAIP1, BAX, IGF1, BBC3	128	50	3467	6.500624999999999	1.452928739199555E-4	2.880108545544978E-5	2.245123984322463E-5
KEGG_PATHWAY	mmu04919:Thyroid hormone signaling pathway	15	5.357142857142857	1.2194284927141038E-6	GSK3B, THRB, NOTCH1, PDPK1, ITGB3, NCOA3, HIF1A, ESR1, FOXO1, NRAS, RXRA, CCND1, MYC, MDM2, KRAS	155	116	6017	5.019744160177976	3.035917865085169E-4	8.930520431935642E-6	5.9895458318604516E-6
WIKIPATHWAYS	WP339~ESC pluripotency pathways	16	5.714285714285714	1.322520312535454E-6	GSK3B, SMAD4, BMPR2, STAT3, PTEN, PDGFB, PDGFA, PTPN11, SMAD5, MAPK12, MAPK7, MYC, MDM2, GRB2, WNT1, JAK1	128	96	3467	4.514322916666666	1.679460862279436E-4	2.880108545544978E-5	2.245123984322463E-5
WIKIPATHWAYS	WP447~Adipogenesis genes	17	6.071428571428571	1.3606812026196744E-6	RB1, CEBPA, MEF2C, EGR2, SMAD3, STAT3, HMGA1, IGF1, HIF1A, FOXO1, RBL2, CREB1, RXRA, E2F1, PPARG, WNT1, MEF2D	128	109	3467	4.224412270642201	1.7279170009187883E-4	2.880108545544978E-5	2.245123984322463E-5
KEGG_PATHWAY	mmu04550:Signaling pathways regulating pluripotency of stem cells	15	5.357142857142857	1.503692493228014E-6	GSK3B, SMAD4, SMAD3, BMPR2, STAT3, IGF1, SMAD5, MAPK12, NRAS, MYC, PCGF1, GRB2, KRAS, WNT1, JAK1	155	118	6017	4.934663750683434	3.74349625996917E-4	1.0697698023250728E-5	7.174761324830809E-6
REACTOME_PATHWAY	R-MMU-2022090~Assembly of collagen fibrils and other multimeric structures	9	3.214285714285714	1.5382200979514313E-6	COL1A1, COL1A2, COL4A2, COL5A1, COL4A1, COL5A2, PXDN, COL8A1, LOXL2	168	35	6775	10.369897959183673	0.0012482559597936094	1.3878163550406247E-4	1.2989414160478752E-4
WIKIPATHWAYS	WP2841~Focal adhesion: PI3K-Akt-mTOR signaling pathway	27	9.642857142857144	1.8254807441822677E-6	GSK3B, CDKN1A, ITGB3, PTEN, PDGFB, PDGFA, LAMC1, HIF1A, FOXO1, GYS1, NRAS, JAK1, PDPK1, IGF1, VEGFA, COL1A1, COL1A2, CREB1, COL4A2, COL5A1, COL4A1, KIT, COL5A2, MDM2, GRB2, KRAS, ITGA5	128	264	3467	2.7701526988636362	2.318093941735544E-4	3.3119436358735426E-5	2.5817513382006357E-5
REACTOME_PATHWAY	R-MMU-1650814~Collagen biosynthesis and modifying enzymes	10	3.571428571428571	2.3862093068128825E-6	COL1A1, CRTAP, ADAMTS2, COL1A2, COL4A2, COL5A1, COL4A1, COL5A2, COL8A1, PLOD2	168	49	6775	8.230077745383866	0.0019357283255554414	1.9376019571320607E-4	1.8135190731777907E-4
KEGG_PATHWAY	mmu05162:Measles	14	5.0	2.7668737175618535E-6	GSK3B, STAT3, BBC3, CDK6, CCNE2, CCND1, CCNE1, CASP3, BCL2, BAX, TLR7, FADD, JAK1, BCL2L1	155	107	6017	5.079167922821826	6.887152355150583E-4	1.9137543213136155E-5	1.2835219745356377E-5
REACTOME_PATHWAY	R-MMU-186763~Downstream signal transduction	8	2.857142857142857	2.856959970833115E-6	RASA1, STAT3, PDGFB, PDGFA, GRB2, KRAS, PTPN11, CRKL	168	27	6775	11.948853615520282	0.0023171660266015914	2.108955905742263E-4	1.9738996162119705E-4
REACTOME_PATHWAY	R-MMU-2243919~Crosslinking of collagen fibrils	6	2.142857142857143	3.512780142713004E-6	COL1A1, COL1A2, COL4A2, COL4A1, PXDN, LOXL2	168	11	6775	21.996753246753247	0.0028483183080181274	2.3769812299024662E-4	2.2247607570515695E-4
REACTOME_PATHWAY	R-MMU-216083~Integrin cell surface interactions	10	3.571428571428571	6.505049288672748E-6	COL1A1, COL1A2, COL4A2, COL5A1, COL4A1, ITGB3, COL5A2, COL8A1, ITGA5, CD44	168	55	6775	7.332251082251083	0.0052681913516818835	4.0631538633863624E-4	3.8029518918394526E-4
KEGG_PATHWAY	mmu05213:Endometrial cancer	10	3.571428571428571	7.409912019227041E-6	GSK3B, NRAS, CDKN1A, CCND1, PDPK1, MYC, PTEN, BAX, GRB2, KRAS	155	54	6017	7.188769414575866	0.0018433738243459619	4.986670521047387E-5	3.3444738032727455E-5
KEGG_PATHWAY	mmu04215:Apoptosis - multiple species	8	2.857142857142857	7.790595029252536E-6	BCL2L11, CASP3, BCL2, PMAIP1, BAX, FADD, BBC3, BCL2L1	155	30	6017	10.351827956989247	0.0019379853951864146	5.104889900747056E-5	3.423761499697825E-5
KEGG_PATHWAY	mmu04010:MAPK signaling pathway	21	7.5	9.659987863608932E-6	MAP2K4, MEF2C, SRF, PDGFB, PDGFA, IGF1, MAPK12, TGFBR1, CRKL, VEGFA, TGFBR2, CDC42, NRAS, MAPK7, MYC, CASP3, RASA1, KIT, GRB2, KRAS, MAP3K12	155	262	6017	3.1114750061561196	0.002402458062989443	6.038541757931883E-5	4.049945677006524E-5
KEGG_PATHWAY	mmu05207:Chemical carcinogenesis - receptor activation	16	5.714285714285714	9.700468687440777E-6	RB1, STAT3, ESR1, CDC25A, VEGFA, NRAS, CREB1, RXRA, CCND1, MYC, BCL2, E2F1, CYP1B1, GRB2, KRAS, WNT1	155	157	6017	3.956112595027738	0.0024125136186611273	6.038541757931883E-5	4.049945677006524E-5
BIOCARTA	m_g1Pathway:Cell Cycle: G1/S Check Point	10	3.571428571428571	1.1727693762104857E-5	RB1, GSK3B, SMAD4, CDKN1A, SMAD3, CDK6, CCND1, CCNE1, E2F1, CDC25A	74	24	1064	5.9909909909909915	0.0019566196620511844	0.0018490018293670855	0.0018267246988927831
WIKIPATHWAYS	WP113~TGF-beta signaling pathway	10	3.571428571428571	1.7556771895291794E-5	ZEB2, SMAD4, SMAD3, BAMBI, STAT3, WNT1, SMAD5, TGFBR1, JAK1, TGFBR2	128	43	3467	6.299055232558139	0.002227245603692918	2.7871375383775723E-4	2.1726505220423596E-4
KEGG_PATHWAY	mmu05216:Thyroid cancer	8	2.857142857142857	1.8888942789371216E-5	NRAS, CDKN1A, RXRA, CCND1, MYC, BAX, PPARG, KRAS	155	34	6017	9.133965844402276	0.004692347552397558	1.1471577450130324E-4	7.69378889225608E-5
BIOCARTA	m_p53Pathway:p53 Signaling Pathway	8	2.857142857142857	2.2277130474302234E-5	RB1, CDKN1A, CCND1, CCNE1, E2F1, BCL2, MDM2, BAX	74	15	1064	7.668468468468469	0.0037134104037360727	0.0018490018293670855	0.0018267246988927831
WIKIPATHWAYS	WP1763~Mechanisms associated with pluripotency	24	8.571428571428571	2.8468532093926014E-5	GSK3B, SMAD4, MEF2C, CDKN1A, SMAD3, BMPR2, NOTCH1, UHRF1, STAT3, DNMT3A, PTEN, PTPN11, HIF1A, TGFBR1, RBL2, CREB1, CCND1, MYC, CASP3, MDM2, GRB2, MEF2D, CD44, JAK1	128	252	3467	2.5796130952380953	0.0036090267919361985	4.0172261954762265E-4	3.131538530331862E-4
REACTOME_PATHWAY	R-MMU-453279~Mitotic G1 phase and G1/S transition	13	4.642857142857143	3.0008755641169118E-5	CDKN1C, RB1, CDKN1A, PRIM1, CDC25A, RBL2, CDK6, CCNE2, CCND1, CCNE1, E2F1, E2F2, E2F3	168	118	6775	4.442847054075868	0.024072985120014767	0.0017405078271878088	0.0016290467348063235
KEGG_PATHWAY	mmu05211:Renal cell carcinoma	10	3.571428571428571	3.502440274137352E-5	CDC42, NRAS, CDKN1A, PDGFB, GRB2, KRAS, PTPN11, HIF1A, CRKL, VEGFA	155	65	6017	5.972208436724566	0.008683309408929585	2.063623728337763E-4	1.3840367977205077E-4
KEGG_PATHWAY	mmu04926:Relaxin signaling pathway	13	4.642857142857143	3.5636875629929244E-5	MAP2K4, MAPK12, TGFBR1, VEGFA, TGFBR2, COL1A1, NRAS, COL1A2, CREB1, COL4A2, COL4A1, GRB2, KRAS	155	116	6017	4.350444938820913	0.008834484716838564	2.063623728337763E-4	1.3840367977205077E-4
REACTOME_PATHWAY	R-MMU-375165~NCAM signaling for neurite out-growth	7	2.5	3.9483368333214435E-5	CREB1, COL4A2, COL5A1, COL4A1, COL5A2, GRB2, KRAS	168	27	6775	10.455246913580247	0.03155261901215578	0.002039593286380997	0.0019089789379920662
REACTOME_PATHWAY	R-MMU-2559583~Cellular Senescence	11	3.9285714285714284	4.0189030273517184E-5	RB1, MAP2K4, CDKN1A, MAPK7, CDK6, CCNE2, CCNE1, HMGA1, MDM2, HMGA2, ANAPC1	168	85	6775	5.218837535014006	0.03210740007705015	0.002039593286380997	0.0019089789379920662
WIKIPATHWAYS	WP5242~Comprehensive IL-17A signaling	13	4.642857142857143	4.670909362983998E-5	SMAD3, STAT3, PDGFB, PDGFA, IGF1, PTGS2, COL1A1, CDC42, PURA, CASP3, SERBP1, BCL2, HYOU1	128	85	3467	4.1425551470588236	0.0059146327179576685	5.816557613460469E-4	4.5341669585243025E-4
REACTOME_PATHWAY	R-MMU-3000171~Non-integrin membrane-ECM interactions	7	2.5	4.9234061543720745E-5	COL1A1, COL1A2, COL4A2, COL5A1, COL4A1, ITGB3, COL5A2	168	28	6775	10.081845238095237	0.03919042455269239	0.0023516504690294852	0.002201052163131045
WIKIPATHWAYS	WP512~ID signaling pathway	9	3.214285714285714	5.037963287249225E-5	RBL2, RB1, SMAD4, SMAD3, BMPR2, CCNE1, IGF1, SMAD5, VEGFA	128	38	3467	6.415090460526315	0.0063779485392367885	5.816557613460469E-4	4.5341669585243025E-4
KEGG_PATHWAY	mmu01524:Platinum drug resistance	10	3.571428571428571	5.690034577445982E-5	CDKN1A, PDPK1, CASP3, BCL2, MDM2, PMAIP1, BAX, FADD, BBC3, BCL2L1	155	69	6017	5.62599345488546	0.014068687120908696	3.220042294963749E-4	2.1596267600760885E-4
WIKIPATHWAYS	WP493~Mapk signaling pathway	17	6.071428571428571	6.785542540049995E-5	MAP2K4, MEF2C, SRF, PDGFB, MAPK12, TGFBR1, CRKL, TGFBR2, CDC42, NRAS, MAPK7, MYC, CASP3, RASA1, GRB2, KRAS, MAP3K12	128	147	3467	3.132387329931973	0.008580903489323166	7.181365854886245E-4	5.598072595541246E-4
WIKIPATHWAYS	WP572~EGFR1 signaling pathway	18	6.428571428571428	9.315225091636156E-5	CEBPA, SMAD3, PXN, STAT3, PTPN11, FOXO1, CRKL, CDC42, NRAS, ITCH, MAPK7, CREB1, MYC, RASA1, GRB2, KRAS, JAK1, PLEC	128	167	3467	2.9194423652694614	0.011761177149501645	9.100258358752246E-4	7.093902185169072E-4
REACTOME_PATHWAY	R-MMU-5357801~Programmed Cell Death	12	4.285714285714286	9.700432414368028E-5	DSP, ITCH, BCL2L11, CASP3, CHMP2A, BCL2, PMAIP1, BAX, VIM, FADD, BCL2L1, PLEC	168	113	6775	4.282553729456384	0.07574875289105754	0.0043759728447038	0.004095738130510945
REACTOME_PATHWAY	R-MMU-114604~GPVI-mediated activation cascade	7	2.5	1.0912900274032295E-4	COL1A1, CDC42, COL1A2, PDPK1, RHOG, PTPN11, RHOB	168	32	6775	8.821614583333332	0.08480450948207663	0.004663828959218012	0.004365160109612918
KEGG_PATHWAY	mmu04722:Neurotrophin signaling pathway	12	4.285714285714286	1.1286397727810444E-4	CDC42, GSK3B, NRAS, MAPK7, PDPK1, BCL2, BAX, GRB2, KRAS, PTPN11, MAPK12, CRKL	155	111	6017	4.196687009590235	0.027713452854479237	6.109376161358262E-4	4.097453088139879E-4
KEGG_PATHWAY	mmu04630:JAK-STAT signaling pathway	12	4.285714285714286	1.1286397727810444E-4	PIAS3, CDKN1A, CCND1, MYC, STAT3, BCL2, PDGFB, PDGFA, GRB2, PTPN11, BCL2L1, JAK1	155	111	6017	4.196687009590235	0.027713452854479237	6.109376161358262E-4	4.097453088139879E-4
REACTOME_PATHWAY	R-MMU-2559586~DNA Damage/Telomere Stress Induced Senescence	6	2.142857142857143	1.266222713928623E-4	RB1, CDKN1A, CCNE2, CCNE1, HMGA1, HMGA2	168	21	6775	11.522108843537413	0.09771405268781952	0.005053113930798834	0.004729515501732899
REACTOME_PATHWAY	R-MMU-3000178~ECM proteoglycans	7	2.5	1.3068398096893538E-4	COL1A1, APP, SPARC, COL1A2, COL5A1, ITGB3, COL5A2	168	33	6775	8.554292929292929	0.10068536906157444	0.005053113930798834	0.004729515501732899
KEGG_PATHWAY	mmu04390:Hippo signaling pathway	13	4.642857142857143	1.366132740964748E-4	GSK3B, SMAD4, SMAD3, BMPR2, FBXW11, CSNK1D, TGFBR1, BBC3, TGFBR2, CCND1, MYC, NF2, WNT1	155	133	6017	3.794373029347563	0.033446888104096906	7.237596861706856E-4	4.854131228534317E-4
REACTOME_PATHWAY	R-MMU-6806834~Signaling by MET	9	3.214285714285714	1.5747847390341533E-4	COL1A1, COL1A2, COL5A1, COL5A2, STAT3, GRB2, KRAS, PTPN11, CRKL	168	64	6775	5.67103794642857	0.12004331160274351	0.005812387309526056	0.005440165462117984
KEGG_PATHWAY	mmu05221:Acute myeloid leukemia	9	3.214285714285714	1.6066051312913307E-4	CEBPA, NRAS, CCND1, MYC, STAT3, KIT, GRB2, KRAS, RUNX1	155	62	6017	5.635067637877211	0.03921794129879863	8.334264118573778E-4	5.589647019284421E-4
KEGG_PATHWAY	mmu04659:Th17 cell differentiation	10	3.571428571428571	1.6614621429870174E-4	SMAD4, RXRA, SMAD3, STAT3, HIF1A, MAPK12, TGFBR1, JAK1, TGFBR2, RUNX1	155	79	6017	4.913842384646794	0.040529629837999015	8.442940277627905E-4	5.662534242425141E-4
WIKIPATHWAYS	WP3654~Novel Jun-Dmp1 pathway	7	2.5	1.678706534488308E-4	RB1, NRAS, CCND1, MYC, E2F1, MDM2, KRAS	128	24	3467	7.900065104166666	0.02109566927697215	0.001522826642000108	0.0011870853351024463
REACTOME_PATHWAY	R-MMU-109581~Apoptosis	10	3.571428571428571	2.671667812726273E-4	DSP, BCL2L11, CASP3, BCL2, PMAIP1, BAX, VIM, FADD, BCL2L1, PLEC	168	87	6775	4.635331143951833	0.1950446034089578	0.009432148973624929	0.008828119729008554
WIKIPATHWAYS	WP3855~Dysregulated miRNA targeting in insulin/PI3K-AKT signaling	7	2.5	2.703288633059054E-4	COL1A1, COL1A2, BCL2L11, COL4A2, FASN, BCL2, CRKL	128	26	3467	7.292367788461538	0.033753602008444905	0.002288784375989999	0.0017841704978189756
REACTOME_PATHWAY	R-MMU-1442490~Collagen degradation	7	2.5	2.941555409516832E-4	COL1A1, COL1A2, COL4A2, COL5A1, COL4A1, COL5A2, COL8A1	168	38	6775	7.428728070175438	0.21249805331247795	0.009952262468865282	0.009314925463469967
KEGG_PATHWAY	mmu05417:Lipid and atherosclerosis	14	5.0	2.990318198565374E-4	GSK3B, MAP2K4, PDPK1, STAT3, MAPK12, CDC42, NRAS, RXRA, CASP3, BCL2, BAX, PPARG, KRAS, BCL2L1	155	166	6017	3.273921492421298	0.07176473328322419	0.0014891784628855566	9.98766278320835E-4
WIKIPATHWAYS	WP297~IL-7 signaling pathway	8	2.857142857142857	3.0850438539743166E-4	RB1, GSK3B, BCL2L11, STAT3, BAX, GRB2, FOXO1, JAK1	128	37	3467	5.856418918918918	0.038428257736711435	0.002448753559092114	0.0019088708846466084
REACTOME_PATHWAY	R-MMU-69278~Cell Cycle, Mitotic	23	8.214285714285714	3.713691018638163E-4	CDKN1C, RB1, CDKN1A, FBXW11, PRIM1, RAB1B, PLK1, CSNK1D, PKMYT1, SMC1A, CDC25A, RBL2, CDK6, CCNE2, CCND1, CCNE1, POLD2, E2F1, CHMP2A, E2F2, E2F3, MAPRE1, ANAPC1	168	406	6775	2.2845560638048323	0.2603718492565127	0.012062068428536752	0.011289620696660015
REACTOME_PATHWAY	R-MMU-6791312~TP53 Regulates Transcription of Cell Cycle Genes	6	2.142857142857143	4.4564187318641216E-4	CNOT6, CDKN1A, CNOT7, CCNE2, CCNE1, BAX	168	27	6775	8.961640211640212	0.3036771458113682	0.013917738501052565	0.01302645475467974
REACTOME_PATHWAY	R-MMU-111453~BH3-only proteins associate with and inactivate anti-apoptotic BCL-2 members	4	1.4285714285714286	4.7868793914155396E-4	BCL2L11, BCL2, PMAIP1, BCL2L1	168	7	6775	23.044217687074827	0.32212181002901796	0.014396096540108955	0.013474179027688186
REACTOME_PATHWAY	R-MMU-1474228~Degradation of the extracellular matrix	9	3.214285714285714	5.221536558530037E-4	COL1A1, COL1A2, COL4A2, COL5A1, COL4A1, COL5A2, COL8A1, NID1, CD44	168	76	6775	4.775610902255639	0.34564123051433226	0.0148908895635512	0.013937285798397675
REACTOME_PATHWAY	R-MMU-8875878~MET promotes cell motility	6	2.142857142857143	5.318174844125428E-4	COL1A1, COL1A2, COL5A1, COL5A2, GRB2, CRKL	168	28	6775	8.641581632653061	0.35075859506889506	0.0148908895635512	0.013937285798397675
REACTOME_PATHWAY	R-MMU-8848021~Signaling by PTK6	7	2.5	5.867191153716674E-4	CCND1, CCNE1, RASA1, STAT3, PXN, KRAS, HIF1A	168	43	6775	6.564922480620155	0.3790816812709161	0.015210429226540995	0.014236362330260046
REACTOME_PATHWAY	R-MMU-9006927~Signaling by Non-Receptor Tyrosine Kinases	7	2.5	5.867191153716674E-4	CCND1, CCNE1, RASA1, STAT3, PXN, KRAS, HIF1A	168	43	6775	6.564922480620155	0.3790816812709161	0.015210429226540995	0.014236362330260046
REACTOME_PATHWAY	R-MMU-422475~Axon guidance	16	5.714285714285714	6.181578380244494E-4	GSK3B, ITGB3, PTPN11, MAPK12, RHOB, CDC42, MAPK7, CREB1, COL4A2, COL5A1, COL4A1, RASA1, COL5A2, GRB2, KRAS, ITGA5	168	234	6775	2.7574277574277573	0.39474133616884277	0.015210429226540995	0.014236362330260046
REACTOME_PATHWAY	R-MMU-9675108~Nervous system development	16	5.714285714285714	6.181578380244494E-4	GSK3B, ITGB3, PTPN11, MAPK12, RHOB, CDC42, MAPK7, CREB1, COL4A2, COL5A1, COL4A1, RASA1, COL5A2, GRB2, KRAS, ITGA5	168	234	6775	2.7574277574277573	0.39474133616884277	0.015210429226540995	0.014236362330260046
REACTOME_PATHWAY	R-MMU-76002~Platelet activation, signaling and aggregation	15	5.357142857142857	6.386093877208286E-4	APP, SPARC, PDPK1, ITGB3, RHOG, PDGFB, PDGFA, PTPN11, IGF1, VEGFA, RHOB, COL1A1, CDC42, COL1A2, GRB2	168	210	6775	2.880527210884354	0.4047158765846566	0.015251494789097436	0.01427479807846558
KEGG_PATHWAY	mmu04934:Cushing syndrome	12	4.285714285714286	7.580939776869694E-4	RB1, GSK3B, CDKN1A, CREB1, CDK6, CCNE2, CCND1, CCNE1, E2F1, E2F2, E2F3, WNT1	155	138	6017	3.3755960729312764	0.1720785428269136	0.003701282361648145	0.00248238616222988
REACTOME_PATHWAY	R-MMU-202733~Cell surface interactions at the vascular wall	8	2.857142857142857	8.443225945782063E-4	COL1A1, COL1A2, ITGB3, GRB2, KRAS, PTPN11, ITGA5, CD44	168	63	6775	5.120937263794406	0.4963529426991181	0.019588284194214385	0.018333862053698195
WIKIPATHWAYS	WP350~p38 Mapk signaling pathway	7	2.5	8.881194321871289E-4	CDC42, MAP2K4, CREB1, MYC, GRB2, MEF2D, TGFBR1	128	32	3467	5.925048828125001	0.10670757095527239	0.006266175993764743	0.004884656877029209
WIKIPATHWAYS	WP2067~Heart development	7	2.5	8.881194321871289E-4	SMAD4, MEF2C, NOTCH1, BMPR2, SRF, PTPN11, VEGFA	128	32	3467	5.925048828125001	0.10670757095527239	0.006266175993764743	0.004884656877029209
WIKIPATHWAYS	WP1254~Apoptosis	10	3.571428571428571	9.724699902283672E-4	MAP2K4, BCL2L11, MYC, CASP3, BCL2, MDM2, PMAIP1, BAX, IGF1, BCL2L1	128	71	3467	3.8149207746478875	0.11623472669192092	0.006500194145210665	0.005067080475400439
KEGG_PATHWAY	mmu04210:Apoptosis	11	3.9285714285714284	9.97009149124093E-4	NRAS, BCL2L11, PDPK1, CASP3, BCL2, PMAIP1, BAX, KRAS, FADD, BBC3, BCL2L1	155	121	6017	3.529032258064516	0.21993584824655632	0.004774139964074983	0.0032019332289177603
REACTOME_PATHWAY	R-MMU-3000157~Laminin interactions	4	1.4285714285714286	0.0011077044711588016	COL4A2, COL4A1, NID1, NID2	168	9	6775	17.923280423280424	0.5934118671441553	0.024984889738359637	0.023384872168908034
BIOCARTA	m_cellcyclePathway:Cyclins and Cell Cycle Regulation	7	2.5	0.0011274578968963596	RB1, CDKN1A, CDK6, CCND1, CCNE1, E2F1, CDC25A	74	19	1064	5.297297297297298	0.17170978980292217	0.062386003628265234	0.06163436503033432
KEGG_PATHWAY	mmu04917:Prolactin signaling pathway	8	2.857142857142857	0.001258419398612328	GSK3B, NRAS, CCND1, STAT3, GRB2, KRAS, ESR1, MAPK12	155	65	6017	4.777766749379652	0.26914760118867254	0.005912196797254145	0.003965208293740732
KEGG_PATHWAY	mmu04935:Growth hormone synthesis, secretion and action	10	3.571428571428571	0.0012875885684156515	GSK3B, MAP2K4, NRAS, CREB1, STAT3, GRB2, KRAS, IGF1, MAPK12, CRKL	155	104	6017	3.732630272952853	0.2744433586024072	0.005937213954361059	0.003981986868989144
REACTOME_PATHWAY	R-MMU-2173789~TGF-beta receptor signaling activates SMADs	6	2.142857142857143	0.0013363414801539437	SMAD4, SMAD3, BAMBI, ITGB3, TGFBR1, TGFBR2	168	34	6775	7.116596638655461	0.6623802331024247	0.029327277888783847	0.027449176349108033
REACTOME_PATHWAY	R-MMU-1640170~Cell Cycle	24	8.571428571428571	0.0014145182698679906	CDKN1C, RB1, CDKN1A, FBXW11, PRIM1, RAB1B, PLK1, CSNK1D, PKMYT1, SMC1A, CDC25A, RBL2, CDK6, CCNE2, CCND1, CCNE1, POLD2, E2F1, CHMP2A, MDM2, E2F2, E2F3, MAPRE1, ANAPC1	168	478	6775	2.0248057381948597	0.6831738099822182	0.030226021977179166	0.028290365397359813
WIKIPATHWAYS	WP488~Alpha 6 beta 4 integrin signaling pathway	9	3.214285714285714	0.001493459334596403	DSP, CDKN1A, SMAD3, DST, CASP3, GRB2, VIM, LAMC1, PLEC	128	61	3467	3.9962858606557377	0.1728846456570674	0.00948346677468716	0.007392623706252196
REACTOME_PATHWAY	R-MMU-109606~Intrinsic Pathway for Apoptosis	6	2.142857142857143	0.0015284217454010864	BCL2L11, CASP3, BCL2, PMAIP1, BAX, BCL2L1	168	35	6775	6.913265306122448	0.7112020211536579	0.031168536579310947	0.02917252192152256
KEGG_PATHWAY	mmu05418:Fluid shear stress and atherosclerosis	11	3.9285714285714284	0.0015342089430788832	MAP2K4, MEF2C, MAPK7, BMPR2, ITGB3, BCL2, PDGFB, HMOX1, PDGFA, MAPK12, VEGFA	155	128	6017	3.336038306451613	0.31771742536383374	0.0069457823059389445	0.004658416245348609
REACTOME_PATHWAY	R-MMU-525793~Myogenesis	5	1.7857142857142856	0.0015353958906064505	CDC42, MEF2C, BNIP2, MEF2D, MAPK12	168	21	6775	9.60175736961451	0.712835358766003	0.031168536579310947	0.02917252192152256
REACTOME_PATHWAY	R-MMU-1257604~PIP3 activates AKT signaling	14	5.0	0.0017201562809287159	CDKN1A, PDPK1, PTEN, RHOG, PDGFB, PDGFA, PTPN11, ESR1, FOXO1, CREB1, NEDD4, KIT, MDM2, GRB2	168	207	6775	2.7274557165861513	0.7529018389689643	0.034067485368637004	0.031885823744044486
REACTOME_PATHWAY	R-MMU-69200~Phosphorylation of proteins involved in G1/S transition by active Cyclin E:Cdk2 complexes	3	1.0714285714285714	0.0017827073690947954	RB1, CCNE2, CCNE1	168	3	6775	40.32738095238095	0.765159849218534	0.034465675802499374	0.03225851429790582
KEGG_PATHWAY	mmu05208:Chemical carcinogenesis - reactive oxygen species	13	4.642857142857143	0.0020046530450771763	MAP2K4, PDPK1, PTEN, PTPN11, HIF1A, MAPK12, VEGFA, NRAS, HMOX1, CYP1B1, GRB2, KRAS, ACP1	155	179	6017	2.8192827536493064	0.3932628407648967	0.008913546575432444	0.005978161759426579
KEGG_PATHWAY	mmu04512:ECM-receptor interaction	8	2.857142857142857	0.002293916771246323	COL1A1, COL1A2, COL4A2, COL4A1, ITGB3, ITGA5, LAMC1, CD44	155	72	6017	4.313261648745519	0.43551496468881135	0.010020794316497094	0.00672077369821291
KEGG_PATHWAY	mmu04370:VEGF signaling pathway	7	2.5	0.002625261647734104	CDC42, NRAS, PXN, KRAS, PTGS2, MAPK12, VEGFA	155	55	6017	4.940645161290322	0.4803239845710564	0.011270519832513653	0.00755894302019992
BIOCARTA	m_ctcfPathway:CTCF: First Multivalent Nuclear Factor	7	2.5	0.0026256350147431926	SMAD4, MYC, PTEN, MDM2, SMAD5, TGFBR1, TGFBR2	74	22	1064	4.574938574938575	0.35535641909909643	0.10896385311184249	0.1076510356044709
REACTOME_PATHWAY	R-MMU-187037~Signaling by NTRK1 (TRKA)	7	2.5	0.0028737233806182417	EGR2, CREB1, MAPK7, SRF, GRB2, KRAS, CRKL	168	58	6775	4.867097701149426	0.9033658119245117	0.05426659035027936	0.05079138998302008
WIKIPATHWAYS	WP5023~Hypoxia-dependent self-renewal of myoblasts	4	1.4285714285714286	0.003429696408554013	CDKN1A, NOTCH1, HIF1A, FOXO1	128	9	3467	12.038194444444443	0.3535892200742756	0.02074149732792189	0.016168568783183204
REACTOME_PATHWAY	R-MMU-419037~NCAM1 interactions	4	1.4285714285714286	0.003507048037578875	COL4A2, COL5A1, COL4A1, COL5A2	168	13	6775	12.408424908424907	0.942313278566151	0.061917155821954076	0.05795201776439052
REACTOME_PATHWAY	R-MMU-5218921~VEGFR2 mediated cell proliferation	4	1.4285714285714286	0.003507048037578875	PDPK1, RASA1, KRAS, VEGFA	168	13	6775	12.408424908424907	0.942313278566151	0.061917155821954076	0.05795201776439052
REACTOME_PATHWAY	R-MMU-9616222~Transcriptional regulation of granulopoiesis	3	1.0714285714285714	0.0035076221278446894	CEBPA, CDKN1A, RXRA	168	4	6775	30.24553571428571	0.942340258220734	0.061917155821954076	0.05795201776439052
KEGG_PATHWAY	mmu04012:ErbB signaling pathway	8	2.857142857142857	0.0038899581564498104	GSK3B, MAP2K4, NRAS, CDKN1A, MYC, GRB2, KRAS, CRKL	155	79	6017	3.9310739077174355	0.6211020558148619	0.016416942050101743	0.011010559527578278
REACTOME_PATHWAY	R-MMU-2173788~Downregulation of TGF-beta receptor signaling	4	1.4285714285714286	0.004383370292459393	SMAD3, BAMBI, TGFBR1, TGFBR2	168	14	6775	11.522108843537413	0.9717629520557775	0.0757297165420644	0.0708800302610455
KEGG_PATHWAY	mmu05235:PD-L1 expression and PD-1 checkpoint pathway in cancer	8	2.857142857142857	0.004472325036759574	NRAS, STAT3, PTEN, KRAS, PTPN11, HIF1A, MAPK12, JAK1	155	81	6017	3.834010354440462	0.6724473896088814	0.018560148902552233	0.012447971352314147
REACTOME_PATHWAY	R-MMU-9006925~Intracellular signaling by second messengers	14	5.0	0.004639046063332659	CDKN1A, PDPK1, PTEN, RHOG, PDGFB, PDGFA, PTPN11, ESR1, FOXO1, CREB1, NEDD4, KIT, MDM2, GRB2	168	232	6775	2.433548850574713	0.9770782707745163	0.07847719590471083	0.07345156266943377
KEGG_PATHWAY	mmu04114:Oocyte meiosis	9	3.214285714285714	0.004669916464882359	CCNE2, FBXW11, CCNE1, PLK1, IGF1, PKMYT1, SMC1A, MAPK12, ANAPC1	155	103	6017	3.391982461634827	0.688243484000985	0.019062445897634547	0.01278485327271072
WIKIPATHWAYS	WP5025~Hypoxia-dependent differentiation of myoblasts	4	1.4285714285714286	0.004769321748610937	CDKN1A, NOTCH1, HIF1A, VEGFA	128	10	3467	10.834375	0.4550999357048857	0.027531993730617682	0.021461947868749217
REACTOME_PATHWAY	R-MMU-881907~Gastrin-CREB signalling pathway via PKC and MAPK	4	1.4285714285714286	0.00538094672119627	CREB1, MAPK7, GRB2, KRAS	168	15	6775	10.753968253968253	0.98748874502529	0.08672954411481223	0.08117543537839568
REACTOME_PATHWAY	R-MMU-69242~S Phase	10	3.571428571428571	0.005404986035754273	RB1, CDKN1A, CCNE2, CCND1, CCNE1, PRIM1, POLD2, SMC1A, CDC25A, ANAPC1	168	133	6775	3.0321339061940566	0.9877318941707729	0.08672954411481223	0.08117543537839568
REACTOME_PATHWAY	R-MMU-199418~Negative regulation of the PI3K/AKT network	8	2.857142857142857	0.005447298953023921	KIT, RHOG, PTEN, PDGFB, PDGFA, GRB2, PTPN11, ESR1	168	87	6775	3.7082649151614664	0.9881484657138924	0.08672954411481223	0.08117543537839568
WIKIPATHWAYS	WP387~IL-6 signaling pathway	10	3.571428571428571	0.005517888999192353	RB1, GSK3B, MAP2K4, CASP3, STAT3, PXN, GRB2, PTPN11, FOXO1, JAK1	128	91	3467	2.9764766483516483	0.5047598266538471	0.029478053178546976	0.02297895483996969
WIKIPATHWAYS	WP2432~Spinal cord injury	9	3.214285714285714	0.005570655718780531	RB1, VCAN, CCND1, COL4A1, MYC, CASP3, E2F1, VIM, RHOB	128	75	3467	3.2503125	0.5080858994817097	0.029478053178546976	0.02297895483996969
REACTOME_PATHWAY	R-MMU-9031628~NGF-stimulated transcription	3	1.0714285714285714	0.005751463391347476	EGR2, CREB1, SRF	168	5	6775	24.19642857142857	0.9907549795389529	0.0873688095773215	0.08177376265857678
REACTOME_PATHWAY	R-MMU-9617828~FOXO-mediated transcription of cell cycle genes	3	1.0714285714285714	0.005751463391347476	SMAD4, SMAD3, FOXO1	168	5	6775	24.19642857142857	0.9907549795389529	0.0873688095773215	0.08177376265857678
REACTOME_PATHWAY	R-MMU-8948216~Collagen chain trimerization	5	1.7857142857142856	0.005917838087133845	COL1A1, COL1A2, COL5A1, COL5A2, COL8A1	168	30	6775	6.721230158730158	0.9919296572040184	0.0873688095773215	0.08177376265857678
REACTOME_PATHWAY	R-MMU-76009~Platelet Aggregation (Plug Formation)	5	1.7857142857142856	0.005917838087133845	COL1A1, COL1A2, PDPK1, ITGB3, GRB2	168	30	6775	6.721230158730158	0.9919296572040184	0.0873688095773215	0.08177376265857678
REACTOME_PATHWAY	R-MMU-9006936~Signaling by TGFB family members	8	2.857142857142857	0.006165869982478133	SMAD4, SMAD3, BMPR2, BAMBI, ITGB3, SMAD5, TGFBR1, TGFBR2	168	89	6775	3.6249331193151417	0.9934098914415723	0.08940511474593292	0.08367966404791752
WIKIPATHWAYS	WP265~Delta-Notch signaling pathway	9	3.214285714285714	0.006535796322551832	APP, GSK3B, SMAD4, ITCH, MEF2C, NOTCH1, SMAD3, FBXW7, STAT3	128	77	3467	3.1658887987012987	0.5651571233995575	0.03320184531856331	0.025881753437305255
REACTOME_PATHWAY	R-MMU-1236394~Signaling by ERBB4	5	1.7857142857142856	0.006666238493104981	ITCH, NEDD4, GRB2, KRAS, ESR1	168	31	6775	6.504416282642088	0.9956217595900053	0.09496466063861833	0.08888317990806642
REACTOME_PATHWAY	R-MMU-4420097~VEGFA-VEGFR2 Pathway	8	2.857142857142857	0.006953008125648276	CDC42, PDPK1, ITGB3, RASA1, PXN, KRAS, MAPK12, VEGFA	168	91	6775	3.5452642595499735	0.9965367985783496	0.09734211375907587	0.09110838233608086
REACTOME_PATHWAY	R-MMU-109582~Hemostasis	19	6.785714285714286	0.007082599530329255	APP, DOCK5, SPARC, PDPK1, ITGB3, RHOG, PDGFB, PDGFA, PTPN11, IGF1, VEGFA, RHOB, COL1A1, CDC42, COL1A2, GRB2, KRAS, ITGA5, CD44	168	389	6775	1.9697178357204066	0.9968850237842543	0.09747577658690432	0.09123348547542769
REACTOME_PATHWAY	R-MMU-166520~Signaling by NTRKs	7	2.5	0.007308598368511643	EGR2, CREB1, MAPK7, SRF, GRB2, KRAS, CRKL	168	70	6775	4.032738095238095	0.9974107185183901	0.09890969792052424	0.09257557933448081
KEGG_PATHWAY	mmu04350:TGF-beta signaling pathway	8	2.857142857142857	0.007480617211332201	SMAD4, SMAD3, BMPR2, BAMBI, MYC, SMAD5, TGFBR1, TGFBR2	155	89	6017	3.4893802102210945	0.8458263325114075	0.030043123961640616	0.020149404424072218
WIKIPATHWAYS	WP151~IL-5 signaling pathway	8	2.857142857142857	0.00752215411727057	GSK3B, STAT3, BAX, GRB2, KRAS, PTPN11, CRKL, JAK1	128	63	3467	3.439484126984127	0.6166951683326707	0.036742829726667786	0.028642048369607168
KEGG_PATHWAY	mmu04932:Non-alcoholic fatty liver disease	10	3.571428571428571	0.007848223573617863	CDC42, GSK3B, CEBPA, ITCH, RXRA, BCL2L11, CASP3, BAX, PPARG, MAPK12	155	136	6017	2.8543643263757112	0.8594112841210911	0.030636444931162448	0.020547334552225415
KEGG_PATHWAY	mmu04015:Rap1 signaling pathway	12	4.285714285714286	0.007874427612828902	CDC42, NRAS, ADORA2B, ITGB3, KIT, PDGFB, PDGFA, KRAS, IGF1, MAPK12, CRKL, VEGFA	155	186	6017	2.504474505723205	0.8603328330216304	0.030636444931162448	0.020547334552225415
WIKIPATHWAYS	WP65~Insulin signaling	13	4.642857142857143	0.008444751698104644	GSK3B, MAP2K4, PDPK1, SRF, SNAP23, PTEN, PTPN11, MAPK12, FOXO1, GYS1, MAPK7, GRB2, MAP3K12	128	151	3467	2.33190190397351	0.6593969482306459	0.03972160983923295	0.030964089559717026
BIOCARTA	m_fbw7Pathway:Cyclin E Destruction Pathway	4	1.4285714285714286	0.008883807861540251	RB1, FBXW7, CCNE1, E2F1	74	7	1064	8.216216216216218	0.7746780914912856	0.2468252609866445	0.2438514626615042
BIOCARTA	M_p38mapkPathway:p38 MAPK Signaling Pathway	8	2.857142857142857	0.008921394975420886	CDC42, MAP2K4, MEF2C, CREB1, MYC, GRB2, MEF2D, TGFBR1	74	36	1064	3.1951951951951956	0.776100642914384	0.2468252609866445	0.2438514626615042
WIKIPATHWAYS	WP1496~Oxidative damage response	6	2.142857142857143	0.009227851788932352	CDKN1C, CDC42, MAP2K4, CDKN1A, CASP3, BCL2	128	36	3467	4.514322916666666	0.6919144901538843	0.0418548991855146	0.032627047396582246
REACTOME_PATHWAY	R-MMU-1433557~Signaling by SCF-KIT	5	1.7857142857142856	0.00927997993387977	STAT3, KIT, GRB2, KRAS, PTPN11	168	34	6775	5.930497198879552	0.9994845784517995	0.12353022469361266	0.11561942212702662
KEGG_PATHWAY	mmu05145:Toxoplasmosis	8	2.857142857142857	0.009451398148472623	PDPK1, CASP3, STAT3, BCL2, LAMC1, MAPK12, BCL2L1, JAK1	155	93	6017	3.3392993409642733	0.9060121881609722	0.0362061252149182	0.024282822935306588
REACTOME_PATHWAY	R-MMU-194138~Signaling by VEGF	8	2.857142857142857	0.009763784167571708	CDC42, PDPK1, ITGB3, RASA1, PXN, KRAS, MAPK12, VEGFA	168	97	6775	3.325969563082965	0.9996533348121517	0.12787407651722946	0.11968509624765318
WIKIPATHWAYS	WP2152~BDNF pathway	4	1.4285714285714286	0.0104872207070896	CDC42, CREB1, BCL2, BAX	128	13	3467	8.334134615384615	0.7378687872839325	0.04592679413104756	0.03580120172420243
KEGG_PATHWAY	mmu04931:Insulin resistance	8	2.857142857142857	0.010568302637198913	GYS1, GSK3B, CREB1, PDPK1, STAT3, PTEN, PTPN11, FOXO1	155	95	6017	3.2689983022071307	0.9290309486214815	0.03956053273680722	0.026532566132718097
KEGG_PATHWAY	mmu04014:Ras signaling pathway	12	4.285714285714286	0.010644801981389895	CDC42, NRAS, RASA1, KIT, PDGFB, PDGFA, GRB2, KRAS, PTPN11, IGF1, BCL2L1, VEGFA	155	194	6017	2.4011972065181246	0.9303842144049663	0.03956053273680722	0.026532566132718097
REACTOME_PATHWAY	R-MMU-8874081~MET activates PTK2 signaling	4	1.4285714285714286	0.010661745547362303	COL1A1, COL1A2, COL5A1, COL5A2	168	19	6775	8.489974937343357	0.9998340492049484	0.13741805372155858	0.128617882793577
KEGG_PATHWAY	mmu04974:Protein digestion and absorption	7	2.5	0.011284863581917652	COL1A1, COL1A2, COL4A2, COL5A1, COL4A1, COL5A2, COL8A1	155	74	6017	3.6721011333914557	0.940745062829196	0.041322515174963166	0.027714297326180116
WIKIPATHWAYS	WP450~IL-2 signaling pathway	8	2.857142857142857	0.011333678656864264	CREB1, STAT3, BCL2, GRB2, KRAS, PTPN11, CRKL, JAK1	128	68	3467	3.186580882352941	0.7648651425114954	0.04797923964739205	0.03740113956765207
REACTOME_PATHWAY	R-MMU-8934593~Regulation of RUNX1 Expression and Activity	3	1.0714285714285714	0.011691592804796027	CDK6, CCND1, PTPN11	168	7	6775	17.283163265306122	0.9999287636440644	0.14605497473068269	0.13670170048684585
REACTOME_PATHWAY	R-MMU-6804116~TP53 Regulates Transcription of Genes Involved in G1 Cell Cycle Arrest	3	1.0714285714285714	0.011691592804796027	CDKN1A, CCNE2, CCNE1	168	7	6775	17.283163265306122	0.9999287636440644	0.14605497473068269	0.13670170048684585
KEGG_PATHWAY	mmu04540:Gap junction	7	2.5	0.012775770383774783	NRAS, MAPK7, PDGFB, PDGFA, GRB2, KRAS, CSNK1D	155	76	6017	3.575466893039049	0.9593055071522429	0.04550075972915125	0.030516573794250035
KEGG_PATHWAY	mmu04664:Fc epsilon RI signaling pathway	6	2.142857142857143	0.012791378237110794	MAP2K4, NRAS, PDPK1, GRB2, KRAS, MAPK12	155	55	6017	4.23483870967742	0.9594653934445261	0.04550075972915125	0.030516573794250035
KEGG_PATHWAY	mmu04910:Insulin signaling pathway	9	3.214285714285714	0.013190024214036112	GYS1, GSK3B, NRAS, PDPK1, FASN, GRB2, KRAS, FOXO1, CRKL	155	123	6017	2.8404405979543665	0.9633436462365323	0.04625797224359143	0.031024423151324376
BIOCARTA	m_pdgfPathway:PDGF Signaling Pathway	7	2.5	0.013435864571657567	MAP2K4, SRF, RASA1, STAT3, PDGFA, GRB2, JAK1	74	30	1064	3.3549549549549553	0.8955450501128321	0.3186219312707366	0.3147831128216916
REACTOME_PATHWAY	R-MMU-6811558~PI5P, PP2A and IER3 Regulate PI3K/AKT Signaling	7	2.5	0.013705633781981787	KIT, RHOG, PDGFB, PDGFA, GRB2, PTPN11, ESR1	168	80	6775	3.528645833333333	0.9999864068359805	0.16862082774195775	0.15782244961069936
KEGG_PATHWAY	mmu04660:T cell receptor signaling pathway	8	2.857142857142857	0.014495075111670237	CDC42, GSK3B, NRAS, PDPK1, GRB2, KRAS, PTPN11, MAPK12	155	101	6017	3.074800383264133	0.9736342011794079	0.050128801427859575	0.03362052143956847
KEGG_PATHWAY	mmu05170:Human immunodeficiency virus 1 infection	11	3.9285714285714284	0.015518908836075419	NRAS, FBXW11, CASP3, PXN, BCL2, BAX, KRAS, FADD, MAPK12, BCL2L1, CRKL	155	178	6017	2.3989488945270026	0.9796465799253411	0.052934360276476425	0.03550216130992596
WIKIPATHWAYS	WP3675~Factors and pathways affecting insulin-like growth factor (IGF1)-Akt signaling	5	1.7857142857142856	0.015672384326558958	SMAD3, IGFBP5, PTEN, IGF1, FOXO1	128	27	3467	5.015914351851852	0.8654951219211525	0.062199775296030865	0.048486439010291774
WIKIPATHWAYS	WP251~Mapk cascade	5	1.7857142857142856	0.015672384326558958	MAP2K4, NRAS, KRAS, MAPK12, MAP3K12	128	27	3467	5.015914351851852	0.8654951219211525	0.062199775296030865	0.048486439010291774
REACTOME_PATHWAY	R-MMU-4090294~SUMOylation of intracellular receptors	4	1.4285714285714286	0.016055336218868364	PIAS3, RXRA, THRB, ESR1	168	22	6775	7.332251082251082	0.999998040307606	0.19458108969733004	0.18212023173641728
BIOCARTA	m_wntPathway:WNT Signaling Pathway	6	2.142857142857143	0.016821410891457812	GSK3B, SMAD4, CCND1, MYC, CSNK1D, WNT1	74	23	1064	3.750881316098708	0.9411681037109899	0.3490442759977496	0.34483892327488513
KEGG_PATHWAY	mmu04914:Progesterone-mediated oocyte maturation	7	2.5	0.017098311298050214	PLK1, KRAS, IGF1, PKMYT1, MAPK12, CDC25A, ANAPC1	155	81	6017	3.3547590601354043	0.9863538473898453	0.05676639350952671	0.038072239823658476
KEGG_PATHWAY	mmu04912:GnRH signaling pathway	7	2.5	0.017098311298050214	CDC42, MAP2K4, NRAS, MAPK7, GRB2, KRAS, MAPK12	155	81	6017	3.3547590601354043	0.9863538473898453	0.05676639350952671	0.038072239823658476
WIKIPATHWAYS	WP2872~White fat cell differentiation	5	1.7857142857142856	0.017777825637494565	CEBPA, EGR2, CREB1, PPARG, FOXO1	128	28	3467	4.836774553571429	0.8975206716527079	0.06841769260490332	0.05333347691248369
KEGG_PATHWAY	mmu04211:Longevity regulating pathway	7	2.5	0.01807024714634224	NRAS, CREB1, BAX, PPARG, KRAS, IGF1, FOXO1	155	82	6017	3.3138473642800945	0.9893334380459151	0.05920383604525287	0.03970699043998887
KEGG_PATHWAY	mmu04936:Alcoholic liver disease	8	2.857142857142857	0.018487359467306154	GSK3B, MAP2K4, CCND1, FASN, CASP3, FADD, MAPK12, FOXO1	155	106	6017	2.929762629336579	0.9904042621495092	0.05978379879687314	0.04009596144207958
REACTOME_PATHWAY	R-MMU-177929~Signaling by EGFR	5	1.7857142857142856	0.019247596868746306	CDC42, PXN, GRB2, KRAS, PTPN11	168	42	6775	4.800878684807255	0.999999859971211	0.2298389508444412	0.21512020029775283
KEGG_PATHWAY	mmu05230:Central carbon metabolism in cancer	6	2.142857142857143	0.01936997492037364	NRAS, MYC, KIT, PTEN, KRAS, HIF1A	155	61	6017	3.818297197250132	0.9923300697291871	0.06183491993811586	0.04147161297054356
REACTOME_PATHWAY	R-MMU-937061~TRIF(TICAM1)-mediated TLR4 signaling	7	2.5	0.020025961279408123	APP, MAP2K4, CREB1, MAPK7, FBXW11, PTPN11, FADD	168	87	6775	3.2447318007662833	0.9999999265094787	0.23230115084113423	0.21742472246214536
REACTOME_PATHWAY	R-MMU-166166~MyD88-independent TLR4 cascade	7	2.5	0.020025961279408123	APP, MAP2K4, CREB1, MAPK7, FBXW11, PTPN11, FADD	168	87	6775	3.2447318007662833	0.9999999265094787	0.23230115084113423	0.21742472246214536
KEGG_PATHWAY	mmu04657:IL-17 signaling pathway	6	2.142857142857143	0.020647294479113492	GSK3B, MAPK7, CASP3, FADD, PTGS2, MAPK12	155	62	6017	3.7567117585848075	0.9944557509696244	0.06507818133290202	0.04364681237989815
KEGG_PATHWAY	mmu04071:Sphingolipid signaling pathway	8	2.857142857142857	0.021223701124323244	NRAS, PDPK1, S1PR1, BCL2, PTEN, BAX, KRAS, MAPK12	155	109	6017	2.8491269606392424	0.9952117409191574	0.0660587697494561	0.04430447609702477
REACTOME_PATHWAY	R-MMU-69202~Cyclin E associated events during G1/S transition	6	2.142857142857143	0.0215540386910507	RB1, CDKN1A, CCNE2, CCND1, CCNE1, CDC25A	168	65	6775	3.722527472527472	0.9999999793024896	0.24308165857129402	0.2275148528499796
REACTOME_PATHWAY	R-MMU-170834~Signaling by TGF-beta Receptor Complex	6	2.142857142857143	0.0215540386910507	SMAD4, SMAD3, BAMBI, ITGB3, TGFBR1, TGFBR2	168	65	6775	3.722527472527472	0.9999999793024896	0.24308165857129402	0.2275148528499796
REACTOME_PATHWAY	R-MMU-5218859~Regulated Necrosis	5	1.7857142857142856	0.02247960399101208	ITCH, CASP3, CHMP2A, BAX, FADD	168	44	6775	4.582656926406926	0.9999999904021906	0.2493636349287285	0.23339453515496755
REACTOME_PATHWAY	R-MMU-198725~Nuclear Events (kinase and transcription factor activation)	4	1.4285714285714286	0.022725257370352105	EGR2, CREB1, MAPK7, SRF	168	25	6775	6.4523809523809526	0.9999999921739997	0.2493636349287285	0.23339453515496755
KEGG_PATHWAY	mmu04380:Osteoclast differentiation	8	2.857142857142857	0.023197475681755897	CREB1, ITGB3, GRB2, PPARG, MAPK12, TGFBR1, JAK1, TGFBR2	155	111	6017	2.7977913397268237	0.9971034132182724	0.07044111517996608	0.04724363949821018
KEGG_PATHWAY	mmu04152:AMPK signaling pathway	8	2.857142857142857	0.023197475681755897	GYS1, CREB1, CCND1, PDPK1, FASN, PPARG, IGF1, FOXO1	155	111	6017	2.7977913397268237	0.9971034132182724	0.07044111517996608	0.04724363949821018
BIOCARTA	m_raccycdPathway:Influence of Ras and Rho proteins on G1 to S Transition	6	2.142857142857143	0.023845421373762592	RB1, CDKN1A, CDK6, CCND1, CCNE1, E2F1	74	25	1064	3.450810810810811	0.9822333528815802	0.40690986169512045	0.40200733324096233
REACTOME_PATHWAY	R-MMU-69656~Cyclin A:Cdk2-associated events at S phase entry	6	2.142857142857143	0.02423872701118727	RB1, CDKN1A, CCNE2, CCND1, CCNE1, CDC25A	168	67	6775	3.6114072494669505	0.9999999977767677	0.2624246177744542	0.245619100380031
BIOCARTA	m_erk5Pathway:Role of Erk5 in Neuronal Survival	5	1.7857142857142856	0.024512642270790388	MEF2C, CREB1, MAPK7, GRB2, MEF2D	74	17	1064	4.228934817170112	0.9841505290486106	0.40690986169512045	0.40200733324096233
KEGG_PATHWAY	mmu05231:Choline metabolism in cancer	7	2.5	0.024705869441209137	NRAS, PDPK1, PDGFB, PDGFA, GRB2, KRAS, HIF1A	155	88	6017	3.0879032258064516	0.9980286350269749	0.0741176083236274	0.04970939996002321
REACTOME_PATHWAY	R-MMU-114608~Platelet degranulation	7	2.5	0.026824047654267012	APP, SPARC, ITGB3, PDGFB, PDGFA, IGF1, VEGFA	168	93	6775	3.035394265232975	0.9999999997421356	0.286593772306116	0.26824047654267014
KEGG_PATHWAY	mmu04625:C-type lectin receptor signaling pathway	7	2.5	0.027237447902574794	NRAS, EGR2, MDM2, KRAS, PTPN11, PTGS2, MAPK12	155	90	6017	3.019283154121864	0.9989679421999899	0.08073957771120385	0.05415064047297608
REACTOME_PATHWAY	R-MMU-168898~Toll-like Receptor Cascades	8	2.857142857142857	0.028352124622197133	APP, MAP2K4, CREB1, MAPK7, FBXW11, TLR7, PTPN11, FADD	168	120	6775	2.6884920634920633	0.9999999999280168	0.29134416389714185	0.27268665586431995
REACTOME_PATHWAY	R-MMU-264870~Caspase-mediated cleavage of cytoskeletal proteins	3	1.0714285714285714	0.028703858512033678	CASP3, VIM, PLEC	168	11	6775	10.998376623376624	0.9999999999463524	0.29134416389714185	0.27268665586431995
REACTOME_PATHWAY	R-MMU-2559584~Formation of Senescence-Associated Heterochromatin Foci (SAHF)	3	1.0714285714285714	0.028703858512033678	RB1, HMGA1, HMGA2	168	11	6775	10.998376623376624	0.9999999999463524	0.29134416389714185	0.27268665586431995
REACTOME_PATHWAY	R-MMU-5654706~FRS-mediated FGFR3 signaling	3	1.0714285714285714	0.028703858512033678	GRB2, KRAS, PTPN11	168	11	6775	10.998376623376624	0.9999999999463524	0.29134416389714185	0.27268665586431995
REACTOME_PATHWAY	R-MMU-69206~G1/S Transition	7	2.5	0.029392936034946318	RB1, CDKN1A, CCNE2, CCND1, CCNE1, PRIM1, CDC25A	168	95	6775	2.9714912280701755	0.9999999999698506	0.2917052232738732	0.27302459321199957
REACTOME_PATHWAY	R-MMU-5689880~Ub-specific processing proteases	9	3.214285714285714	0.029457916636031534	SMAD4, SMAD3, MYC, PTEN, MDM2, TAF9B, HIF1A, CDC25A, TGFBR1	168	148	6775	2.4523407335907335	0.9999999999714458	0.2917052232738732	0.27302459321199957
KEGG_PATHWAY	mmu04150:mTOR signaling pathway	9	3.214285714285714	0.02975096713864002	GSK3B, NRAS, PDPK1, PTEN, GRB2, KRAS, IGF1, WNT1, ATP6V1F	155	143	6017	2.4431761786600497	0.9994580971825436	0.08715283314731016	0.05845190014297509
KEGG_PATHWAY	mmu04066:HIF-1 signaling pathway	7	2.5	0.03134834580453805	CDKN1A, STAT3, BCL2, HMOX1, IGF1, HIF1A, VEGFA	155	93	6017	2.921886923343739	0.9996404672217825	0.08987352395367061	0.0602766204829839
KEGG_PATHWAY	mmu04340:Hedgehog signaling pathway	5	1.7857142857142856	0.03140159270670419	GSK3B, CCND1, FBXW11, BCL2, CSNK1D	155	47	6017	4.1297185998627315	0.9996453549560776	0.08987352395367061	0.0602766204829839
REACTOME_PATHWAY	R-MMU-168249~Innate Immune System	26	9.285714285714286	0.031910149064569786	APP, SNAP23, CDC42, PGRMC1, MAPK7, COMMD9, FADD, ATP6V0A1, ATP6V1F, DSP, MAP2K4, GCA, FBXW11, PDPK1, RHOG, PTPN11, MAPK12, ITCH, CREB1, BCL2, GRB2, KRAS, TLR7, NF2, CD44, BCL2L1	168	692	6775	1.5151906138177815	0.9999999999963397	0.31048241531389265	0.2905993049735941
REACTOME_PATHWAY	R-MMU-76005~Response to elevated platelet cytosolic Ca2+	7	2.5	0.03211887054971303	APP, SPARC, ITGB3, PDGFB, PDGFA, IGF1, VEGFA	168	97	6775	2.9102233676975944	0.9999999999969276	0.31048241531389265	0.2905993049735941
KEGG_PATHWAY	mmu04371:Apelin signaling pathway	8	2.857142857142857	0.03235944941969146	NRAS, SMAD4, MEF2C, SMAD3, CCND1, KRAS, MEF2D, TGFBR1	155	119	6017	2.6097045269720796	0.9997227950919969	0.09156253301708152	0.061409409694187206
KEGG_PATHWAY	mmu05146:Amoebiasis	6	2.142857142857143	0.032865344946098524	COL1A1, COL1A2, COL4A2, COL4A1, CASP3, LAMC1	155	70	6017	3.327373271889401	0.9997566398673412	0.09194911114133182	0.06166868096627476
REACTOME_PATHWAY	R-MMU-8849471~PTK6 Regulates RHO GTPases, RAS GTPase and MAP kinases	3	1.0714285714285714	0.0338952074605334	RASA1, PXN, KRAS	168	12	6775	10.081845238095237	0.9999999999993087	0.3237989230347426	0.30306303141182805
KEGG_PATHWAY	mmu04668:TNF signaling pathway	7	2.5	0.03430305751830788	MAP2K4, ITCH, CREB1, CASP3, FADD, PTGS2, MAPK12	155	95	6017	2.860373514431239	0.9998319752578094	0.0949051258006518	0.06365122895063796
KEGG_PATHWAY	mmu05135:Yersinia infection	8	2.857142857142857	0.03498134438991607	CDC42, GSK3B, MAP2K4, PXN, RHOG, ITGA5, MAPK12, CRKL	155	121	6017	2.5665689149560116	0.999858943995626	0.09571818409988024	0.06419653311116465
BIOCARTA	m_il2rbPathway:IL-2 Receptor Beta Chain in T cell Activation	7	2.5	0.03583373644625083	MYC, E2F1, BCL2, GRB2, BCL2L1, CRKL, JAK1	74	37	1064	2.7202337472607745	0.99774382630328	0.4957000208398032	0.4897277314320947
BIOCARTA	m_metPathway:Signaling of Hepatocyte Growth Factor Receptor	7	2.5	0.03583373644625083	RASA1, STAT3, PXN, PTEN, GRB2, PTPN11, CRKL	74	37	1064	2.7202337472607745	0.99774382630328	0.4957000208398032	0.4897277314320947
REACTOME_PATHWAY	R-MMU-212436~Generic Transcription Pathway	24	8.571428571428571	0.036337415291889136	SMAD4, CDKN1A, SMAD3, THRB, NOTCH1, PDPK1, PTPN11, ESR1, FOXO1, ITCH, CNOT6, CNOT7, RXRA, CDK6, CCNE2, CCND1, CCNE1, MYC, POLR2C, MDM2, BAX, PPARG, RFFL, TAF9B	168	632	6775	1.5314195298372513	0.9999999999999115	0.3407468609529945	0.3189256334042806
REACTOME_PATHWAY	R-MMU-166016~Toll Like Receptor 4 (TLR4) Cascade	7	2.5	0.036508592244963695	APP, MAP2K4, CREB1, MAPK7, FBXW11, PTPN11, FADD	168	100	6775	2.8229166666666665	0.9999999999999234	0.3407468609529945	0.3189256334042806
KEGG_PATHWAY	mmu04310:Wnt signaling pathway	9	3.214285714285714	0.03796217575509803	GSK3B, SMAD4, SMAD3, CCND1, BAMBI, FBXW11, MYC, CTNNBIP1, WNT1	155	150	6017	2.3291612903225807	0.9999347102940236	0.10274545394586312	0.0689096016424062
REACTOME_PATHWAY	R-MMU-5654712~FRS-mediated FGFR4 signaling	3	1.0714285714285714	0.03942032735589456	GRB2, KRAS, PTPN11	168	13	6775	9.30631868131868	0.9999999999999934	0.359655121494229	0.3366230201177513
REACTOME_PATHWAY	R-MMU-180292~GAB1 signalosome	3	1.0714285714285714	0.03942032735589456	PXN, GRB2, PTPN11	168	13	6775	9.30631868131868	0.9999999999999934	0.359655121494229	0.3366230201177513
REACTOME_PATHWAY	R-MMU-111465~Apoptotic cleavage of cellular proteins	4	1.4285714285714286	0.039915784487483445	DSP, CASP3, VIM, PLEC	168	31	6775	5.2035330261136705	0.9999999999999957	0.3601290778204062	0.3370666245609713
REACTOME_PATHWAY	R-MMU-168181~Toll Like Receptor 7/8 (TLR7/8) Cascade	6	2.142857142857143	0.04280762326485072	APP, MAP2K4, CREB1, MAPK7, FBXW11, TLR7	168	78	6775	3.102106227106227	0.9999999999999997	0.38197571528636026	0.35751421627787416
BIOCARTA	m_egfPathway:EGF Signaling Pathway	6	2.142857142857143	0.042999328287888966	MAP2K4, SRF, RASA1, STAT3, GRB2, JAK1	74	29	1064	2.974836905871389	0.999350850816654	0.5160355382398191	0.5098182425983754
BIOCARTA	m_tob1Pathway:Role of Tob in T-cell activation	4	1.4285714285714286	0.04352106949010522	SMAD4, SMAD3, TGFBR1, TGFBR2	74	12	1064	4.792792792792794	0.9994073570881227	0.5160355382398191	0.5098182425983754
REACTOME_PATHWAY	R-MMU-1538133~G0 and Early G1	3	1.0714285714285714	0.04525982019975221	RBL2, CCNE2, CCNE1	168	14	6775	8.641581632653061	1.0	0.3951717634645031	0.36986519733130835
REACTOME_PATHWAY	R-MMU-5654693~FRS-mediated FGFR1 signaling	3	1.0714285714285714	0.04525982019975221	GRB2, KRAS, PTPN11	168	14	6775	8.641581632653061	1.0	0.3951717634645031	0.36986519733130835
REACTOME_PATHWAY	R-MMU-5683057~MAPK family signaling cascades	12	4.285714285714286	0.04757488681845856	CDC42, ITGB3, RASA1, KIT, PDGFB, PDGFA, GRB2, KRAS, PTPN11, MAPK12, FOXO1, BCL2L1	168	253	6775	1.9127611518915866	1.0	0.40763108961989675	0.38152663560482947
REACTOME_PATHWAY	R-MMU-453274~Mitotic G2-G2/M phases	9	3.214285714285714	0.047995362711344025	CDKN1A, FBXW11, PLK1, E2F1, E2F3, CSNK1D, MAPRE1, PKMYT1, CDC25A	168	163	6775	2.226665205959684	1.0	0.40763108961989675	0.38152663560482947
WIKIPATHWAYS	WP3632~Lung fibrosis	5	1.7857142857142856	0.04848673748247787	DSP, PDGFB, HMOX1, PDGFA, IGF1	128	38	3467	3.563939144736842	0.9981857988273837	0.18107038870947834	0.14114935812786109
REACTOME_PATHWAY	R-MMU-844455~The NLRP1 inflammasome	2	0.7142857142857143	0.048694846912721655	BCL2, BCL2L1	168	2	6775	40.32738095238095	1.0	0.40763108961989675	0.38152663560482947
REACTOME_PATHWAY	R-MMU-156711~Polo-like kinase mediated events	2	0.7142857142857143	0.048694846912721655	PLK1, PKMYT1	168	2	6775	40.32738095238095	1.0	0.40763108961989675	0.38152663560482947
WIKIPATHWAYS	WP6~Integrin-mediated cell adhesion	8	2.857142857142857	0.04990128822702159	CDC42, MAPK7, PDPK1, ITGB3, PXN, GRB2, ITGA5, MAPK12	128	92	3467	2.355298913043478	0.9984981428960069	0.18107038870947834	0.14114935812786109
