# Supplementary material for: Deregulated mRNA and microRNA Expression Patterns in the Prefrontal Cortex of the BTBR Mouse Model of Autism
Source: Mol Neurobiol. 2025 Apr 14;62(8):10614–34. doi: 10.1007/s12035-025-04900-x (PMC12289737; doi:10.1007/s12035-025-04900-x)
Supplement: Supplementary file 11 — (XLSX 25.4 KB) [file 12035_2025_4900_MOESM11_ESM.xlsx]

## Sheet: gprofiler DEmiRNA DW
query	significant	adj_pvalue	term_size	query_size	intersection_size	precision	recall	term_id	source	term_name	effective_domain_size	source_order	parents	evidence_codes	intersection
query_1	TRUE	2.19316e-06	2769	7	7	1	0.00252799	GO:0071310	GO:BP	cellular response to organic substance	27492	19359	c("GO:0010033", "GO:0070887")	IDA IEP,IEP,IDA,IEP,IDA IEP,IEP,IDA	mmu-miR-31,mmu-miR-1198,mmu-miR-872,mmu-miR-592,mmu-miR-345,mmu-miR-665,mmu-miR-466G
query_1	TRUE	8.19075e-06	3430	7	7	1	0.00204082	GO:0070887	GO:BP	cellular response to chemical stimulus	27492	19132	c("GO:0042221", "GO:0051716")	IDA IEP,IDA IEP,IDA,IEP,IDA IEP,IEP,IDA	mmu-miR-31,mmu-miR-1198,mmu-miR-872,mmu-miR-592,mmu-miR-345,mmu-miR-665,mmu-miR-466G
query_1	TRUE	1.08885e-05	3722	7	7	1	0.00188071	GO:0010033	GO:BP	response to organic substance	27492	4309	GO:0042221	IDA IEP,IEP,IDA,IEP,IDA IEP,IEP,IDA	mmu-miR-31,mmu-miR-1198,mmu-miR-872,mmu-miR-592,mmu-miR-345,mmu-miR-665,mmu-miR-466G
query_1	TRUE	0.000143369	5825	7	7	1	0.00120172	GO:0042221	GO:BP	response to chemical	27492	11633	GO:0050896	IDA IEP,IDA IEP,IDA,IEP,IDA IEP,IEP,IDA	mmu-miR-31,mmu-miR-1198,mmu-miR-872,mmu-miR-592,mmu-miR-345,mmu-miR-665,mmu-miR-466G
query_1	TRUE	0.00159419	8706	7	7	1	0.000804043	GO:0051716	GO:BP	cellular response to stimulus	27492	16079	c("GO:0009987", "GO:0050896")	IDA IEP,IDA IEP,IDA,IEP,IDA IEP,IDA IEP,IDA	mmu-miR-31,mmu-miR-1198,mmu-miR-872,mmu-miR-592,mmu-miR-345,mmu-miR-665,mmu-miR-466G
query_1	TRUE	0.00372641	10292	7	7	1	0.00068014	GO:0050896	GO:BP	response to stimulus	27492	15425	GO:0008150	IDA IEP,IDA IEP,IDA,IEP,IDA IEP,IDA IEP,IDA	mmu-miR-31,mmu-miR-1198,mmu-miR-872,mmu-miR-592,mmu-miR-345,mmu-miR-665,mmu-miR-466G
query_1	TRUE	1.44872e-06	505	7	5	0.714286	0.00990099	GO:0035194	GO:BP	post-transcriptional gene silencing by RNA	27492	10225	c("GO:0016441", "GO:0031047")	IEA,IEA,IEA,IEA,IEA	mmu-miR-31,mmu-miR-872,mmu-miR-592,mmu-miR-345,mmu-miR-665
query_1	TRUE	1.44872e-06	500	7	5	0.714286	0.01	GO:0035195	GO:BP	gene silencing by miRNA	27492	10226	GO:0035194	IEA,IEA,IEA,IEA,IEA	mmu-miR-31,mmu-miR-872,mmu-miR-592,mmu-miR-345,mmu-miR-665
query_1	TRUE	1.44872e-06	512	7	5	0.714286	0.00976562	GO:0016441	GO:BP	posttranscriptional gene silencing	27492	5813	c("GO:0010608", "GO:0010629")	IEA,IEA,IEA,IEA,IEA	mmu-miR-31,mmu-miR-872,mmu-miR-592,mmu-miR-345,mmu-miR-665
query_1	TRUE	1.44872e-06	534	7	5	0.714286	0.0093633	GO:0031047	GO:BP	gene silencing by RNA	27492	8127	GO:0010629	IEA,IEA,IEA,IEA,IEA	mmu-miR-31,mmu-miR-872,mmu-miR-592,mmu-miR-345,mmu-miR-665
query_1	TRUE	1.08885e-05	915	7	5	0.714286	0.00546448	GO:0010608	GO:BP	posttranscriptional regulation of gene expression	27492	4756	GO:0010468	IEA,IEA,IEA,IEA,IEA	mmu-miR-31,mmu-miR-872,mmu-miR-592,mmu-miR-345,mmu-miR-665
query_1	TRUE	7.72483e-05	1403	7	5	0.714286	0.00356379	GO:0010629	GO:BP	negative regulation of gene expression	27492	4776	c("GO:0010467", "GO:0010468", "GO:0010605")	IEA,IEA,IEA,IEA,IEA	mmu-miR-31,mmu-miR-872,mmu-miR-592,mmu-miR-345,mmu-miR-665
query_1	TRUE	8.25854e-05	1453	7	5	0.714286	0.00344116	GO:1901701	GO:BP	cellular response to oxygen-containing compound	27492	24970	c("GO:0070887", "GO:1901700")	IDA IEP,IEP,IDA,IDA,IDA	mmu-miR-31,mmu-miR-1198,mmu-miR-872,mmu-miR-345,mmu-miR-466G
query_1	TRUE	0.000248557	2003	7	5	0.714286	0.00249626	GO:1901700	GO:BP	response to oxygen-containing compound	27492	24969	GO:0042221	IDA IEP,IEP,IDA,IDA,IDA	mmu-miR-31,mmu-miR-1198,mmu-miR-872,mmu-miR-345,mmu-miR-466G
query_1	TRUE	0.00206012	3314	7	5	0.714286	0.00150875	GO:0010605	GO:BP	negative regulation of macromolecule metabolic process	27492	4753	c("GO:0009892", "GO:0043170", "GO:0060255")	IEA,IEA,IEA,IEA,IEA	mmu-miR-31,mmu-miR-872,mmu-miR-592,mmu-miR-345,mmu-miR-665
query_1	TRUE	0.00263586	3529	7	5	0.714286	0.00141683	GO:0009892	GO:BP	negative regulation of metabolic process	27492	4214	c("GO:0008152", "GO:0019222", "GO:0048519")	IEA,IEA,IEA,IEA,IEA	mmu-miR-31,mmu-miR-872,mmu-miR-592,mmu-miR-345,mmu-miR-665
query_1	TRUE	0.00995801	5340	7	5	0.714286	0.00093633	GO:0010468	GO:BP	regulation of gene expression	27492	4651	c("GO:0010467", "GO:0060255")	IEA,IEA,IEA,IEA,IEA	mmu-miR-31,mmu-miR-872,mmu-miR-592,mmu-miR-345,mmu-miR-665
query_1	TRUE	0.015589	5946	7	5	0.714286	0.000840901	GO:0048519	GO:BP	negative regulation of biological process	27492	14855	c("GO:0008150", "GO:0050789")	IEA,IEA,IEA,IEA,IEA	mmu-miR-31,mmu-miR-872,mmu-miR-592,mmu-miR-345,mmu-miR-665
query_1	TRUE	0.024529	6756	7	5	0.714286	0.000740083	GO:0060255	GO:BP	regulation of macromolecule metabolic process	27492	17047	c("GO:0019222", "GO:0043170")	IEA,IEA,IEA,IEA,IEA	mmu-miR-31,mmu-miR-872,mmu-miR-592,mmu-miR-345,mmu-miR-665
query_1	TRUE	0.0327127	7237	7	5	0.714286	0.000690894	GO:0019222	GO:BP	regulation of metabolic process	27492	6480	c("GO:0008152", "GO:0050789")	IEA,IEA,IEA,IEA,IEA	mmu-miR-31,mmu-miR-872,mmu-miR-592,mmu-miR-345,mmu-miR-665
query_1	TRUE	9.50486e-05	183	7	3	0.428571	0.0163934	GO:0071230	GO:BP	cellular response to amino acid stimulus	27492	19283	c("GO:0043200", "GO:0071229", "GO:0071417", "GO:1901701")	IDA,IDA,IDA	mmu-miR-31,mmu-miR-872,mmu-miR-466G
query_1	TRUE	0.000100604	192	7	3	0.428571	0.015625	GO:0071229	GO:BP	cellular response to acid chemical	27492	19282	c("GO:0001101", "GO:0070887")	IDA,IDA,IDA	mmu-miR-31,mmu-miR-872,mmu-miR-466G
query_1	TRUE	0.000143369	223	7	3	0.428571	0.0134529	GO:0043200	GO:BP	response to amino acid	27492	12205	c("GO:0001101", "GO:0010243", "GO:1901700")	IDA,IDA,IDA	mmu-miR-31,mmu-miR-872,mmu-miR-466G
query_1	TRUE	0.000158822	241	7	3	0.428571	0.0124481	GO:0001101	GO:BP	response to acid chemical	27492	358	GO:0042221	IDA,IDA,IDA	mmu-miR-31,mmu-miR-872,mmu-miR-466G
query_1	TRUE	0.000249258	298	7	3	0.428571	0.0100671	GO:1990823	GO:BP	response to leukemia inhibitory factor	27492	29146	GO:0034097	IEP,IEP,IEP	mmu-miR-592,mmu-miR-345,mmu-miR-665
query_1	TRUE	0.000249258	297	7	3	0.428571	0.010101	GO:1990830	GO:BP	cellular response to leukemia inhibitory factor	27492	29148	c("GO:0071345", "GO:1990823")	IEP,IEP,IEP	mmu-miR-592,mmu-miR-345,mmu-miR-665
query_1	TRUE	0.00263586	730	7	3	0.428571	0.00410959	GO:0071396	GO:BP	cellular response to lipid	27492	19443	c("GO:0033993", "GO:0071310")	IEP,IEP,IDA	mmu-miR-31,mmu-miR-1198,mmu-miR-345
query_1	TRUE	0.00280285	756	7	3	0.428571	0.00396825	GO:0071417	GO:BP	cellular response to organonitrogen compound	27492	19464	c("GO:0010243", "GO:0071310", "GO:0071495", "GO:1901699")	IDA,IDA,IDA	mmu-miR-31,mmu-miR-872,mmu-miR-466G
query_1	TRUE	0.00320572	823	7	3	0.428571	0.0036452	GO:1901699	GO:BP	cellular response to nitrogen compound	27492	24968	c("GO:0070887", "GO:1901698")	IDA,IDA,IDA	mmu-miR-31,mmu-miR-872,mmu-miR-466G
query_1	TRUE	0.00553507	1029	7	3	0.428571	0.00291545	GO:0071345	GO:BP	cellular response to cytokine stimulus	27492	19392	c("GO:0034097", "GO:0071310")	IEP,IEP,IEP	mmu-miR-592,mmu-miR-345,mmu-miR-665
query_1	TRUE	0.00603271	1086	7	3	0.428571	0.00276243	GO:0033993	GO:BP	response to lipid	27492	9641	GO:0010033	IEP,IEP,IDA	mmu-miR-31,mmu-miR-1198,mmu-miR-345
query_1	TRUE	0.006586	1140	7	3	0.428571	0.00263158	GO:0034097	GO:BP	response to cytokine	27492	9678	GO:0010033	IEP,IEP,IEP	mmu-miR-592,mmu-miR-345,mmu-miR-665
query_1	TRUE	0.00676317	1184	7	3	0.428571	0.00253378	GO:0010243	GO:BP	response to organonitrogen compound	27492	4498	c("GO:0010033", "GO:1901698")	IDA,IDA,IDA	mmu-miR-31,mmu-miR-872,mmu-miR-466G
query_1	TRUE	0.00823149	1291	7	3	0.428571	0.00232378	GO:1901698	GO:BP	response to nitrogen compound	27492	24967	GO:0042221	IDA,IDA,IDA	mmu-miR-31,mmu-miR-872,mmu-miR-466G
query_1	TRUE	0.0106019	1459	7	3	0.428571	0.0020562	GO:0071495	GO:BP	cellular response to endogenous stimulus	27492	19534	GO:0009719	IDA,IDA,IDA	mmu-miR-31,mmu-miR-872,mmu-miR-466G
query_1	TRUE	0.0171571	1758	7	3	0.428571	0.00170648	GO:0009719	GO:BP	response to endogenous stimulus	27492	4069	GO:0050896	IDA,IDA,IDA	mmu-miR-31,mmu-miR-872,mmu-miR-466G
query_1	TRUE	0.000602221	65	7	2	0.285714	0.0307692	GO:1904322	GO:BP	cellular response to forskolin	27492	27301	c("GO:0071396", "GO:0071407", "GO:0097306", "GO:1901655", "GO:1904321")	IEP,IEP	mmu-miR-31,mmu-miR-1198
query_1	TRUE	0.000602221	65	7	2	0.285714	0.0307692	GO:1904321	GO:BP	response to forskolin	27492	27300	c("GO:0014070", "GO:0033993", "GO:0097305", "GO:1901654")	IEP,IEP	mmu-miR-31,mmu-miR-1198
query_1	TRUE	0.0030129	166	7	2	0.285714	0.0120482	GO:0097306	GO:BP	cellular response to alcohol	27492	21784	c("GO:0071310", "GO:0097305", "GO:1901701")	IEP,IEP	mmu-miR-31,mmu-miR-1198
query_1	TRUE	0.00320572	175	7	2	0.285714	0.0114286	GO:1901655	GO:BP	cellular response to ketone	27492	24934	c("GO:1901654", "GO:1901701")	IEP,IEP	mmu-miR-31,mmu-miR-1198
query_1	TRUE	0.00553507	243	7	2	0.285714	0.00823045	GO:0060291	GO:BP	long-term synaptic potentiation	27492	17083	c("GO:0048167", "GO:0050806")	IEP,IEP	mmu-miR-872,mmu-miR-345
query_1	TRUE	0.00603271	265	7	2	0.285714	0.00754717	GO:0007605	GO:BP	sensory perception of sound	27492	3468	GO:0050954	IEP,IEP	mmu-miR-31,mmu-miR-345
query_1	TRUE	0.00603271	270	7	2	0.285714	0.00740741	GO:0071241	GO:BP	cellular response to inorganic substance	27492	19294	c("GO:0010035", "GO:0070887")	IDA,IDA	mmu-miR-31,mmu-miR-1198
query_1	TRUE	0.00659966	293	7	2	0.285714	0.00682594	GO:0050954	GO:BP	sensory perception of mechanical stimulus	27492	15482	GO:0007600	IEP,IEP	mmu-miR-31,mmu-miR-345
query_1	TRUE	0.00659966	295	7	2	0.285714	0.00677966	GO:1901654	GO:BP	response to ketone	27492	24933	c("GO:0010033", "GO:1901700")	IEP,IEP	mmu-miR-31,mmu-miR-1198
query_1	TRUE	0.00761994	326	7	2	0.285714	0.00613497	GO:0050806	GO:BP	positive regulation of synaptic transmission	27492	15350	c("GO:0007268", "GO:0010647", "GO:0023056", "GO:0050804")	IEP,IEP	mmu-miR-872,mmu-miR-345
query_1	TRUE	0.00842571	352	7	2	0.285714	0.00568182	GO:0097305	GO:BP	response to alcohol	27492	21783	c("GO:0010033", "GO:1901700")	IEP,IEP	mmu-miR-31,mmu-miR-1198
query_1	TRUE	0.00845561	357	7	2	0.285714	0.00560224	GO:0048167	GO:BP	regulation of synaptic plasticity	27492	14606	c("GO:0050804", "GO:0065008")	IEP,IEP	mmu-miR-872,mmu-miR-345
query_1	TRUE	0.0225104	626	7	2	0.285714	0.00319489	GO:0010035	GO:BP	response to inorganic substance	27492	4311	GO:0042221	IDA,IDA	mmu-miR-31,mmu-miR-1198
query_1	TRUE	0.022666	642	7	2	0.285714	0.00311526	GO:0099177	GO:BP	regulation of trans-synaptic signaling	27492	22321	c("GO:0010646", "GO:0023051", "GO:0099537")	IEP,IEP	mmu-miR-872,mmu-miR-345
query_1	TRUE	0.022666	641	7	2	0.285714	0.00312012	GO:0050804	GO:BP	modulation of chemical synaptic transmission	27492	15348	c("GO:0007268", "GO:0099177")	IEP,IEP	mmu-miR-872,mmu-miR-345
query_1	TRUE	0.024529	682	7	2	0.285714	0.00293255	GO:0071407	GO:BP	cellular response to organic cyclic compound	27492	19454	c("GO:0014070", "GO:0071310")	IEP,IEP	mmu-miR-31,mmu-miR-1198
query_1	TRUE	0.0350628	849	7	2	0.285714	0.00235571	GO:0098916	GO:BP	anterograde trans-synaptic signaling	27492	22182	GO:0099537	IEP,IEP	mmu-miR-872,mmu-miR-345
query_1	TRUE	0.0350628	849	7	2	0.285714	0.00235571	GO:0007268	GO:BP	chemical synaptic transmission	27492	3161	GO:0098916	IEP,IEP	mmu-miR-872,mmu-miR-345
query_1	TRUE	0.0350628	857	7	2	0.285714	0.00233372	GO:0099537	GO:BP	trans-synaptic signaling	27492	22352	GO:0099536	IEP,IEP	mmu-miR-872,mmu-miR-345
query_1	TRUE	0.036913	889	7	2	0.285714	0.00224972	GO:0099536	GO:BP	synaptic signaling	27492	22351	GO:0007267	IEP,IEP	mmu-miR-872,mmu-miR-345
query_1	TRUE	5.04155e-05	123	2	2	1	0.0162602	GO:0031332	GO:CC	RNAi effector complex	27279	1292	GO:1990904	IDA,IDA	mmu-miR-345,mmu-miR-466G
query_1	TRUE	5.04155e-05	123	2	2	1	0.0162602	GO:0016442	GO:CC	RISC complex	27279	868	GO:0031332	IDA,IDA	mmu-miR-345,mmu-miR-466G
query_1	TRUE	0.00928916	2037	2	2	1	0.000981836	GO:1990904	GO:CC	ribonucleoprotein complex	27279	4452	GO:0032991	IDA,IDA	mmu-miR-345,mmu-miR-466G

## Sheet: gprofiler DEmiRNA UP
query	significant	adj_pvalue	term_size	query_size	intersection_size	precision	recall	term_id	source	term_name	effective_domain_size	source_order	parents	evidence_codes	intersection
query_1	TRUE	0.000213174	512	3	3	1	0.00585938	GO:0016441	GO:BP	posttranscriptional gene silencing	27492	5813	c("GO:0010608", "GO:0010629")	IEA,IDA IEA,IEA	mmu-miR-487b,mmu-miR-668,mmu-miR-329
query_1	TRUE	0.000213174	534	3	3	1	0.00561798	GO:0031047	GO:BP	gene silencing by RNA	27492	8127	GO:0010629	IEA,IDA IEA,IEA	mmu-miR-487b,mmu-miR-668,mmu-miR-329
query_1	TRUE	0.000213174	505	3	3	1	0.00594059	GO:0035194	GO:BP	post-transcriptional gene silencing by RNA	27492	10225	c("GO:0016441", "GO:0031047")	IEA,IDA IEA,IEA	mmu-miR-487b,mmu-miR-668,mmu-miR-329
query_1	TRUE	0.000213174	500	3	3	1	6	GO:0035195	GO:BP	gene silencing by miRNA	27492	10226	GO:0035194	IEA,IDA IEA,IEA	mmu-miR-487b,mmu-miR-668,mmu-miR-329
query_1	TRUE	0.000859968	915	3	3	1	0.00327869	GO:0010608	GO:BP	posttranscriptional regulation of gene expression	27492	4756	GO:0010468	IEA,IDA IEA,IEA	mmu-miR-487b,mmu-miR-668,mmu-miR-329
query_1	TRUE	0.00258647	1403	3	3	1	0.00213828	GO:0010629	GO:BP	negative regulation of gene expression	27492	4776	c("GO:0010467", "GO:0010468", "GO:0010605")	IEA,IDA IEA,IEA	mmu-miR-487b,mmu-miR-668,mmu-miR-329
query_1	TRUE	0.0224806	3529	3	3	1	0.000850099	GO:0009892	GO:BP	negative regulation of metabolic process	27492	4214	c("GO:0008152", "GO:0019222", "GO:0048519")	IEA,IDA IEA,IEA	mmu-miR-487b,mmu-miR-668,mmu-miR-329
query_1	TRUE	0.0224806	3314	3	3	1	0.00090525	GO:0010605	GO:BP	negative regulation of macromolecule metabolic process	27492	4753	c("GO:0009892", "GO:0043170", "GO:0060255")	IEA,IDA IEA,IEA	mmu-miR-487b,mmu-miR-668,mmu-miR-329
query_1	TRUE	0.0224806	3430	3	3	1	0.000874636	GO:0070887	GO:BP	cellular response to chemical stimulus	27492	19132	c("GO:0042221", "GO:0051716")	IEP,IDA,IDA	mmu-miR-487b,mmu-miR-668,mmu-miR-329
query_1	TRUE	0.00461193	265	3	2	0.666667	0.00754717	GO:0007605	GO:BP	sensory perception of sound	27492	3468	GO:0050954	IEP,IEP	mmu-miR-487b,mmu-miR-329
query_1	TRUE	0.00493168	293	3	2	0.666667	0.00682594	GO:0050954	GO:BP	sensory perception of mechanical stimulus	27492	15482	GO:0007600	IEP,IEP	mmu-miR-487b,mmu-miR-329
query_1	TRUE	0.0255115	26	3	1	0.333333	0.0384615	GO:0071234	GO:BP	cellular response to phenylalanine	27492	19287	c("GO:0071230", "GO:0071407", "GO:0080053")	IEP	mmu-miR-487b
query_1	TRUE	0.0255115	26	3	1	0.333333	0.0384615	GO:0080053	GO:BP	response to phenylalanine	27492	20866	c("GO:0014070", "GO:0043200")	IEP	mmu-miR-487b
