# Supplementary material for: Deregulated mRNA and microRNA Expression Patterns in the Prefrontal Cortex of the BTBR Mouse Model of Autism
Source: Mol Neurobiol. 2025 Apr 14;62(8):10614–34. doi: 10.1007/s12035-025-04900-x (PMC12289737; doi:10.1007/s12035-025-04900-x)
Supplement: Supplementary file 12 — (XLSX 28.9 KB) [file 12035_2025_4900_MOESM12_ESM.xlsx]

## Sheet: ALL DEmiRNAs
SynGO Term	Overlap	P-value	Adjusted P-value	Odds Ratio	Combined Score	Genes
Regulation Of Modification Of Postsynaptic Structure (GO:0099159) BP	5/19	0.000298613	0.0109246	10.5878	85.934	CDC42;GSK3B;RHOA;CD44;RHOB
Postsynaptic Specialization, Intracellular Component (GO:0099091) CC	4/11	0.000316655	0.0109246	16.9206	136.341	LYN;YES1;LCK;SRC
Postsynaptic Cytosol (GO:0099524) CC	7/51	0.00131791	0.030312	4.72353	31.3251	PIAS3;SYT1;NEDD4;PTEN;EIF4E;OGT;MTOR
Regulation Of Presynapse Assembly (GO:1905606) BP	5/31	0.00315159	0.0422552	5.69756	32.8171	APP;WNT3A;IL1RAPL2;ATG9A;IL1RAP
Synapse Assembly (GO:0007416) BP	3/10	0.00356238	0.0422552	12.671	71.4308	CADM1;ERBB4;TRAF6
Regulation Of Postsynaptic Density Assembly (GO:0099151) BP	4/20	0.00367437	0.0422552	7.39931	41.4833	NLGN1;PTK2B;IL1RAP;FGFR1
Regulation Of Postsynaptic Neurotransmitter Receptor Diffusion Trapping (GO:0150054) BP	2/5	0.0100865	0.0994244	19.6845	90.4808	ITGB3;MMP9
Postsynapse (GO:0098794) CC	16/261	0.01281	0.10544	1.94574	8.4786	SNAP23;SIGMAR1;RHOG;PTK2;RHOA;RTN4;CDC42;PURA;FGF7;SMO;CAPRIN1;TRAF6;PTK2B;EIF4E;CD44;FGFR1
Regulation Of Protein Catabolic Process At Postsynapse, Modulating Synaptic Transmission (GO:0099576) BP	2/6	0.0148022	0.10544	14.7626	62.1945	NEDD4;MDM2
Synapse (GO:0045202) CC	17/289	0.0152812	0.10544	1.8624	7.78695	GRN;SPARC;WNT3A;RAB1B;PPP2R2A;IL1RAP;NAPG;RELA;RHOB;RAB21;VCAN;ADORA2B;FUBP1;ARHGDIA;CAPRIN1;SQSTM1;OGT
Regulation Of Neurotransmitter Receptor Localization To Postsynaptic Specialization Membrane (GO:0098696) BP	4/32	0.0200077	0.107617	4.22555	16.5288	GSK3B;MAP2K1;TRAF6;OGT
Maintenance Of Postsynaptic Specialization Structure (GO:0098880) BP	2/7	0.0202756	0.107617	11.8095	46.0373	CADM1;ITGB3
Postsynaptic Specialization Assembly (GO:0098698) BP	2/7	0.0202756	0.107617	11.8095	46.0373	NLGN1;CRKL
Integral Component Of Synaptic Membrane (GO:0099699) CC	3/19	0.0231015	0.113858	5.541	20.8777	ITGB3;ATG9A;EGFR
Synapse Adhesion Between Pre- And Post-Synapse (GO:0099560) BP	4/39	0.0382843	0.176108	3.37922	11.0254	NLGN1;CADM1;IL1RAP;PCDH17
Regulation Of Postsynaptic Neurotransmitter Receptor Endocytosis (GO:0099149) BP	4/43	0.0519133	0.223876	3.032	8.96921	ITGB3;NEDD4;MDM2;DRD3
Neuronal Dense Core Vesicle (GO:0098992) CC	3/28	0.0629492	0.2555	3.54459	9.8023	APP;BDNF;CACNA2D1
Postsynapse To Nucleus Signaling Pathway (GO:0099527) BP	2/14	0.0755441	0.280361	4.91883	12.7055	STAT3;RELA
Postsynaptic Density, Intracellular Component (GO:0099092) CC	4/50	0.0812665	0.280361	2.56968	6.44995	PTK2B;FYN;DICER1;MMP9
Regulation Of Modification Of Postsynaptic Actin Cytoskeleton (GO:1905274) BP	2/15	0.0853274	0.280361	4.54022	11.1747	PTK2;RHOA
Regulation Protein Catabolic Process At Postsynapse (GO:0140252) BP	2/15	0.0853274	0.280361	4.54022	11.1747	NEDD4;TRAF6
Postsynaptic Modulation Of Chemical Synaptic Transmission (GO:0099170) BP	3/34	0.0997933	0.29938	2.85765	6.5859	PTK2B;IGF1;IGF1R
Synaptic Vesicle (GO:0008021) CC	3/34	0.0997933	0.29938	2.85765	6.5859	ATG9A;VPS45;BCL2L1
Synaptic Vesicle Proton Loading (GO:0097401) BP	2/18	0.116675	0.335442	3.68836	7.92392	ATP6V0A1;ATP6V1F
Presynaptic Active Zone (GO:0048786) CC	2/20	0.138924	0.348115	3.2782	6.47062	APP;SYT1
Regulation Of Synaptic Vesicle Cycle (GO:0098693) BP	2/20	0.138924	0.348115	3.2782	6.47062	ARHGDIA;CASP3
Presynapse (GO:0098793) CC	9/182	0.146121	0.348115	1.53902	2.96003	BACE1;ITGA2;ATG9A;S1PR1;PTK2B;GRB2;SEPTIN3;CD47;CD44
Extracellular Matrix Of Synaptic Cleft (GO:0098965) CC	1/5	0.153821	0.348115	7.37005	13.7964	MMP9
Regulation Of Neurotransmitter Uptake (GO:0051580) BP	1/5	0.153821	0.348115	7.37005	13.7964	DRD3
Postsynaptic Density (GO:0014069) CC	8/161	0.161065	0.348115	1.54607	2.82304	GSK3B;PURA;MAP2K1;SYT1;CASP3;STAT3;MDM2;EIF4G2
Regulation Of Postsynaptic Neurotransmitter Receptor Activity (GO:0098962) BP	2/22	0.161988	0.348115	2.95008	5.36983	NOTCH1;SRC
Anchored Component Of Postsynaptic Membrane (GO:0099025) CC	1/6	0.181625	0.348115	5.89573	10.057	CACNA2D1
Calcium-Dependent Activation Of Synaptic Vesicle Fusion (GO:0099502) BP	1/6	0.181625	0.348115	5.89573	10.057	SYT1
Exocytic Insertion Of Neurotransmitter Receptor To Postsynaptic Membrane (GO:0098967) BP	1/6	0.181625	0.348115	5.89573	10.057	SNAP23
Maintenance Of Synapse Structure (GO:0099558) BP	1/6	0.181625	0.348115	5.89573	10.057	GRN
Postsynaptic Process Involved In Chemical Synaptic Transmission (GO:0099565) BP	1/6	0.181625	0.348115	5.89573	10.057	NOTCH1
Regulation Of Synaptic Membrane Adhesion (GO:0099179) BP	1/7	0.208517	0.376333	4.91286	7.70205	MAPK14
Regulation Of Synaptic Vesicle Priming (GO:0010807) BP	1/7	0.208517	0.376333	4.91286	7.70205	OSBPL2
Presynaptic Modulation Of Chemical Synaptic Transmission (GO:0099171) BP	3/49	0.217269	0.376333	1.92431	2.93769	BACE1;GSK3B;ADORA2B
Modulation Of Chemical Synaptic Transmission (GO:0050804) BP	5/99	0.22609	0.376333	1.57037	2.33487	WNT3A;STAT3;FYN;RTN4;MAPK3
Anchored Component Of Presynaptic Active Zone Membrane (GO:0099029) CC	1/8	0.234526	0.376333	4.2108	6.10645	CACNA2D1
Neuronal Dense Core Vesicle Lumen (GO:0099013) CC	1/8	0.234526	0.376333	4.2108	6.10645	IGF1
Synaptic Signaling Via Neuropeptide (GO:0099538) BP	1/8	0.234526	0.376333	4.2108	6.10645	NPPA
Regulation Of Synapse Organization (GO:0050807) BP	2/29	0.246477	0.386521	2.18445	3.05929	SPARC;WNT3A
Presynaptic Cytosol (GO:0099523) CC	3/53	0.252358	0.386948	1.77	2.43713	PIAS3;SYT1;OGT
Integral Component Of Synaptic Vesicle Membrane (GO:0030285) CC	3/56	0.279176	0.418765	1.66955	2.1302	SYPL1;SYT1;ATP6V0A1
Regulation Of Presynaptic Dense Core Vesicle Exocytosis (GO:0099161) BP	1/11	0.307544	0.442095	2.9471	3.47504	TBC1D2
Regulation Of Synapse Disassembly (GO:1905806) BP	1/11	0.307544	0.442095	2.9471	3.47504	CD47
Integral Component Of Postsynaptic Density Membrane (GO:0099061) CC	5/113	0.313972	0.442123	1.36581	1.58223	NOTCH2;NOTCH1;ERBB4;DRD3;RTN4
Regulation Of Postsynapse Assembly (GO:0150052) BP	3/61	0.324345	0.446882	1.52523	1.71733	SIGMAR1;RHOG;RTN4
Extrinsic Component Of Postsynaptic Membrane (GO:0098890) CC	1/12	0.330304	0.446882	2.67905	2.96769	CRKL
Postsynaptic Membrane (GO:0045211) CC	1/13	0.352317	0.467497	2.45567	2.56181	SYT1
Presynapse Assembly (GO:0099054) BP	1/15	0.394198	0.513202	2.10464	1.95921	CADM1
Regulation Of Presynaptic Cytosolic Calcium Levels (GO:0099509) BP	1/17	0.433376	0.553758	1.84137	1.53966	OSBPL2
Synaptic Cleft (GO:0043083) CC	1/18	0.452005	0.567061	1.73296	1.37608	LAMC1
Synaptic Vesicle Membrane (GO:0030672) CC	1/19	0.470023	0.579135	1.6366	1.23559	ATG9A
Postsynapse Organization (GO:0099173) BP	1/20	0.487449	0.59007	1.55039	1.11406	CD44
Presynaptic Active Zone Cytoplasmic Component (GO:0098831) CC	1/21	0.504303	0.599947	1.47279	1.00824	OSBPL2
Regulation Of Synaptic Vesicle Endocytosis (GO:1900242) BP	1/24	0.551617	0.645112	1.28049	0.761764	BCL2L1
Regulation Of Synapse Assembly (GO:0051963) BP	1/25	0.566364	0.651319	1.22707	0.697612	OGT
Extrinsic Component Of Synaptic Vesicle Membrane (GO:0098850) CC	1/26	0.580627	0.656775	1.17793	0.640376	ATP6V1F
Neurotransmitter Receptor Localization To Postsynaptic Specialization Membrane (GO:0099645) BP	1/27	0.594421	0.661533	1.13256	0.589122	ERBB4
Regulation Of Synapse Maturation (GO:0090128) BP	1/28	0.607762	0.664174	1.09056	0.543068	FGF7
Integral Component Of Presynaptic Membrane (GO:0099056) CC	4/129	0.616045	0.664174	0.94177	0.456226	CASR;CADM1;ERBB4;PCDH17
Integral Component Of Postsynaptic Membrane (GO:0099055) CC	3/120	0.759025	0.797213	0.753783	0.207833	CADM1;ITGA5;PCDH17
Integral Component Of Postsynaptic Specialization Membrane (GO:0099060) CC	1/43	0.762551	0.797213	0.70053	0.189904	NLGN1
Presynaptic Ribosome CC	1/51	0.818345	0.842774	0.588201	0.117917	RPS6
Regulation Of Postsynapse Organization (GO:0099175) BP	1/54	0.835709	0.847999	0.554821	0.0995761	CDC42
Postsynaptic Ribosome CC	1/69	0.900609	0.900609	0.432097	0.0452337	RPS6

## Sheet: Down DEmiRNAs
SynGO Term	Overlap	P-value	Adjusted P-value	Odds Ratio	Combined Score	Genes
Postsynaptic Specialization, Intracellular Component (GO:0099091) CC	4/11	9.68725e-05	0.00542486	23.2747	215.107	LYN;YES1;LCK;SRC
Regulation Of Presynapse Assembly (GO:1905606) BP	5/31	0.000813533	0.0207198	7.84157	55.7859	APP;WNT3A;IL1RAPL2;ATG9A;IL1RAP
Regulation Of Postsynaptic Density Assembly (GO:0099151) BP	4/20	0.0011968	0.0207198	10.178	68.4785	NLGN1;PTK2B;IL1RAP;FGFR1
Synapse Assembly (GO:0007416) BP	3/10	0.00147999	0.0207198	17.4196	113.502	CADM1;ERBB4;TRAF6
Postsynaptic Cytosol (GO:0099524) CC	5/51	0.0075845	0.0849465	4.42764	21.6142	SYT1;PTEN;EIF4E;OGT;MTOR
Synapse (GO:0045202) CC	14/289	0.0109509	0.0899862	2.08868	9.42902	GRN;SPARC;WNT3A;PPP2R2A;IL1RAP;NAPG;RELA;RAB21;VCAN;FUBP1;ARHGDIA;CAPRIN1;SQSTM1;OGT
Postsynapse (GO:0098794) CC	13/261	0.0112483	0.0899862	2.14908	9.64409	PTK2;RHOA;RTN4;PURA;FGF7;SMO;CAPRIN1;TRAF6;AGO2;PTK2B;EIF4E;CD44;FGFR1
Synapse Adhesion Between Pre- And Post-Synapse (GO:0099560) BP	4/39	0.0141744	0.0992209	4.64826	19.7844	NLGN1;CADM1;IL1RAP;PCDH17
Neuronal Dense Core Vesicle (GO:0098992) CC	3/28	0.0293178	0.182422	4.873	17.1996	APP;BDNF;CACNA2D1
Regulation Of Neurotransmitter Receptor Localization To Postsynaptic Specialization Membrane (GO:0098696) BP	3/32	0.0413774	0.198635	4.2	13.3771	MAP2K1;TRAF6;OGT
Postsynapse To Nucleus Signaling Pathway (GO:0099527) BP	2/14	0.0437215	0.198635	6.75849	21.1535	STAT3;RELA
Postsynaptic Modulation Of Chemical Synaptic Transmission (GO:0099170) BP	3/34	0.0482041	0.198635	3.92863	11.9128	PTK2B;IGF1;IGF1R
Synaptic Vesicle (GO:0008021) CC	3/34	0.0482041	0.198635	3.92863	11.9128	ATG9A;VPS45;BCL2L1
Regulation Of Modification Of Postsynaptic Actin Cytoskeleton (GO:1905274) BP	2/15	0.0496588	0.198635	6.23829	18.731	PTK2;RHOA
Presynapse (GO:0098793) CC	8/182	0.0748253	0.244895	1.87228	4.85407	ITGA2;ATG9A;S1PR1;PTK2B;GRB2;SEPTIN3;CD47;CD44
Integral Component Of Synaptic Membrane (GO:0099699) CC	2/19	0.0759559	0.244895	4.76948	12.2938	ATG9A;EGFR
Regulation Of Modification Of Postsynaptic Structure (GO:0099159) BP	2/19	0.0759559	0.244895	4.76948	12.2938	RHOA;CD44
Presynaptic Active Zone (GO:0048786) CC	2/20	0.0830894	0.244895	4.50427	11.2059	APP;SYT1
Regulation Of Synaptic Vesicle Cycle (GO:0098693) BP	2/20	0.0830894	0.244895	4.50427	11.2059	ARHGDIA;CASP3
Modulation Of Chemical Synaptic Transmission (GO:0050804) BP	5/99	0.0917595	0.256927	2.16138	5.16263	WNT3A;STAT3;FYN;RTN4;MAPK3
Regulation Of Postsynaptic Neurotransmitter Receptor Activity (GO:0098962) BP	2/22	0.0979269	0.261138	4.05343	9.41828	NOTCH1;SRC
Extracellular Matrix Of Synaptic Cleft (GO:0098965) CC	1/5	0.115068	0.266942	10.1209	21.8837	MMP9
Regulation Of Postsynaptic Neurotransmitter Receptor Diffusion Trapping (GO:0150054) BP	1/5	0.115068	0.266942	10.1209	21.8837	MMP9
Postsynaptic Density, Intracellular Component (GO:0099092) CC	3/50	0.119782	0.266942	2.5891	5.49427	PTK2B;FYN;MMP9
Anchored Component Of Postsynaptic Membrane (GO:0099025) CC	1/6	0.136444	0.266942	8.09627	16.1265	CACNA2D1
Calcium-Dependent Activation Of Synaptic Vesicle Fusion (GO:0099502) BP	1/6	0.136444	0.266942	8.09627	16.1265	SYT1
Maintenance Of Synapse Structure (GO:0099558) BP	1/6	0.136444	0.266942	8.09627	16.1265	GRN
Postsynaptic Process Involved In Chemical Synaptic Transmission (GO:0099565) BP	1/6	0.136444	0.266942	8.09627	16.1265	NOTCH1
Regulation Of Synapse Maturation (GO:0090128) BP	2/28	0.146096	0.266942	3.11706	5.99565	FGF7;AGO2
Regulation Of Synapse Organization (GO:0050807) BP	2/29	0.154538	0.266942	3.00146	5.60468	SPARC;WNT3A
Maintenance Of Postsynaptic Specialization Structure (GO:0098880) BP	1/7	0.157305	0.266942	6.74654	12.4782	CADM1
Postsynaptic Specialization Assembly (GO:0098698) BP	1/7	0.157305	0.266942	6.74654	12.4782	NLGN1
Regulation Of Synaptic Membrane Adhesion (GO:0099179) BP	1/7	0.157305	0.266942	6.74654	12.4782	MAPK14
Anchored Component Of Presynaptic Active Zone Membrane (GO:0099029) CC	1/8	0.177663	0.276365	5.78245	9.9913	CACNA2D1
Neuronal Dense Core Vesicle Lumen (GO:0099013) CC	1/8	0.177663	0.276365	5.78245	9.9913	IGF1
Synaptic Signaling Via Neuropeptide (GO:0099538) BP	1/8	0.177663	0.276365	5.78245	9.9913	NPPA
Postsynaptic Density (GO:0014069) CC	6/161	0.194858	0.29492	1.57127	2.56979	PURA;MAP2K1;SYT1;CASP3;STAT3;EIF4G2
Regulation Of Synapse Disassembly (GO:1905806) BP	1/11	0.23584	0.347553	4.0471	5.84644	CD47
Postsynaptic Membrane (GO:0045211) CC	1/13	0.272324	0.391029	3.37223	4.38648	SYT1
Integral Component Of Postsynaptic Density Membrane (GO:0099061) CC	4/113	0.291362	0.407907	1.48689	1.83361	NOTCH2;NOTCH1;ERBB4;RTN4
Presynapse Assembly (GO:0099054) BP	1/15	0.307069	0.409426	2.89019	3.4124	CADM1
Regulation Protein Catabolic Process At Postsynapse (GO:0140252) BP	1/15	0.307069	0.409426	2.89019	3.4124	TRAF6
Synaptic Cleft (GO:0043083) CC	1/18	0.356108	0.46094	2.37979	2.45719	LAMC1
Presynaptic Cytosol (GO:0099523) CC	2/53	0.367389	0.46094	1.58705	1.58917	SYT1;OGT
Synaptic Vesicle Membrane (GO:0030672) CC	1/19	0.371672	0.46094	2.24746	2.22442	ATG9A
Integral Component Of Presynaptic Membrane (GO:0099056) CC	4/129	0.378964	0.46094	1.2955	1.25704	CASR;CADM1;ERBB4;PCDH17
Postsynapse Organization (GO:0099173) BP	1/20	0.38686	0.46094	2.12907	2.02196	CD44
Regulation Of Synaptic Vesicle Endocytosis (GO:1900242) BP	1/24	0.444037	0.518044	1.75843	1.42758	BCL2L1
Regulation Of Synapse Assembly (GO:0051963) BP	1/25	0.45748	0.522834	1.68508	1.31777	OGT
Neurotransmitter Receptor Localization To Postsynaptic Specialization Membrane (GO:0099645) BP	1/27	0.4834	0.541408	1.5553	1.13056	ERBB4
Integral Component Of Postsynaptic Membrane (GO:0099055) CC	3/120	0.556732	0.611314	1.03632	0.606945	CADM1;ITGA5;PCDH17
Integral Component Of Postsynaptic Specialization Membrane (GO:0099060) CC	1/43	0.65087	0.700937	0.962013	0.413132	NLGN1
Presynaptic Ribosome CC	1/51	0.71302	0.75338	0.807759	0.273221	RPS6
Integral Component Of Synaptic Vesicle Membrane (GO:0030285) CC	1/56	0.746122	0.773757	0.734138	0.215004	SYT1
Regulation Of Postsynapse Assembly (GO:0150052) BP	1/61	0.775413	0.789512	0.672787	0.171129	RTN4
Postsynaptic Ribosome CC	1/69	0.815426	0.815426	0.593392	0.121078	RPS6

## Sheet: UP DEmiRNAs
SynGO Term	Overlap	P-value	Adjusted P-value	Odds Ratio	Combined Score	Genes
Regulation Of Modification Of Postsynaptic Structure (GO:0099159) BP	4/19	0.000143206	0.0067307	18.2987	161.966	CDC42;GSK3B;CD44;RHOB
Regulation Of Protein Catabolic Process At Postsynapse, Modulating Synaptic Transmission (GO:0099576) BP	2/6	0.00304473	0.0543274	34.0917	197.539	NEDD4;MDM2
Regulation Of Postsynaptic Neurotransmitter Receptor Endocytosis (GO:0099149) BP	4/43	0.00346771	0.0543274	7.02939	39.8163	ITGB3;NEDD4;MDM2;DRD3
Synaptic Vesicle Proton Loading (GO:0097401) BP	2/18	0.0276869	0.255379	8.51773	30.5514	ATP6V0A1;ATP6V1F
Postsynaptic Density (GO:0014069) CC	6/161	0.0306313	0.255379	2.65589	9.25773	GSK3B;PURA;CASP3;STAT3;MDM2;EIF4G2
Presynaptic Modulation Of Chemical Synaptic Transmission (GO:0099171) BP	3/49	0.0343633	0.255379	4.45267	15.0089	BACE1;GSK3B;ADORA2B
Postsynaptic Cytosol (GO:0099524) CC	3/51	0.0380352	0.255379	4.26671	13.9489	PIAS3;NEDD4;PTEN
Regulation Of Neurotransmitter Uptake (GO:0051580) BP	1/5	0.0706701	0.305576	16.9871	45.0112	DRD3
Regulation Of Postsynaptic Neurotransmitter Receptor Diffusion Trapping (GO:0150054) BP	1/5	0.0706701	0.305576	16.9871	45.0112	ITGB3
Exocytic Insertion Of Neurotransmitter Receptor To Postsynaptic Membrane (GO:0098967) BP	1/6	0.0841952	0.305576	13.589	33.6275	SNAP23
Postsynaptic Process Involved In Chemical Synaptic Transmission (GO:0099565) BP	1/6	0.0841952	0.305576	13.589	33.6275	NOTCH1
Postsynapse (GO:0098794) CC	7/261	0.0877998	0.305576	1.88789	4.59267	CDC42;PURA;AGO2;SNAP23;SIGMAR1;RHOG;CD44
Maintenance Of Postsynaptic Specialization Structure (GO:0098880) BP	1/7	0.0975242	0.305576	11.3236	26.3573	ITGB3
Regulation Of Synaptic Vesicle Priming (GO:0010807) BP	1/7	0.0975242	0.305576	11.3236	26.3573	OSBPL2
Postsynaptic Specialization Assembly (GO:0098698) BP	1/7	0.0975242	0.305576	11.3236	26.3573	CRKL
Neuronal Dense Core Vesicle Lumen (GO:0099013) CC	1/8	0.11066	0.325063	9.70542	21.3645	IGF1
Presynapse (GO:0098793) CC	5/182	0.127115	0.351437	1.9292	3.97929	BACE1;S1PR1;GRB2;SEPTIN3;CD44
Regulation Of Presynaptic Dense Core Vesicle Exocytosis (GO:0099161) BP	1/11	0.148934	0.388884	6.79276	12.9351	TBC1D2
Extrinsic Component Of Postsynaptic Membrane (GO:0098890) CC	1/12	0.161324	0.399065	6.17492	11.2652	CRKL
Postsynapse To Nucleus Signaling Pathway (GO:0099527) BP	1/14	0.185567	0.411955	5.2244	8.79967	STAT3
Integral Component Of Synaptic Vesicle Membrane (GO:0030285) CC	2/56	0.195936	0.411955	2.5189	4.10573	SYPL1;ATP6V0A1
Regulation Protein Catabolic Process At Postsynapse (GO:0140252) BP	1/15	0.197425	0.411955	4.85099	7.87021	NEDD4
Regulation Of Presynaptic Cytosolic Calcium Levels (GO:0099509) BP	1/17	0.220628	0.411955	4.24418	6.41413	OSBPL2
Regulation Of Postsynapse Assembly (GO:0150052) BP	2/61	0.222583	0.411955	2.30485	3.46293	SIGMAR1;RHOG
Synaptic Cleft (GO:0043083) CC	1/18	0.231978	0.411955	3.99432	5.83616	LAMC1
Integral Component Of Synaptic Membrane (GO:0099699) CC	1/19	0.243162	0.411955	3.77222	5.33402	ITGB3
Regulation Of Synaptic Vesicle Cycle (GO:0098693) BP	1/20	0.254185	0.411955	3.5735	4.8946	CASP3
Postsynapse Organization (GO:0099173) BP	1/20	0.254185	0.411955	3.5735	4.8946	CD44
Presynaptic Active Zone (GO:0048786) CC	1/20	0.254185	0.411955	3.5735	4.8946	APP
Presynaptic Active Zone Cytoplasmic Component (GO:0098831) CC	1/21	0.265047	0.415241	3.39466	4.50758	OSBPL2
Regulation Of Postsynaptic Neurotransmitter Receptor Activity (GO:0098962) BP	1/22	0.275752	0.418076	3.23284	4.16472	NOTCH1
Regulation Of Synaptic Vesicle Endocytosis (GO:1900242) BP	1/24	0.296698	0.435775	2.95142	3.5861	BCL2L1
Extrinsic Component Of Synaptic Vesicle Membrane (GO:0098850) CC	1/26	0.31704	0.451541	2.71503	3.11884	ATP6V1F
Neuronal Dense Core Vesicle (GO:0098992) CC	1/28	0.336795	0.452268	2.51367	2.73557	APP
Regulation Of Synapse Maturation (GO:0090128) BP	1/28	0.336795	0.452268	2.51367	2.73557	AGO2
Regulation Of Synapse Organization (GO:0050807) BP	1/29	0.346458	0.452321	2.42377	2.56918	SPARC
Regulation Of Presynapse Assembly (GO:1905606) BP	1/31	0.365366	0.461434	2.26195	2.27746	APP
Regulation Of Neurotransmitter Receptor Localization To Postsynaptic Specialization Membrane (GO:0098696) BP	1/32	0.374614	0.461434	2.18888	2.14917	GSK3B
Postsynaptic Modulation Of Chemical Synaptic Transmission (GO:0099170) BP	1/34	0.392709	0.461434	2.05601	1.92172	IGF1
Synaptic Vesicle (GO:0008021) CC	1/34	0.392709	0.461434	2.05601	1.92172	BCL2L1
Synapse (GO:0045202) CC	5/289	0.411693	0.471941	1.19577	1.06122	VCAN;SPARC;ADORA2B;RAB1B;RHOB
Integral Component Of Postsynaptic Density Membrane (GO:0099061) CC	2/113	0.491281	0.549767	1.22186	0.868421	NOTCH1;DRD3
Postsynaptic Density, Intracellular Component (GO:0099092) CC	1/50	0.519894	0.568256	1.38353	0.90501	DICER1
Presynaptic Cytosol (GO:0099523) CC	1/53	0.540599	0.571626	1.30351	0.801762	PIAS3
Regulation Of Postsynapse Organization (GO:0099175) BP	1/54	0.547301	0.571626	1.27885	0.770837	CDC42
Modulation Of Chemical Synaptic Transmission (GO:0050804) BP	1/99	0.766511	0.783174	0.690042	0.183486	STAT3
Integral Component Of Postsynaptic Membrane (GO:0099055) CC	1/120	0.828661	0.828661	0.567662	0.106689	ITGA5
