# Supplementary material for: Deregulated mRNA and microRNA Expression Patterns in the Prefrontal Cortex of the BTBR Mouse Model of Autism
Source: Mol Neurobiol. 2025 Apr 14;62(8):10614–34. doi: 10.1007/s12035-025-04900-x (PMC12289737; doi:10.1007/s12035-025-04900-x)
Supplement: Supplementary file 13 — (XLSX 104 KB) [file 12035_2025_4900_MOESM13_ESM.xlsx]

## Sheet: IPA functions
Terms	mRNA DW	mRNA UP	Experimental targets of miRNA DW	Experimental targets of miRNA UP	miRNAs UP	miRNAs DW
Apoptosis	0	0	27.9827	13.5603	0	1.49384
Necrosis	0.771958	1.37647	25.7168	12.3742	0	1.85526
Cell proliferation of tumor cell lines	0	1.69104	19.2788	13.5603	3.49453	4.06361
Growth of nervous tissue	0	0	27.9827	12.1348	0	0
Morphology of nervous system	0	1.22849	26.3872	9.39783	0	0
Migration of cells	0	1.89303	22.5941	9.77832	0	2.27818
Quantity of cells	0	1.37876	23.4775	11.5058	0	0
Cell movement	0.701557	1.74855	23.4775	10.2728	0	0
Neuronal cell death	0	0	24.3554	10.5829	0	0
Cell death of central nervous system cells	0	1.58595	19.0733	12.7718	0	0
Development of central nervous system	0	0	20.612	12.3742	0	0
Cell death of cerebral cortex cells	0	2.09055	16.5386	11.9793	0	0
Cell death of brain cells	0	0	18.4751	12.132	0	0
Apoptosis of neurons	0	0	21.0454	9.39783	0	0
Cell death of tumor cell lines	0	0	15.9409	10.9022	0	2.15648
Growth of neurites	0	1.44353	19.3308	8.01165	0	0
Apoptosis of tumor cell lines	0	0	14.7452	10.7789	1.34099	1.88993
Non-melanoma solid tumor	12.9176	10.7357	2.90311	1.96807	0	0
Cell death of cortical neurons	0	0	16.0963	12.4217	0	0
Abnormal morphology of nervous system	0	1.34386	20.0143	6.7844	0	0
Proliferation of neuronal cells	0	1.29598	18.7749	7.42938	0	0
Apoptosis of central nervous system cells	0	0	15.5559	11.6737	0	0
Formation of brain	0	0	15.7175	11.0094	0	0
Extrapancreatic malignant tumor	9.6753	10.4977	3.17044	2.05278	1.28461	0
Nonhematologic malignant neoplasm	13.0667	11.0448	0	2.00435	0	0
Head and neck tumor	10.5554	13.3849	0	2.10671	0	0
Morphology of nervous tissue	0	0	19.3649	6.53803	0	0
Apoptosis of brain cells	0	0	14.965	10.7789	0	0
Cell viability	0.701557	0	14.8486	9.00134	1.18105	0
Microtubule dynamics	0	1.31223	16.9697	7.37463	0	0
Carcinoma	13.553	11.0788	0	0	0	0
Outgrowth of neurites	0	1.75021	16.0994	6.77866	0	0
Proliferation of neuroglia	0	0	16.5386	7.60494	0	0
Morphology of head	0	2.58716	15.9948	5.41318	0	0
Incidence of tumor	5.86418	6.42314	4.75273	5.98985	0	0
Morphology of neurons	0	0	16.9172	5.66875	0	0
Differentiation of nervous tissue	0	0	16.0994	6.40916	0	0
Progressive neurological disorder	0.701557	0	9.33422	6.72631	5.31217	0
Progressive motor neuropathy	0	0	4.50289	3.67634	5.98342	7.82288
Migration of tumor cell lines	0	0	13.2477	3.13879	2.26348	3.20415
Frequency of tumor	5.38749	5.4073	4.48034	6.40916	0	0
Apoptosis of neuroglia	0	0	12.5989	9.04697	0	0
Cell cycle progression	0	0	10.8679	10.5959	0	0
Apoptosis of cortical neurons	0	0	11.1874	10.2061	0	0
Abdominal carcinoma	11.2563	10.0538	0	0	0	0
Development of neurons	0	0	14.5946	6.37758	0	0
Extracranial solid tumor	12.4015	8.5172	0	0	0	0
Cell death of neuroglia	0	0	12.9	7.92426	0	0
Morphology of brain	0	0	15.2731	5.19584	0	0
Cancer of secretory structure	9.82927	10.4402	0	0	0	0
Apoptosis of cerebral cortex cells	0	0	10.7104	9.48547	0	0
Formation of solid tumor	9.3273	7.59426	3.16737	0	0	0
Cell viability of neurons	0	0	13.2984	6.7821	0	0
Morphology of central nervous system	0	0	15.1172	4.90837	0	0
Non-hematological solid tumor	14.7511	0	3.26362	1.89889	0	0
Myelination	4.44238	0	8.85374	6.29801	0	0
Abdominal adenocarcinoma	9.85827	9.62351	0	0	0	0
Progressive encephalopathy	0	0	8.11185	6.50334	4.85372	0
Solid tumor	13.5658	0	3.51728	2.13303	0	0
Endocrine carcinoma	7.2575	11.6303	0	0	0	0
Damage of nervous system	0	0	12.6601	6.15298	0	0
Abnormal morphology of neurons	0	0	12.452	6.18053	0	0
Cell death of brain	0	0	18.4161	0	0	0
Malignant solid tumor	11.9402	0	3.14426	2.15802	1.12386	0
Endocrine gland tumor	6.87421	11.4359	0	0	0	0
Quantity of neurons	0	0	11.3838	6.84625	0	0
Alzheimer disease	0	0	7.24758	5.98551	3.36079	1.58666
Central nervous system cancer	8.95845	4.14791	3.06734	1.92838	0	0
Adenocarcinoma	8.24857	9.81369	0	0	0	0
Differentiation of neuroglia	0.881479	0	12.5989	4.53258	0	0
Nonpituitary endocrine tumor	7.52287	10.4402	0	0	0	0
Damage of central nervous system	0	0	11.0404	6.89862	0	0
Neck neoplasm	8.4417	9.49597	0	0	0	0
Thyroid carcinoma	7.82502	10.0538	0	0	0	0
Abdominal neoplasm	9.77826	7.99797	0	0	0	0
Abdominal cancer	9.17248	8.56558	0	0	0	0
Head and neck carcinoma	7.01615	10.7218	0	0	0	0
Head and neck cancer	7.52287	10.0538	0	0	0	0
Formation of cellular protrusions	0	0	12.6766	4.67916	0	0
Intraabdominal organ tumor	9.35046	7.83531	0	0	0	0
Epithelial neoplasm	13.9569	0	3.19645	0	0	0
Neuritogenesis	0	0	12.5445	4.58477	0	0
Cell movement of tumor cell lines	0	0	13.9456	2.9449	0	0
Central nervous system solid tumor	8.83632	4.73532	3.29561	0	0	0
Myelination of nervous system	0.701557	0	9.39034	6.5817	0	0
Regeneration of neurons	0	0	10.0473	6.38819	0	0
Injury of central nervous system	0	0	9.85263	6.40916	0	0
Outgrowth of neurons	0	0	16.2518	0	0	0
Axonogenesis	0	0	9.89823	6.29801	0	0
Development of malignant tumor	5.27741	5.71276	0	5.07763	0	0
Nervous system neoplasm	9.48817	4.655	0	1.89889	0	0
Abnormal morphology of head	0	2.88935	10.9138	1.98587	0	0
Quantity of neuroglia	0	0	11.5593	4.20864	0	0
Embryonal tumor	1.18669	0	4.96218	6.37155	1.61485	1.49321
Inflammation of absolute anatomical region	0	0	6.99801	2.83717	3.84358	1.88993
Brain damage	0	0	9.56644	5.98985	0	0
Inflammation of organ	0	0	6.96093	2.82628	3.44251	2.27818
Amyloidosis	0	0	9.0904	6.30347	0	0
Growth of organism	0	0	11.033	4.19889	0	0
Regeneration of axons	0	0	10.1556	5.01519	0	0
Degeneration of nervous system	0	0	9.26995	5.6889	0	0
Cell cycle progression of tumor cell lines	0	0	8.25382	6.65121	0	0
Apoptosis of brain	0	0	14.8301	0	0	0
Quantity of neurites	0	0	7.67534	7.12795	0	0
Neurodegeneration	0	0	9.16881	5.62969	0	0
Growth of embryonic tissue	0	0	10.6668	4.07934	0	0
Dedifferentiated liposarcoma	0	0	0	0	6.90699	7.82288
Biosynthesis of polyunsaturated fatty acids	0	0	9.06972	5.6465	0	0
Sporadic amyotrophic lateral sclerosis	0	0	0	0	6.88359	7.82288
Proliferation of stem cells	0	0	11.4607	3.10128	0	0
Digestive organ tumor	8.1348	6.42314	0	0	0	0
Interphase	0	1.29834	7.36097	5.82176	0	0
Amyotrophic lateral sclerosis	0	0	0	1.98587	5.63207	6.84743
Maturation of cells	0	0	5.83556	5.95443	0	2.66567
Peripheral vascular disease	0	1.74352	7.05526	5.54661	0	0
Inflammation of central nervous system	0	0	9.75888	4.55146	0	0
Development of cerebral cortex	0	0	9.75888	4.35156	0	0
Digestive system cancer	7.51004	6.56608	0	0	0	0
Cell viability of hippocampal neurons	0	0	8.8055	5.19584	0	0
Proliferation of neural stem cells	0	0	11.2305	2.63853	0	0
Morphology of neuroglia	0.881479	0	9.51323	3.43966	0	0
Differentiation of embryonic tissue	0	0	8.19305	4.17627	0	1.44928
Formation of forebrain	0	0	6.78904	6.9266	0	0
Cerebrovascular dysfunction	0	2.20968	6.48622	4.86876	0	0
Formation of hippocampus	0	0	9.02174	4.53258	0	0
Cell death of granule cells	0	0	7.00086	6.50334	0	0
Differentiation of neural stem cells	0	0	8.52114	3.71358	0	1.2217
Gastrointestinal carcinoma	5.5326	7.83531	0	0	0	0
Proliferation of neuronal progenitor cells	0	0	8.84113	4.50706	0	0
Tumorigenesis of epithelial neoplasm	5.1009	5.93558	0	2.20938	0	0
Differentiation of central nervous system cells	0	0	8.61865	4.59454	0	0
Myelination of cells	0	0	8.61186	4.53454	0	0
Brain tumor	7.21179	4.03084	0	1.87683	0	0
Genitourinary adenocarcinoma	6.07473	6.97743	0	0	0	0
Myelination of nervous tissue	0.70539	0	8.0628	4.23526	0	0
Cell viability of brain cells	0	0	8.33343	4.59454	0	0
Development of head	0	1.72688	0	11.0094	0	0
Degeneration of neurons	0	0	6.72796	5.98985	0	0
Glioma cancer	8.54037	4.11159	0	0	0	0
Development of carcinoma	4.89221	5.68045	0	2.05278	0	0
Loss of neurons	0	0	8.67517	3.93745	0	0
Synthesis of eicosanoid	0	0	8.01844	4.58477	0	0
Extension of cellular protrusions	0	0	7.27178	5.27785	0	0
Synthesis of prostaglandin E2	0	0	8.48009	4.01563	0	0
Cancer	12.4749	0	0	0	0	0
Proliferation of central nervous system cells	0	0	8.84113	3.61611	0	0
Arrest in proliferation of cells	0	0	6.18148	6.25972	0	0
Transitional meningioma	0	0	8.01806	4.35302	0	0
Gastrointestinal adenocarcinoma	5.7979	6.44533	0	0	0	0
Diabetes mellitus	0	1.37478	0	3.01475	3.75749	4.06361
Brain lesion	7.21179	0	3.09541	1.87567	0	0
Development of central nervous system cells	0	0	9.01581	3.14914	0	0
Pelvic adenocarcinoma	5.71763	6.43899	0	0	0	0
Gastrointestinal tract cancer	5.70265	6.42019	0	0	0	0
Cell viability of tumor cell lines	0	0	7.25221	4.84838	0	0
Growth of axons	0	0	7.47319	4.60951	0	0
Glioma	7.85436	4.21681	0	0	0	0
Apoptosis of oligodendrocytes	0	0	6.59258	5.42288	0	0
Abnormality of cerebral cortex	0	0	8.53323	3.44622	0	0
Abnormal morphology of brain	0	0	9.99938	1.97614	0	0
Outgrowth of axons	0	0	7.50679	4.44985	0	0
Maturation of nervous tissue	0	0	5.88564	6.02832	0	0
Cerebral disorder	3.08138	1.72688	3.9812	3.09806	0	0
Cell movement of leukocytes	0	1.46628	8.41107	1.96016	0	0
Quantity of nervous tissue	0	0	11.7938	0	0	0
Brain glioma	7.57414	4.19684	0	0	0	0
Quantity of embryo	0	0	6.50219	5.15694	0	0
Apoptosis of Schwann cells	0	0	7.33124	4.28907	0	0
Metabolism of DNA	0	1.45119	3.22977	6.85047	0	0
Congenital neurological disorder	0	1.31606	5.78121	4.39166	0	0
Neoplasia of cells	0.946733	1.80825	3.47076	3.63732	0	1.603
Extension of neurites	0	0	7.06619	4.39166	0	0
Cell viability of oligodendrocyte precursor cells	0	0	7.64421	3.81241	0	0
Apoptosis of granule cells	0	0	6.47057	4.95508	0	0
Growth of brain	0	0	7.87922	3.4748	0	0
DNA damage	0	1.38479	4.06209	2.56698	1.8671	1.46655
Development of neuroglia	0	0	7.67766	3.63732	0	0
Shape change of neurites	0.847598	0	7.26735	3.18594	0	0
Malignant genitourinary solid tumor	5.26897	4.57595	0	0	0	1.31747
Demyelination	1.8371	0	6.00867	3.14982	0	0
Synthesis of DNA	0	1.83089	3.8112	5.27071	0	0
Morphology of cerebral cortex	0	0	8.52763	2.35161	0	0
Differentiation of oligodendrocytes	0	0	8.39422	2.39634	0	0
Differentiation of neurons	0	0	7.7462	3.01475	0	0
Formation of cerebellum	0	0	6.96194	3.75664	0	0
Survival of cephalic neurons	0	0	7.00086	3.71025	0	0
Cell viability of cerebral cortex cells	0	0	7.00086	3.71025	0	0
Quantity of leukocytes	0	0	8.15031	2.54545	0	0
Branching of neurites	0.746347	0	7.02662	2.90932	0	0
Invasion of tumor cell lines	0	0	7.38941	0	0	3.25901
Large intestine adenocarcinoma	5.3049	5.32264	0	0	0	0
Neurogenesis of nervous system	0	0	7.36451	3.24094	0	0
Familial neurological disorder	0.701557	2.66201	3.50479	3.65592	0	0
Branching of cells	0.701557	1.34788	8.44224	0	0	0
Proliferation of Schwann cells	0.701557	0	5.85504	3.90153	0	0
Inflammatory response	0	0	8.61865	1.83486	0	0
Cell death of motor neurons	0	0	6.44466	3.90153	0	0
Cell death of sympathetic neuron	0	0	5.66766	4.5632	0	0
Organ Degeneration	0	3.67637	4.38681	2.12965	0	0
Pelvic cancer	4.29857	5.89236	0	0	0	0
Genitourinary tumor	5.44784	4.73647	0	0	0	0
Cell movement of neurons	0	0	6.13231	4.0482	0	0
Synthesis of lipid	0	0	6.50219	3.67634	0	0
Interphase of tumor cell lines	0	0	5.22203	4.95508	0	0
Size of brain	0	0	5.99855	4.15518	0	0
Genitourinary carcinoma	5.33462	4.78478	0	0	0	0
Abnormal morphology of central nervous system	0	0	10.0818	0	0	0
Injury of nervous system	0	0	10.074	0	0	0
Neuroprotection of hippocampus	0	0	5.76686	4.28907	0	0
Activation of neuroglia	0	0	7.34939	2.69158	0	0
Proliferation of brain cells	0	0	6.93097	3.0852	0	0
Morphology of cellular protrusions	0	0	6.55336	3.42203	0	0
Organization of cytoskeleton	0	2.23912	0	7.70783	0	0
G1 phase	0	0	4.36986	2.62443	2.95189	0
Abnormality of peripheral nervous system	0	0	6.02425	3.90153	0	0
Learning	0	0	4.51749	5.36051	0	0
Non-insulin-dependent diabetes mellitus	0	0	0	0	6.27392	3.58932
Leukocyte migration	0	1.46628	8.28803	0	0	0
Bleeding of brain	0	0	5.81468	3.90995	0	0
Non-astrocytoma brain tumor	0	0	4.77586	4.94373	0	0
Apoptosis of sympathetic neuron	0	0	5.52146	4.15518	0	0
Re-entry into cell cycle progression	0	0	5.06554	4.60013	0	0
Demyelination of central nervous system	0	0	6.66534	2.91823	0	0
Demyelination of spinal cord	0	0	7.26735	2.29379	0	0
Cell movement of central nervous system cells	0	0	6.72775	2.82628	0	0
Morphology of central nervous system cells	0.791168	0	6.09521	2.54901	0	0
Proliferation of neuroblastoma cell lines	0	0	0	9.39783	0	0
Cell death of sensory neurons	0	0	5.95367	3.42512	0	0
Differentiation of astrocytes	0	0	5.95367	3.42512	0	0
Pelvic carcinoma	4.58521	4.78304	0	0	0	0
Genital tract cancer	3.55604	5.71276	0	0	0	0
Neurodegeneration of neurites	0	0	3.85211	5.31158	0	0
Anogenital cancer	4.20033	4.96074	0	0	0	0
Morphology of neurites	0	0	6.46688	2.68604	0	0
Cell death of spinal neuron	0	0	3.48843	5.6465	0	0
Gliosis	0	0	5.6767	3.42716	0	0
Skin cancer	4.37694	4.71567	0	0	0	0
Growth of tumor	0	0	5.8434	3.24468	0	0
Stage II colorectal cancer	0	0	0	0	4.5131	4.56956
Genital tumor	3.72051	5.32385	0	0	0	0
Malignant solid organ tumor	4.44238	4.57636	0	0	0	0
Sprouting	0.701557	0	8.28929	0	0	0
Migration of neurons	0	0	5.65208	3.33101	0	0
Cell movement of brain cells	0	0	6.49507	2.47835	0	0
Myelination of central nervous system	0	0	5.12315	3.84251	0	0
Melanoma	5.21848	3.74031	0	0	0	0
Development of dentate gyrus	0	0	6.19417	2.72484	0	0
Differentiation of brain cells	0	0	6.02868	2.88651	0	0
Cellular homeostasis	0	0	5.78121	3.11979	0	0
Early stage invasive cervical squamous cell carcinoma	0	0	0	0	3.4848	5.40156
Congenital encephalopathy	0	1.22849	4.29418	3.36344	0	0
Mitosis	0	1.42302	4.65815	2.77268	0	0
Proliferation of tumor cells	0	1.23501	4.77856	2.82628	0	0
Abnormality of cerebrum	0	0	8.8162	0	0	0
Differentiation of stem cells	0	0	7.38941	0	0	1.42033
Genital carcinoma	4.04855	4.73986	0	0	0	0
Expression of RNA	0	0	4.18641	4.58477	0	0
Apoptosis of dorsal root ganglion cells	0	0	3.3278	5.42005	0	0
Quantity of embryonic tissue	0	0	5.08688	3.63732	0	0
Synthesis of fatty acid	0	0	8.53114	0	0	0
Dendritic growth/branching	0.791168	0	4.8635	2.86523	0	0
Outgrowth of cells	0	1.5886	0	6.9266	0	0
Cell viability of neuroglia	0	0	6.15191	2.33824	0	0
Damage of neurons	0	0	5.83556	2.65227	0	0
High grade astrocytoma	5.86418	2.59893	0	0	0	0
Recruitment of cells	0	2.90386	5.52146	0	0	0
Astrocytoma	5.8011	2.60806	0	0	0	0
Remyelination	0	0	4.97775	3.42512	0	0
Quantity of brain cells	0	0	5.91727	2.47835	0	0
Vasculogenesis	0	0	5.57989	2.77036	0	0
Embryonal tumor of brain	0	0	4.58394	3.76151	0	0
Development of vasculature	0	0	5.6215	2.71796	0	0
Migration of central nervous system cells	0	0	6.20699	2.1304	0	0
Morphology of tumor cell lines	0	0	4.36986	3.95467	0	0
Maturation of neurons	0	0	3.63552	4.63934	0	0
Cell viability of central nervous system cells	0	0	8.26905	0	0	0
Quantity of T lymphocytes	0	1.2657	4.86948	2.13303	0	0
Malignant neoplasm of large intestine	4.06045	4.20627	0	0	0	0
Chronic phase kainic acid-induced epileptic seizure	0	0	0	0	5.63207	2.60977
Immune response of brain	0	0	5.66436	2.56698	0	0
Apoptosis of neuroblastoma cell lines	0	0	0	8.23109	0	0
Loss of neurons in central nervous system	0	0	6.04771	2.09979	0	0
Neurogenesis of nervous tissue	0	0	4.7811	3.36146	0	0
Degeneration of central nervous system	0	0	5.47898	2.65227	0	0
Myelination of axons	0	0	3.89977	4.21789	0	0
Grade 3-4 glioma cancer	5.27354	2.83886	0	0	0	0
Branching of neurons	0	0	8.10723	0	0	0
Degeneration of forebrain	0	0	4.95655	3.13721	0	0
Abnormality of peripheral ganglia	0	0	4.77019	3.30864	0	0
G1/S phase transition of embryonic cell lines	0	0	0	0	4.85372	3.20415
Cell death of oligodendrocytes	0.779658	0	7.27203	0	0	0
Proliferation of endothelial cells	0	0	4.84142	3.19935	0	0
Grade 1-4 astrocytoma	5.26897	2.74703	0	0	0	0
Interaction of leukocytes	0	0	5.59784	2.41681	0	0
Astrocytosis	0	0	5.08688	2.91823	0	0
Cell death of neuroblastoma cell lines	0	0	0	8.00294	0	0
Hyperplasia of nervous system	0	0	2.99543	5.00276	0	0
Grade 4 malignant glioma	5.27354	2.70841	0	0	0	0
Grade 4 astrocytoma	5.27354	2.70841	0	0	0	0
Grade 4 high grade glioma	5.27354	2.70841	0	0	0	0
Brain astrocytoma	5.00019	2.97612	0	0	0	0
Differentiation of dopaminergic neurons	0	0	3.81592	4.15518	0	0
Invasion of cells	0	0	7.94701	0	0	0
Neurogenesis of brain	0	0	5.47786	2.4499	0	0
Cell movement of neuroglia	0	0	4.38738	3.53075	0	0
Fatty acid metabolism	0	0	7.91179	0	0	0
Apoptosis of hippocampal neurons	0	0	3.22977	4.65167	0	0
Synthesis of nitric oxide	0	0	4.97775	2.88651	0	0
Shape change of axons	0	0	5.07168	2.71497	0	0
Senescence of cells	0	0	3.97421	3.78018	0	0
Cerebellar lesion	0	0	3.16245	4.58477	0	0
Psoriasis	0.701557	0	0	0	2.71866	4.32329
Abnormal morphology of neurites	0	0	4.43049	3.30864	0	0
Loss of neurites	0	0	3.07162	4.65167	0	0
Cerebral hemorrhage	0	0	4.63576	3.0852	0	0
Re-entry into cell cycle progression of brain cells	0	0	3.6263	4.0879	0	0
Degradation of synapse	0	0	3.6263	4.0879	0	0
Cellular infiltration by leukocytes	0	1.21945	4.48152	2.01291	0	0
Female genital tract adenocarcinoma	3.8372	3.84615	0	0	0	0
Neuroectodermal tumor	0	0	3.08201	4.60113	0	0
Size of lesion	0	0	7.64421	0	0	0
Entry into S phase	0	0	3.98515	3.63732	0	0
Infarction	0	0	7.6202	0	0	0
Abnormal morphology of axons	0	0	4.60632	3.01382	0	0
Breast or gynecological cancer	1.98823	4.21388	0	0	0	1.41744
Damage of cerebral cortex	0	0	3.00008	4.60113	0	0
Movement Disorders	0	0	3.00124	4.59427	0	0
Development of head and neck tumor	0	0	4.65815	2.88651	0	0
Long-term potentiation of hippocampus	0	0	4.81709	2.66441	0	0
Nonobstructive azoospermia	0	0	0	0	4.76066	2.71347
Quantity of cellular protrusions	0	0	7.46077	0	0	0
Encephalitis	0	0	5.26769	2.17748	0	0
Cell-cell contact	0	1.26491	3.97421	2.18176	0	0
Cell death of Schwann cells	0	0	7.4052	0	0	0
Liposarcoma	0	0	0	0	7.40502	0
Sporadic psychological disorder	0	0	0	0	7.40502	0
Formation of rhombencephalon	0	0	7.36451	0	0	0
Primary melanoma	0	0	0	0	3.59218	3.76263
Morphology of brain cells	0	0	5.02015	2.3344	0	0
Growth of dendrites	0	0	7.33124	0	0	0
Meningioma	0	0	5.41227	1.88308	0	0
Neurogenesis of hippocampus	0	0	4.95655	2.33824	0	0
Myelination of nerves	0.771958	0	3.6263	2.88651	0	0
Development of neural stem cells	0	0	5.01496	2.25663	0	0
Development of digestive organ tumor	2.6542	4.58084	0	0	0	0
Sporadic neurological disorder	0	0	0	0	7.21146	0
Chronic epilepsy	0	0	0	0	4.93807	2.25883
Uterine cancer	2.27032	3.59992	0	0	0	1.24725
Survival of sensory neurons	0	0	4.00746	3.0852	0	0
Disorder of basal ganglia	0	0	3.57052	3.52066	0	0
Transcription of RNA	0	0	3.30529	3.78205	0	0
Breast or colorectal cancer	2.18099	1.85812	0	0	1.6037	1.41744
Neurogenesis of neural stem cells	0	0	4.84142	2.20938	0	0
Quantity of central nervous system cells	0	0	7.04631	0	0	0
Neurodegeneration of nervous tissue	0	0	7.02876	0	0	0
Tumorigenesis of reproductive tract	2.79824	4.19684	0	0	0	0
Degenerative dementia	0	0	0	6.98099	0	0
Experimental autoimmune encephalomyelitis	0	0	0	0	4.20198	2.77777
Formation of brain cells	0	0	6.96194	0	0	0
Arrest in proliferation of tumor cell lines	0	0	3.6263	3.32551	0	0
Familial vascular disease	0	0	3.93318	3.01475	0	0
Idiopathic fibrosis	0	0	0	0	5.40297	1.54051
Neuroprotection of cerebral cortex cells	0	0	3.6263	3.30864	0	0
Differentiation of Schwann cells	0	0	3.91107	3.01475	0	0
Female genital neoplasm	2.75879	4.16251	0	0	0	0
Morphology of axons	0	0	4.23294	2.68604	0	0
Quantity of axons	0	0	3.83852	3.03188	0	0
Size of cells	0	0	6.86348	0	0	0
Female genital tract cancer	2.20276	4.6409	0	0	0	0
Lymphocyte migration	0	0	4.97775	1.84046	0	0
G1/S phase transition of fibroblast cell lines	0	0	0	0	4.10342	2.69904
Cell transformation	0	0	0	6.7844	0	0
Growth of Murine herpesvirus 4	0	0	0	0	3.32577	3.42389
Cell death of dopaminergic neurons	0	0	3.89977	2.84887	0	0
Quantity of myeloid cells	0	0	6.74788	0	0	0
Severe asthma	0	0	0	0	5.44038	1.29284
Survival of organism	0	0	4.36986	2.35361	0	0
Cell death of endothelial cells	0	0	4.36986	2.35361	0	0
Re-entry into cell cycle progression of neurons	0	0	3.1258	3.59527	0	0
Malignant connective or soft tissue neoplasm	3.13568	3.56965	0	0	0	0
Neuromuscular disease	0	0	2.98565	3.71025	0	0
Morphology of microglia	0	0	4.45021	2.20938	0	0
Class II lupus nephritis	0	0	0	0	4.57316	2.08254
Activation of cells	0	0	6.61194	0	0	0
Malignant soft tissue neoplasm	3.30179	3.29729	0	0	0	0
Growth of human herpesvirus 1	0	0	0	0	3.21823	3.36912
Recruitment of leukocytes	0	2.31894	4.24243	0	0	0
Abnormal morphology of bipolar cells	0	0	3.47076	3.0852	0	0
Growth of Murine cytomegalovirus	0	0	0	0	3.17595	3.34597
Apoptosis of motor neurons	0	0	3.6263	2.88651	0	0
Fibrosis	0	0	0	0	4.57316	1.90515
Injury of cells	0	0	4.45021	2.02779	0	0
Activation of central nervous system cells	0	0	4.48324	1.98587	0	0
Morphology of forebrain	0	0	4.12163	2.33019	0	0
Activation of microglia	0	0	6.44466	0	0	0
Maintenance of cells	0	0	4.45021	1.98587	0	0
Breast or gastric cancer	0.897295	4.3119	0	0	0	1.21706
Necrosis of epithelial tissue	0	0	3.97756	2.41853	0	0
Grade 3 astrocytoma	0	0	4.12163	2.25663	0	0
Development of adenocarcinoma	3.35804	2.97612	0	0	0	0
Endometrial cancer	3.13568	3.17604	0	0	0	0
Abnormal morphology of granule cell layer	0	0	4.1088	2.16984	0	0
Branching of axons	0	0	4.34588	1.91295	0	0
Synthesis of protein	0	0	6.25858	0	0	0
Morphology of rhombencephalon	0	0	4.00029	2.25663	0	0
Concentration of lipid	0	0	3.48543	2.77036	0	0
Proliferation of neural precursor cells	0	0	3.87645	2.37636	0	0
Cutaneous melanoma	3.03761	3.18514	0	0	0	0
Quantity of progenitor cells	0	0	4.00746	2.20793	0	0
Female genital carcinoma	2.53338	3.67637	0	0	0	0
Damage of nervous tissue	0	0	6.20249	0	0	0
Organismal death	0	1.59018	0	4.60113	0	0
Cell death of stem cells	0	0	3.48843	2.63958	0	0
Development of genital tumor	2.81535	3.27678	0	0	0	0
Developmental process of synapse	0	0	3.66654	2.41164	0	0
Degeneration of brain	0	0	3.71333	2.34991	0	0
Pyknosis of cells	0	0	2.79642	3.25654	0	0
Cell death of cerebellar macroneurons	0	0	2.79642	3.25654	0	0
Neurodegeneration of hippocampus	0	0	3.16245	2.88888	0	0
Medulloblastoma	0	0	2.7969	3.2399	0	0
Sensory system development	0	2.05507	3.96747	0	0	0
Cell death of oligodendrocyte precursor cells	0	0	3.80153	2.20938	0	0
Migration of brain cells	0	0	5.98985	0	0	0
Cell viability of tumor cells	0	2.46319	0	0	1.62796	1.88248
Cell viability of granule cells	0	0	3.97756	1.98587	0	0
Quantity of oligodendrocytes	0	0	5.92887	0	0	0
Assembly of cells	0	0	5.92444	0	0	0
Extension of axons	0	0	3.47076	2.43138	0	0
Quantity of antigen presenting cells	0	0	5.89871	0	0	0
Maintenance of radial glial cells	0	0	3.6263	2.27048	0	0
Vascularization	0	0	3.6263	2.27048	0	0
Degenerative brain disorder	0	0	3.19645	2.68703	0	0
Recruitment of myeloid cells	0	2.38964	3.48843	0	0	0
Expansion of cells	0	0	5.85504	0	0	0
Gastrointestinal tumor	5.83586	0	0	0	0	0
Accumulation of cells	0	0	3.11082	2.72484	0	0
EPCAM positive tumor	0	0	0	0	3.94342	1.88993
Extraadrenal retroperitoneal tumor	1.73289	1.7033	0	0	1.15768	1.20225
Myelination of neuroglia	0	0	5.76686	0	0	0
Metastatic melanoma	0	0	0	0	2.64714	3.09042
Lymphoreticular neoplasm	1.23949	1.29598	0	0	1.60589	1.56198
Morphology of epithelial cells	0	0	2.98239	2.70682	0	0
Breast cancer	0	2.23188	0	0	1.91592	1.52946
Volume of brain	0	0	3.1049	2.56698	0	0
Cognition	0	0	0	5.6691	0	0
Cell death of striatal neurons	0	0	3.11979	2.54181	0	0
Development of cytoplasm	0	0	3.71333	1.94483	0	0
Modification of cytoskeleton	0	0	2.79642	2.82628	0	0
Malignant neoplasm of retroperitoneum	1.10818	1.84532	0	0	1.30818	1.34279
Immune response of macrophages	0	0	5.59784	0	0	0
Neoplasia of blood cells	1.41309	1.28382	0	0	1.6037	1.29294
Pituitary gland tumor	0	0	3.28892	2.29379	0	0
Differentiation of epithelial tissue	0	0	3.28892	2.29379	0	0
Differentiation of neuroblastoma cell lines	0	0	0	5.57647	0	0
S phase	0	1.4243	4.11757	0	0	0
Myelination of neurons	0.746347	0	4.7866	0	0	0
Migration of mononuclear leukocytes	0	0	5.52146	0	0	0
Self-renewal of cells	0	0	3.33201	2.16984	0	0
Neurogenesis of dentate gyrus	0	0	3.46433	2.02779	0	0
Migration of neural stem cells	0	0	5.48107	0	0	0
Endometrioid endometrial adenocarcinoma	2.51712	2.94945	0	0	0	0
Angiogenesis	0	0	5.45706	0	0	0
Quantity of Ca2+	0	0	5.45706	0	0	0
Neurogenesis of embryonic tissue	0	0	3.46433	1.98587	0	0
Immune response of myeloid cells	0	0	5.44513	0	0	0
Uterine carcinoma	2.2089	3.23473	0	0	0	0
Non-colon gastrointestinal cancer	1.78944	3.65172	0	0	0	0
Nasal type extranodal NK-/T-cell lymphoma	0.701557	0	0	0	2.79235	1.91933
Familial encephalopathy	0	1.80635	0	3.60081	0	0
Grade 3-4 glioma	5.39057	0	0	0	0	0
Large intestine carcinoma	0	5.38497	0	0	0	0
Apoptosis of stem cells	0	0	3.3278	2.05278	0	0
Size of infarct	0	0	5.36059	0	0	0
Response of microglia	0.701557	0	4.63358	0	0	0
Invasive tumor	0	0	0	0	1.8841	3.44432
Apoptosis of ganglion cells	0	0	5.30573	0	0	0
Gliomatosis cerebri	3.91184	1.36958	0	0	0	0
Binding of neuroglia	0	0	5.2809	0	0	0
Morphology of hippocampus	0	0	5.26769	0	0	0
Multiple Sclerosis	0	0	0	0	1.8841	3.36912
Quantity of mononuclear leukocytes	0	0	5.23471	0	0	0
Glucose metabolism disorder	0.701557	1.2816	0	3.23222	0	0
Familial congenital malformation	0	0	0	3.39313	0	1.81004
G1 phase of tumor cell lines	0	0	3.0879	2.11062	0	0
Quantity of hair cells	0	0	3.30529	1.87725	0	0
Apoptosis of multilineage progenitor cells	0	0	3.1258	2.05278	0	0
Quantity of facial motor neurons	0	0	3.1258	2.05278	0	0
Adhesion of myeloid cells	0	0	3.1258	2.05278	0	0
Mass of brain	0	0	3.16178	2.0061	0	0
Connective tissue tumor	0	0	0	0	2.46075	2.69904
Chronic phase pilocarpine-induced status epilepticus	0	0	0	0	3.84358	1.30339
Formation of telencephalon	0	0	3.19242	1.94526	0	0
Damage of cerebral cortex cells	0	0	2.8748	2.25663	0	0
Cell death of ganglion cells	0	0	5.12315	0	0	0
Benign pelvic disease	0	0	0	0	3.49453	1.62465
Congenital malformation of brain	0	0	2.80522	2.2925	0	0
Neurodegeneration of brain	0	0	2.86724	2.22235	0	0
Cellular infiltration	0	0	5.07168	0	0	0
Primary solid tumor	0	0	0	0	2.22941	2.83509
Abnormal morphology of cerebrum	0	0	5.04193	0	0	0
Quantity of phagocytes	0	0	5.03681	0	0	0
Morphology of cerebellum	0	0	2.8578	2.17773	0	0
Severe late-onset preeclampsia	0	0	0	0	1.57607	3.44432
Infection of monocyte-derived dendritic cells	0	0	0	0	1.56197	3.44432
Proliferation of progenitor cells	0	0	0	4.99881	0	0
Binding of DNA	0	0	2.8748	2.11062	0	0
Recruitment of phagocytes	0	1.65004	3.3278	0	0	0
Binding of synthetic promoter	0	0	4.95801	0	0	0
Dilated cardiomyopathy	0	0	0	0	1.74954	3.20415
Tumorigenesis of tissue	0	0	4.93496	0	0	0
Volume of infarct	0	0	4.89649	0	0	0
Quantity of steroid	0	0	2.84713	2.04817	0	0
Survival of oligodendrocytes	0	0	4.89269	0	0	0
Migration of hepatoma cell lines	0	0	0	0	1.67019	3.20415
Quantity of oligodendrocyte precursor cells	0	0	2.98239	1.87264	0	0
Entry into S phase of tumor cell lines	0	0	2.79642	2.05278	0	0
Colorectal cancer	2.44363	1.32627	0	0	1.07673	0
Neurodegeneration of axons	0	0	0	4.79018	0	0
Adhesion of immune cells	0	0	4.77856	0	0	0
Abnormal morphology of cerebral cortex	0	0	4.75415	0	0	0
Skin lesion	4.74531	0	0	0	0	0
Advanced Dukes stage colorectal cancer	0	0	0	0	1.43941	3.27613
Cell movement of myeloid cells	0	0	4.71113	0	0	0
Polycystic Kidney Disease	0	0	0	0	1.26615	3.44432
Density of microglia	0	0	2.79642	1.89008	0	0
Proliferation of thyroid tumor cell lines	0	0	0	0	2.19129	2.49503
Mammary tumor	0	2.3393	0	0	2.34629	0
Colorectal carcinoma	2.68574	1.99752	0	0	0	0
Hypopharyngeal squamous cell carcinoma	0	0	0	0	4.66505	0
Stimulation of cells	0	0	4.6452	0	0	0
Expansion of stem cells	0	0	4.63576	0	0	0
S phase of tumor cell lines	0	1.4553	3.16534	0	0	0
Memory	0	0	0	4.60113	0	0
Entry into interphase	0	0	0	4.60013	0	0
Skin tumor	4.58497	0	0	0	0	0
Homing of cells	0	1.42191	3.16245	0	0	0
Breast or pancreatic cancer	0	3.08146	0	0	1.50157	0
Morphology of astrocytes	0.771958	0	3.80153	0	0	0
Chordoma	0	0	0	0	2.13331	2.43808
Hypoplasia	0	1.21945	3.34222	0	0	0
Cell movement of phagocytes	0	0	4.55441	0	0	0
Volume of lesion	0	0	4.53384	0	0	0
Corticotrophic adenoma	0	0	0	0	2.95836	1.56052
Hepatocellular carcinoma	0	0	0	0	1.82723	2.66493
Expression of protein	0	0	4.49052	0	0	0
Fragmentation of DNA	0	0	0	4.48222	0	0
Formation of granule cells	0	0	4.4743	0	0	0
Colorectal adenocarcinoma	2.65803	1.80635	0	0	0	0
Hematological or lymphatic system tumor	1.15347	1.41732	0	0	1.89146	0
Size of head	0	0	0	4.46084	0	0
Colon tumor	3.15595	1.29834	0	0	0	0
Quantity of macrophages	0	0	4.45021	0	0	0
Myelination of Schwann cells	0	0	4.45021	0	0	0
Pharyngeal carcinoma	0	0	0	0	4.43645	0
Large intestine neoplasm	4.38877	0	0	0	0	0
Intestinal cancer	0	4.36969	0	0	0	0
Brain cancer	3.13568	1.232	0	0	0	0
Autophagy	0	1.28172	3.08201	0	0	0
Oligodendrogenesis of neural stem cells	0	0	4.35185	0	0	0
Proliferation of embryonic cells	0	0	4.34502	0	0	0
Size of neurons	0	0	4.33248	0	0	0
Cancer of cells	0.701557	1.67741	0	1.94483	0	0
Endometrioid carcinoma	1.69246	2.62618	0	0	0	0
Growth of epithelial tissue	0	1.23267	0	3.0852	0	0
Invasive ductal breast carcinoma	0	0	0	0	2.50623	1.79545
Hepato-pancreato-biliary cancer	1.31065	1.37508	0	0	0	1.61316
Arrest in growth of breast cancer cell lines	0	0	0	0	2.78903	1.50545
Tubulation by prostate cell lines	0	0	0	0	2.06589	2.22591
Maturation of monocytes	0	0	0	0	1.30584	2.98339
Differentiation of progenitor cells	0	0	2.84713	0	1.4294	0
Quantity of carbohydrate	0	1.44865	0	2.81644	0	0
Atypical meningioma	0	0	4.25789	0	0	0
Adhesion of neuroglia	0	0	4.2198	0	0	0
Disrupted blood brain barrier	0	0	4.2198	0	0	0
Interaction of mononuclear leukocytes	0	0	4.2198	0	0	0
Pelvic tumor	4.16888	0	0	0	0	0
Myelodysplastic syndrome or leukemia	1.59633	0	0	0	1.17161	1.39255
Colorectal tumor	2.67046	1.45903	0	0	0	0
Proliferation of astrocytes	0	0	4.11757	0	0	0
Myelodysplastic syndrome with isolated del(5q)	0	0	0	0	1.25959	2.84063
Cell death of hippocampal neurons	0	0	0	4.09525	0	0
Cell death of cerebellar granule cell	0	0	0	4.0879	0	0
Schizophrenia	0	0	0	0	2.93484	1.14653
Fibrous meningioma	0	0	4.07401	0	0	0
Obesity	0	0	0	4.02043	0	0
Hypertrophy of central nervous system cells	0	0	0	4.01968	0	0
Cancer of head	2.40613	1.61107	0	0	0	0
Inflammatory response of microglia	0.881479	0	3.1258	0	0	0
Arrest in cell cycle progression of gastric cancer cells	0	0	0	0	1.91592	2.08107
Cell spreading of prostate cell lines	0	0	0	0	1.91592	2.08107
Activation of astrocytes	0	0	3.97756	0	0	0
Morphology of neuronal progenitor cells	0	0	3.97756	0	0	0
Colon carcinoma	2.74352	1.23267	0	0	0	0
Migration of interneurons	0	0	3.97421	0	0	0
Nonfamilial Alzheimer disease	0	0	0	0	2.52865	1.41744
Myeloid or lymphoid neoplasm	1.10005	0	0	0	1.5701	1.2681
Primitive neuroectodermal tumor	0	0	0	3.93533	0	0
Hyperactive behavior	0	0	3.93318	0	0	0
Development of nerves	0	0	3.91854	0	0	0
Neuroinflammation	0	0	3.91107	0	0	0
Cerebellar neoplasm	0	0	0	3.90153	0	0
Differentiation of embryonic cells	0	0	3.89977	0	0	0
Outgrowth of neuroblastoma cell lines	0	0	0	3.89624	0	0
Abnormal morphology of forebrain	0	0	3.89368	0	0	0
Relapsing-remitting multiple sclerosis	0	0	0	0	1.8112	2.08107
Abnormal morphology of neuroglia	0.815203	0	3.03918	0	0	0
Metastasis	0	0	0	0	1.62796	2.22591
Senescence of thyroid tumor cell lines	0	0	0	0	1.8671	1.98576
Cell death of cerebellar cortex cells	0	0	0	3.8523	0	0
Cellular infiltration by lymphocytes	0	1.42961	0	2.41681	0	0
Development of primitive neuroectodermal tumor	0	0	0	3.84251	0	0
Fragmentation of DNA fragment	0	0	0	3.81241	0	0
Development of Schwann cells	0	0	3.8112	0	0	0
Formation of actin filaments	0	0	3.80153	0	0	0
Interaction of endothelial cells	0	0	3.80153	0	0	0
Expansion of neural stem cells	0	0	3.80153	0	0	0
Proliferation of neuroblasts	0	0	3.79349	0	0	0
Abnormal myelination	3.7885	0	0	0	0	0
Cell proliferation of lymphoma cell lines	0	0	0	0	0	3.76263
Benign solid tumor	0	0	0	2.41681	1.34444	0
Degeneration of neuroblastoma cell lines	0	0	0	0	1.80633	1.91933
Connective or soft tissue tumor	3.72157	0	0	0	0	0
Formation of cytoskeleton	0	0	3.71075	0	0	0
Upper gastrointestinal tract cancer	1.38394	2.32232	0	0	0	0
Quantity of stem cells	0	0	0	3.68962	0	0
Hereditary neuropathy	0.701557	0	2.98239	0	0	0
Onset of formation of B-cell lymphoma	0	0	0	0	1.75129	1.88993
Chemotherapy resistance of colorectal cancer cell lines	0	0	0	0	1.75129	1.88993
Liver cancer	0.84759	0	0	0	1.12532	1.6666
Hematologic cancer	1.11784	0	0	0	1.23606	1.27733
Proliferation of microglia	0	0	3.6263	0	0	0
Failure of heart	0	0	3.6263	0	0	0
Adhesion of epithelial cells	0	0	3.6263	0	0	0
Degradation of filaments	0	0	3.6263	0	0	0
Fever	0	0	3.6263	0	0	0
Adhesion of mononuclear leukocytes	0	0	3.6263	0	0	0
Accumulation of chloride	0	0	3.6263	0	0	0
Loss of axons	0	0	0	3.62578	0	0
Morphology of cerebral cortex cells	0	0	3.62018	0	0	0
Transport of molecule	0	0	3.62018	0	0	0
Guidance of axons	0	0	3.61076	0	0	0
Liver lesion	1.89492	1.7102	0	0	0	0
Size of perikaryon	0	0	3.60218	0	0	0
Cervical squamous cell carcinoma	0	0	0	0	0	3.59213
Differentiation of oligodendrocyte precursor cells	0	0	3.58594	0	0	0
Dysgenesis	0	0	3.58208	0	0	0
Chronic inflammatory disorder	0.701557	1.75021	0	0	1.12612	0
Apoptosis of gastric cancer cells	0	0	0	0	1.71601	1.84864
Stress response of cells	0.709881	0	2.83268	0	0	0
Hyperesthesia	0	0	3.54233	0	0	0
Idiopathic pulmonary fibrosis	0	0	0	0	3.5393	0
Abnormal morphology of embryonic tissue	0	0	3.52707	0	0	0
Chronic hepatitis B	0	0	0	0	2.22536	1.29825
Breast or ovarian carcinoma	0	3.51271	0	0	0	0
Morphology of dendrites	0	0	3.51251	0	0	0
Cognitive impairment	0	1.45119	0	2.05779	0	0
Cell proliferation of hepatoma cell lines	0	0	0	0	1.21582	2.27818
Infertility condition	0	3.49193	0	0	0	0
Gastric cancer	0.844839	2.64307	0	0	0	0
Damage of hippocampus	0	0	0	3.47592	0	0
Abnormality of striatum	0	0	3.47171	0	0	0
Uptake of Ca2+	0	0	0	3.46854	0	0
Abnormal morphology of granule neuron progenitor cells	0	0	3.46433	0	0	0
Energy expenditure	0.746347	0	0	2.70682	0	0
Neurogenic tumor	0.827984	0	0	2.62443	0	0
Density of neurons	0	0	3.44595	0	0	0
Central nervous system tumor	0	0	3.43743	0	0	0
Maturation of myeloid cells	0	0	0	0	0	3.42389
Response of neurons	0	0	3.41351	0	0	0
Cell death of hippocampal cells	0	0	3.39989	0	0	0
Gastroesophageal cancer	0.881479	2.51707	0	0	0	0
Cell proliferation of carcinoma cell lines	0	0	0	0	1.79454	1.603
Migration of neuronal progenitor cells	0	0	3.38471	0	0	0
Frequency of brain tumor	0	0	3.38471	0	0	0
Apoptosis of oligodendrocyte precursor cells	0	0	3.37451	0	0	0
Release of nitric oxide	0	0	3.37451	0	0	0
Density of dendritic spines	0	0	3.37451	0	0	0
Interaction of lymphocytes	0	0	3.37451	0	0	0
Cushing syndrome	0	0	0	0	2.11613	1.25637
Arrest in cell cycle progression of hepatoma cell lines	0	0	0	0	0	3.36912
Migration of cerebral cortex cells	0	0	3.35984	0	0	0
Activation of myeloid-derived suppressor cells	0	0	0	0	1.61462	1.74517
Congenital myopathy	0	0	0	0	1.56197	1.79178
Pancreatic cancer	0	1.84904	0	0	1.48861	0
Long-term potentiation	0	0	3.31752	0	0	0
Quantity of neural stem cells	0	0	0	3.30864	0	0
Activation-induced cell death of CD4+ T-lymphocytes	0	0	0	0	1.59584	1.70966
Vascularization of tumor	0	0	0	0	2.06589	1.21656
Arrest in cell cycle progression	0	0	0	0	0	3.27613
Proliferation of neuroblastoma cells	0	0	0	0	1.57607	1.69173
Lymphohematopoietic neoplasia	0	1.36776	0	0	1.8999	0
Mature T-cell neoplasm	0	0	0	0	1.71601	1.55068
Migration of carcinoma cell lines	0	0	0	0	0	3.26578
T-cell non-Hodgkin lymphoma	0	0	0	0	1.71069	1.55068
Transformation of neuroglia	0	0	0	3.25654	0	0
Tumorigenesis of lymphocytes	0.701557	1.42667	0	0	1.12398	0
Neurodegeneration of central nervous system	0	0	3.24879	0	0	0
Migration of prostate cell lines	0	0	0	0	1.56197	1.68119
Enlargement of heart	0	0	0	0	0	3.2351
Spatial memory	0	0	0	3.23222	0	0
Striatal degeneration	0	0	3.22977	0	0	0
Outgrowth of dendrites	0	0	3.22977	0	0	0
Release of acidic amino acid	0	0	3.21011	0	0	0
Release of L-amino acid	0	0	3.21011	0	0	0
Nasopharyngeal carcinoma	0	0	0	0	1.43002	1.77731
Apoptosis of endothelial cells	0	0	3.19645	0	0	0
Abnormal morphology of ear	0	0	3.19645	0	0	0
Cell spreading	0	0	3.19645	0	0	0
Proliferation of cerebral cortex cells	0	0	3.19611	0	0	0
Gastro-esophageal carcinoma	0.869729	2.31894	0	0	0	0
Liquid tumor	1.69246	0	0	0	1.49206	0
Formation of actin stress fibers	0	0	3.16534	0	0	0
Secretion of molecule	0	0	3.16534	0	0	0
Familial amyloidosis	0	0	3.16534	0	0	0
Formation of cerebellar cortex	0	0	3.16529	0	0	0
Cellular infiltration by myeloid cells	0	0	3.16529	0	0	0
Cell movement of granule cells	0	0	3.16245	0	0	0
Hyperglycemia	0	0	0	0	1.45043	1.69173
Nonalcoholic fatty liver disease	0	0	0	0	1.44961	1.68987
Arrest in interphase of tumor cell lines	0	0	0	3.13721	0	0
Upper gastrointestinal carcinoma	1.18669	1.94991	0	0	0	0
Abnormality of endometrium	3.13568	0	0	0	0	0
Response of neuronal progenitor cells	0	0	3.1258	0	0	0
Tubulation of tumor cell lines	0	0	3.1258	0	0	0
Papillary thyroid carcinoma	0	0	0	0	1.43869	1.68119
Abnormal morphology of sensory neurons	0	0	3.11979	0	0	0
Infarction of brain	0	0	3.11979	0	0	0
Quantity of sensory neurons	0	0	3.11979	0	0	0
Stage I colorectal cancer	0	0	0	0	1.48861	1.62876
Sensitivity of colorectal cancer cell lines	0	0	0	0	1.48861	1.62876
Arrest in cell cycle progression of lung cell lines	0	0	0	0	1.46563	1.61316
Hepatobiliary neoplasm	1.34356	1.7337	0	0	0	0
Prostate cancer	0.701557	2.37206	0	0	0	0
Gastric carcinoma	0.771958	2.29976	0	0	0	0
Synaptic transmission	0	0	3.06116	0	0	0
Colon cancer	3.04142	0	0	0	0	0
Cellular infiltration by phagocytes	0	0	3.03784	0	0	0
Inhibition of cells	0	0	3.03784	0	0	0
Self-renewal of stem cells	0	0	3.03588	0	0	0
Growth of pituitary gland	0	0	3.03588	0	0	0
Synthesis of reactive oxygen species	0	0	0	3.03188	0	0
Epithelial-mesenchymal transition of hepatoma cell lines	0	0	0	0	1.43941	1.59219
Primary astrocytoma	0	0	0	0	1.4294	1.58666
Entry into interphase of tumor cell lines	0	0	0	3.01475	0	0
Exit from cell cycle progression of neuronal progenitor cells	0	0	0	3.01475	0	0
B cell cancer	0	1.879	0	0	1.1295	0
Hypoplasia of organ	0	0	3.00749	0	0	0
Grade 3-4 tumor	0	3.00594	0	0	0	0
Abnormal morphology of eye	0	2.99808	0	0	0	0
Long-term potentiation of cerebral cortex	0	0	0	2.9969	0	0
Quantity of dendritic cells	0	0	2.99543	0	0	0
Binding of endothelial cells	0	0	2.99543	0	0	0
Differentiation of glial progenitor cells	0	0	2.99543	0	0	0
Mechanical hypersensitivity	0	0	2.99543	0	0	0
Depolarization of pyramidal neurons	0	0	2.99543	0	0	0
Differentiation of granule cells	0	0	2.98239	0	0	0
Development of hippocampal neurons	0	0	2.98239	0	0	0
Remyelination of nervous tissue	0	0	2.98239	0	0	0
Density of blood vessel	0	0	0	2.97914	0	0
Murine Lewis lung carcinoma	0	0	0	0	1.39693	1.56052
Length of dendrites	0	0	2.95241	0	0	0
Malignant neoplasm of male genital organ	0.701557	2.2494	0	0	0	0
Breast or ovarian cancer	0	2.94361	0	0	0	0
Endometriosis	0	0	0	0	1.62954	1.30863
Apoptosis of lung cancer cells	0	0	0	0	1.38066	1.55068
Metastasis of hepatoma cell lines	0	0	0	0	1.37367	1.54381
Androgenic alopecia	0	0	0	0	1.36715	1.54051
Senescence of carcinoma cell lines	0	0	0	0	1.36715	1.54051
Apoptosis of neuroblastoma cells	0	0	0	0	1.36715	1.54051
Male genital neoplasm	0.701557	2.20336	0	0	0	0
Serous adenocarcinoma	1.24924	1.65521	0	0	0	0
Cell death of cancer cells	0	2.88823	0	0	0	0
Neurodegeneration of cerebral cortex	0	0	2.887	0	0	0
Neuritogenesis of neurons	0	0	2.8748	0	0	0
Regeneration of nerves	0	0	2.8748	0	0	0
Mitogenesis	0	0	2.87007	0	0	0
Formation of hair cells	0	0	2.87007	0	0	0
Migration of cerebellar granule cell	0	0	2.87007	0	0	0
Multiple cancers	0	2.85019	0	0	0	0
Cell viability of motor neurons	0	0	0	2.84887	0	0
Abnormal morphology of retina	0	2.84519	0	0	0	0
Function of brain	0	0	2.84469	0	0	0
Arrest in cell cycle progression of tumor cell lines	0	0	0	0	0	2.83509
Differentiation of cholinergic neurons	0	0	2.83268	0	0	0
Neuritogenesis of brain cells	0	0	2.83268	0	0	0
Homeostasis of Ca2+	0	0	0	2.82628	0	0
Arrest in G0/G1 phase transition of tumor cell lines	0	0	0	2.82628	0	0
Depolarization of mitochondria	0	0	0	2.82628	0	0
Habituation	0	0	0	2.82628	0	0
Morphology of tumor	0	0	0	2.82628	0	0
Mild cognitive impairment	0	0	0	2.82628	0	0
Primary multiple sclerosis	0	0	0	0	1.32718	1.49573
Liver tumor	1.39608	1.42667	0	0	0	0
Survival of ganglion cells	0	0	2.80099	0	0	0
Morphology of retina	0	2.80016	0	0	0	0
Release of histamine	0	0	2.79642	0	0	0
Adhesion of T lymphocytes	0	0	2.79642	0	0	0
Quantity of apoptotic cells	0	0	0	2.79516	0	0
LMNA-related congenital muscular dystrophy	0	0	0	0	1.3001	1.47174
Retinal degeneration	0	2.75662	0	0	0	0
Organization of membrane ruffles	2.738	0	0	0	0	0
Stomach tumor	0	2.73699	0	0	0	0
Uterine tumor	2.72673	0	0	0	0	0
ALK positive anaplastic large cell lymphoma	0	0	0	0	1.27392	1.44079
Dystrophy of muscle	0	0	0	0	1.20065	1.47967
Cerebral tumor	0	0	0	2.66441	0	0
Transmembrane potential of mitochondria	0	0	0	2.66441	0	0
Miyoshi myopathy	0	0	0	0	1.24181	1.41744
Limb-girdle muscular dystrophy type 2A	0	0	0	0	1.23606	1.41744
Proliferation of monocytes	0	0	0	0	1.23606	1.41744
Trafficking of dense-core vesicles	0	0	0	2.65227	0	0
Patterning of neuronal progenitor cells	0	0	0	2.65227	0	0
Differentiation of endothelial cells	0	0	0	2.65227	0	0
Spinocerebellar ataxia type 7	0	0	0	2.65227	0	0
Choroid plexus tumor	0	0	0	2.65227	0	0
Transformation of epithelial cells	0	0	0	2.65227	0	0
Familial psychiatric disease	0	0	0	2.65227	0	0
Re-entry into cell cycle progression of POMC neurons	0	0	0	2.65227	0	0
Development of medulloblastoma	0	0	0	2.63958	0	0
Lymphoma	0	1.41732	0	0	1.20243	0
Proliferation of prostate cell lines	0	0	0	0	1.21582	1.39789
Colon adenocarcinoma	2.60813	0	0	0	0	0
Limb-girdle muscular dystrophy type 2B	0	0	0	0	1.20853	1.39255
Pediatric obesity	0	2.59944	0	0	0	0
Morphology of eye	0	2.58365	0	0	0	0
Lymphoid cancer	0	1.22435	0	0	1.34472	0
Ataxia	0	0	0	2.55922	0	0
Secondary progressive multiple sclerosis	0	0	0	0	1.18895	1.36629
Prostatic carcinoma	0.701557	1.85248	0	0	0	0
Cell death of hepatoma cell lines	0	0	0	0	0	2.55058
Lack of forebrain	0	0	0	2.52515	0	0
Mating behavior	0	0	0	2.52515	0	0
Expression of mRNA	0	0	0	2.52515	0	0
Delay in cell death of neurons	0	0	0	2.52515	0	0
Nemaline myopathy	0	0	0	0	1.16544	1.34279
Quantity of bipolar cells	0	0	0	2.48517	0	0
Prostatic adenocarcinoma	0.701557	1.78196	0	0	0	0
Invasive cancer	0	0	0	0	2.46075	0
Skin carcinoma	1.21819	1.23201	0	0	0	0
Apoptosis of lung cell lines	0	0	0	0	1.12398	1.29323
Concentration of phosphatidic acid	0	0	0	2.41681	0	0
Upper gastrointestinal tract tumor	0	2.41369	0	0	0	0
Breast carcinoma	0	2.41369	0	0	0	0
Invasive carcinoma	0	0	0	0	2.39958	0
Autoimmune response	0	0	0	0	1.11529	1.28283
Cell viability of neuroblastoma cell lines	0	0	0	2.39634	0	0
DNA replication	0	0	0	2.39634	0	0
Apoptosis of neural precursor cells	0	0	0	2.39634	0	0
Urinary tract tumor	1.2594	0	0	0	0	1.13022
Hematopoietic neoplasm	1.09178	1.29598	0	0	0	0
Plasticity of synapse	0	0	0	2.38424	0	0
Conditioning	0	0	0	2.38045	0	0
Cell death of tumor	0	2.37788	0	0	0	0
Ovarian endometriosis	0	0	0	0	1.10414	1.27365
Non-traumatic arthropathy	0.981756	1.37941	0	0	0	0
Pancreaticobiliary cancer	0.701557	1.65521	0	0	0	0
Mature lymphocytic neoplasm	0	1.24581	0	0	1.09809	0
Morphology of cytoskeleton	0	2.33771	0	0	0	0
Pancreatic tumor	0.701557	1.63277	0	0	0	0
Endocytosis by cervical cancer cell lines	0	0	0	0	1.07887	1.25225
Neurological signs	0	0	0	2.29379	0	0
Lewy body disease	0	0	0	2.28944	0	0
Diffuse large B-cell lymphoma	0	0	0	2.28944	0	0
Neurogenesis of neuronal progenitor cells	0	0	0	2.28944	0	0
Epithelial-mesenchymal transition of carcinoma cell lines	0	0	0	0	0	2.27818
Apoptosis of CG-4 derived oligodendrocytes	0	0	0	2.27048	0	0
Differentiation of cortical precursor cells	0	0	0	2.27048	0	0
Onset of puberty	0	0	0	2.27048	0	0
Transformation of neuroblastoma cell lines	0	0	0	2.27048	0	0
Transformation of Schwann cells	0	0	0	2.27048	0	0
Intracranial arteriovenous malformation	0	0	0	2.27048	0	0
Fragmentation of nuclear envelope	0	0	0	2.27048	0	0
Neuroprotection of CA1 neuron	0	0	0	2.27048	0	0
Entry into cell cycle progression of cortical neurons	0	0	0	2.27048	0	0
Homeostasis of neurons	0	0	0	2.27048	0	0
Hyperplasia of central nervous system	0	0	0	2.27048	0	0
Regeneration of optic nerve	0	0	0	2.27048	0	0
Regulation of Schwann cells	0	0	0	2.27048	0	0
Accumulation of ceramide	0	0	0	2.27048	0	0
Hypertrophy of granule cells	0	0	0	2.27048	0	0
Pancreaticobiliary neoplasm	0.791168	1.46628	0	0	0	0
Pancreatobiliary tumor	0.791168	1.46628	0	0	0	0
Neuroblastic tumor	0	0	0	2.25663	0	0
Long-term potentiation of cerebral cortex cells	0	0	0	2.23498	0	0
Cell movement of Schwann cells	0	0	0	2.23498	0	0
Atrophy of plantaris muscle	0	0	0	0	0	2.22591
Response of mammary tumor cells	0	0	0	0	0	2.22591
Activation-induced cell death	0	0	0	0	0	2.22591
Bulbar-onset amyotrophic lateral sclerosis	0	0	0	0	0	2.22591
Spinal-onset amyotrophic lateral sclerosis	0	0	0	0	0	2.22591
Formation of hair shaft	0	0	0	0	0	2.22591
Abnormal morphology of cerebellar cortex	0	0	0	2.22063	0	0
Senescence of tumor cell lines	0	0	0	2.20938	0	0
Formation of neurofibrillary tangles	0	0	0	2.20938	0	0
Dysmyelination	2.20826	0	0	0	0	0
Edema of brain	0	0	0	2.20793	0	0
Self-renewal of neural stem cells	0	0	0	2.20793	0	0
Neurodegeneration of hippocampal cells	0	0	0	2.20793	0	0
Loss of intercellular junctions	0	0	0	2.20793	0	0
Differentiation of neural precursor cells	0	0	0	2.20543	0	0
Endometrial adenocarcinoma	2.20249	0	0	0	0	0
Morphology of eye cells	0	2.20002	0	0	0	0
Cell death of tumor cells	0	2.20002	0	0	0	0
Osteoarthritis	0	2.18656	0	0	0	0
Progressive neuromuscular disease	0	0	0	2.17748	0	0
Neuromuscular disease with neuropathy	0	0	0	2.17748	0	0
Cerebral degeneration	0	0	0	2.16984	0	0
Autonomic ganglion tumor	0	0	0	2.15802	0	0
Differentiation of cerebral cortex cells	0	0	0	2.15802	0	0
Renal lesion	0.701557	1.4553	0	0	0	0
Rectum cancer	0	2.14196	0	0	0	0
Production of reactive oxygen species	0	0	0	2.13303	0	0
Pancreaticobiliary carcinoma	0.701557	1.42961	0	0	0	0
Abnormal morphology of sympathetic neuron	0	0	0	2.12965	0	0
Accumulation of sphingolipid	0	0	0	2.12965	0	0
Benign nerve tumor	0	0	0	2.12965	0	0
Injury of cerebral cortex	0	0	0	2.12965	0	0
Mitotic exit	0	2.12945	0	0	0	0
Size of forebrain	0	0	0	2.12835	0	0
Cell movement of tumor cells	0	2.11194	0	0	0	0
Extension of dendrites	2.11012	0	0	0	0	0
Morphology of retinal cells	0	2.09302	0	0	0	0
Retention of myeloid cells	0	2.08209	0	0	0	0
Metastasis of carcinoma cell lines	0	0	0	0	0	2.08107
Neoplasia of leukocytes	0.701557	1.37876	0	0	0	0
Malignant myeloid neoplasm	0.701557	0	0	0	0	1.36981
Inflammation of body cavity	0	0	0	0	2.07119	0
Grade 3 colorectal cancer	0.771958	1.29598	0	0	0	0
Quantity of muscle cell lines	0	0	0	0	2.06589	0
Dedifferentiation of embryonic cell lines	0	0	0	0	2.06589	0
Autophagy of rhabdomyosarcoma cell lines	0	0	0	0	2.06589	0
Apoptosis of liposarcoma cell lines	0	0	0	0	2.06589	0
Dedifferentiation of induced pluripotent stem cells	0	0	0	0	2.06589	0
Induction of follicular T helper precursor cells	0	0	0	0	2.06589	0
Enlargement of cells	0	0	0	2.06243	0	0
Bone marrow cancer	0.701557	0	0	0	0	1.35749
Long term synaptic depression of hippocampal CA1 region	0	0	0	2.05779	0	0
Abnormal size of brain	0	0	0	2.05278	0	0
HIV-associated encephalitis	0	0	0	2.05278	0	0
Morphology of malignant tumor	0	0	0	2.05278	0	0
Myelination of corpus callosum	0	0	0	2.05278	0	0
Development of astrocytes	0	0	0	2.05278	0	0
Arrest in growth of neuronal progenitor cells	0	0	0	2.05278	0	0
Synaptic dysfunction	0	0	0	2.05278	0	0
Degeneration of perikaryon	0	0	0	2.05278	0	0
Microhemorrhage of brain	0	0	0	2.05278	0	0
Entry into S phase of neurons	0	0	0	2.05278	0	0
Proliferation of dopaminergic neurons	0	0	0	2.05278	0	0
Movement of centrosome	0	0	0	2.05278	0	0
Drug resistance of tumor cell lines	0	0	0	2.05278	0	0
Interphase of neuroblastoma cell lines	0	0	0	2.05278	0	0
Oxidation of protein	0	0	0	2.05278	0	0
Mature B cell malignant tumor	0	2.05123	0	0	0	0
Tumorigenesis of gastrointestinal tumor	0	2.03062	0	0	0	0
Proliferation of connective tissue cells	0	2.02457	0	0	0	0
Distal colorectal carcinoma	0	2.02457	0	0	0	0
Development of sensory organ	0	2.02391	0	0	0	0
Formation of cellular inclusion bodies	0	0	0	2.01291	0	0
Ovarian tumor	0	2.00949	0	0	0	0
Viral life cycle	0	2.00766	0	0	0	0
Hepatobiliary system cancer	0.771958	1.21945	0	0	0	0
Quantity of steroid hormone	0	0	0	1.98587	0	0
Interaction of neurons	0	0	0	1.98587	0	0
Myelination of sciatic nerve	0	0	0	1.98587	0	0
Growth of Human cytomegalovirus	0	0	0	0	0	1.98576
Proliferation of cardiomyocytes	0	0	0	0	0	1.98576
Morphology of lesion	0	0	0	1.96666	0	0
Uric acid nephropathy	1.96398	0	0	0	0	0
Cell proliferation of colorectal cancer cell lines	0	0	0	0	0	1.95441
Abnormal morphology of dorsal root ganglion	0	0	0	1.95285	0	0
Neurodegeneration of dopaminergic neurons	0	0	0	1.94483	0	0
Hypomyelination	0	0	0	1.94483	0	0
Processing of tRNA	0	1.92137	0	0	0	0
Binding of bone marrow-derived dendritic cells	0	1.92137	0	0	0	0
Disorganization of cardiomyocytes	0	0	0	0	0	1.91933
Apoptosis of B cell acute lymphoblastic leukemia cells	0	0	0	0	0	1.91933
Abnormality of meninges	0	0	0	1.91644	0	0
Apoptosis of progenitor cells	0	0	0	1.91644	0	0
Quantity of motor neurons	0	0	0	1.91295	0	0
Chronic myeloproliferative neoplasm	0	0	0	0	1.91255	0
Apoptosis of squamous cell carcinoma cell lines	0	0	0	0	1.90676	0
Maturation of synapse	0	0	0	1.90253	0	0
Loss of sensory neurons	0	0	0	1.90253	0	0
Accumulation of lipid	0	0	0	1.90253	0	0
Huntington Disease	0	0	0	1.89801	0	0
Critical illness	0	1.89516	0	0	0	0
Uterine leiomyoma	0	0	0	0	1.89218	0
Concentration of dopamine	0	0	0	1.89136	0	0
Response of endothelial cells	0	0	0	1.89008	0	0
Concentration of triacylglycerol	0	0	0	1.89008	0	0
Damage of mitochondria	0	0	0	1.89008	0	0
Function of pituitary gland	0	0	0	1.89008	0	0
Accumulation of progenitor cells	0	0	0	1.89008	0	0
Survival of enteric neurons	0	0	0	1.89008	0	0
Orientation of axons	0	0	0	1.89008	0	0
Size of olfactory bulb	0	0	0	1.89008	0	0
Cell death of astrocytes	0	0	0	1.89008	0	0
Acidification of lysosome	0	0	0	1.89008	0	0
Tumorigenesis of glioblastoma	0	0	0	1.89008	0	0
Cell death of anterior pituitary cells	0	0	0	1.89008	0	0
Lack of mesencephalon	0	0	0	1.89008	0	0
Oxidative phosphorylation of tumor cell lines	0	0	0	1.89008	0	0
Hypertrophy of astrocytes	0	0	0	1.89008	0	0
Synthesis of ceramide	0	0	0	1.89008	0	0
Inflammation of nervous tissue	0	0	0	1.89008	0	0
Quantity of skin cancer cell lines	0	0	0	0	0	1.88993
Cell viability of colorectal carcinoma cells	0	0	0	0	0	1.88993
Erythropoiesis of stem cells	0	0	0	0	0	1.88993
Monocytopoiesis	0	0	0	0	0	1.88993
Cell viability of cancer cells	0	1.8894	0	0	0	0
Neonatal asphyxia	0	1.8894	0	0	0	0
Shape of endodermal cells	0	1.8894	0	0	0	0
Clustering of late endosomes	0	1.8894	0	0	0	0
Colony formation of cells	0	1.8894	0	0	0	0
Paralysis	0	1.8894	0	0	0	0
B-cell neoplasm	0	1.8894	0	0	0	0
Movement of thyroid cancer cells	0	1.8894	0	0	0	0
G0/G1 phase transition of fibroblasts	0	1.8894	0	0	0	0
Shoulder stiffness	0	1.8894	0	0	0	0
Gonadal tumor	0	1.8894	0	0	0	0
Expression of prostaglandin	0	1.8894	0	0	0	0
Bartter syndrome type 3	0	1.8894	0	0	0	0
Giant cell tumor of bone in pancreas	0	1.8894	0	0	0	0
Ovarian cancer	0	1.8894	0	0	0	0
Bartter syndrome type 4B	0	1.8894	0	0	0	0
Inactivation of 6-mercaptopurine	0	1.8894	0	0	0	0
Development of body axis	0	1.87995	0	0	0	0
Permeability of vascular system	0	0	0	1.87993	0	0
Morphology of radial glial cells	0	0	0	1.87264	0	0
Movement of organelle	0	0	0	1.87264	0	0
Development of benign tumor	0	0	0	1.87264	0	0
Abnormal morphology of phrenic nerve	0	0	0	1.87264	0	0
Parkinsons disease	0	0	0	1.87264	0	0
Cell viability of hematopoietic progenitor cells	0	0	0	0	1.86889	0
Dedifferentiation of fibroblast cell lines	0	0	0	0	1.8671	0
Mobility of squamous cell carcinoma cell lines	0	0	0	0	1.8671	0
Survival of colon carcinoma cells	0	0	0	0	1.8671	0
Hematologic cancer of cells	0.701557	0	0	0	1.15768	0
Gliosis of brain	0	0	0	1.85459	0	0
Maturation of lymphatic system cells	0	0	0	0	0	1.85455
Development of thyroid gland tumor	0	1.84208	0	0	0	0
Astrocytosis of brain	0	0	0	1.84046	0	0
Early stage Alzheimer disease	0	1.83103	0	0	0	0
Apoptosis of uterine cell lines	0	1.83103	0	0	0	0
Expression of lipid	0	1.83103	0	0	0	0
Rectal adenocarcinoma	0	1.82754	0	0	0	0
Development of connective tissue cells	0	1.82754	0	0	0	0
Re-entry into cell cycle progression of ventricular myocytes	0	0	0	0	0	1.81004
Cell-cell adhesion of squamous cell carcinoma cell lines	0	0	0	0	0	1.81004
Disarray of muscle cells	0	0	0	0	0	1.81004
Serous neoplasm	0	1.80825	0	0	0	0
Dysfunction of cells	0	1.80825	0	0	0	0
Hip fracture	0	1.80825	0	0	0	0
Growth of connective tissue	0	1.80825	0	0	0	0
Hyperplasia of secretory structure	0	1.80825	0	0	0	0
Formation of eye	0	1.80825	0	0	0	0
Binding of antigen presenting cells	0	1.80825	0	0	0	0
Phosphorylation of lipid	0	1.80825	0	0	0	0
Mature B-cell neoplasm	0	1.80825	0	0	0	0
Number of activated T lymphocyte	0	1.80635	0	0	0	0
Ductal carcinoma	0	1.80635	0	0	0	0
Repression of mRNA	0	0	0	0	1.80633	0
Efficacy of 5-fluorouracil	0	0	0	0	1.80633	0
Survival of myeloid progenitor cells	0	0	0	0	1.80633	0
Primary myelofibrosis	0	0	0	0	1.80633	0
Atrophy of muscle cell lines	0	0	0	0	0	1.77731
Thickening of interalveolar septa	0	0	0	0	1.75129	0
Proliferation of liposarcoma cell lines	0	0	0	0	1.75129	0
Invasion of tissue	0	1.75021	0	0	0	0
Migration of leukemia cell lines	0	1.75021	0	0	0	0
Contraction of uterine cell lines	0	0	0	0	0	1.74517
Preeclampsia	0	0	0	0	0	1.74517
Loss of photoreceptors	0	1.74043	0	0	0	0
Morbidity or mortality	0	1.72688	0	0	0	0
Development of tumor cell lines	0	1.72688	0	0	0	0
Recruitment of mononuclear leukocytes	0	1.72688	0	0	0	0
Fracture of bone	0	1.71651	0	0	0	0
Survival of CD34+ cells	0	0	0	0	1.71601	0
Advanced colorectal adenoma	0	0	0	0	1.71601	0
Arrest in G1 phase of bladder cancer cell lines	0	0	0	0	1.71601	0
Apoptosis of adipoblasts	0	0	0	0	1.71601	0
Abnormal morphology of urinary system	0	1.7102	0	0	0	0
Chemotaxis of neutrophils	0	1.7102	0	0	0	0
Neoplasia of tumor cell lines	0	0	0	0	0	1.70966
G2/M phase transition	0	1.7033	0	0	0	0
Colony formation of tumor cell lines	0	1.7033	0	0	0	0
Bipolar disorder	0	1.7033	0	0	0	0
Abnormality of choroid	0	1.7033	0	0	0	0
Formation of hemidesmosomes	1.69246	0	0	0	0	0
Activation-induced cell death of leukemia cell lines	0	0	0	0	0	1.69173
Arrest in Gap 0-Gap 1 phase of lung cancer cell lines	0	0	0	0	0	1.69173
Metastatic solid tumor	0	0	0	0	1.68383	0
Quantity of squamous cell carcinoma cell lines	0	0	0	0	0	1.68119
Activation of colorectal cancer cell lines	0	0	0	0	0	1.68119
Contact growth inhibition of leukemia cell lines	0	0	0	0	0	1.68119
Rac protein signal transduction	0	1.67278	0	0	0	0
Abnormal morphology of neurosensory retina	0	1.67172	0	0	0	0
Cell death of connective tissue cells	0	1.67149	0	0	0	0
Cell proliferation of ovarian cancer cell lines	0	1.66515	0	0	0	0
Proliferation of lung cancer cell lines	0	0	0	0	1.6595	0
Regeneration of heart	0	0	0	0	0	1.65887
Apoptosis of lymphoma cell lines	0	0	0	0	0	1.65887
Disorder of coronary artery	0	1.65421	0	0	0	0
Abnormal morphology of autopod	0	1.65421	0	0	0	0
Apoptosis of hepatoma cell lines	0	0	0	0	0	1.65383
Ischemia of heart	0	0	0	0	0	1.65383
The common cold	0	1.64381	0	0	0	0
Primary central nervous system tumor	0	0	0	0	1.64272	0
Erythropoiesis of hematopoietic progenitor cells	0	0	0	0	0	1.64209
Shock Response	0	1.64114	0	0	0	0
Deadenylation of mRNA	0	0	0	0	1.63653	0
Arrest in Gap 0-Gap 1 phase of epithelial cell lines	0	0	0	0	1.63653	0
Organization of cytoplasm	0	1.63277	0	0	0	0
Interstitial lung disease	0	1.63277	0	0	0	0
Maturation of chondrocyte cell lines	0	0	0	0	0	1.62876
Atrophy of anterior tibial muscle	0	0	0	0	0	1.62876
Adhesion of macrophage cancer cell lines	0	0	0	0	1.61462	0
Morphology of male germ cells	0	1.61107	0	0	0	0
Phosphorylation of phosphatidylinositol	0	1.60763	0	0	0	0
Development of B lymphocytes	0	0	0	0	1.6037	0
Differentiation of helper T lymphocytes	0	0	0	0	0	1.603
Migration of trophoblast cells	0	0	0	0	0	1.603
Maturation of erythroid cells	0	0	0	0	0	1.603
Apoptosis of cancer cells	0	0	0	0	0	1.60084
Apoptosis of CD34+ cells	0	0	0	0	1.59584	0
Deterioration of connective tissue	0	1.59368	0	0	0	0
Apoptosis of colorectal carcinoma cells	0	0	0	0	0	1.59219
Parathyroid hyperplasia	0	1.59018	0	0	0	0
Myxoma in fibrous tissue	0	1.59018	0	0	0	0
Retention of monocytes	0	1.59018	0	0	0	0
Dissemination of lymphoma cell lines	0	1.59018	0	0	0	0
Charcot-Marie-Tooth disease type 1A	0	1.59018	0	0	0	0
Scurvy	0	1.59018	0	0	0	0
Electrophysiology of eye	0	1.59018	0	0	0	0
Loss of retinal cone cells	0	1.59018	0	0	0	0
Arrest in Gap 0-Gap 1 phase of carcinoma cell lines	0	0	0	0	0	1.58666
Epithelial-mesenchymal transition of adenocarcinoma cell lines	0	0	0	0	0	1.58666
Maturation of leukemia cell lines	0	0	0	0	0	1.58666
Proliferation of ventricular myocytes	0	0	0	0	0	1.58666
Abnormal morphology of retinal layer	0	1.58595	0	0	0	0
Iron deficiency anemia	0	1.58595	0	0	0	0
Retention of mononuclear leukocytes	0	1.58595	0	0	0	0
Transmigration of tumor cells	0	1.58595	0	0	0	0
Lymphohematopoietic cancer	0	0	0	0	1.57607	0
Neuroblastoma	0	0	0	0	1.57607	0
Hereditary kidney disease	0	0	0	0	1.57607	0
Gastrointestinal mucositis	0	1.5743	0	0	0	0
Major affective disorder	0	1.57159	0	0	0	0
Visceral metastasis	0	0	0	0	1.5701	0
Binding of GATA site	1.56711	0	0	0	0	0
Fibrosis of heart	0	0	0	0	0	1.56198
Proliferation of CD34+ cells	0	0	0	0	1.56197	0
Cell movement of cancer cells	0	1.5579	0	0	0	0
Arrest in cell cycle progression of leukemia cell lines	0	0	0	0	0	1.55068
Maturation of megakaryocytes	0	0	0	0	0	1.54381
Anagen	0	0	0	0	0	1.54381
Chemotaxis of myeloid cells	0	1.54092	0	0	0	0
Metastatic nasopharyngeal carcinoma	0	0	0	0	0	1.54051
Ovarian carcinoma	0	1.53053	0	0	0	0
Colony formation of breast cancer cell lines	0	1.53011	0	0	0	0
Fractional shortening of left ventricle	0	0	0	0	0	1.52917
Severe kidney disease	0	1.52809	0	0	0	0
Synapsis	0	1.52809	0	0	0	0
Metastasis of cancer cells	0	1.52809	0	0	0	0
Cell death of prostate cell lines	0	1.52809	0	0	0	0
Pancreatic carcinoma	0	1.52751	0	0	0	0
Recruitment of lymphocytes	0	1.51979	0	0	0	0
Function of neurons	0	1.51979	0	0	0	0
Cytokinesis of ventricular myocytes	0	0	0	0	0	1.51841
Migration of thyroid tumor cell lines	0	0	0	0	0	1.51841
Recruitment of granulocytes	0	1.50071	0	0	0	0
Non-Hodgkin lymphoma	0	1.49787	0	0	0	0
Metastasis of carcinoma	0	1.49787	0	0	0	0
Endothelial dysfunction	0	1.49787	0	0	0	0
Ejection fraction of left ventricle	0	0	0	0	0	1.49573
Metastasis of adenocarcinoma cell lines	0	0	0	0	0	1.48912
Rheumatic Disease	0	0	0	0	0	1.48313
Hematopoiesis of mononuclear leukocytes	0	0	0	0	0	1.48313
Quantity of GH	0	1.48246	0	0	0	0
Atrial fibrillation	0	1.48145	0	0	0	0
Myelination of optic nerve	1.47208	0	0	0	0	0
Abnormal morphology of choroid	0	1.46628	0	0	0	0
Abnormal morphology of vasculature	0	1.45903	0	0	0	0
Septic shock	0	1.4553	0	0	0	0
Size of embryonic tissue	0	1.4553	0	0	0	0
Late-onset late-onset Alzheimer disease	0	1.45119	0	0	0	0
Loss of filaments	0	1.45119	0	0	0	0
Survival of rhabdomyosarcoma cell lines	0	0	0	0	1.45043	0
Lung metastasis of melanoma cell lines	0	0	0	0	1.45043	0
Irregular pupil	0	1.44353	0	0	0	0
Esophageal varices	0	1.44353	0	0	0	0
G0 phase of fibroblast cell lines	0	1.44353	0	0	0	0
Malignant brain glioma	0	1.44353	0	0	0	0
Lung metastasis of mammary tumor	0	1.44353	0	0	0	0
Stable disease stage angina pectoris	0	1.44353	0	0	0	0
Homing of leukocytes	0	1.44348	0	0	0	0
Chemotaxis of phagocytes	0	1.44348	0	0	0	0
Abnormal morphology of photoreceptors	0	1.44032	0	0	0	0
Cell death of colon carcinoma cells	0	0	0	0	1.43941	0
Immune mediated inflammatory disease	0	0	0	0	0	1.43186
Size of embryo	0	1.43001	0	0	0	0
Benign prostatic hyperplasia	0	1.42961	0	0	0	0
Release of hydrogen peroxide	0	0	0	0	1.4294	0
Postoperative delirium	0	1.42799	0	0	0	0
Piloerection	0	1.42667	0	0	0	0
Cell cycle progression of gonadal cell lines	0	1.42667	0	0	0	0
Inhibition of cytotoxic T cells	0	1.42667	0	0	0	0
Migration of mesothelioma cell lines	0	1.42667	0	0	0	0
Activation of enzyme	0	1.42667	0	0	0	0
Sepsis	0	1.42667	0	0	0	0
Corticobasal syndrome	0	1.42667	0	0	0	0
Hereditary motor and sensory neuropathy	0	1.42667	0	0	0	0
Stroke	0	1.42667	0	0	0	0
Persistence of mesenchyme	0	1.42667	0	0	0	0
Delay in migration of leukocytes	0	1.42667	0	0	0	0
Quantity of polymorphonuclear granulocytic MDSC cells	0	1.42667	0	0	0	0
Lower urinary tract symptom	0	1.42667	0	0	0	0
Hyperplasia of epithelial cells	0	1.42667	0	0	0	0
Recurrent metastatic gastric adenocarcinoma	0	1.42667	0	0	0	0
Acute psychosis	0	1.42667	0	0	0	0
Invasive colon adenocarcinoma	0	1.42667	0	0	0	0
Induction of breast carcinoma	0	1.42667	0	0	0	0
Formation of rostral migratory stream	0	1.42667	0	0	0	0
Cell proliferation of fibroblasts	0	1.42667	0	0	0	0
Damage of bone	0	1.42667	0	0	0	0
G0 phase of hematopoietic progenitor cells	0	1.42667	0	0	0	0
Bladder adenocarcinoma	0	1.42667	0	0	0	0
Abnormal ejaculation	0	1.42667	0	0	0	0
Cell death of pancreatic duct cells	0	1.42667	0	0	0	0
Metabolism of 6-mercaptopurine	0	1.42667	0	0	0	0
Formation of retinal cells	0	1.42667	0	0	0	0
Abnormal morphology of male germ cells	0	1.42667	0	0	0	0
Carotid artery disease	0	1.42191	0	0	0	0
Growth failure or short stature	0	1.42191	0	0	0	0
Replication of hepatitis B virus	0	0	0	0	0	1.42189
Large-cell lymphoma	0	0	0	0	0	1.42033
Maturation of natural killer cells	0	0	0	0	0	1.42033
Differentiation of PBMCs	0	0	0	0	0	1.42033
Apoptosis of leukemia cell lines	0	0	0	0	0	1.41744
Apoptosis of thyroid tumor cell lines	0	0	0	0	0	1.41744
Quantity of polyp	0	1.41732	0	0	0	0
Abnormal morphology of vein	0	1.41151	0	0	0	0
Cell cycle progression of colorectal cancer cell lines	0	0	0	0	0	1.40915
Invasion of carcinoma cell lines	0	0	0	0	0	1.40549
Induction of reactive oxygen species	0	0	0	0	0	1.40342
Adenoma	0	0	0	0	1.40126	0
Chemotaxis of leukocytes	0	1.39922	0	0	0	0
Abnormal morphology of outer nuclear layer	0	1.39832	0	0	0	0
Differentiation of nervous tissue cell lines	0	0	0	0	0	1.39789
Quantity of myotube	1.39608	0	0	0	0	0
Migration of bone marrow derived plasmacytoid cells	1.39608	0	0	0	0	0
Quantity of Rosenthal fiber	1.39608	0	0	0	0	0
Co-localization of antigen presenting cells	1.39608	0	0	0	0	0
Opitz trigonocephaly-like syndrome	1.39608	0	0	0	0	0
Apoptosis of intraepithelial lymphocytes	1.39608	0	0	0	0	0
Acute leukemia	1.39608	0	0	0	0	0
Co-localization of T lymphocytes	1.39608	0	0	0	0	0
Fusion of dense-core vesicles	1.39608	0	0	0	0	0
Catabolism of coenzyme A	1.39608	0	0	0	0	0
Cell movement of endothelial cells	0	1.38611	0	0	0	0
Cardiac arrest	0	1.38479	0	0	0	0
Differentiation of fibroblast cell lines	0	1.38479	0	0	0	0
Heterotaxy or ciliopathy	0	1.38479	0	0	0	0
Adhesion of antigen presenting cells	0	1.38479	0	0	0	0
Leukemia	1.38432	0	0	0	0	0
Basal cell carcinoma	1.38432	0	0	0	0	0
Postoperative pain	0	1.37647	0	0	0	0
Cirrhosis of liver	0	0	0	0	1.37585	0
Atypical hyperplasia	0	0	0	0	0	1.37568
Apoptosis of mesothelioma cell lines	0	0	0	0	1.37367	0
Cell proliferation of mesothelioma cell lines	0	0	0	0	1.37367	0
Chronic stable angina	0	0	0	0	0	1.37091
Function of Th1 cells	0	0	0	0	0	1.37091
Diabetic nephropathy	0	1.36958	0	0	0	0
Degeneration of cells	0	1.36776	0	0	0	0
Fibrosis of blood vessel	0	0	0	0	1.36715	0
Insomnia	0	1.36694	0	0	0	0
Polycythemia	0	1.36694	0	0	0	0
Urinary tract cancer	1.36676	0	0	0	0	0
Phosphorylation of phosphoinositide	0	1.36445	0	0	0	0
Development of adipocytes	0	1.36445	0	0	0	0
Binding of peritoneal macrophages	0	1.36445	0	0	0	0
Colorectal adenoma	0	0	0	0	1.3639	0
Binding of RNA	0	0	0	0	0	1.35963
Dent disease	0	0	0	0	1.35569	0
Morphology of urinary system	0	1.34869	0	0	0	0
Binding of macrophages	0	1.34729	0	0	0	0
Chronic leukemia	0	0	0	0	1.34444	0
Migration of adenocarcinoma cell lines	0	0	0	0	0	1.34279
Presence of antigen presenting cells	1.34105	0	0	0	0	0
Translocation of phosphatidylserine	1.34105	0	0	0	0	0
Uterine serous papillary cancer	1.34105	0	0	0	0	0
Chronic lymphocytic leukemia	0	0	0	0	1.33968	0
Development of erythroid cell lines	0	0	0	0	1.33968	0
Acute kidney injury	0	1.32952	0	0	0	0
Contact hypersensitivity	0	1.31564	0	0	0	0
Thyroid adenoma	0	1.31564	0	0	0	0
Late-onset encephalopathy	0	1.31564	0	0	0	0
Inflammation of stomach	0	1.31564	0	0	0	0
Cell proliferation of brain cancer cell lines	0	0	0	0	0	1.31525
Invasion of breast cancer cell lines	0	0	0	0	0	1.31371
Arrest in G1 phase of colorectal cancer cell lines	0	0	0	0	0	1.3119
Proliferation of skin cancer cell lines	0	0	0	0	0	1.30863
Differentiation of muscle cell lines	0	0	0	0	1.30584	0
Function of synapse	0	1.30409	0	0	0	0
Apoptosis of smooth muscle cell lines	0	1.30409	0	0	0	0
Retinopathy of prematurity	0	1.30409	0	0	0	0
Stomatitis	0	1.30409	0	0	0	0
Formation of podosomes	0	0	0	0	1.3001	0
Generation of myeloid progenitor cells	0	0	0	0	1.3001	0
Hematopoiesis of phagocytes	0	0	0	0	1.29623	0
Abnormal morphology of inner medulla	0	1.29598	0	0	0	0
Hyperplasia of tumor	0	1.29598	0	0	0	0
Complex regional pain syndrome type I	0	1.29598	0	0	0	0
Phosphorylation of phosphatidylinositol 4-phosphate	0	1.29598	0	0	0	0
Intraoperative abnormal miosis	0	1.29598	0	0	0	0
Stable disease stage chronic angina pectoris	0	1.29598	0	0	0	0
Growth Failure	0	1.29598	0	0	0	0
Acute postoperative eye pain	0	1.29598	0	0	0	0
Hyperplasia of tumor cell lines	0	1.29598	0	0	0	0
Growth of thyroid gland tumor	0	1.29598	0	0	0	0
Inhibition of mononuclear leukocytes	0	1.29598	0	0	0	0
Apoptosis of retinal cone cells	0	1.29598	0	0	0	0
Clonogenicity of cancer cells	0	1.29598	0	0	0	0
Carotid artery stenosis	0	1.29598	0	0	0	0
Refractory multiple myeloma	0	1.29598	0	0	0	0
Ureteral calculus	0	1.29598	0	0	0	0
Adhesion of macrophages	0	1.29598	0	0	0	0
Hypertrophy of heart	0	0	0	0	0	1.29284
Plasma cell myeloma	0	0	0	0	0	1.29284
Differentiation of CD34+ cells	0	0	0	0	1.29184	0
Recruitment of neutrophils	0	1.28767	0	0	0	0
Killing of lymphatic system cells	0	1.28533	0	0	0	0
Bipolar depression	0	1.28533	0	0	0	0
Apoptosis of rhabdomyosarcoma cell lines	0	0	0	0	1.28393	0
Abnormal morphology of germ cells	0	1.2816	0	0	0	0
Cell movement of mononuclear leukocytes	0	1.2816	0	0	0	0
Stenosis of artery	0	1.27827	0	0	0	0
Depolymerization of filaments	0	1.27706	0	0	0	0
End-stage chronic kidney disease	0	1.27706	0	0	0	0
Severe acute renal failure	0	1.27706	0	0	0	0
Degradation of connective tissue	0	1.27706	0	0	0	0
Cell death of fibroblast cell lines	0	1.27706	0	0	0	0
End-stage renal failure	0	1.27706	0	0	0	0
Apoptosis of liver cell lines	0	1.27706	0	0	0	0
Quantity of lung tumor	0	1.27706	0	0	0	0
Accumulation of eosinophils	0	1.27706	0	0	0	0
Diffuse lymphoma	0	1.27706	0	0	0	0
Laryngismus	0	1.27706	0	0	0	0
B-cell lymphoma	0	0	0	0	1.27344	0
Release of prostaglandin E2	0	0	0	0	0	1.2692
Cell movement of breast cancer cell lines	0	0	0	0	0	1.26877
Major depression	0	1.26666	0	0	0	0
Growth of malignant tumor	0	1.26666	0	0	0	0
Respiratory distress	0	1.2657	0	0	0	0
Esophageal squamous cell carcinoma	0	0	0	0	1.25959	0
Neoplasia of cancer cells	0	1.24993	0	0	0	0
Obstruction of airway	0	1.24993	0	0	0	0
Otitis media	0	1.24993	0	0	0	0
Ischemic stroke	0	1.24993	0	0	0	0
Size of lymphatic system cells	1.24924	0	0	0	0	0
Acute depressive disorder	0	1.24766	0	0	0	0
Cell death of carcinoma cell lines	0	0	0	0	0	1.24725
Apoptosis of endothelial cell lines	0	0	0	0	0	1.24618
Morphology of filaments	0	1.24405	0	0	0	0
Facioscapulohumeral muscular dystrophy	0	0	0	0	0	1.24228
Self-renewal of hematopoietic progenitor cells	0	0	0	0	1.24181	0
Chronic inflammatory arthropathy	0	1.23501	0	0	0	0
Ductal breast carcinoma	0	1.23329	0	0	0	0
Structural renal abnormality	0	1.23329	0	0	0	0
Abnormal morphology of abdomen	0	1.23267	0	0	0	0
Hemodynamic instability	0	1.23267	0	0	0	0
Quantity of adenocarcinoma	0	1.23267	0	0	0	0
Muscle spasm	0	1.23267	0	0	0	0
Wheeze	0	1.23267	0	0	0	0
Rhinorrhea	0	1.23267	0	0	0	0
Abnormal morphology of retinal cone cells	0	1.23267	0	0	0	0
Diffuse small-cell lymphoma	0	1.232	0	0	0	0
Disassembly of filaments	0	1.232	0	0	0	0
Psychosis	0	1.232	0	0	0	0
Morphology of vasculature	0	1.23167	0	0	0	0
Myocardial infarction	0	1.23061	0	0	0	0
Familial mental retardation	0	1.23061	0	0	0	0
Patterning of embryonic tissue	0	1.23061	0	0	0	0
Lymphatic system tumor	0	1.23061	0	0	0	0
Liver carcinoma	1.23027	0	0	0	0	0
Recurrent prostate cancer	0	0	0	0	1.22967	0
Ovarian adenocarcinoma	0	1.22849	0	0	0	0
Renal impairment	0	1.22662	0	0	0	0
Pelvic serous carcinoma	0	1.22575	0	0	0	0
Female genital tract serous carcinoma	0	1.22575	0	0	0	0
Flu	0	1.22575	0	0	0	0
Migration of endothelial cells	0	1.22575	0	0	0	0
Fibromyalgia	0	1.22575	0	0	0	0
Diarrhea	0	1.22575	0	0	0	0
Ewing sarcoma in bone	0	1.22575	0	0	0	0
Advanced extracranial solid tumor	0	0	0	0	1.22554	0
Hemothorax	0	1.21945	0	0	0	0
Diabetic atherosclerosis	0	1.21945	0	0	0	0
Area of epithelial tissue	0	1.21945	0	0	0	0
Healing of corneal epithelial tissue	0	1.21945	0	0	0	0
Morphogenesis of endoderm	0	1.21945	0	0	0	0
Postoperative ileus	0	1.21945	0	0	0	0
Ciliopathy	0	1.21945	0	0	0	0
Recurrent mania	0	1.21945	0	0	0	0
Pectus excavatum	0	1.21945	0	0	0	0
Infertility	0	1.21945	0	0	0	0
Exocytosis by beta islet cells	0	1.21945	0	0	0	0
Stress incontinence	0	1.21945	0	0	0	0
Advanced hematologic cancer	0	1.21945	0	0	0	0
Hurthle cell adenoma	0	1.21945	0	0	0	0
Synthesis of glycosaminoglycan	0	1.21945	0	0	0	0
Cell movement of lymphocytes	0	1.21945	0	0	0	0
Accumulation of follicular B lymphocytes	0	1.21945	0	0	0	0
Advanced-stage typical follicular lymphoma	0	1.21945	0	0	0	0
Formation of filaments	0	1.21945	0	0	0	0
Quantity of lung carcinoma	0	1.21945	0	0	0	0
Itchy watery eye	0	1.21945	0	0	0	0
Length of rod outer segments	0	1.21945	0	0	0	0
Quantity of vesicles	0	1.21945	0	0	0	0
Abnormal morphology of renal tubule	0	1.21945	0	0	0	0
Familial periventricular nodular heterotopia	0	1.21945	0	0	0	0
Adverse cardiovascular event	0	1.21945	0	0	0	0
Entrance of human herpesvirus 1	0	1.21945	0	0	0	0
Adhesion of peritoneal macrophages	0	1.21945	0	0	0	0
Functional gastrointestinal disorder	0	1.21945	0	0	0	0
Breakthrough nausea and vomiting	0	1.21945	0	0	0	0
Postprandial hyperglycemia	0	1.21945	0	0	0	0
Ocular motility disorder	0	1.21945	0	0	0	0
Eosinophilia of esophagus	0	0	0	0	0	1.21816
Apoptosis of colorectal cancer cell lines	0	0	0	0	1.20243	0
Proliferation of leukemia cell lines	0	0	0	0	1.20243	0
Response of connective tissue cells	0	0	0	0	1.20062	0
Chemokinesis of T lymphocytes	1.19625	0	0	0	0	0
Advanced colorectal tumor	0	0	0	0	1.19124	0
Catabolism of lipid	1.18912	0	0	0	0	0
Cell viability of cardiomyocytes	0	0	0	0	1.18895	0
Proliferation of epithelial cell lines	0	0	0	0	1.17305	0
Inclusion body myositis	0	0	0	0	1.17161	0
Apoptosis of stomach cancer cell lines	0	0	0	0	0	1.17008
Uterine serous carcinoma	1.16098	0	0	0	0	0
Differentiation of myeloid progenitor cells	0	0	0	0	1.15941	0
Invasion of hepatoma cell lines	0	0	0	0	0	1.15798
Branching of blood vessel	0	0	0	0	1.15768	0
Neuropathic pain	0	0	0	0	1.15192	0
Differentiation of mesenchymal stem cells	0	0	0	0	0	1.14817
Replication of Hepatitis C virus	0	0	0	0	0	1.14817
Size of cardiomyocytes	0	0	0	0	0	1.14653
Primary central nervous system lymphoma	1.14138	0	0	0	0	0
Migration of ovarian cancer cell lines	0	0	0	0	0	1.14057
Neoplasia of colorectal cancer cell lines	0	0	0	0	0	1.13811
Ischemic cardiomyopathy	0	0	0	0	0	1.13509
Proliferation of bone marrow cell lines	0	0	0	0	0	1.13509
Proliferation of lung cell lines	0	0	0	0	0	1.13509
Migration of bladder cancer cell lines	0	0	0	0	1.13134	0
Secondary neoplasm of digestive system	0	0	0	0	1.1295	0
Telomere capping	1.1258	0	0	0	0	0
Mobility of cells	1.1258	0	0	0	0	0
Arrest in G1 phase	0	0	0	0	1.12532	0
Differentiation of erythroid cells	0	0	0	0	1.12386	0
Advanced malignant gastrointestinal neoplasm	0	0	0	0	1.12386	0
Proliferation of eye cell lines	0	0	0	0	1.12386	0
Differentiation of adipoblasts	0	0	0	0	1.12006	0
Progressive central nervous system tumor	1.10818	0	0	0	0	0
Meiosis I of germ cells	1.09723	0	0	0	0	0
Clonogenicity of tumor cell lines	1.09723	0	0	0	0	0
Neuronal migration disorder	0	0	0	0	1.09529	0
Size of bone cancer cell lines	1.09273	0	0	0	0	0
Size of sarcoma cell lines	1.09273	0	0	0	0	0
Size of blood cells	1.09178	0	0	0	0	0
Pediatric neoplasm	1.08408	0	0	0	0	0
Hepatobiliary carcinoma	1.07283	0	0	0	0	0
Pseudo-hurler polydystrophy	1.06264	0	0	0	0	0
Grade 1 progressive islet cell tumor	1.06264	0	0	0	0	0
Lack of sperm head	1.06264	0	0	0	0	0
Grade 2 pancreatic neuroendocrine tumor	1.06264	0	0	0	0	0
Grade 1 unresectable islet cell tumor	1.06264	0	0	0	0	0
Grade 1 advanced islet cell tumor	1.06264	0	0	0	0	0
Lymphoproliferation of lymphocytes	1.06264	0	0	0	0	0
Degradation of omega-carboxyacyl-coenzyme A	1.06264	0	0	0	0	0
Focal cortical dysplasia of Taylor type IIB	1.06264	0	0	0	0	0
Fetal skeletal dysplasia	1.06264	0	0	0	0	0
Migration of embryonic stem cell-derived dendritic cells	1.06264	0	0	0	0	0
Nonsyndromic deafness (DFNA9)	1.06264	0	0	0	0	0
Hemoglobinemia	1.06264	0	0	0	0	0
Movement of phosphatidylserine	1.06264	0	0	0	0	0
Blastoma	1.05087	0	0	0	0	0
Inflammation of joint	1.04853	0	0	0	0	0
Metabolism of protein	1.03936	0	0	0	0	0
Coordination	1.02846	0	0	0	0	0
Size of bone marrow cells	1.01809	0	0	0	0	0
Familial arthropathy	1.00208	0	0	0	0	0
Rheumatoid arthritis	0.997679	0	0	0	0	0
Docking of vesicles	0.972156	0	0	0	0	0
Neurofibroma	0.949008	0	0	0	0	0
Metabolism of membrane lipid derivative	0.946733	0	0	0	0	0
Formation of nucleosomes	0.893571	0	0	0	0	0
Formation of amyloid fibrils	0.887625	0	0	0	0	0
Attraction of thymocytes	0.881479	0	0	0	0	0
Symptomatic stage metastatic anal cancer	0.881479	0	0	0	0	0
Abnormal morphology of beta islet cells	0.881479	0	0	0	0	0
Stage II squamous cell carcinoma of nasopharynx	0.881479	0	0	0	0	0
Development of neuroectoderm	0.881479	0	0	0	0	0
Schistocytosis	0.881479	0	0	0	0	0
Development of ectoderm	0.881479	0	0	0	0	0
Progressive carcinoid tumor	0.881479	0	0	0	0	0
Stage II undifferentiated nasopharyngeal carcinoma	0.881479	0	0	0	0	0
Catabolism of terpenoid	0.881479	0	0	0	0	0
Stage IV squamous cell carcinoma of nasopharynx	0.881479	0	0	0	0	0
Binding of adenocarcinoma cell lines	0.881479	0	0	0	0	0
Quantity of mineral	0.881479	0	0	0	0	0
Symptomatic stage recurrent anal cancer	0.881479	0	0	0	0	0
Stage I squamous cell carcinoma of nasopharynx	0.881479	0	0	0	0	0
Stage IIIB colon cancer	0.881479	0	0	0	0	0
Glioblastoma	0.881479	0	0	0	0	0
Inoperable anal cancer	0.881479	0	0	0	0	0
Stage III squamous cell carcinoma of nasopharynx	0.881479	0	0	0	0	0
Production of follicular B lymphocytes	0.881479	0	0	0	0	0
Childhood malignant hematological system tumor	0.881479	0	0	0	0	0
Stage II-III basal-like breast cancer	0.881479	0	0	0	0	0
Migration of dendritic cell lines	0.881479	0	0	0	0	0
Atherosclerosis of aorta wall	0.881479	0	0	0	0	0
Stage III undifferentiated nasopharyngeal carcinoma	0.881479	0	0	0	0	0
Familial juvenile gout	0.881479	0	0	0	0	0
Advanced stage metastatic colorectal cancer	0.881479	0	0	0	0	0
Abnormal morphology of strial basal cells	0.881479	0	0	0	0	0
TNM stage N0-2c oropharyngeal squamous-cell carcinoma	0.881479	0	0	0	0	0
Autosomal dominant medullary cystic kidney disease	0.881479	0	0	0	0	0
Stage IV undifferentiated nasopharyngeal carcinoma	0.881479	0	0	0	0	0
Systemic autoimmune syndrome	0.881479	0	0	0	0	0
Quantity of apoptotic pneumocytes	0.881479	0	0	0	0	0
Stage II-III invasive non-metastatic breast cancer	0.881479	0	0	0	0	0
Premature chromatid separation trait	0.881479	0	0	0	0	0
Stage I undifferentiated nasopharyngeal carcinoma	0.881479	0	0	0	0	0
Targeting of protein	0.878372	0	0	0	0	0
Quantity of alkaline phosphatase in blood	0.878372	0	0	0	0	0
Arrest in interphase of prostate cancer cell lines	0.856071	0	0	0	0	0
Morphology of myeloid cells	0.845745	0	0	0	0	0
Catabolism of purine nucleotide	0.845745	0	0	0	0	0
Catabolism of nucleotide	0.845745	0	0	0	0	0
Quantity of CD4+ T-lymphocytes	0.829578	0	0	0	0	0
Oxidative stress response of cells	0.824539	0	0	0	0	0
Clear-cell adenocarcinoma	0.824539	0	0	0	0	0
Influx of macrophages	0.824539	0	0	0	0	0
Megaloblastic anemia	0.824539	0	0	0	0	0
Chronic psoriasis	0.823687	0	0	0	0	0
Papilloma	0.823687	0	0	0	0	0
Formation of stress granule	0.82308	0	0	0	0	0
Renal clear cell adenocarcinoma	0.819945	0	0	0	0	0
Quantity of connective tissue	0.818397	0	0	0	0	0
Benign papilloma	0.791168	0	0	0	0	0
Morphology of bone marrow cells	0.788487	0	0	0	0	0
Sensory neuropathy	0.776382	0	0	0	0	0
Locally advanced CD274 positive esophageal adenocarcinoma	0.771958	0	0	0	0	0
Hemimegalencephaly	0.771958	0	0	0	0	0
Growth of raphespinal axon	0.771958	0	0	0	0	0
Quantity of TREG cells	0.771958	0	0	0	0	0
Adult onset myopathy	0.771958	0	0	0	0	0
TNM stage T1-4N1-3M0 head and neck squamous cell cancer	0.771958	0	0	0	0	0
Locally advanced HER2 negative MET positive gastroesophageal junction adenocarcinoma	0.771958	0	0	0	0	0
Progressive hearing impairment	0.771958	0	0	0	0	0
Conversion of L-ornithine	0.771958	0	0	0	0	0
Recurrent anaplastic astrocytoma	0.771958	0	0	0	0	0
Non-Herlitz type junctional epidermolysis bullosa	0.771958	0	0	0	0	0
Growth of corticospinal axon	0.771958	0	0	0	0	0
Prepulse inhibition	0.771958	0	0	0	0	0
Acute lymphoblastic leukemia	0.771958	0	0	0	0	0
Upper thoracic esophageal carcinoma	0.771958	0	0	0	0	0
Chemotaxis of CD4+ T-lymphocytes	0.771958	0	0	0	0	0
Renal tumor	0.771958	0	0	0	0	0
Mineralization of muscle cell lines	0.771958	0	0	0	0	0
Unresectable CD274 positive esophageal adenocarcinoma	0.771958	0	0	0	0	0
Locally advanced HER2 negative CD274 positive gastroesophageal junction adenocarcinoma	0.771958	0	0	0	0	0
Metastatic estrogen receptor positive HER2 negative progesterone receptor positive breast adenocarcinoma	0.771958	0	0	0	0	0
Metastatic HER2 negative CD274 positive gastric adenocarcinoma	0.771958	0	0	0	0	0
Chemokinesis of CD4+ T-lymphocytes	0.771958	0	0	0	0	0
Migration of plasmacytoid dendritic cells	0.771958	0	0	0	0	0
Gastroesophageal adenocarcinoma	0.771958	0	0	0	0	0
Renal cancer	0.771958	0	0	0	0	0
Meiosis I of oocytes	0.771958	0	0	0	0	0
Metastatic Siewert type I gastroesophageal junction adenocarcinoma	0.771958	0	0	0	0	0
Locally advanced HER2 negative MET positive gastroesophageal junction carcinoma	0.771958	0	0	0	0	0
Recurrent estrogen receptor positive HER2 negative progesterone receptor positive breast adenocarcinoma	0.771958	0	0	0	0	0
Morphology of blood cells	0.764298	0	0	0	0	0
Quantity of neutrophils	0.746347	0	0	0	0	0
Leukodystrophy	0.746347	0	0	0	0	0
Plexiform neurofibroma	0.746347	0	0	0	0	0
Metabolism of glycerophospholipid	0.746347	0	0	0	0	0
Expansion of innate lymphoid cells	0.746347	0	0	0	0	0
Iron deficiency	0.746347	0	0	0	0	0
Actinic keratosis	0.746347	0	0	0	0	0
Nerve sheath tumor	0.713556	0	0	0	0	0
Gastric adenocarcinoma	0.709524	0	0	0	0	0
Chronic skin disorder	0.709524	0	0	0	0	0
Abnormal morphology of astrocytes	0.7065	0	0	0	0	0
Adhesion of nuclear matrix	0.7065	0	0	0	0	0
Cell movement of CD4+ T-lymphocytes	0.701557	0	0	0	0	0
Polarization of T lymphocytes	0.701557	0	0	0	0	0
Activation of mitochondria	0.701557	0	0	0	0	0
TNM stage T2 oropharyngeal squamous-cell carcinoma	0.701557	0	0	0	0	0
Cell survival	0.701557	0	0	0	0	0
Repair of DNA	0.701557	0	0	0	0	0
Active stage relapsed acute myeloid leukemia	0.701557	0	0	0	0	0
Stage IIIB locally advanced lung adenocarcinoma	0.701557	0	0	0	0	0
Binding of tumor cell lines	0.701557	0	0	0	0	0
Open angle glaucoma type 1	0.701557	0	0	0	0	0
Abnormal brain myelination	0.701557	0	0	0	0	0
Abnormal morphology of pancreas	0.701557	0	0	0	0	0
Stage III ALK fusion negative EGFR mutation negative non-small cell lung carcinoma	0.701557	0	0	0	0	0
Hereditary polyneuropathy	0.701557	0	0	0	0	0
Stage IV EGFR sensitizing mutation positive lung adenocarcinoma	0.701557	0	0	0	0	0
Locally advanced BRCA1 mutation positive pancreatic adenocarcinoma	0.701557	0	0	0	0	0
CDKN2A positive oropharyngeal squamous cell carcinoma	0.701557	0	0	0	0	0
Adhesion of bone marrow stromal cells	0.701557	0	0	0	0	0
Unresectable small-cell carcinoma	0.701557	0	0	0	0	0
Growth of yeast	0.701557	0	0	0	0	0
Recurrent chordoma	0.701557	0	0	0	0	0
Locally advanced BRCA2 mutation positive pancreatic adenocarcinoma	0.701557	0	0	0	0	0
Morphology of gallbladder	0.701557	0	0	0	0	0
Metastatic adenocarcinoma of ampulla of vater	0.701557	0	0	0	0	0
Migration of peripheral blood natural killer cells	0.701557	0	0	0	0	0
Sporadic parathyroid adenoma	0.701557	0	0	0	0	0
Size of megakaryocytes	0.701557	0	0	0	0	0
Release of heavy metal	0.701557	0	0	0	0	0
Metastatic estrogen receptor positive HER2 negative postmenopausal breast adenocarcinoma	0.701557	0	0	0	0	0
Size of tumor cell lines	0.701557	0	0	0	0	0
Classical Hodgkin lymphoma	0.701557	0	0	0	0	0
Arrest in G1/S phase transition of tumor cell lines	0.701557	0	0	0	0	0
Progression of glioma	0.701557	0	0	0	0	0
Sarcomatoid malignant pleural mesothelioma	0.701557	0	0	0	0	0
Autophagy of kidney cells	0.701557	0	0	0	0	0
Abnormal morphology of blastocyst	0.701557	0	0	0	0	0
Oxidation of cholesterol	0.701557	0	0	0	0	0
Damage of dopaminergic neurons	0.701557	0	0	0	0	0
Jejunum adenocarcinoma	0.701557	0	0	0	0	0
Injury of axons	0.701557	0	0	0	0	0
Metastatic poorly differentiated neuroendocrine carcinoma	0.701557	0	0	0	0	0
Mitosis of embryonic cell lines	0.701557	0	0	0	0	0
Familial focal epilepsy with variable foci	0.701557	0	0	0	0	0
Fasciculation of axons	0.701557	0	0	0	0	0
Benign lesion	0.701557	0	0	0	0	0
Myeloid neoplasm	0.701557	0	0	0	0	0
Chemotaxis by myeloid dendritic cells	0.701557	0	0	0	0	0
Dark adaptation of mice	0.701557	0	0	0	0	0
Effector phase of T lymphocytes	0.701557	0	0	0	0	0
Mixed sensory-motor polyneuropathy	0.701557	0	0	0	0	0
Relapsed refractory acute myeloid leukemia	0.701557	0	0	0	0	0
TNM stage T3 oropharyngeal squamous-cell carcinoma	0.701557	0	0	0	0	0
Benign Tumors	0.701557	0	0	0	0	0
Proliferation of crypt cells	0.701557	0	0	0	0	0
Abnormal morphology of stria vascularis of cochlea	0.701557	0	0	0	0	0
Neoplasia of sarcoma cell lines	0.701557	0	0	0	0	0
EGFR exon 19 deletion positive EGFR T790M mutation positive non-squamous non-small cell lung cancer	0.701557	0	0	0	0	0
Autosomal recessive spastic ataxia	0.701557	0	0	0	0	0
HER2 negative MET positive gastric adenocarcinoma	0.701557	0	0	0	0	0
Apoptosis of erythroblasts	0.701557	0	0	0	0	0
Binding of phosphatidylinositol 4,5-diphosphate	0.701557	0	0	0	0	0
Recruitment of antigen presenting cells	0.701557	0	0	0	0	0
Abnormal morphology of digestive system	0.701557	0	0	0	0	0
Polarization of Th17 cells	0.701557	0	0	0	0	0
Hemoglobinuria	0.701557	0	0	0	0	0
Development of intraepithelial lymphocytes	0.701557	0	0	0	0	0
Function of intestine	0.701557	0	0	0	0	0
Upper airway cancer	0.701557	0	0	0	0	0
Arrest in development of embryo	0.701557	0	0	0	0	0
Composition of lipid	0.701557	0	0	0	0	0
Lymphocytic leukemia	0.701557	0	0	0	0	0
Chemotaxis of CD8+ T lymphocyte	0.701557	0	0	0	0	0
Abnormal morphology of Ammons horn	0.701557	0	0	0	0	0
Failure to thrive	0.701557	0	0	0	0	0
Cell death of myocardium	0.701557	0	0	0	0	0
Abdominal neuroendocrine tumor	0.701557	0	0	0	0	0
Anterograde axonal transport	0.701557	0	0	0	0	0
Morphology of digestive system	0.701557	0	0	0	0	0
Stage IV mixed cell non-small cell lung carcinoma	0.701557	0	0	0	0	0
Charcot-Marie-Tooth disease dominant intermediate	0.701557	0	0	0	0	0
Metastatic gallbladder adenocarcinoma	0.701557	0	0	0	0	0
Quantity of Th17 cells	0.701557	0	0	0	0	0
Lipidosis	0.701557	0	0	0	0	0
Activation of complement factor	0.701557	0	0	0	0	0
Metabolism of L-aspartic acid	0.701557	0	0	0	0	0
Size of myeloid cells	0.701557	0	0	0	0	0
Serous adenocarcinoma in ovary	0.701557	0	0	0	0	0
Mixed urothelial bladder carcinoma	0.701557	0	0	0	0	0
Resectable biliary tract cancer	0.701557	0	0	0	0	0
TNM stage T1 oropharyngeal squamous-cell carcinoma	0.701557	0	0	0	0	0
Malignant neoplasm of aerodigestive tract	0.701557	0	0	0	0	0
Quantity of blood	0.701557	0	0	0	0	0
Quantity of 20-hydroxyeicosatetraenoic acid	0.701557	0	0	0	0	0
Morphology of leukocytes	0.701557	0	0	0	0	0
Progressive EGFR exon 21 L858R activating mutation positive non-small cell lung cancer	0.701557	0	0	0	0	0
Morphology of myelin sheath	0.701557	0	0	0	0	0
Cell death of macrophage cancer cell lines	0.701557	0	0	0	0	0
Klatskin tumor	0.701557	0	0	0	0	0
Abnormal morphology of alveolar macrophages	0.701557	0	0	0	0	0
Morphology of hepatocytes	0.701557	0	0	0	0	0
EGFR exon 19 insertion positive adenocarcinoma of lung	0.701557	0	0	0	0	0
Metastatic CD274 negative head and neck squamous cell carcinoma	0.701557	0	0	0	0	0
Size of inferior colliculus	0.701557	0	0	0	0	0
End-systolic volume of heart	0.701557	0	0	0	0	0
EGFR S768I mutation positive non-small cell lung carcioma	0.701557	0	0	0	0	0
Quantity of peripheral blood leukocytes	0.701557	0	0	0	0	0
Sporadic age-related sensorineural hearing loss	0.701557	0	0	0	0	0
Active stage refractory acute myeloid leukemia	0.701557	0	0	0	0	0
Homing of memory T lymphocytes	0.701557	0	0	0	0	0
Kidney carcinoma	0.701557	0	0	0	0	0
Polyneuropathy	0.701557	0	0	0	0	0
Endoplasmic reticulum stress response of hepatoma cell lines	0.701557	0	0	0	0	0
Stage IIIB EGFR activating mutation positive adenocarcinoma of the lung	0.701557	0	0	0	0	0
Proliferation of CD3 positive T-lymphocytes	0.701557	0	0	0	0	0
Size of leukocytes	0.701557	0	0	0	0	0
Glucose tolerance	0.701557	0	0	0	0	0
Apoptosis of memory T lymphocytes	0.701557	0	0	0	0	0
Lymph node-positive breast cancer	0.701557	0	0	0	0	0
Demyelination of nerves	0.701557	0	0	0	0	0
Oxidation of lipid	0.701557	0	0	0	0	0
Nonmetastatic biliary tract cancer	0.701557	0	0	0	0	0
EGFR L858R mutation positive EGFR T790M mutation positive non-squamous non-small cell lung cancer	0.701557	0	0	0	0	0
Progressive recurrent malignant astrocytoma	0.701557	0	0	0	0	0
Renal cell carcinoma	0.701557	0	0	0	0	0
Malignant neoplasm of heart, mediastinum and pleura	0.701557	0	0	0	0	0
Locally advanced PALB2 mutation positive pancreatic adenocarcinoma	0.701557	0	0	0	0	0
Priming of synaptic vesicles	0.701557	0	0	0	0	0
Apoptosis of macrophage cancer cell lines	0.701557	0	0	0	0	0
Quantity of granulocytes	0.701557	0	0	0	0	0
Chemotaxis of naive T lymphocytes	0.701557	0	0	0	0	0
Lifespan of organism	0.701557	0	0	0	0	0
Hirsutism	0.701557	0	0	0	0	0
WHO grade II glioma	0.701557	0	0	0	0	0
Parturition	0.701557	0	0	0	0	0
Formation of bladder tumor	0.701557	0	0	0	0	0
Cleavage of sphingolipid	0.701557	0	0	0	0	0
Binding of blood platelets	0.701557	0	0	0	0	0
Natural killer cell lymphoma	0.701557	0	0	0	0	0
Hereditary sensory neuropathy	0.701557	0	0	0	0	0
Lymphatic node solid neoplasm	0.701557	0	0	0	0	0
Pediatric leukemia	0.701557	0	0	0	0	0
Abnormal morphology of Schwann cells	0.701557	0	0	0	0	0
Malignant squamous-cell carcinoma	0.701557	0	0	0	0	0
Metastatic CD274 positive head and neck squamous cell carcinoma	0.701557	0	0	0	0	0
Advanced EGFR exon 19 insertion positive adenocarcinoma of lung	0.701557	0	0	0	0	0
Metabolism of succinyl-coenzyme A	0.701557	0	0	0	0	0
Abnormal morphology of islet cells	0.701557	0	0	0	0	0
