# Supplementary material for: Deregulated mRNA and microRNA Expression Patterns in the Prefrontal Cortex of the BTBR Mouse Model of Autism
Source: Mol Neurobiol. 2025 Apr 14;62(8):10614–34. doi: 10.1007/s12035-025-04900-x (PMC12289737; doi:10.1007/s12035-025-04900-x)
Supplement: Supplementary file 14 — (XLSX 29.5 KB) [file 12035_2025_4900_MOESM14_ESM.xlsx]

## Sheet: DEGs-miRNA interactions (IPA)
DEGs_DW_miRNA_UP
Gene symbol	miRNA	Relationship Type
AR	let-7b	expression
BCL6	miR-361	protein-DNA interactions
BMI1	let-7b	expression
CCNE1	miR-34b-3p	expression
CEBPB	miR-143	protein-DNA interactions
E2F1	let-7b	expression
E2F1	miR-143	expression
E2F1	let-7b	protein-DNA interactions
E2F2	let-7b	expression
E2F3	let-7b	expression
E2F3	miR-143	expression
E2F3	let-7b	protein-DNA interactions
EZH2	let-7b	expression
FOXO3	miR-34b-3p	expression
HDAC3	miR-335	expression
HDAC3	miR-335	protein-DNA interactions
HNF4A	miR-335	expression
HNF4A	miR-34b-3p	expression
KDM2B	let-7b	protein-DNA interactions
KDM4A	miR-34b-3p	expression
KDM5B	let-7b	expression
KDM5B	let-7b	protein-DNA interactions
MEN1	let-7b	expression
MTDH	miR-340	expression
MYC	let-7b	expression
MYC	miR-34b-3p	expression
MYC	let-7b	protein-DNA interactions
MYC	miR-34b-3p	protein-DNA interactions
MYC	let-7b	transcription
MYOCD	miR-143	expression
NFKB1	let-7b	expression
NPM1	let-7b	expression
NR0B2	miR-337-5p	expression
NR3C1	miR-342-3p	expression
PPARA	let-7b	expression
PPARA	miR-143	expression
PPARA	miR-34b-3p	expression
PPARG	let-7b	expression
PPARG	let-7b	protein-DNA interactions
RBFOX2	miR-34b-3p	expression
RBPJ	miR-143	expression
RELA	miR-335	expression
RELB	miR-335	expression
RNA polymerase II	miR-34b-3p	protein-DNA interactions
RUNX1	let-7b	expression
RUNX1	let-7b	protein-DNA interactions
SMAD3	let-7b	protein-DNA interactions
SMARCA4	miR-143	expression
SMARCA4	miR-34b-3p	expression
SPI1	miR-342-3p	expression
SRF	miR-143	expression
SRF	miR-143	protein-DNA interactions
STAT1	let-7b	expression
STAT1	let-7b	protein-DNA interactions
TGS1	miR-34b-3p	expression
TP53	let-7b	expression
TP53	miR-143	expression
TP53	miR-34b-3p	expression
TP53	miR-362-3p	expression
TP53	miR-486	expression
TP53	let-7b	protein-DNA interactions
TP53	miR-34b-3p	protein-DNA interactions
TP63	let-7b	expression
TP63	let-7b	protein-DNA interactions
YAP1	let-7b	transcription
YY1	let-7b	expression
histone H3	let-7b	protein-DNA interactions
DEGs_DW_miRNA_DW
Gene symbol	miRNA	Relationship Type
FLI1	miR-93	expression
DEGs_UP_miRNA_DW
Gene symbol	miRNA	Relationship Type
BHLHE40	miR-93	expression
BHLHE40	miR-31	expression
BMI1	miR-31	expression
E2F1	miR-93	expression
E2F1	miR-93	protein-DNA interactions
E2F2	miR-93	expression
E2F3	miR-93	expression
E2F3	miR-93	protein-DNA interactions
EGR1	miR-148b-5p	expression
EGR1	miR-93	expression
EGR1	miR-148b-5p	protein-DNA interactions
EGR2	miR-93	expression
ELK1	miR-31	protein-DNA interactions
ESR1	miR-93	activation
HDAC3	miR-335	expression
HDAC3	miR-335	protein-DNA interactions
HNF4A	miR-148b-5p	expression
HNF4A	miR-31	expression
HNF4A	miR-335	expression
IRF2BP1	miR-31	expression
MTDH	miR-93	expression
MYB	miR-148b-5p	protein-DNA interactions
MYC	miR-93	expression
MYC	miR-93	protein-DNA interactions
PITX2	miR-93	expression
PKM	miR-148b-5p	expression
PPARA	miR-148b-5p	expression
PPARA	miR-93	expression
PPARG	miR-93	expression
PPARG	miR-338	protein-DNA interactions
RELA	miR-148b-5p	expression
RELA	miR-335	expression
RELB	miR-335	expression
REST	miR-148b-5p	protein-DNA interactions
REST	miR-93	protein-DNA interactions
RUNX2	miR-31	expression
STAT3	miR-93	expression
TBX21	miR-148b-5p	expression
TP53	miR-93	expression
TP53	miR-330-5p	expression
TP63	miR-665	expression
TWIST1	miR-148b-5p	expression
DEGs_UP_miRNA_UP
Gene symbol	miRNA	Relationship Type
NFKB1	let-7b	expression
Summary table
Relations
	DEGs DW	DEGs UP	X-squared = 80.042, df = 1, p-value < 2.2e-16
miRNA DW	1	37
miRNA UP	53	1
DEGs_DW_miRNA_UP (Shortest Path + 1)
Molecule(s) 1	Molecule(s) 2	Relationship Type
AR	ESR1	activation
AR	CDKN1A	expression
AR	CDKN1B	expression
AR	CTNNB1	expression
AR	ESR1	expression
AR	KLK3	expression
AR	KLK3	protein-DNA interactions
AR	CDKN1B	protein-protein interactions
AR	CTNNB1	protein-protein interactions
AR	ESR1	protein-protein interactions
AR	KLK3	transcription
ATF3	TP53	expression
ATF3	TP53	protein-protein interactions
ATM	TP53	activation
ATM	TP53	phosphorylation
ATM	TP53	protein-DNA interactions
ATM	TP53	protein-protein interactions
BAX	TP53	protein-protein interactions
BCL2L1	TP53	protein-protein interactions
BCL6	CDKN1A	protein-DNA interactions
BMI1	CDKN1A	expression
BMI1	CDKN1B	expression
BRCA1	TP53	expression
BRCA1	TP53	protein-protein interactions
CCNE1	CDK2	activation
CCNE1	CDK2	protein-protein interactions
CCNE1	CDKN1A	protein-protein interactions
CCNE1	CDKN1B	protein-protein interactions
CDK1	TP53	activation
CDK1	TP53	phosphorylation
CDK1	TP53	protein-protein interactions
CDK2	CCNE1	protein-protein interactions
CDKN1A	CCNE1	activation
CDKN1A	RELA	activation
CDKN1A	TP53	activation
CDKN1A	TP53	expression
CDKN1A	RELA	phosphorylation
CDKN1A	CCNE1	protein-protein interactions
CDKN1B	CCNE1	activation
CDKN1B	E2F1	activation
CDKN1B	AR	protein-protein interactions
CDKN1B	CCNE1	protein-protein interactions
CDKN2A	TP53	activation
CDKN2A	TP53	expression
CDKN2A	TP53	phosphorylation
CDKN2A	TP53	protein-protein interactions
CEBPB	CDKN1A	expression
CEBPB	CDKN1B	expression
CEBPB	PPARG	expression
CEBPB	PPARG	protein-DNA interactions
CEBPB	ESR1	protein-protein interactions
CEBPB	PPARG	transcription
CTNNB1	MYC	activation
CTNNB1	CCNE1	expression
CTNNB1	MYC	expression
CTNNB1	PPARG	expression
CTNNB1	RELB	expression
CTNNB1	SPI1	expression
CTNNB1	STAT1	expression
CTNNB1	TP53	expression
CTNNB1	YAP1	expression
CTNNB1	EZH2	inhibition
CTNNB1	MYC	protein-DNA interactions
CTNNB1	YAP1	protein-DNA interactions
CTNNB1	AR	protein-protein interactions
CTNNB1	EZH2	protein-protein interactions
CTNNB1	HNF4A	protein-protein interactions
CTNNB1	PPARG	protein-protein interactions
CTNNB1	YAP1	protein-protein interactions
E2F1	CDK4	expression
E2F1	CDKN1A	expression
E2F1	CDKN1B	expression
E2F1	CTNNB1	expression
E2F1	MYC	expression
E2F1	TP53	expression
E2F1	CDK4	protein-DNA interactions
E2F1	CDKN1A	protein-DNA interactions
E2F1	CDKN1B	protein-DNA interactions
E2F1	MYC	protein-DNA interactions
E2F1	RB1	protein-DNA interactions
E2F1	TP53	protein-DNA interactions
E2F1	RB1	protein-protein interactions
E2F1	TP53	protein-protein interactions
E2F3	CDKN1A	expression
E2F4	MYC	protein-DNA interactions
EP300	TP53	expression
EP300	TP53	modification
EP300	TP53	protein-protein interactions
ESR1	AR	expression
ESR1	CCNE1	expression
ESR1	CEBPB	expression
ESR1	MYC	expression
ESR1	NR0B2	expression
ESR1	PPARG	expression
ESR1	SMAD3	expression
ESR1	TP53	expression
ESR1	MYC	protein-DNA interactions
ESR1	TP53	protein-DNA interactions
ESR1	AR	protein-protein interactions
ESR1	CEBPB	protein-protein interactions
ESR1	NR0B2	protein-protein interactions
ESR1	TP53	protein-protein interactions
ESR1	TP53	transcription
EZH2	CDK4	expression
EZH2	CDKN1A	expression
EZH2	CDKN1B	expression
EZH2	CTNNB1	expression
EZH2	CDKN1A	protein-DNA interactions
EZH2	CDKN1B	protein-DNA interactions
EZH2	CTNNB1	protein-protein interactions
EZH2	ESR1	protein-protein interactions
FABP4	PPARG	activation
FAS	TP53	activation
FOXO3	CDKN1A	activation
FOXO3	ESR1	activation
FOXO3	CDKN1A	expression
FOXO3	CDKN1B	expression
FOXO3	RICTOR	expression
FOXO3	CDKN1B	protein-DNA interactions
FOXO3	ESR1	protein-DNA interactions
FOXO3	RICTOR	protein-DNA interactions
FOXO3	CTNNB1	protein-protein interactions
FOXO3	ESR1	protein-protein interactions
FOXO3	CDKN1A	transcription
GADD45A	TP53	activation
HDAC1	MYC	expression
HDAC1	TP53	expression
HDAC1	MYC	protein-DNA interactions
HDAC1	MYC	protein-protein interactions
HDAC1	TP53	protein-protein interactions
HDAC1	TP53	transcription
HDAC3	CDKN1A	expression
HDAC3	CDKN1A	protein-DNA interactions
HDAC3	CDKN1B	protein-DNA interactions
HIF1A	TP53	activation
HIF1A	TP53	protein-protein interactions
HNF4A	CDKN1A	expression
HNF4A	CTNNB1	expression
HNF4A	CDKN1A	protein-DNA interactions
HNF4A	CTNNB1	protein-protein interactions
IFNG	STAT1	activation
IFNG	STAT1	expression
IL1B	RELA	activation
IL6	NFKB1	activation
KDM2B	CTNNB1	protein-protein interactions
KDM4A	CDKN1A	expression
KDM5B	ESR1	expression
MAX	MYC	protein-DNA interactions
MAX	MYC	protein-protein interactions
MDM2	TP53	activation
MDM2	TP53	expression
MDM2	TP53	inhibition
MDM2	TP53	protein-protein interactions
MDM2	TP53	ubiquitination
MDM4	TP53	activation
MDM4	TP53	expression
MDM4	TP53	inhibition
MDM4	TP53	protein-protein interactions
MEN1	CDKN1A	expression
MEN1	CDKN1B	expression
MEN1	CTNNB1	expression
MEN1	CDKN1B	protein-DNA interactions
MTDH	CDKN1A	expression
MTDH	HMOX1	expression
MYC	TERT	activation
MYC	TP53	activation
MYC	CDK4	expression
MYC	CDK6	expression
MYC	CDKN1A	expression
MYC	CDKN1B	expression
MYC	CTNNB1	expression
MYC	ITGA6	expression
MYC	STAT3	expression
MYC	TERT	expression
MYC	TP53	expression
MYC	CDK4	protein-DNA interactions
MYC	CDKN1A	protein-DNA interactions
MYC	CDKN1B	protein-DNA interactions
MYC	E2F1	protein-DNA interactions
MYC	GCLC	protein-DNA interactions
MYC	TERT	protein-DNA interactions
MYC	HDAC1	protein-protein interactions
MYC	MAX	protein-protein interactions
MYC	CDKN1A	transcription
MYC	CDKN1B	transcription
MYC	CTNNB1	transcription
MYC	TERT	transcription
MYOCD	CDKN1A	expression
MYOCD	CDKN1A	protein-DNA interactions
MYOCD	CDKN1A	transcription
NFKB1	IL6	expression
NFKB1	RELA	expression
NFKB1	TNF	expression
NFKB1	HMOX1	protein-DNA interactions
NFKB1	IL6	protein-DNA interactions
NFKB1	TNF	protein-DNA interactions
NFKB1	CTNNB1	protein-protein interactions
NFKB1	REL	protein-protein interactions
NFKB1	RELA	protein-protein interactions
NFKB1	IL6	transcription
NFKB1	TNF	transcription
NFKBIA	RELA	activation
NFKBIA	RELA	protein-protein interactions
NPM1	CTNNB1	expression
NPM1	HMOX1	expression
NR0B2	ESR1	activation
NR0B2	ESR1	protein-protein interactions
NR3C1	CDKN1A	expression
NR3C1	CTNNB1	expression
NR3C1	NQO1	expression
NR3C1	RICTOR	expression
NR3C1	ESR1	protein-protein interactions
PPARA	CDK4	expression
PPARA	CDKN1A	expression
PPARA	PPARG	expression
PPARG	CDKN1A	expression
PPARG	CTNNB1	expression
PPARG	FABP4	expression
PPARG	HMOX1	expression
PPARG	PPARA	expression
PPARG	RELA	expression
PPARG	FABP4	protein-DNA interactions
PPARG	CTNNB1	protein-protein interactions
PPARG	RELA	protein-protein interactions
PPARG	FABP4	transcription
RB1	TP53	activation
RB1	CCNE1	expression
RB1	E2F1	expression
RB1	TP53	expression
RB1	CCNE1	protein-DNA interactions
RB1	E2F1	protein-DNA interactions
RB1	E2F1	protein-protein interactions
RB1	TP53	protein-protein interactions
RB1	CCNE1	transcription
RB1	E2F1	transcription
RBFOX2	ESR1	protein-protein interactions
RBPJ	CDKN1A	expression
RBPJ	CDKN1B	expression
RBPJ	CTNNB1	expression
RBPJ	CDKN1A	protein-DNA interactions
REL	NFKB1	expression
REL	RELA	expression
REL	NFKB1	protein-protein interactions
REL	RELA	protein-protein interactions
RELA	CDKN1A	expression
RELA	CXCL8	expression
RELA	HMOX1	expression
RELA	IL1B	expression
RELA	IL6	expression
RELA	NFKBIA	expression
RELA	PPARG	expression
RELA	TNF	expression
RELA	CXCL8	protein-DNA interactions
RELA	HMOX1	protein-DNA interactions
RELA	IL1B	protein-DNA interactions
RELA	IL6	protein-DNA interactions
RELA	NFKBIA	protein-DNA interactions
RELA	TNF	protein-DNA interactions
RELA	CDK4	protein-protein interactions
RELA	CTNNB1	protein-protein interactions
RELA	NFKB1	protein-protein interactions
RELA	NFKBIA	protein-protein interactions
RELA	PPARG	protein-protein interactions
RELA	REL	protein-protein interactions
RELA	CXCL8	transcription
RELA	IL6	transcription
RICTOR	STAT1	activation
RNA polymerase II	CDKN1A	protein-DNA interactions
RNA polymerase II	ESR1	protein-DNA interactions
RUNX1	CDKN1A	expression
RUNX1	CDKN1B	expression
RUNX1	CDKN1A	protein-DNA interactions
RUNX1	ESR1	protein-protein interactions
RUNX1	CDKN1A	transcription
SIRT1	TP53	activation
SIRT1	TP53	expression
SIRT1	TP53	modification
SIRT1	TP53	protein-protein interactions
SMAD3	CDK4	expression
SMAD3	CTNNB1	expression
SMAD3	ESR1	expression
SMAD3	CDKN1A	protein-DNA interactions
SMAD3	CTNNB1	protein-protein interactions
SMAD3	SMAD4	protein-protein interactions
SMAD4	SMAD3	expression
SMAD4	SMAD3	protein-protein interactions
SMARCA4	CDKN1A	expression
SMARCA4	CDKN1B	expression
SMARCA4	CDKN1A	protein-DNA interactions
SMARCA4	CDKN1B	protein-DNA interactions
SMARCA4	GCLC	protein-DNA interactions
SMARCA4	CTNNB1	protein-protein interactions
SMARCA4	CDKN1A	transcription
SMARCA4	CTNNB1	transcription
SP1	TP53	protein-DNA interactions
SP1	TP53	protein-RNA interactions
SP1	TP53	protein-protein interactions
SPI1	CDK4	expression
SPI1	CDKN1A	expression
SRF	CDKN1A	expression
SRF	CDK4	protein-DNA interactions
SRF	CDKN1A	protein-DNA interactions
STAT1	STAT3	activation
STAT1	CDKN1A	expression
STAT1	IFNG	expression
STAT1	IRF1	expression
STAT1	STAT3	expression
STAT1	CDKN1A	protein-DNA interactions
STAT1	IFNG	protein-DNA interactions
STAT1	IRF1	protein-DNA interactions
STAT1	ESR1	protein-protein interactions
STAT1	IRF1	protein-protein interactions
STAT1	STAT3	protein-protein interactions
STAT1	IRF1	transcription
STAT3	STAT1	activation
STAT3	MYC	expression
STAT3	STAT1	expression
STAT3	TP53	expression
STAT3	MYC	protein-DNA interactions
STAT3	STAT1	protein-protein interactions
STAT3	MYC	transcription
TGS1	CDK4	expression
TGS1	CDKN1B	expression
TNF	NFKB1	activation
TNF	RELA	activation
TNF	NFKB1	expression
TNF	RELA	expression
TP53	AKT	activation
TP53	BAX	activation
TP53	CDK1	activation
TP53	CDK2	activation
TP53	CDKN1A	activation
TP53	SOD2	activation
TP53	STAT3	activation
TP53	TP73	activation
TP53	ATF3	expression
TP53	BAX	expression
TP53	BCL2	expression
TP53	BCL2L1	expression
TP53	BIRC5	expression
TP53	BRCA1	expression
TP53	BTG2	expression
TP53	CCNB1	expression
TP53	CDK1	expression
TP53	CDK4	expression
TP53	CDKN1A	expression
TP53	CDKN1B	expression
TP53	CDKN2A	expression
TP53	CTNNB1	expression
TP53	E2F1	expression
TP53	ESR1	expression
TP53	FAS	expression
TP53	GADD45A	expression
TP53	GCLC	expression
TP53	GCLM	expression
TP53	GDF15	expression
TP53	GSTM5	expression
TP53	GSTP1	expression
TP53	HIF1A	expression
TP53	HMOX1	expression
TP53	IL1B	expression
TP53	IL6	expression
TP53	MDM2	expression
TP53	MDM4	expression
TP53	MMP2	expression
TP53	MYC	expression
TP53	PPARG	expression
TP53	PTEN	expression
TP53	Pmaip1	expression
TP53	RB1	expression
TP53	SIRT1	expression
TP53	SOD2	expression
TP53	STAT3	expression
TP53	TNF	expression
TP53	TNFRSF10A	expression
TP53	TP63	expression
TP53	TP73	expression
TP53	TP63	inhibition
TP53	TP73	inhibition
TP53	CDK1	phosphorylation
TP53	BAX	protein-DNA interactions
TP53	BCL2L1	protein-DNA interactions
TP53	BIRC5	protein-DNA interactions
TP53	CCNB1	protein-DNA interactions
TP53	CDK1	protein-DNA interactions
TP53	CDKN1A	protein-DNA interactions
TP53	CDKN2A	protein-DNA interactions
TP53	CTNNB1	protein-DNA interactions
TP53	FAS	protein-DNA interactions
TP53	GDF15	protein-DNA interactions
TP53	HIF1A	protein-DNA interactions
TP53	HMOX1	protein-DNA interactions
TP53	IL6	protein-DNA interactions
TP53	MDM2	protein-DNA interactions
TP53	MDM4	protein-DNA interactions
TP53	MMP2	protein-DNA interactions
TP53	MYC	protein-DNA interactions
TP53	PTEN	protein-DNA interactions
TP53	Pmaip1	protein-DNA interactions
TP53	RB1	protein-DNA interactions
TP53	TNFRSF10A	protein-DNA interactions
TP53	TP73	protein-DNA interactions
TP53	SP1	protein-RNA interactions
TP53	ATF3	protein-protein interactions
TP53	ATM	protein-protein interactions
TP53	BAX	protein-protein interactions
TP53	BCL2	protein-protein interactions
TP53	BCL2L1	protein-protein interactions
TP53	BRCA1	protein-protein interactions
TP53	CDK1	protein-protein interactions
TP53	CDK2	protein-protein interactions
TP53	CDKN2A	protein-protein interactions
TP53	E2F1	protein-protein interactions
TP53	EP300	protein-protein interactions
TP53	ESR1	protein-protein interactions
TP53	GCLM	protein-protein interactions
TP53	HDAC1	protein-protein interactions
TP53	HIF1A	protein-protein interactions
TP53	MDM2	protein-protein interactions
TP53	MDM4	protein-protein interactions
TP53	NQO1	protein-protein interactions
TP53	PTEN	protein-protein interactions
TP53	RB1	protein-protein interactions
TP53	RICTOR	protein-protein interactions
TP53	RPTOR	protein-protein interactions
TP53	SIRT1	protein-protein interactions
TP53	SOD2	protein-protein interactions
TP53	SP1	protein-protein interactions
TP53	TP63	protein-protein interactions
TP53	TP73	protein-protein interactions
TP53	BAX	transcription
TP53	BIRC5	transcription
TP53	BRCA1	transcription
TP53	BTG2	transcription
TP53	CCNB1	transcription
TP53	CDK1	transcription
TP53	CDK4	transcription
TP53	CDKN1A	transcription
TP53	CDKN2A	transcription
TP53	FAS	transcription
TP53	GADD45A	transcription
TP53	GDF15	transcription
TP53	GSTM5	transcription
TP53	HIF1A	transcription
TP53	IL6	transcription
TP53	MDM2	transcription
TP53	MDM4	transcription
TP53	MYC	transcription
TP53	Pmaip1	transcription
TP53	SOD2	transcription
TP53	TNFRSF10A	transcription
TP53	TP73	transcription
TP63	TP53	activation
TP63	CDKN1A	expression
TP63	CDKN1B	expression
TP63	CTNNB1	expression
TP63	CDKN1A	protein-DNA interactions
TP63	CTNNB1	protein-protein interactions
TP63	TP53	protein-protein interactions
TP63	CDKN1A	transcription
TP73	TP53	activation
TP73	TP53	expression
TP73	TP53	protein-protein interactions
TP73	TP53	transcription
YAP1	CDK4	expression
YAP1	CDKN1A	expression
YAP1	CDKN1B	expression
YAP1	CDKN1B	protein-DNA interactions
YAP1	CTNNB1	protein-protein interactions
YY1	CDKN1A	expression
YY1	CDKN1B	expression
YY1	CDKN1B	protein-DNA interactions
histone H3	CDK4	protein-DNA interactions
histone H3	CDKN1A	protein-DNA interactions
histone H3	CDKN1B	protein-DNA interactions
histone H3	CTNNB1	protein-DNA interactions
histone H3	ESR1	protein-DNA interactions
DEGs_DW_miRNA_DW (Shortest Path + 1)
Molecule(s) 1	Molecule(s) 2	Relationship Type
FLI1	IMP4	expression
FLI1	NIP7	expression
FLI1	mir-17 (includes others)	expression
FLI1	ADGRG1	protein-DNA interactions
FLI1	IMP4	protein-DNA interactions
FLI1	NIP7	protein-DNA interactions
DEGs_UP_miRNA_DW (Shortest Path + 1)
Molecule(s) 1	Molecule(s) 2	Relationship Type
ACOX1	PPARA	activation
ATF3	TP53	expression
ATF3	TP53	protein-protein interactions
ATM	TP53	activation
ATM	TP53	phosphorylation
ATM	TP53	protein-DNA interactions
ATM	TP53	protein-protein interactions
BAX	TP53	protein-protein interactions
BCL2L1	TP53	protein-protein interactions
BHLHE40	IL6	expression
BHLHE40	TNF	expression
BMI1	CDKN1A	expression
CCND1	E2F1	expression
CCND1	ESR1	protein-protein interactions
CDK1	TP53	activation
CDK1	TP53	phosphorylation
CDK1	TP53	protein-protein interactions
CDKN1A	RELA	activation
CDKN1A	TP53	activation
CDKN1A	TP53	expression
CDKN1A	RELA	phosphorylation
CDKN1A	STAT3	phosphorylation
CDKN2A	TP53	activation
CDKN2A	TP53	expression
CDKN2A	TP53	phosphorylation
CDKN2A	TP53	protein-protein interactions
CEBPA	PPARG	expression
CEBPA	PPARG	protein-DNA interactions
CEBPA	PPARG	transcription
CEBPB	TP53	activation
CEBPB	E2F1	expression
CEBPB	E2F3	expression
CEBPB	MYC	expression
CEBPB	PPARA	expression
CEBPB	PPARG	expression
CEBPB	RUNX2	expression
CEBPB	STAT3	expression
CEBPB	TP53	expression
CEBPB	MYC	inhibition
CEBPB	E2F1	protein-DNA interactions
CEBPB	MYC	protein-DNA interactions
CEBPB	PPARG	protein-DNA interactions
CEBPB	STAT3	protein-DNA interactions
CEBPB	ESR1	protein-protein interactions
CEBPB	RELA	protein-protein interactions
CEBPB	STAT3	protein-protein interactions
CEBPB	TP53	protein-protein interactions
CEBPB	MYC	transcription
CEBPB	PPARG	transcription
CEBPB	TP53	transcription
CTNNB1	MYC	activation
CTNNB1	MYC	expression
CTNNB1	PPARG	expression
CTNNB1	MYC	protein-DNA interactions
CTNNB1	PPARG	protein-protein interactions
E2F1	CASP9	activation
E2F1	RELA	activation
E2F1	CASP9	expression
E2F1	CCND1	expression
E2F1	CDK2	expression
E2F1	CDKN1A	expression
E2F1	MYC	expression
E2F1	RBBP4	expression
E2F1	TP53	expression
E2F1	CCND1	protein-DNA interactions
E2F1	CDKN1A	protein-DNA interactions
E2F1	MYC	protein-DNA interactions
E2F1	RB1	protein-DNA interactions
E2F1	RBBP4	protein-DNA interactions
E2F1	RBL1	protein-DNA interactions
E2F1	TNF	protein-DNA interactions
E2F1	TP53	protein-DNA interactions
E2F1	RB1	protein-protein interactions
E2F1	RBL1	protein-protein interactions
E2F1	TP53	protein-protein interactions
E2F3	CDKN1A	expression
E2F3	RB1	protein-DNA interactions
E2F3	RB1	protein-protein interactions
E2F4	MYC	protein-DNA interactions
EGR1	CASP9	expression
EGR1	CDK2	expression
EGR1	CDKN1A	expression
EGR1	IL4	expression
EGR1	TNF	expression
EGR1	TP53	expression
EGR1	CDKN1A	protein-DNA interactions
EGR1	IL4	protein-DNA interactions
EGR1	TNF	protein-DNA interactions
EGR1	TP53	protein-DNA interactions
EGR2	ITGB1	expression
ELK1	CDKN1A	expression
ELK1	CDKN1A	protein-DNA interactions
ELK1	ITGB1	protein-DNA interactions
ELK1	TNF	protein-DNA interactions
ELK1	CDKN1A	transcription
EP300	TP53	expression
EP300	TP53	modification
EP300	TP53	protein-protein interactions
ESR1	CCND1	expression
ESR1	CDKN1A	expression
ESR1	CEBPB	expression
ESR1	EGR1	expression
ESR1	IL6	expression
ESR1	MYC	expression
ESR1	PGR	expression
ESR1	RUNX2	expression
ESR1	TFF1	expression
ESR1	TP53	expression
ESR1	CCND1	protein-DNA interactions
ESR1	CDKN1A	protein-DNA interactions
ESR1	EGR1	protein-DNA interactions
ESR1	IL6	protein-DNA interactions
ESR1	MYC	protein-DNA interactions
ESR1	PGR	protein-DNA interactions
ESR1	TFF1	protein-DNA interactions
ESR1	TP53	protein-DNA interactions
ESR1	CCND1	protein-protein interactions
ESR1	CEBPB	protein-protein interactions
ESR1	PGR	protein-protein interactions
ESR1	RUNX2	protein-protein interactions
ESR1	TP53	protein-protein interactions
ESR1	CCND1	transcription
ESR1	CDKN1A	transcription
ESR1	IL6	transcription
ESR1	PGR	transcription
ESR1	RUNX2	transcription
ESR1	TFF1	transcription
ESR1	TNF	transcription
ESR1	TP53	transcription
FABP4	PPARG	activation
FAS	TP53	activation
HDAC1	PTGS2	protein-DNA interactions
HDAC1	SP1	protein-protein interactions
HDAC2	EGR1	expression
HDAC2	MYC	expression
HDAC2	TP53	expression
HDAC2	TP63	expression
HDAC2	E2F1	protein-DNA interactions
HDAC2	ESR1	protein-DNA interactions
HDAC2	MYC	protein-DNA interactions
HDAC2	BHLHE40	protein-protein interactions
HDAC2	ESR1	protein-protein interactions
HDAC2	HDAC3	protein-protein interactions
HDAC2	TP53	protein-protein interactions
HDAC2	TP63	protein-protein interactions
HDAC2	MYC	transcription
HDAC3	CDKN1A	expression
HDAC3	IL6	expression
HDAC3	CDKN1A	protein-DNA interactions
HDAC3	HDAC2	protein-DNA interactions
HDAC3	IL6	protein-DNA interactions
HDAC3	NFKBIA	protein-DNA interactions
HDAC3	HDAC2	protein-protein interactions
HDAC3	NFKBIA	protein-protein interactions
HDAC3	RELA	protein-protein interactions
HDAC3	SIN3A	protein-protein interactions
HDGF	PTGS2	expression
HIF1A	TP53	activation
HIF1A	PKM	expression
HIF1A	PKM	protein-DNA interactions
HIF1A	PKM	protein-protein interactions
HIF1A	TP53	protein-protein interactions
HNF4A	CDKN1A	expression
HNF4A	CDKN1A	protein-DNA interactions
IL10	STAT3	activation
IL1B	RELA	activation
IL6	STAT3	activation
IL6	STAT3	expression
IRF2BP1	IL6	expression
JUN	TP53	expression
MAX	MYC	protein-DNA interactions
MAX	MYC	protein-protein interactions
MDM2	TP53	activation
MDM2	TP53	expression
MDM2	TP53	inhibition
MDM2	TP53	protein-protein interactions
MDM2	TP53	ubiquitination
MDM4	TP53	activation
MDM4	TP53	expression
MDM4	TP53	inhibition
MDM4	TP53	protein-protein interactions
MTDH	BCAR1	expression
MTDH	CDKN1A	expression
MTDH	TP53	expression
MYB	IL4	expression
MYB	REL	expression
MYB	HDAC2	protein-protein interactions
MYC	CDK2	activation
MYC	TERT	activation
MYC	TP53	activation
MYC	CDK2	expression
MYC	CDKN1A	expression
MYC	CTNNB1	expression
MYC	IL6	expression
MYC	ITGB1	expression
MYC	STAT3	expression
MYC	TERT	expression
MYC	TP53	expression
MYC	VEGFA	expression
MYC	CDKN1A	protein-DNA interactions
MYC	E2F1	protein-DNA interactions
MYC	HDAC2	protein-DNA interactions
MYC	NFKBIA	protein-DNA interactions
MYC	RBBP4	protein-DNA interactions
MYC	TERT	protein-DNA interactions
MYC	VEGFA	protein-DNA interactions
MYC	MAX	protein-protein interactions
MYC	CDKN1A	transcription
MYC	CTNNB1	transcription
MYC	TERT	transcription
NFATC2	NFKB1	expression
NFATC2	PTGS2	expression
NFATC2	PTGS2	transcription
NFKB1	FANCD2	expression
NFKB1	PTGS2	expression
NFKB1	FASLG	protein-DNA interactions
NFKB1	PTGS2	protein-DNA interactions
NFKB1	HDAC1	protein-protein interactions
NFKB1	SP1	protein-protein interactions
NFKB1	PTGS2	transcription
NFKB2	RELB	activation
NFKB2	RELA	protein-RNA interactions
NFKB2	RELA	protein-protein interactions
NFKB2	RELB	protein-protein interactions
NFKBIA	RELA	activation
NFKBIA	TP53	expression
NFKBIA	HDAC3	protein-protein interactions
NFKBIA	RELA	protein-protein interactions
NFKBIA	TP53	protein-protein interactions
NFkB (complex)	RELA	protein-protein interactions
PGR	ESR1	expression
PGR	ESR1	protein-protein interactions
PKM	HIF1A	activation
PKM	HIF1A	expression
PKM	IL6	expression
PKM	ITGB1	expression
PKM	RELA	expression
PKM	TNF	expression
PKM	HIF1A	protein-protein interactions
PKM	RELA	protein-protein interactions
PPARA	ACOX1	expression
PPARA	CDKN1A	expression
PPARA	CEBPB	expression
PPARA	CYP4A11	expression
PPARA	IL4	expression
PPARA	IL6	expression
PPARA	NFKBIA	expression
PPARA	TNF	expression
PPARA	ACOX1	protein-DNA interactions
PPARA	ACOX1	transcription
PPARA	CYP4A11	transcription
PPARA	TNF	transcription
PPARG	CDKN1A	expression
PPARG	CEBPA	expression
PPARG	CTNNB1	expression
PPARG	FABP4	expression
PPARG	IL6	expression
PPARG	RELA	expression
PPARG	TNF	expression
PPARG	FABP4	protein-DNA interactions
PPARG	CTNNB1	protein-protein interactions
PPARG	RELA	protein-protein interactions
PPARG	FABP4	transcription
RB1	TP53	activation
RB1	E2F1	expression
RB1	E2F3	expression
RB1	TP53	expression
RB1	E2F1	protein-DNA interactions
RB1	E2F1	protein-protein interactions
RB1	E2F3	protein-protein interactions
RB1	TP53	protein-protein interactions
RB1	E2F1	transcription
RBBP4	E2F1	protein-DNA interactions
RBBP4	MYC	protein-DNA interactions
RBL1	E2F1	protein-DNA interactions
RBL1	E2F1	protein-protein interactions
RBL1	E2F1	transcription
REL	EGR2	expression
REL	ESR1	expression
REL	MYC	expression
REL	RELA	expression
REL	RELB	expression
REL	STAT3	expression
REL	MYC	protein-DNA interactions
REL	RELB	protein-DNA interactions
REL	RELA	protein-protein interactions
REL	RELB	protein-protein interactions
REL	TP63	protein-protein interactions
REL	RELB	transcription
RELA	NFkB (complex)	activation
RELA	TP53	activation
RELA	CDKN1A	expression
RELA	CEBPB	expression
RELA	CXCL2	expression
RELA	CXCL8	expression
RELA	EGR1	expression
RELA	IL1B	expression
RELA	IL6	expression
RELA	MYC	expression
RELA	NFKBIA	expression
RELA	PKM	expression
RELA	PPARG	expression
RELA	RUNX2	expression
RELA	TNF	expression
RELA	TP63	expression
RELA	TWIST1	expression
RELA	BHLHE40	protein-DNA interactions
RELA	CXCL2	protein-DNA interactions
RELA	CXCL8	protein-DNA interactions
RELA	EGR1	protein-DNA interactions
RELA	IL1B	protein-DNA interactions
RELA	IL6	protein-DNA interactions
RELA	MYB	protein-DNA interactions
RELA	MYC	protein-DNA interactions
RELA	NFKB2	protein-DNA interactions
RELA	NFKBIA	protein-DNA interactions
RELA	PKM	protein-DNA interactions
RELA	RELB	protein-DNA interactions
RELA	TNF	protein-DNA interactions
RELA	TP53	protein-DNA interactions
RELA	EP300	protein-RNA interactions
RELA	NFKB2	protein-RNA interactions
RELA	CEBPB	protein-protein interactions
RELA	EGR1	protein-protein interactions
RELA	EP300	protein-protein interactions
RELA	HDAC2	protein-protein interactions
RELA	HDAC3	protein-protein interactions
RELA	MTDH	protein-protein interactions
RELA	NFKB2	protein-protein interactions
RELA	NFKBIA	protein-protein interactions
RELA	NFkB (complex)	protein-protein interactions
RELA	PKM	protein-protein interactions
RELA	PPARG	protein-protein interactions
RELA	REL	protein-protein interactions
RELA	RELB	protein-protein interactions
RELA	TP53	protein-protein interactions
RELA	TP63	protein-protein interactions
RELA	CXCL2	transcription
RELA	CXCL8	transcription
RELA	IL6	transcription
RELA	MYC	transcription
RELA	NFkB (complex)	transcription
RELB	IL4	expression
RELB	IL6	expression
RELB	NFKB2	expression
RELB	TNF	expression
RELB	IL6	protein-DNA interactions
RELB	NFKB2	protein-DNA interactions
RELB	NFKBIA	protein-DNA interactions
RELB	TNF	protein-DNA interactions
RELB	NFKB2	protein-protein interactions
RELB	NFKBIA	protein-protein interactions
RELB	REL	protein-protein interactions
RELB	RELA	protein-protein interactions
RUNX2	CDKN1A	expression
RUNX2	ESR1	protein-protein interactions
SIN3A	ESR1	expression
SIN3A	E2F2	protein-DNA interactions
SIN3A	MYC	protein-DNA interactions
SIN3A	REST	protein-DNA interactions
SIN3A	ESR1	protein-protein interactions
SIN3A	REST	protein-protein interactions
SIN3A	TP53	protein-protein interactions
SIRT1	TP53	activation
SIRT1	TP53	expression
SIRT1	TP53	modification
SIRT1	TP53	protein-protein interactions
SIX1	CDKN1A	expression
SOCS3	STAT3	activation
SOCS3	STAT3	inhibition
SOCS3	STAT3	phosphorylation
SP1	NFKB1	expression
SP1	PTGS2	expression
SP1	HDAC1	inhibition
SP1	HDAC1	protein-DNA interactions
SP1	PTGS2	protein-DNA interactions
SP1	HDAC1	protein-protein interactions
SP1	NFKB1	protein-protein interactions
SP1	HDAC1	transcription
SP1	PTGS2	transcription
STAT1	STAT3	activation
STAT1	STAT3	expression
STAT1	STAT3	protein-protein interactions
STAT3	STAT1	activation
STAT3	BCL2L1	expression
STAT3	CCND1	expression
STAT3	CDKN1A	expression
STAT3	CEBPB	expression
STAT3	HIF1A	expression
STAT3	IL10	expression
STAT3	IL4R	expression
STAT3	IL6	expression
STAT3	ITGB1	expression
STAT3	MYC	expression
STAT3	SOCS3	expression
STAT3	STAT1	expression
STAT3	TNF	expression
STAT3	VEGFA	expression
STAT3	BCL2L1	protein-DNA interactions
STAT3	CCND1	protein-DNA interactions
STAT3	CDKN1A	protein-DNA interactions
STAT3	HIF1A	protein-DNA interactions
STAT3	IL10	protein-DNA interactions
STAT3	IL6	protein-DNA interactions
STAT3	ITGB1	protein-DNA interactions
STAT3	MYC	protein-DNA interactions
STAT3	SOCS3	protein-DNA interactions
STAT3	VEGFA	protein-DNA interactions
STAT3	CEBPB	protein-protein interactions
STAT3	HIF1A	protein-protein interactions
STAT3	RELA	protein-protein interactions
STAT3	STAT1	protein-protein interactions
STAT3	BCL2L1	transcription
STAT3	CCND1	transcription
STAT3	MYC	transcription
STAT6	PTGS2	expression
TBX21	IFNG	expression
TBX21	IL4	expression
TBX21	IFNG	protein-DNA interactions
TBX21	IL4	protein-DNA interactions
TBX21	IFNG	transcription
TFAP2A	CDKN1A	expression
TFAP2A	VEGFA	expression
TFAP2A	VEGFA	protein-DNA interactions
THRB	PTGS2	expression
TNF	RELA	activation
TNF	RELA	expression
TP53	BAX	activation
TP53	BBC3	activation
TP53	CASP3	activation
TP53	CASP9	activation
TP53	CDK1	activation
TP53	CDK2	activation
TP53	CDKN1A	activation
TP53	JUN	activation
TP53	TP73	activation
TP53	ATF3	expression
TP53	BAX	expression
TP53	BBC3	expression
TP53	BCL2	expression
TP53	BCL2L1	expression
TP53	CASP3	expression
TP53	CDK1	expression
TP53	CDKN1A	expression
TP53	CDKN2A	expression
TP53	E2F1	expression
TP53	EGR1	expression
TP53	ESR1	expression
TP53	FAS	expression
TP53	HDAC2	expression
TP53	HIF1A	expression
TP53	IL6	expression
TP53	JUN	expression
TP53	MDM2	expression
TP53	MDM4	expression
TP53	MMP2	expression
TP53	MTDH	expression
TP53	MYC	expression
TP53	NFKB2	expression
TP53	NFKBIA	expression
TP53	RB1	expression
TP53	SIRT1	expression
TP53	TNF	expression
TP53	TP63	expression
TP53	TP73	expression
TP53	VEGFA	expression
TP53	TP63	inhibition
TP53	TP73	inhibition
TP53	CDK1	phosphorylation
TP53	BAX	protein-DNA interactions
TP53	BBC3	protein-DNA interactions
TP53	BCL2L1	protein-DNA interactions
TP53	CDK1	protein-DNA interactions
TP53	CDKN1A	protein-DNA interactions
TP53	CDKN2A	protein-DNA interactions
TP53	FAS	protein-DNA interactions
TP53	HIF1A	protein-DNA interactions
TP53	IL6	protein-DNA interactions
TP53	MDM2	protein-DNA interactions
TP53	MDM4	protein-DNA interactions
TP53	MMP2	protein-DNA interactions
TP53	MYC	protein-DNA interactions
TP53	RB1	protein-DNA interactions
TP53	TP73	protein-DNA interactions
TP53	ATF3	protein-protein interactions
TP53	ATM	protein-protein interactions
TP53	BAX	protein-protein interactions
TP53	BCL2	protein-protein interactions
TP53	BCL2L1	protein-protein interactions
TP53	CDK1	protein-protein interactions
TP53	CDK2	protein-protein interactions
TP53	CDKN2A	protein-protein interactions
TP53	CEBPB	protein-protein interactions
TP53	E2F1	protein-protein interactions
TP53	EP300	protein-protein interactions
TP53	ESR1	protein-protein interactions
TP53	HDAC2	protein-protein interactions
TP53	HIF1A	protein-protein interactions
TP53	MDM2	protein-protein interactions
TP53	MDM4	protein-protein interactions
TP53	NFKB2	protein-protein interactions
TP53	NFKBIA	protein-protein interactions
TP53	RB1	protein-protein interactions
TP53	RELA	protein-protein interactions
TP53	SIN3A	protein-protein interactions
TP53	SIRT1	protein-protein interactions
TP53	TP63	protein-protein interactions
TP53	TP73	protein-protein interactions
TP53	BAX	transcription
TP53	BBC3	transcription
TP53	CDK1	transcription
TP53	CDKN1A	transcription
TP53	CDKN2A	transcription
TP53	FAS	transcription
TP53	HIF1A	transcription
TP53	IL6	transcription
TP53	MDM2	transcription
TP53	MDM4	transcription
TP53	MYC	transcription
TP53	TP73	transcription
TP63	TP53	activation
TP63	CDKN1A	expression
TP63	ITGB1	expression
TP63	REL	expression
TP63	CDKN1A	protein-DNA interactions
TP63	IL6	protein-DNA interactions
TP63	CEBPB	protein-protein interactions
TP63	HDAC2	protein-protein interactions
TP63	REL	protein-protein interactions
TP63	RELA	protein-protein interactions
TP63	TP53	protein-protein interactions
TP63	CDKN1A	transcription
TP73	TP53	activation
TP73	TP53	expression
TP73	TP53	protein-protein interactions
TP73	TP53	transcription
TWIST1	CDKN1A	expression
TWIST1	IL6	expression
DEGs_UP_miRNA_UP (Shortest Path + 1)
Molecule(s) 1	Molecule(s) 2	Relationship Type
NFATC2	NFKB1	expression
NFKB1	FANCD2	expression
NFKB1	PTGS2	expression
NFKB1	let-7 (includes others)	expression
NFKB1	FASLG	protein-DNA interactions
NFKB1	PTGS2	protein-DNA interactions
NFKB1	HDAC1	protein-protein interactions
NFKB1	SP1	protein-protein interactions
NFKB1	PTGS2	transcription
SP1	NFKB1	expression
SP1	NFKB1	protein-protein interactions
Summary table (Shortest Path + 1)
Relations (Shortest Path + 1)
	DEGs DW	DEGs UP	X-squared = 359.47, df = 1, p-value < 2.2e-16
miRNA DW	4	203
miRNA UP	192	7
